# Supplementary material for: A Mutation Upstream of the rplN-rpsD Ribosomal Operon Downregulates Bordetella pertussis Virulence Factor Production without Compromising Bacterial Survival within Human Macrophages
Source: mSystems. 2020 Dec 8;5(6):e00612-20. doi: 10.1128/mSystems.00612-20 (PMC7742992; doi:10.1128/mSystems.00612-20)
Supplement: TABLE S1 [file mSystems.00612-20-st001.xlsx]

## Sheet: Legend
Column	Description
WT_1_pellets	MaxLFQ protein intensity in particular sample and replicate
WT_2_pellets
WT_3_pellets
JN1_1_pellets
JN1_2_pellets
JN1_3_pellets
NaN	"Non-Assigned Number" value, which indicates that the peptide was not detected.
Fold change WT/JN1	Ratio of signal from WT vs. JN1 for particular protein. Ratio values > 1 represent increased expression B.p. wild-type compared to JN1 mutant, values < 1 then decrease in expression
GOBP name	Annotation - Gene Ontology - biological processes
GOMF name	Annotation - Gene Ontology - molecular function
GOCC name	Annotation - Gene Ontology - cellular compartments
KEGG name	Annotation - Kyoto Encyclopedia of Genes and Genomes collection of databases
Pfam	Annotation - Pfam database of protein families
Student's T-test Significant JN1_WT	Results of the test of significance - t-test (+ means "significantly deregulated")
Presence/Absence	Results of the test of significance - presence/absence criterion (+ means "significantly deregulated")
JN1/WT comparison	Trend observed for the particular protein in JN1 sample compared to the sample from wild-type B.p.
Peptides	The total number of peptide sequences associated with the protein group
Razor + unique peptides	The total number of peptides shared between protein groups + the total number of unique peptides associated with the protein group
Unique peptides	The total number of unique peptides associated with the protein group
Sequence coverage [%]	Percentage of the sequence that is covered by the identified peptides of the best protein sequence contained in the group
Unique + razor sequence coverage [%]
Unique sequence coverage [%]
Mol. weight [kDa]	Molecular weight of the leading protein sequence contained in the protein group
Q-value	Minimal false discovery rate (FDR)
Score	Protein score which is derived from peptide posterior error probabilities
Intensity
MS/MS count
Student's T-test p-value JN1_WT
Student's T-test q-value JN1_WT
Student's T-test Difference JN1_WT
Student's T-test Test statistic JN1_WT
Protein IDs
Majority protein IDs
Fasta headers	Fasta headers(s) of protein(s) contained within the group
Gene name	Name(s) of gene(s) encoding the identified protein(s)

## Sheet: List1
WT_1_pellets	WT_2_pellets	WT_3_pellets	JN1_1_pellets	JN1_2_pellets	JN1_3_pellets	Fold change WT/JN1	GOBP name	GOMF name	GOCC name	KEGG name	Pfam	Student's T-test Significant JN1_pellets_WT_pellets	Presence/Absence	JN1/WT comparison	N: Peptides	N: Razor + unique peptides	N: Unique peptides	N: Sequence coverage [%]	N: Unique + razor sequence coverage [%]	N: Unique sequence coverage [%]	N: Mol. weight [kDa]	N: Q-value	N: Score	N: Intensity	N: MS/MS count	Student's T-test p-value JN1_pellets_WT_pellets	Student's T-test q-value JN1_pellets_WT_pellets	Student's T-test Difference JN1_pellets_WT_pellets	Student's T-test Test statistic JN1_pellets_WT_pellets	T: Protein IDs	T: Majority protein IDs	T: Fasta headers	Gene name
NaN	NaN	NaN	22.0852	21.9448	NaN	NaN	biosynthetic process;cellular biosynthetic process;cellular macromolecule biosynthetic process;cellular macromolecule metabolic process;cellular metabolic process;cellular nitrogen compound metabolic process;cellular process;DNA metabolic process;DNA replication;macromolecule biosynthetic process;macromolecule metabolic process;metabolic process;nitrogen compound metabolic process;nucleic acid me…	binding;catalytic activity;DNA binding;DNA polymerase activity;DNA-directed DNA polymerase activity;nucleic acid binding;nucleotidyltransferase activity;transferase activity;transferase activity, transferring phosphorus-containing groups		DNA replication;Homologous recombination;Mismatch repair;Purine metabolism;Pyrimidine metabolism	DNA_pol3_chi		+	UP	2	2	2	14.6	14.6	14.6	16.532	0	6.248	16869000	3	NaN	1	0	NaN	Q7VW47	Q7VW47	Uncharacterized protein OS	BP2422
NaN	NaN	NaN	22.2532	22.6234	NaN	NaN	amine metabolic process;aminoglycan metabolic process;carbohydrate metabolic process;glycosaminoglycan metabolic process;macromolecule metabolic process;metabolic process;nitrogen compound metabolic process;peptidoglycan metabolic process;peptidoglycan turnover;polysaccharide metabolic process;primary metabolic process	catalytic activity;hydrolase activity;hydrolase activity, acting on glycosyl bonds;hydrolase activity, hydrolyzing O-glycosyl compounds	cell part;membrane;outer membrane		3D;MltA		+	UP	3	3	3	10.5	10.5	10.5	46.802	0	10.484	14799000	5	NaN	1	0	NaN	Q7VU60	Q7VU60	Putative membrane-bound transglycolase OS	BP3268
NaN	NaN	NaN	22.3699	22.328	NaN	NaN			cell part;external encapsulating structure part;outer membrane-bounded periplasmic space;periplasmic space		TctC		+	UP	2	2	2	10.3	10.3	10.3	34.733	0	5.8437	12250000	3	NaN	1	0	NaN	Q7VXT9	Q7VXT9	Putative exported protein OS	BP1644
NaN	NaN	NaN	22.6638	22.1779	NaN	NaN	biosynthetic process;catabolic process;cellular biosynthetic process;cellular catabolic process;cellular metabolic process;cellular nitrogen compound biosynthetic process;cellular nitrogen compound catabolic process;cellular nitrogen compound metabolic process;cellular process;coenzyme biosynthetic process;coenzyme catabolic process;coenzyme metabolic process;cofactor biosynthetic process;cofacto…	aspartate dehydrogenase activity;binding;catalytic activity;coenzyme binding;cofactor binding;NAD binding;NADP binding;nucleotide binding;oxidoreductase activity;oxidoreductase activity, acting on the CH-NH2 group of donors;oxidoreductase activity, acting on the CH-NH2 group of donors, NAD or NADP as acceptor		Nicotinate and nicotinamide metabolism	DUF108;NAD_binding_3		+	UP	2	2	2	13.1	13.1	13.1	27.736	0	8.3436	16598000	3	NaN	1	0	NaN	Q7VX83	Q7VX83	Probable L-aspartate dehydrogenase 2 OS	nadX2
NaN	NaN	NaN	22.9073	23.1892	NaN	NaN			cell part;external encapsulating structure part;outer membrane-bounded periplasmic space;periplasmic space		TctC		+	UP	2	2	2	14.8	14.8	14.8	33.288	0.00063857	5.1015	17131000	2	NaN	1	0	NaN	Q7VYU9	Q7VYU9	Putative exported protein OS	BP1208
NaN	NaN	NaN	23.096	23.2234	NaN	NaN			cell part;external encapsulating structure part;outer membrane-bounded periplasmic space;periplasmic space		TctC		+	UP	4	4	4	23.8	23.8	23.8	33.023	0	12.38	22482000	8	NaN	1	0	NaN	Q7VYZ0	Q7VYZ0	Putative lipoprotein OS	BP1160
NaN	NaN	NaN	23.263	23.228	NaN	NaN	amine transport;amino acid transport;carboxylic acid transport;establishment of localization;nitrogen compound transport;organic acid transport;organic substance transport;transport		cell part;external encapsulating structure part;outer membrane-bounded periplasmic space;periplasmic space	ABC transporters	Peripla_BP_6		+	UP	3	3	3	17.4	17.4	17.4	39.561	0	16.699	19543000	5	NaN	1	0	NaN	Q7VWV1	Q7VWV1	Putative ABC-transporter substrate-binding protein OS	BP2090
NaN	NaN	NaN	23.4715	23.4424	NaN	NaN		catalytic activity;isomerase activity		Aminobenzoate degradation;Benzoate degradation;beta-Alanine metabolism;Butanoate metabolism;Caprolactam degradation;Fatty acid metabolism;Geraniol degradation;Limonene and pinene degradation;Lysine degradation;Propanoate metabolism;Tryptophan metabolism;Valine, leucine and isoleucine degradation	ECH		+	UP	6	6	6	36.7	36.7	36.7	28.598	0	13.821	40144000	7	NaN	1	0	NaN	Q7VWU8	Q7VWU8	Enoyl-CoA hydratase/isomerase-like protein OS	BP2093
NaN	NaN	NaN	23.4809	23.3897	NaN	NaN							+	UP	3	3	3	25.5	25.5	25.5	28.797	0	6.1298	34239000	5	NaN	1	0	NaN	Q7VV02	Q7VV02	Uncharacterized protein OS	BP2913
NaN	NaN	NaN	24.1328	24.4233	NaN	NaN		catalytic activity;methyltransferase activity;transferase activity;transferase activity, transferring one-carbon groups			Methyltransf_11		+	UP	3	3	3	19.5	19.5	19.5	33.113	0	5.5469	80021000	4	NaN	1	0	NaN	Q7VS50	Q7VS50	Malonyl-[acyl-carrier protein] O-methyltransferase OS	bioC
NaN	NaN	NaN	24.6849	24.9989	24.7994	NaN							+	UP	4	4	4	32.1	32.1	32.1	23.863	0	13.141	71627000	10	NaN	1	0	NaN	Q7VTM6	Q7VTM6	Uncharacterized protein OS	BP3497
19.7497	20.1193	19.9458	NaN	NaN	NaN	NaN		catalytic activity;hydrolase activity;hydrolase activity, acting on ester bonds;thiolester hydrolase activity			4HBT		+	DOWN	2	2	2	16.9	16.9	16.9	16.458	0.0036474	3.2048	3123100	10	NaN	1	0	NaN	Q7VTZ9	Q7VTZ9	Uncharacterized protein OS	BP3347
20.2234	19.8773	19.9766	NaN	NaN	NaN	NaN		acetolactate synthase activity;binding;catalytic activity;cation binding;coenzyme binding;cofactor binding;ion binding;magnesium ion binding;metal ion binding;thiamine pyrophosphate binding;transferase activity;transferase activity, transferring aldehyde or ketonic groups;vitamin binding		Butanoate metabolism;C5-Branched dibasic acid metabolism;Pantothenate and CoA biosynthesis;Valine, leucine and isoleucine biosynthesis	TPP_enzyme_C;TPP_enzyme_M;TPP_enzyme_N		+	DOWN	3	3	3	6.5	6.5	6.5	59.554	0.008881	2.2529	3836400	7	NaN	1	0	NaN	Q7VTR1	Q7VTR1	Putative acetolactate synthase large subunit OS	BP3453
20.5349	21.1778	NaN	NaN	NaN	NaN	NaN	biosynthetic process;cell communication;cellular biosynthetic process;cellular macromolecule biosynthetic process;cellular macromolecule metabolic process;cellular metabolic process;cellular nitrogen compound metabolic process;cellular process;cellular response to external stimulus;cellular response to extracellular stimulus;cellular response to stimulus;cellular response to stress;DNA metabolic …	3'-5' DNA helicase activity;adenyl nucleotide binding;adenyl ribonucleotide binding;ATP binding;ATPase activity;ATPase activity, coupled;ATP-dependent 3'-5' DNA helicase activity;ATP-dependent DNA helicase activity;ATP-dependent helicase activity;binding;catalytic activity;DNA helicase activity;DNA-dependent ATPase activity;helicase activity;hydrolase activity;hydrolase activity, acting on acid a…	cell part;intracellular	RNA degradation	DEAD;Helicase_C;HRDC;RQC		+	DOWN	3	3	3	6.8	6.8	6.8	67.007	0.0059952	2.634	3882400	5	NaN	1	0	NaN	Q7TTN9	Q7TTN9	ATP-dependent DNA helicase OS	BP3422
20.943	21.6962	NaN	NaN	NaN	NaN	NaN	cellular macromolecule metabolic process;cellular metabolic process;cellular nitrogen compound metabolic process;cellular process;macromolecule metabolic process;macromolecule modification;metabolic process;nitrogen compound metabolic process;nucleic acid metabolic process;nucleobase-containing compound metabolic process;primary metabolic process;pseudouridine synthesis;RNA metabolic process;RNA …	binding;catalytic activity;intramolecular transferase activity;isomerase activity;lyase activity;nucleic acid binding;pseudouridine synthase activity;RNA binding			PseudoU_synth_2;S4		+	DOWN	2	2	2	10.3	10.3	10.3	34.271	0.00063613	4.9415	5901500	4	NaN	1	0	NaN	Q7VZ02	Q7VZ02	Pseudouridine synthase OS	rluD
21.0111	21.2028	20.8409	NaN	NaN	NaN	NaN	cellular macromolecule metabolic process;cellular metabolic process;cellular nitrogen compound metabolic process;cellular process;macromolecule metabolic process;macromolecule modification;metabolic process;nitrogen compound metabolic process;nucleic acid metabolic process;nucleobase-containing compound metabolic process;primary metabolic process;pseudouridine synthesis;RNA metabolic process;RNA …	binding;catalytic activity;intramolecular transferase activity;isomerase activity;nucleic acid binding;pseudouridine synthase activity;RNA binding			PseudoU_synth_2;S4		+	DOWN	5	5	5	13.1	13.1	13.1	60.747	0	6.0342	7616300	8	NaN	1	0	NaN	Q7VYR5	Q7VYR5	Pseudouridine synthase OS	BP1244
21.4461	21.8634	NaN	NaN	NaN	NaN	NaN	bacterial-type flagellar cell motility;biological regulation;cell motility;cellular component movement;cellular process;ciliary or flagellar motility;flagellar cell motility;locomotion;regulation of biological process;regulation of cell motility;regulation of cellular component movement;regulation of cellular process;regulation of flagellar cell motility;regulation of flagellar cell motility by r…	binding;catalytic activity;coenzyme binding;cofactor binding;cyclic nucleotide binding;cyclic-di-GMP binding;FMN binding;guanyl nucleotide binding;guanyl ribonucleotide binding;nucleotide binding;oxidoreductase activity;purine nucleotide binding;purine ribonucleotide binding;ribonucleotide binding	bacterial-type flagellum basal body;bacterial-type flagellum part;cell part;cell projection part;flagellum part;intracellular part;organelle part		PilZ;YcgR		+	DOWN	2	2	2	12.2	12.2	12.2	25.718	0	7.4774	16000000	7	NaN	1	0	NaN	Q7VZM1	Q7VZM1	Flagellar brake protein YcgR OS	ycgR
21.8996	21.4749	22.1798	NaN	NaN	NaN	NaN							+	DOWN	3	3	3	23.1	23.1	23.1	19.609	0	9.87	13166000	7	NaN	1	0	NaN	Q79GR1	Q79GR1	Uncharacterized protein OS	bscP
22.1395	21.7426	NaN	NaN	NaN	NaN	NaN		adenyl nucleotide binding;adenyl ribonucleotide binding;ATP binding;binding;biotin carboxylase activity;catalytic activity;cation binding;ion binding;ligase activity;ligase activity, forming carbon-nitrogen bonds;metal ion binding;nucleotide binding;purine nucleotide binding;purine ribonucleoside triphosphate binding;purine ribonucleotide binding;ribonucleotide binding		Carbon fixation pathways in prokaryotes;Fatty acid biosynthesis;Propanoate metabolism;Pyruvate metabolism;Tetracycline biosynthesis	Biotin_carb_C;CPSase_L_D2;CPSase_L_chain		+	DOWN	3	3	3	11.6	11.6	11.6	49.969	0	13.152	9074000	7	NaN	1	0	NaN	Q7VZL2	Q7VZL2	Biotin carboxylase OS	accC
22.141	22.4684	22.9702	NaN	NaN	NaN	NaN		catalytic activity;oxidoreductase activity		Nitrogen metabolism;Phenylalanine metabolism	DAO		+	DOWN	1	1	1	4.8	4.8	4.8	44.599	0	5.5301	19582000	5	NaN	1	0	NaN	Q7VUR7	Q7VUR7	Putative D-amino acid dehydrogenase small subunit OS	BP3009
22.1528	22.2233	21.9446	NaN	NaN	NaN	NaN	biosynthetic process;carboxylic acid biosynthetic process;carboxylic acid metabolic process;cellular biosynthetic process;cellular ketone metabolic process;cellular lipid metabolic process;cellular metabolic process;cellular process;fatty acid biosynthetic process;fatty acid metabolic process;lipid biosynthetic process;lipid metabolic process;metabolic process;monocarboxylic acid metabolic proces…	catalytic activity;enoyl-[acyl-carrier-protein] reductase (NADH) activity;fatty acid synthase activity;oxidoreductase activity;oxidoreductase activity, acting on the CH-CH group of donors;oxidoreductase activity, acting on the CH-CH group of donors, NAD or NADP as acceptor;transferase activity;transferase activity, transferring acyl groups;transferase activity, transferring acyl groups other than…		Fatty acid biosynthesis			+	DOWN	3	3	3	15.2	15.2	15.2	27.759	0	8.8676	24642000	3	NaN	1	0	NaN	Q7VZB7	Q7VZB7	Enoyl-[acyl-carrier-protein] reductase [NADH] OS	fabI
22.2947	22.5848	22.8073	NaN	NaN	NaN	NaN		binding;DNA binding;nucleic acid binding;nucleic acid binding transcription factor activity;sequence-specific DNA binding;sequence-specific DNA binding transcription factor activity			GyrI-like;HTH_18		+	DOWN	2	2	2	9.3	9.3	9.3	31.355	0	6.3672	26375000	7	NaN	1	0	NaN	Q7VSE7	Q7VSE7	AraC-family transcriptional regulator OS	BP0483
22.413	22.9287	NaN	NaN	NaN	NaN	NaN	biosynthetic process;cellular biosynthetic process;cellular macromolecule biosynthetic process;cellular macromolecule metabolic process;cellular metabolic process;cellular nitrogen compound metabolic process;cellular process;macromolecule biosynthetic process;macromolecule metabolic process;metabolic process;nitrogen compound metabolic process;nucleic acid metabolic process;nucleobase-containing …	binding;DNA binding;nucleic acid binding;nucleic acid binding transcription factor activity;sequence-specific DNA binding transcription factor activity			HTH_1;LysR_substrate		+	DOWN	2	2	2	14	14	14	32.037	0	10.662	27729000	4	NaN	1	0	NaN	Q7VT60	Q7VT60	LysR family regulatoy protein OS	BP3693
22.4494	22.6087	22.7067	NaN	NaN	NaN	NaN		acetyltransferase activity;catalytic activity;N-acetyltransferase activity;N-acyltransferase activity;transferase activity;transferase activity, transferring acyl groups;transferase activity, transferring acyl groups other than amino-acyl groups			Acetyltransf_1		+	DOWN	3	3	3	6.1	6.1	6.1	88.838	0	7.1641	23341000	5	NaN	1	0	NaN	Q7VUU6	Q7VUU6	Uncharacterized protein OS	BP2977
22.4619	22.9277	NaN	NaN	NaN	NaN	NaN	biosynthetic process;cellular biosynthetic process;cellular macromolecule metabolic process;cellular metabolic process;cellular nitrogen compound metabolic process;cellular process;macromolecule metabolic process;metabolic process;nitrogen compound metabolic process;nucleic acid metabolic process;nucleobase-containing compound metabolic process;primary metabolic process;RNA biosynthetic process;R…	binding;core DNA-dependent RNA polymerase binding promoter specificity activity;core RNA polymerase binding transcription factor activity;DNA binding;nucleic acid binding;nucleic acid binding transcription factor activity;protein binding transcription factor activity;sequence-specific DNA binding transcription factor activity;sigma factor activity		RNA polymerase	Sigma70_r2;Sigma70_r4_2		+	DOWN	3	3	3	24.8	24.8	24.8	26.272	0.0018428	3.682	18588000	3	NaN	1	0	NaN	Q7VX19	Q7VX19	Putative ECF-family RNA polymerase sigma factor OS	BP2007
22.7541	22.5524	22.5404	NaN	NaN	NaN	NaN	biosynthetic process;cellular biosynthetic process;cellular macromolecule biosynthetic process;cellular macromolecule metabolic process;cellular metabolic process;cellular nitrogen compound metabolic process;cellular process;macromolecule biosynthetic process;macromolecule metabolic process;metabolic process;nitrogen compound metabolic process;nucleic acid metabolic process;nucleobase-containing …	binding;DNA binding;nucleic acid binding;nucleic acid binding transcription factor activity;sequence-specific DNA binding transcription factor activity			HTH_1;LysR_substrate		+	DOWN	4	4	4	23.9	23.9	23.9	33.196	0	18.74	30168000	10	NaN	1	0	NaN	Q7VV47	Q7VV47	Putative LysR-family transcriptional regulator OS	BP2857
22.8731	23.4202	22.2938	NaN	NaN	NaN	NaN							+	DOWN	2	2	2	16.4	16.4	16.4	16.358	0.0012531	4.3324	29702000	7	NaN	1	0	NaN	Q7VWR0	Q7VWR0	Putative exported protein OS	BP2141
22.8825	22.6187	22.7763	NaN	NaN	NaN	NaN					Ala_racemase_N;D-ser_dehydrat		+	DOWN	4	4	4	15.3	15.3	15.3	39.575	0	19.352	22223000	9	NaN	1	0	NaN	Q7VSH1	Q7VSH1	Low-specificity D-threonine aldolase OS	BP0453
22.9131	22.7502	22.3689	NaN	NaN	NaN	NaN	amine catabolic process;amine metabolic process;anthranilate metabolic process;aromatic amino acid family catabolic process;aromatic amino acid family metabolic process;aromatic compound catabolic process;benzene-containing compound metabolic process;benzoate metabolic process;biosynthetic process;carboxylic acid biosynthetic process;carboxylic acid catabolic process;carboxylic acid metabolic pro…	binding;catalytic activity;cofactor binding;hydrolase activity;hydrolase activity, acting on acid carbon-carbon bonds;hydrolase activity, acting on acid carbon-carbon bonds, in ketonic substances;kynureninase activity;pyridoxal phosphate binding;vitamin B6 binding;vitamin binding	cell part;cytoplasm;intracellular part	Tryptophan metabolism	Aminotran_5		+	DOWN	4	4	4	17.3	17.3	17.3	45.694	0	10.109	32210000	7	NaN	1	0	NaN	Q7VS87	Q7VS87	Kynureninase OS	kynU
23.0835	23.1151	23.3569	NaN	NaN	NaN	NaN							+	DOWN	5	5	5	63.7	63.7	63.7	10.195	0	16.561	29943000	15	NaN	1	0	NaN	Q79GQ1	Q79GQ1	Uncharacterized protein OS	BP2255
23.1799	22.8161	NaN	NaN	NaN	NaN	NaN		ammonia-lyase activity;binding;carbon-nitrogen lyase activity;catalytic activity;cation binding;ion binding;lyase activity;metal ion binding;methylaspartate ammonia-lyase activity		C5-Branched dibasic acid metabolism;Nitrogen metabolism	MAAL_C;MAAL_N		+	DOWN	4	4	4	14.1	14.1	14.1	44.67	0.0012682	4.8428	21448000	3	NaN	1	0	NaN	Q7VZT1	Q7VZT1	Methylaspartate ammonia-lyase OS	BP0806
23.2745	NaN	23.6299	NaN	NaN	NaN	NaN		adenyl nucleotide binding;adenyl ribonucleotide binding;ATP binding;ATPase activity;binding;catalytic activity;hydrolase activity;hydrolase activity, acting on acid anhydrides;hydrolase activity, acting on acid anhydrides, in phosphorus-containing anhydrides;nucleoside-triphosphatase activity;nucleotide binding;purine nucleotide binding;purine ribonucleoside triphosphate binding;purine ribonucleo…		ABC transporters	ABC_tran		+	DOWN	3	3	3	14.7	14.7	14.7	33.525	0	6.7424	48698000	5	NaN	1	0	NaN	Q7VWM9	Q7VWM9	Putative ABC transporter, ATP-binding subunit OS	BP2178
23.3299	23.6699	23.5324	NaN	NaN	NaN	NaN	cellular process;establishment of localization;establishment of localization in cell;establishment of protein localization;protein secretion;protein transport;secretion;secretion by cell;transport		cell outer membrane;cell part;external encapsulating structure part;membrane;outer membrane	Bacterial secretion system	Secretin;Secretin_N		+	DOWN	8	8	8	24.3	24.3	24.3	63.364	0	25.592	43059000	9	NaN	1	0	NaN	Q79GR8	Q79GR8	Putative type III secretion protein OS	bscC
23.3472	23.3008	NaN	NaN	NaN	NaN	NaN				Arginine and proline metabolism	OCD_Mu_crystall		+	DOWN	3	3	3	17.4	17.4	17.4	32.3	0	9.4597	46683000	9	NaN	1	0	NaN	Q7VSP8	Q7VSP8	Probable ornithine cyclodeaminase OS	BP0354
23.396	23.4914	23.4866	NaN	NaN	NaN	NaN	biological regulation;regulation of biological process;regulation of nitrogen utilization	enzyme regulator activity			P-II		+	DOWN	2	2	2	25	25	25	12.231	0	11.918	48190000	3	NaN	1	0	NaN	Q7VVD7	Q7VVD7	Nitrogen regulatory protein P-II OS	BP2736
23.4608	24.2249	NaN	NaN	NaN	NaN	NaN	establishment of localization;transport		cell part;integral to membrane;intrinsic to membrane;membrane;membrane part;plasma membrane		TrbI		+	DOWN	4	4	4	20.9	20.9	20.9	39.471	0	13.87	37036000	8	NaN	1	0	NaN	Q7VSX4	Q7VSX4	Type IV secretion system protein PtlG OS	ptlG
23.4709	23.1612	23.0674	NaN	NaN	NaN	NaN					Fil_haemagg_2;Haemagg_act		+	DOWN	20	14	14	11.7	8.6	8.6	263.7	0	86.15	31719000	21	NaN	1	0	NaN	Q7VVJ2	Q7VVJ2	Adhesin OS	fhaS
23.5238	23.3878	23.0592	NaN	NaN	NaN	NaN	cell communication;cellular macromolecule metabolic process;cellular metabolic process;cellular nitrogen compound metabolic process;cellular process;cellular response to external stimulus;cellular response to extracellular stimulus;cellular response to stimulus;cellular response to stress;DNA metabolic process;DNA repair;macromolecule metabolic process;metabolic process;nitrogen compound metaboli…	adenyl nucleotide binding;adenyl ribonucleotide binding;ATP binding;ATPase activity;binding;catalytic activity;cation binding;deoxyribonuclease activity;DNA binding;endodeoxyribonuclease activity;endonuclease activity;excinuclease ABC activity;hydrolase activity;hydrolase activity, acting on acid anhydrides;hydrolase activity, acting on acid anhydrides, in phosphorus-containing anhydrides;hydrola…	cell part;cytoplasm;excinuclease repair complex;intracellular part;macromolecular complex;protein complex	Nucleotide excision repair	ABC_tran		+	DOWN	8	8	8	7.5	7.5	7.5	207.3	0	25.93	40014000	16	NaN	1	0	NaN	Q7VU82	Q7VU82	UvrABC system protein A OS	uvrA2
23.6143	23.6038	NaN	NaN	NaN	NaN	NaN					Abhydrolase_6		+	DOWN	2	2	2	14.8	14.8	14.8	40.118	0	9.2204	38774000	3	NaN	1	0	NaN	Q7VTV2	Q7VTV2	Uncharacterized protein OS	BP3401
23.6346	23.4897	23.5777	NaN	NaN	NaN	NaN		catalytic activity;oxidoreductase activity			Ldh_2		+	DOWN	5	5	5	26.9	26.9	26.9	35.805	0	11.449	41595000	8	NaN	1	0	NaN	Q7VVW4	Q7VVW4	Putative dehydrogenase OS	BP2521
23.7466	23.5797	23.3684	NaN	NaN	NaN	NaN	metabolic process;oxidation-reduction process				FAD_binding_2		+	DOWN	3	3	3	10.2	10.2	10.2	49.192	0	13.751	54260000	10	NaN	1	0	NaN	Q7VVK8	Q7VVK8	Uncharacterized protein OS	BP2648
23.8019	23.4336	23.9078	NaN	NaN	NaN	NaN	biological regulation;multi-organism process;pathogenesis;regulation of biological process;regulation of cellular localization;regulation of cellular process;regulation of establishment of protein localization;regulation of localization;regulation of protein localization;regulation of protein secretion;regulation of protein transport;regulation of secretion;regulation of transport		cell part;cytoplasm;intracellular part		CesT		+	DOWN	3	3	3	49	49	49	15.875	0	42.581	43312000	11	NaN	1	0	NaN	Q7VWI2	Q7VWI2	Uncharacterized protein OS	BP2265
23.9286	23.9704	23.9064	NaN	NaN	NaN	NaN	interspecies interaction between organisms;multi-organism process;nodulation;symbiosis, encompassing mutualism through parasitism			Bacterial secretion system	NolV		+	DOWN	3	3	3	24.5	24.5	24.5	23.798	0	20.631	49948000	8	NaN	1	0	NaN	Q79GQ8	Q79GQ8	Putative type III secretion protein OS	bscL
24.1624	23.6838	23.3145	NaN	NaN	NaN	NaN	alanine biosynthetic process;alanine metabolic process;amine biosynthetic process;amine metabolic process;biosynthetic process;carboxylic acid biosynthetic process;carboxylic acid metabolic process;cellular amine metabolic process;cellular amino acid biosynthetic process;cellular amino acid metabolic process;cellular biosynthetic process;cellular ketone metabolic process;cellular metabolic proces…	alanine racemase activity;amino-acid racemase activity;binding;catalytic activity;cofactor binding;isomerase activity;pyridoxal phosphate binding;racemase and epimerase activity;racemase and epimerase activity, acting on amino acids and derivatives;vitamin B6 binding;vitamin binding		D-Alanine metabolism	Ala_racemase_C;Ala_racemase_N		+	DOWN	6	6	6	26.4	26.4	26.4	41.291	0	14.607	44807000	10	NaN	1	0	NaN	Q7VWJ0	Q7VWJ0	Alanine racemase OS	alr
24.1934	NaN	23.8384	NaN	NaN	NaN	NaN					Lysine_decarbox		+	DOWN	1	1	1	7.2	7.2	7.2	22.274	0	6.1357	61205000	5	NaN	1	0	NaN	Q7VYQ7	Q7VYQ7	Putative exported protein OS	BP1253
24.5548	21.9035	NaN	NaN	NaN	NaN	NaN	amine biosynthetic process;amine metabolic process;aromatic amino acid family biosynthetic process;aromatic amino acid family metabolic process;aromatic compound biosynthetic process;biosynthetic process;carboxylic acid biosynthetic process;carboxylic acid metabolic process;cellular amine metabolic process;cellular amino acid biosynthetic process;cellular amino acid metabolic process;cellular aro…	3-dehydroquinate dehydratase activity;carbon-oxygen lyase activity;catalytic activity;hydro-lyase activity;lyase activity		Phenylalanine, tyrosine and tryptophan biosynthesis	DHquinase_II		+	DOWN	2	2	2	24.3	24.3	24.3	15.385	0	11.841	40313000	2	NaN	1	0	NaN	Q7VUS7	Q7VUS7	3-dehydroquinate dehydratase OS	aroQ
24.757	24.6352	24.8264	NaN	NaN	NaN	NaN					DUF692		+	DOWN	7	7	7	43.9	43.9	43.9	31.498	0	42.199	87850000	18	NaN	1	0	NaN	Q7VUZ0	Q7VUZ0	UPF0276 protein BP2925 OS	BP2925
24.7619	25.1598	24.5789	NaN	NaN	NaN	NaN					DoxX		+	DOWN	3	3	3	24.2	24.2	24.2	18.221	0	23.319	94730000	12	NaN	1	0	NaN	Q7VUY8	Q7VUY8	Putative integral membrane protein OS	BP2927
24.8428	24.34	24.2172	NaN	NaN	NaN	NaN	cellular metabolic process;cellular nitrogen compound metabolic process;cellular process;guanosine tetraphosphate metabolic process;heterocycle metabolic process;metabolic process;nitrogen compound metabolic process;nucleobase-containing compound metabolic process;nucleobase-containing small molecule metabolic process;nucleoside bisphosphate metabolic process;nucleoside phosphate metabolic proces…	amine binding;amino acid binding;binding;carboxylic acid binding;catalytic activity;diphosphoric monoester hydrolase activity;guanosine-3',5'-bis(diphosphate) 3'-diphosphatase activity;hydrolase activity;hydrolase activity, acting on ester bonds;phosphoric ester hydrolase activity		Purine metabolism	RelA_SpoT;TGS		+	DOWN	9	9	9	19.2	19.2	19.2	83.936	0	12.606	105730000	7	NaN	1	0	NaN	Q7U362	Q7U362	Guanosine-3,5-bis(Diphosphate) 3-pyrophosphohydrolase OS	spoT
25.1197	24.8632	24.8682	NaN	NaN	NaN	NaN					CNF1		+	DOWN	12	12	12	10.5	10.5	10.5	160.74	0	28.766	153500000	18	NaN	1	0	NaN	Q7VTS2	Q7VTS2	Dermonecrotic toxin OS	dnt
25.2675	25.2996	24.9884	NaN	NaN	NaN	NaN	establishment of localization;transport	adenyl nucleotide binding;adenyl ribonucleotide binding;ATP binding;binding;nucleotide binding;purine nucleotide binding;purine ribonucleoside triphosphate binding;purine ribonucleotide binding;ribonucleotide binding	cell part;membrane;plasma membrane		CagE_TrbE_VirB		+	DOWN	14	14	14	23.8	23.8	23.8	92.637	0	84.757	118010000	31	NaN	1	0	NaN	Q7VSX9	Q7VSX9	Type IV secretion system protein PtlC OS	ptlC
25.8084	26.1234	26.5033	NaN	NaN	NaN	NaN	cellular process;establishment of localization;establishment of localization in cell;establishment of protein localization;protein secretion;protein transport;secretion;secretion by cell;transport		cell part;integral to membrane;intrinsic to membrane;membrane part	Bacterial secretion system	Bac_export_2		+	DOWN	3	3	3	14.3	14.3	14.3	38.105	0	34.71	257360000	14	NaN	1	0	NaN	Q79GR6	Q79GR6	Putative type III secretion protein OS	bscU
26.2356	25.9748	26.2223	NaN	NaN	NaN	NaN					Fil_haemagg_2;Haemagg_act;Peptidase_C80		+	DOWN	30	30	30	13.2	13.2	13.2	437.3	0	124.12	253860000	62	NaN	1	0	NaN	Q7VV06	Q7VV06	Adhesin OS	fhaL
26.3207	25.9124	26.0201	NaN	NaN	NaN	NaN	cellular process;establishment of localization;establishment of localization in cell;establishment of protein localization;protein secretion;protein secretion by the type III secretion system;protein transmembrane transport;protein transport;secretion;secretion by cell;transmembrane transport;transport			Bacterial secretion system	SpoA		+	DOWN	9	9	9	27.9	27.9	27.9	37.753	0	46.098	224770000	25	NaN	1	0	NaN	Q79GR2	Q79GR2	Putative type III secretion protein OS	bscQ
26.3436	26.3312	26.4594	NaN	NaN	NaN	NaN	response to stimulus;response to stress						+	DOWN	6	6	6	82	82	82	17.279	0	105.24	280720000	32	NaN	1	0	NaN	Q79GQ2	Q79GQ2	Putative regulatory protein OS	bcrH1
26.9713	26.8959	27.0158	NaN	NaN	NaN	NaN	multi-organism process;pathogenesis				SseC		+	DOWN	8	8	8	35.8	35.8	35.8	40.537	0	124.66	422740000	24	NaN	1	0	NaN	Q7VWI4	Q7VWI4	Putative outer protein B OS	bopB
NaN	19.7869	19.8685	NaN	NaN	NaN	NaN	biosynthetic process;carboxylic acid biosynthetic process;carboxylic acid metabolic process;cellular biosynthetic process;cellular ketone metabolic process;cellular lipid metabolic process;cellular metabolic process;cellular process;fatty acid biosynthetic process;fatty acid metabolic process;lipid biosynthetic process;lipid metabolic process;metabolic process;monocarboxylic acid metabolic proces…	carbon-carbon lyase activity;carboxy-lyase activity;catalytic activity;lyase activity;malonyl-CoA decarboxylase activity			MCD		+	DOWN	2	2	2	4.8	4.8	4.8	47.853	0.0012658	4.8201	3006600	6	NaN	1	0	NaN	Q7VWX2	Q7VWX2	Putative malonyl-CoA decarboxylase OS	BP2062
NaN	19.9823	19.6713	NaN	NaN	NaN	NaN	biosynthetic process;cellular biosynthetic process;cellular macromolecule biosynthetic process;cellular macromolecule metabolic process;cellular metabolic process;cellular nitrogen compound metabolic process;cellular process;macromolecule biosynthetic process;macromolecule metabolic process;metabolic process;nitrogen compound metabolic process;nucleic acid metabolic process;nucleobase-containing …	binding;DNA binding;nucleic acid binding;nucleic acid binding transcription factor activity;sequence-specific DNA binding transcription factor activity			HTH_1;LysR_substrate		+	DOWN	4	4	4	14.1	14.1	14.1	33.726	0.0012634	4.6306	9602300	6	NaN	1	0	NaN	Q7W0I5	Q7W0I5	Probable LysR-family transcriptional regulator OS	BP0135
NaN	20.7257	20.6811	NaN	NaN	NaN	NaN	ATP synthesis coupled electron transport;cellular metabolic process;cellular process;electron transport chain;generation of precursor metabolites and energy;metabolic process;oxidation-reduction process;respiratory electron transport chain	catalytic activity;NADH dehydrogenase (quinone) activity;NADH dehydrogenase (ubiquinone) activity;NADH dehydrogenase activity;oxidoreductase activity;oxidoreductase activity, acting on NADH or NADPH;oxidoreductase activity, acting on NADH or NADPH, quinone or similar compound as acceptor	cell part;integral to membrane;intrinsic to membrane;membrane part	Oxidative phosphorylation	Oxidored_q1;Oxidored_q1_N		+	DOWN	3	3	3	5.1	5.1	5.1	73.176	0.0012602	4.4959	6139900	4	NaN	1	0	NaN	Q7VZP4	Q7VZP4	NADH-ubiquinone oxidoreductase, chain L OS	nuoL
NaN	22.568	22.6165	NaN	NaN	NaN	NaN					HATPase_c_2		+	DOWN	2	2	2	26.8	26.8	26.8	15.804	0.0018553	3.9725	20442000	5	NaN	1	0	NaN	Q7VWJ1	Q7VWJ1	Putative anti-sigma factor OS	BP2227
NaN	23.544	23.6264	NaN	NaN	NaN	NaN		active transmembrane transporter activity;anion transmembrane transporter activity;anion transmembrane-transporting ATPase activity;ATPase activity;ATPase activity, coupled;ATPase activity, coupled to movement of substances;ATPase activity, coupled to transmembrane movement of ions;ATPase activity, coupled to transmembrane movement of substances;catalytic activity;hydrolase activity;hydrolase act…	cell part;external encapsulating structure part;outer membrane-bounded periplasmic space;periplasmic space	ABC transporters			+	DOWN	4	4	4	22.7	22.7	22.7	37.913	0	14.058	53241000	13	NaN	1	0	NaN	Q7VZE6	Q7VZE6	Sulfate-binding protein OS	sbp
31.2858	30.933	31.358	22.4754	20.3397	25.1478	448.947	biological regulation;calcium ion homeostasis;cation homeostasis;cell killing;cellular calcium ion homeostasis;cellular cation homeostasis;cellular divalent inorganic cation homeostasis;cellular homeostasis;cellular chemical homeostasis;cellular ion homeostasis;cellular metal ion homeostasis;cellular process;cytolysis in other organism;cytosolic calcium ion homeostasis;divalent inorganic cation h…	adenyl nucleotide binding;adenyl ribonucleotide binding;adenylate cyclase activity;ATP binding;binding;calcium- and calmodulin-responsive adenylate cyclase activity;calcium ion binding;catalytic activity;cation binding;cyclase activity;ion binding;lyase activity;metal ion binding;nucleotide binding;phosphorus-oxygen lyase activity;purine nucleotide binding;purine ribonucleoside triphosphate bindi…	extracellular region	Purine metabolism	Anthrax_toxA;HemolysinCabind;RTX	+		DOWN	64	64	64	58.5	58.5	58.5	177.52	0	323.31	7760800000	308	0.00362888	0	-8.53797	-5.70323	P0DKX7	P0DKX7	Bifunctional hemolysin/adenylate cyclase OS	cya
27.2429	27.1372	27.3074	20.9682	21.5127	NaN	64.1088	biological regulation;cation homeostasis;cation transport;establishment of localization;homeostatic process;chemical homeostasis;ion homeostasis;ion transport;iron chelate transport;iron ion homeostasis;iron ion transport;metal ion transport;multi-organism process;pathogenesis;regulation of biological quality;siderophore transport;transition metal ion transport;transport	binding;cation binding;ion binding;iron ion binding;metal ion binding;receptor activity;transition metal ion binding	cell outer membrane;cell part;external encapsulating structure part;integral to membrane;intrinsic to membrane;membrane;membrane part;outer membrane		Plug;TonB_dep_Rec	+		DOWN	36	36	36	58.1	58.1	58.1	81.58	0	253.1	497430000	104	9.84809e-05	0	-5.98872	-19.1461	P81549	P81549	Probable TonB-dependent receptor BfrD OS	bfrD
30.3421	29.8752	30.4953	25.6115	25.3365	NaN	29.2041					DUF2282	+		DOWN	5	5	5	41.8	41.8	41.8	9.9723	0	78.827	4113500000	25	0.000361571	0	-4.76353	-13.1713	Q7VUZ1	Q7VUZ1	Putative exported protein OS	BP2924
27.4918	27.3648	27.5275	22.9032	22.8921	NaN	24.1533						+		DOWN	5	5	5	63.6	63.6	63.6	10.653	0	33.106	601370000	16	6.04143e-06	0	-4.56372	-27.8493	Q79GP4	Q79GP4	Uncharacterized protein OS	bscE
28.2903	28.5408	28.4495	27.2106	24.1936	24.0763	19.1053	biological adhesion;cell adhesion;cellular process		cell part;membrane;outer membrane		Autotransporter;Pertactin	+		DOWN	26	26	26	47.9	47.9	47.9	94.88	0	293.65	1325500000	110	0.0336465	0.00267317	-3.2667	-2.89503	Q79GN7	Q79GN7	Autotransporter OS	vag8
29.7819	29.5214	29.37	25.3218	24.9732	27.3825	18.3741					DUF3220	+		DOWN	30	30	30	68.6	68.6	68.6	68.647	0	323.31	2620700000	173	0.00855842	0	-3.66527	-4.25537	Q7VSD3	Q7VSD3	Uncharacterized protein OS	BP0500
26.6649	26.017	26.4339	22.6677	22.3897	22.4022	16.3555						+		DOWN	9	9	9	55.6	55.6	55.6	25.033	0	86.147	283610000	47	5.0354e-05	0	-3.8854	-12.5278	Q7VWI6	Q7VWI6	Uncharacterized protein OS	BP2233
32.0811	31.7966	31.8735	27.9801	28.0766	NaN	14.3716	biological adhesion;cell adhesion;cellular process		cell part;membrane;outer membrane		Autotransporter	+		DOWN	21	21	21	53.3	53.3	53.3	66.293	0	189.57	13479000000	141	5.75069e-05	0	-3.88872	-18.0503	Q79GX8	Q79GX8	Tracheal colonization factor OS	tcfA
28.7272	28.7611	28.5341	25.072	25.1872	NaN	12.1056						+		DOWN	15	15	15	65.8	65.8	65.8	31.839	0	228.22	1445300000	82	5.06676e-05	0	-3.54453	-17.6465	Q79GQ3	Q79GQ3	Putative outer protein D OS	bopD
27.7789	27.7789	27.6355	24.3576	24.1283	NaN	11.5992	biosynthetic process;cellular biosynthetic process;cellular macromolecule metabolic process;cellular metabolic process;cellular nitrogen compound metabolic process;cellular process;macromolecule metabolic process;metabolic process;nitrogen compound metabolic process;nucleic acid metabolic process;nucleobase-containing compound metabolic process;primary metabolic process;RNA biosynthetic process;R…	binding;core DNA-dependent RNA polymerase binding promoter specificity activity;core RNA polymerase binding transcription factor activity;DNA binding;nucleic acid binding;nucleic acid binding transcription factor activity;protein binding transcription factor activity;sequence-specific DNA binding transcription factor activity;sigma factor activity			Sigma70_r2;Sigma70_r4_2	+		DOWN	4	4	4	37	37	37	22.207	0	51.864	732890000	28	6.0655e-05	0	-3.48815	-16.9817	Q79GR9	Q79GR9	Putative RNA polymerase sigma factor OS	brpL
28.8275	28.5818	28.3834	25.5393	24.9555	NaN	10.0868	biological regulation;multi-organism process;pathogenesis;regulation of biological process;regulation of cellular localization;regulation of cellular process;regulation of establishment of protein localization;regulation of localization;regulation of protein localization;regulation of protein secretion;regulation of protein transport;regulation of secretion;regulation of transport		cell part;cytoplasm;intracellular part		CesT	+		DOWN	3	3	3	31.8	31.8	31.8	13.918	0	50.946	1388800000	27	0.00117241	0	-3.35017	-8.96833	Q7VSD4	Q7VSD4	Uncharacterized protein OS	BP0499
27.8708	27.8862	28.426	24.532	24.6088	26.7141	9.69606						+		DOWN	5	5	5	61.3	61.3	61.3	18.103	0	86.532	1019800000	42	0.0197351	0.00064	-2.77603	-3.31328	Q79GQ5	Q79GQ5	Uncharacterized protein OS	bcr4
26.6513	26.8561	26.4971	23.6077	23.8331	NaN	7.62586	multi-organism process;pathogenesis		extracellular region		APT;Pertussis_S2S3	+		DOWN	8	8	8	53.5	53.5	53.5	26.372	0	57.762	356210000	28	0.000338341	0	-2.94777	-11.41	Q7VYQ9	Q7VYQ9	Putative toxin OS	BP1251
26.5321	26.5336	26.4983	24.0122	24.0613	24.8544	5.54351	cellular metabolic process;cellular nitrogen compound metabolic process;cellular process;metabolic process;nitrogen compound metabolic process;nucleobase-containing compound metabolic process;primary metabolic process	binding;nucleic acid binding;RNA binding			S1;Tex_N	+		DOWN	26	26	26	41.1	41.1	41.1	85.726	0	145.34	333660000	63	0.00126402	0	-2.21203	-5.92781	Q45388	Q45388	Protein tex OS	tex
28.4753	28.4319	28.6289	26.2736	26.542	25.7681	4.60021		catalytic activity			TIM-br_sig_trns	+		DOWN	12	12	12	66.7	66.7	66.7	29.265	0	178.26	1412900000	65	0.00058938	0	-2.31747	-6.92582	Q7VYV3	Q7VYV3	Uncharacterized protein OS	BP1204
27.2297	27.5497	26.9158	25.3872	25.065	24.1155	4.48373		binding;catalytic activity;coenzyme binding;cofactor binding;FMN binding;lactate dehydrogenase activity;L-lactate dehydrogenase (cytochrome) activity;nucleotide binding;oxidoreductase activity;oxidoreductase activity, acting on CH-OH group of donors;oxidoreductase activity, acting on the CH-OH group of donors, cytochrome as acceptor		Pyruvate metabolism	FMN_dh	+		DOWN	12	12	12	49.1	49.1	49.1	42.129	0	153.11	578740000	55	0.00495167	0	-2.37583	-4.54007	Q7VSE6	Q7VSE6	L-lactate dehydrogenase OS	lldD
26.3823	26.2419	26.9109	24.1837	24.3962	NaN	4.26442	multi-organism process;pathogenesis					+		DOWN	3	3	3	31.3	31.3	31.3	14.591	0	48.601	343640000	14	0.00394588	0	-2.22175	-5.93085	Q7VYQ8	Q7VYQ8	Putative exported protein OS	BP1252
29.16	28.9852	29.286	27.1167	27.2544	NaN	3.92978					DUF302	+		DOWN	7	7	7	62.9	62.9	62.9	16.818	0	116.22	2306300000	77	0.000548509	0	-1.95818	-8.75223	Q7VWQ4	Q7VWQ4	Putative exported protein OS	BP2147
23.6105	23.3683	22.4729	21.5189	21.4056	NaN	3.74781	biosynthetic process;cellular biosynthetic process;cellular macromolecule biosynthetic process;cellular macromolecule metabolic process;cellular metabolic process;cellular process;cellular protein metabolic process;macromolecule biosynthetic process;macromolecule metabolic process;metabolic process;primary metabolic process;protein metabolic process;translation	binding;nucleic acid binding;RNA binding;rRNA binding;structural constituent of ribosome;structural molecule activity	cell part;intracellular organelle part;intracellular part;macromolecular complex;organelle part;ribonucleoprotein complex;small ribosomal subunit	Ribosome	Ribosomal_S19	+		DOWN	4	4	4	48.4	48.4	48.4	10.175	0	17.258	36342000	10	0.0328181	0.00396596	-1.68832	-3.07728	Q7VTC9	Q7VTC9	30S ribosomal protein S19 OS	rpsS
28.1066	28.3964	28.3401	26.0498	26.5698	26.5982	3.41125		catalytic activity;endopeptidase activity;hydrolase activity;peptidase activity;peptidase activity, acting on L-amino acid peptides;serine hydrolase activity;serine-type endopeptidase activity;serine-type peptidase activity			Autotransporter;Autotrns_rpt;Peptidase_S8	+		DOWN	22	22	22	35.7	35.7	35.7	99.647	0	274.87	1227300000	114	0.000708736	0	-1.8751	-6.26888	Q7W0C9	Q7W0C9	Autotransporter subtilisin-like protease OS	sphB1
25.0274	24.8636	24.9346	23.3185	23.0454	NaN	3.36977	biological regulation;regulation of biological process;regulation of biosynthetic process;regulation of cellular biosynthetic process;regulation of cellular macromolecule biosynthetic process;regulation of cellular metabolic process;regulation of cellular process;regulation of gene expression;regulation of macromolecule biosynthetic process;regulation of macromolecule metabolic process;regulation…				STAS	+		DOWN	5	5	5	53.4	53.4	53.4	12.666	0	22.468	121010000	19	0.000666933	0	-1.75992	-8.04445	Q7VWJ2	Q7VWJ2	Anti-sigma factor antagonist OS	BP2226
27.5342	27.2521	26.9195	25.5092	25.5785	24.7308	3.34707	cellular metabolic process;cellular nitrogen compound metabolic process;cellular process;coenzyme metabolic process;cofactor metabolic process;heterocycle metabolic process;metabolic process;nicotinamide nucleotide metabolic process;nitrogen compound metabolic process;nucleobase-containing compound metabolic process;nucleobase-containing small molecule metabolic process;nucleoside phosphate metab…	adenyl nucleotide binding;adenyl ribonucleotide binding;ATP binding;binding;nucleotide binding;purine nucleotide binding;purine ribonucleoside triphosphate binding;purine ribonucleotide binding;ribonucleotide binding			Carb_kinase	+		DOWN	11	11	11	76.3	76.3	76.3	28.602	0	95.797	606470000	59	0.00377887	0	-1.96243	-4.62111	Q7VU32	Q7VU32	ADP-dependent (S)-NAD(P)H-hydrate dehydratase OS	nnrD
26.9438	26.8284	26.6745	25.2908	24.9501	NaN	3.26696					UPF0261	+		DOWN	8	8	8	32.8	32.8	32.8	42.708	0	65.323	451860000	41	0.00186543	0	-1.69512	-6.46846	Q7VYV4	Q7VYV4	UPF0261 protein BP1203 OS	BP1203
33.4507	33.4828	33.5452	31.8011	32.3486	31.8721	3.054	biological adhesion;cell adhesion;cellular process;multi-organism process;pathogenesis		cell outer membrane;cell part;cell surface;external encapsulating structure part;extracellular region;integral to membrane;intrinsic to membrane;membrane;membrane part;outer membrane;periplasmic space		Autotransporter;Pertactin	+		DOWN	42	42	42	65.4	65.4	65.4	103.38	0	323.31	45333000000	525	0.00103541	0	-1.48563	-5.41971	Q45340	Q45340	BrkA autotransporter OS	brkA
25.1688	25.0162	24.8889	23.4167	23.4283	NaN	3.01822	biosynthetic process;cellular biosynthetic process;cellular component assembly;cellular component assembly at cellular level;cellular component organization;cellular component organization at cellular level;cellular component organization or biogenesis;cellular component organization or biogenesis at cellular level;cellular macromolecular complex assembly;cellular macromolecular complex subunit o…	binding;nucleic acid binding;RNA binding;rRNA binding;structural constituent of ribosome;structural molecule activity	cell part;cytoplasmic part;intracellular non-membrane-bounded organelle;intracellular organelle;intracellular part;macromolecular complex;non-membrane-bounded organelle;organelle;ribonucleoprotein complex;ribosome	Ribosome	Ribosomal_L20	+		DOWN	4	4	4	33.6	33.6	33.6	13.298	0	16.84	128880000	16	0.000603466	0	-1.60213	-7.83271	Q7VVR3	Q7VVR3	50S ribosomal protein L20 OS	rplT
25.3121	25.6466	25.3989	23.8424	23.7729	NaN	3.0131		adenyl nucleotide binding;adenyl ribonucleotide binding;ATP binding;ATPase activity;binding;catalytic activity;hydrolase activity;hydrolase activity, acting on acid anhydrides;hydrolase activity, acting on acid anhydrides, in phosphorus-containing anhydrides;nucleoside-triphosphatase activity;nucleotide binding;peptide transporter activity;purine nucleotide binding;purine ribonucleoside triphosph…	cell part;membrane	ABC transporters	ABC_tran;oligo_HPY	+		DOWN	12	12	12	27.5	27.5	27.5	69.3	0	30.849	172270000	22	0.00111247	0	-1.64488	-7.09165	Q7VW69;Q7VTQ4	Q7VW69	Putative ABC transporter ATP-binding subunit OS	BP2397
27.9487	27.9586	27.6169	26.3884	26.5657	25.6514	2.94915	establishment of localization;transport		cell outer membrane;cell part;external encapsulating structure part;membrane;outer membrane		CagX	+		DOWN	13	13	13	77.3	77.3	77.3	29.471	0	152.49	943350000	85	0.00555795	0.00115663	-1.63957	-4.08242	Q7VSX5	Q7VSX5	Type IV secretion system protein PtlF OS	ptlF
27.9091	28.2305	28.0418	26.5051	26.4874	24.1352	2.93711	cellular macromolecule metabolic process;cellular metabolic process;cellular nitrogen compound metabolic process;cellular process;DNA conformation change;DNA metabolic process;DNA topological change;macromolecule metabolic process;metabolic process;nitrogen compound metabolic process;nucleic acid metabolic process;nucleobase-containing compound metabolic process;primary metabolic process	binding;catalytic activity;DNA binding;DNA topoisomerase activity;DNA topoisomerase type I activity;isomerase activity;nucleic acid binding			Topoisom_bac;Toprim;Toprim_Crpt	+		DOWN	27	27	27	43.5	43.5	43.5	96.532	0	217.82	1062600000	110	0.0412786	0.00636437	-2.35123	-2.63432	Q7VSG5	Q7VSG5	DNA topoisomerase OS	topB
20.48	20.5841	20.7973	19.0023	19.177	NaN	2.81757	biosynthetic process;cellular biosynthetic process;cellular macromolecule biosynthetic process;cellular macromolecule metabolic process;cellular metabolic process;cellular process;cellular protein metabolic process;macromolecule biosynthetic process;macromolecule metabolic process;metabolic process;primary metabolic process;protein metabolic process;translation	binding;nucleic acid binding;RNA binding;rRNA binding;structural constituent of ribosome;structural molecule activity	cell part;cytoplasmic part;intracellular non-membrane-bounded organelle;intracellular organelle;intracellular part;macromolecular complex;non-membrane-bounded organelle;organelle;ribonucleoprotein complex;ribosome	Ribosome	Ribosomal_S20p	+		DOWN	2	2	2	13.8	13.8	13.8	9.4719	0	12.897	6161200	13	0.00153683	0	-1.53082	-6.45872	Q7VVA6	Q7VVA6	30S ribosomal protein S20 OS	rpsT
24.5449	24.189	23.6377	22.687	22.7263	NaN	2.79403	cellular macromolecule metabolic process;cellular metabolic process;cellular nitrogen compound metabolic process;cellular process;macromolecule metabolic process;metabolic process;nitrogen compound metabolic process;nucleic acid metabolic process;nucleobase-containing compound metabolic process;primary metabolic process;RNA metabolic process;RNA processing	binding;catalytic activity;hydrolase activity;hydrolase activity, acting on ester bonds;nuclease activity;nucleic acid binding;ribonuclease activity;RNA binding			RNase_E_G;S1	+		DOWN	12	12	12	39	39	39	54.701	0	42.167	72429000	28	0.0253294	0.00247964	-1.41722	-3.21355	Q7VWE2	Q7VWE2	Putative ribonuclease OS	BP2317
25.3646	25.4559	25.9826	24.1819	23.7716	NaN	2.78784					Polyketide_cyc2	+		DOWN	3	3	3	26	26	26	16.544	0	32.236	196000000	15	0.0114511	0.000727273	-1.62428	-4.14469	Q7VYV2	Q7VYV2	Uncharacterized protein OS	BP1205
29.8282	29.7465	29.5798	28.3953	28.2904	27.2558	2.74366		catalytic activity;lactate dehydrogenase activity;L-lactate dehydrogenase activity;oxidoreductase activity;oxidoreductase activity, acting on CH-OH group of donors;oxidoreductase activity, acting on the CH-OH group of donors, NAD or NADP as acceptor		Cysteine and methionine metabolism;Glycolysis / Gluconeogenesis;Propanoate metabolism;Pyruvate metabolism	Ldh_2	+		DOWN	15	15	15	70.9	70.9	70.9	37.214	0	187.97	3484700000	139	0.00941148	0.00090566	-1.73767	-3.6902	Q7VSM5	Q7VSM5	Putative L-lactate dehydrogenase OS	ldh
23.7409	24.3007	23.7086	22.6477	21.9611	NaN	2.70664	biosynthetic process;cellular biosynthetic process;cellular macromolecule biosynthetic process;cellular macromolecule metabolic process;cellular metabolic process;cellular process;cellular protein metabolic process;macromolecule biosynthetic process;macromolecule metabolic process;metabolic process;primary metabolic process;protein metabolic process;translation	binding;catalytic activity;nucleic acid binding;RNA binding;rRNA binding;structural constituent of ribosome;structural molecule activity;transferase activity	cell part;intracellular organelle part;intracellular part;large ribosomal subunit;macromolecular complex;organelle part;ribonucleoprotein complex	Ribosome	Ribosomal_L2;Ribosomal_L2_C	+		DOWN	5	5	5	26.2	26.2	26.2	30.189	0	14.982	60700000	20	0.0202061	0.00159574	-1.61233	-3.53241	Q7VTD0	Q7VTD0	50S ribosomal protein L2 OS	rplB
25.6383	26.0044	25.8507	24.4401	24.655	24.4138	2.65848	biosynthetic process;cellular biosynthetic process;cellular macromolecule biosynthetic process;cellular macromolecule metabolic process;cellular metabolic process;cellular process;cellular protein metabolic process;macromolecule biosynthetic process;macromolecule metabolic process;metabolic process;primary metabolic process;protein metabolic process;translation	binding;nucleic acid binding;RNA binding;rRNA binding;structural constituent of ribosome;structural molecule activity	cell part;cytoplasmic part;intracellular non-membrane-bounded organelle;intracellular organelle;intracellular part;macromolecular complex;non-membrane-bounded organelle;organelle;ribonucleoprotein complex;ribosome	Ribosome	Ribosomal_L18p	+		DOWN	4	4	4	43.3	43.3	43.3	12.948	0	21.173	191850000	21	0.00052921	0	-1.32817	-5.75534	Q7VTB5	Q7VTB5	50S ribosomal protein L18 OS	rplR
27.7363	27.8261	27.2685	26.3495	26.4777	25.5447	2.61498		5-oxoprolinase (ATP-hydrolyzing) activity;catalytic activity;hydrolase activity;hydrolase activity, acting on carbon-nitrogen (but not peptide) bonds;hydrolase activity, acting on carbon-nitrogen (but not peptide) bonds, in cyclic amides		Glutathione metabolism	Hydant_A_N;Hydantoinase_A;Hydantoinase_B	+		DOWN	30	30	30	40	40	40	129.98	0	177.78	827760000	101	0.0118715	0.000671329	-1.48633	-3.38328	Q7VXA8	Q7VXA8	5-oxoprolinase OS	oplaH
24.8157	24.6365	24.7706	23.4152	23.377	NaN	2.59278	amine biosynthetic process;amine metabolic process;aspartate family amino acid biosynthetic process;aspartate family amino acid metabolic process;biosynthetic process;carboxylic acid biosynthetic process;carboxylic acid metabolic process;cellular amine metabolic process;cellular amino acid biosynthetic process;cellular amino acid metabolic process;cellular biosynthetic process;cellular ketone met…	binding;catalytic activity;coenzyme binding;cofactor binding;dihydrodipicolinate reductase activity;NAD binding;NADP binding;NADPH binding;nucleotide binding;oxidoreductase activity;oxidoreductase activity, acting on CH or CH2 groups;oxidoreductase activity, acting on CH or CH2 groups, NAD or NADP as acceptor;oxidoreductase activity, acting on the CH-CH group of donors;oxidoreductase activity, ac…	cell part;cytoplasm;intracellular part	Lysine biosynthesis	DapB_C;DapB_N	+		DOWN	7	7	7	32	32	32	28.328	0	43.56	109190000	28	0.000320201	0	-1.34483	-7.86825	Q9X6Y9	Q9X6Y9	4-hydroxy-tetrahydrodipicolinate reductase OS	dapB
25.9704	25.7773	25.5064	24.0255	24.7935	NaN	2.58077	biological adhesion;cell adhesion;cellular process		cell part;cell projection;pilus		Fimbrial	+		DOWN	4	4	4	36.7	36.7	36.7	21.95	0	83.538	221900000	28	0.0278669	0.00403463	-1.34187	-3.08604	P05788;P17835	P05788	Serotype 2 fimbrial subunit OS	fim2
30.0828	30.1806	29.8836	28.8288	28.7172	28.4262	2.57684	biosynthetic process;cellular biosynthetic process;cellular macromolecule biosynthetic process;cellular macromolecule metabolic process;cellular metabolic process;cellular nitrogen compound metabolic process;cellular process;macromolecule biosynthetic process;macromolecule metabolic process;metabolic process;nitrogen compound metabolic process;nucleic acid metabolic process;nucleobase-containing …	binding;catalytic activity;DNA binding;DNA-directed RNA polymerase activity;nucleic acid binding;nucleotidyltransferase activity;RNA polymerase activity;transferase activity;transferase activity, transferring phosphorus-containing groups		Purine metabolism;Pyrimidine metabolism;RNA polymerase	RNA_pol_Rpb1_1;RNA_pol_Rpb1_2;RNA_pol_Rpb1_3;RNA_pol_Rpb1_4;RNA_pol_Rpb1_5	+		DOWN	69	69	69	62.1	62.1	62.1	156.24	0	323.31	4517400000	294	0.000721387	0	-1.3916	-5.60112	Q7W0R8	Q7W0R8	DNA-directed RNA polymerase subunit beta OS	rpoC
26.2486	26.1851	26.1951	25.0541	24.6317	NaN	2.55301	cellular component biogenesis;cellular component biogenesis at cellular level;cellular component organization or biogenesis;cellular component organization or biogenesis at cellular level;cellular process;ribonucleoprotein complex biogenesis;ribosome biogenesis	binding;GTP binding;guanyl nucleotide binding;guanyl ribonucleotide binding;nucleotide binding;purine nucleotide binding;purine ribonucleoside triphosphate binding;purine ribonucleotide binding;ribonucleotide binding			MMR_HSR1	+		DOWN	13	13	13	34.1	34.1	34.1	49.427	0	57.242	302440000	32	0.00333844	0	-1.3667	-5.26742	Q7VWL4	Q7VWL4	GTPase Der OS	der
25.0954	24.948	24.9646	23.6981	23.5308	NaN	2.54939	establishment of localization;peptide transport;transport	adenyl nucleotide binding;adenyl ribonucleotide binding;ATP binding;ATPase activity;binding;catalytic activity;hydrolase activity;hydrolase activity, acting on acid anhydrides;hydrolase activity, acting on acid anhydrides, in phosphorus-containing anhydrides;nucleoside-triphosphatase activity;nucleotide binding;purine nucleotide binding;purine ribonucleoside triphosphate binding;purine ribonucleo…		ABC transporters	ABC_tran;oligo_HPY	+		DOWN	7	7	7	20.6	20.6	20.6	60.382	0	43.391	129930000	16	0.000528923	0	-1.38822	-7.43742	Q7VX36	Q7VX36	Putative ABC transporter, ATP-binding protein OS	BP1986
25.4033	25.4061	25.0569	24.1282	23.9811	NaN	2.54674	biological regulation;multi-organism process;pathogenesis;regulation of biological process;regulation of biosynthetic process;regulation of cellular biosynthetic process;regulation of cellular macromolecule biosynthetic process;regulation of cellular metabolic process;regulation of cellular process;regulation of gene expression;regulation of macromolecule biosynthetic process;regulation of macrom…	adenyl nucleotide binding;adenyl ribonucleotide binding;ATP binding;binding;catalytic activity;kinase activity;molecular transducer activity;nucleotide binding;phosphotransferase activity, alcohol group as acceptor;phosphotransferase activity, nitrogenous group as acceptor;protein histidine kinase activity;protein kinase activity;purine nucleotide binding;purine ribonucleoside triphosphate bindin…	cell part;integral to membrane;intrinsic to membrane;membrane;membrane part;plasma membrane	Two-component system	HATPase_c;HisKA;Hpt;PAS;Response_reg	+		DOWN	15	15	15	21.2	21.2	21.2	135	0	58.771	162320000	38	0.00448078	0.00102128	-1.23412	-4.75764	P16575	P16575	Virulence sensor protein BvgS OS	bvgS
32.6203	32.6358	32.6932	31.4881	31.2879	27.9106	2.54541	biological regulation;biosynthetic process;cellular biosynthetic process;cellular macromolecule biosynthetic process;cellular macromolecule metabolic process;cellular metabolic process;cellular nitrogen compound metabolic process;cellular process;cellular response to stimulus;macromolecule biosynthetic process;macromolecule metabolic process;metabolic process;multi-organism process;nitrogen compo…	binding;DNA binding;nucleic acid binding;nucleic acid binding transcription factor activity;sequence-specific DNA binding transcription factor activity		Two-component system	GerE;Response_reg	+		DOWN	17	17	17	82.8	82.8	82.8	22.952	0	270.52	27540000000	177	0.105357	0.0354502	-2.4209	-1.92015	P0A4H2	P0A4H2	Virulence factors putative positive transcription regulator BvgA OS	bvgA
23.8553	23.8706	23.6454	22.44	22.6138	NaN	2.51124		binding;catalytic activity;cation binding;DNA binding;DNA primase activity;DNA-directed RNA polymerase activity;ion binding;magnesium ion binding;metal ion binding;nucleic acid binding;nucleotidyltransferase activity;RNA polymerase activity;transferase activity;transferase activity, transferring phosphorus-containing groups;transition metal ion binding;zinc ion binding		DNA replication	DnaB_bind;DnaG_DnaB_bind;Toprim_4;Toprim_N;zf-CHC2	+		DOWN	6	6	6	12	12	12	73.871	0	18.784	57405000	14	0.00157277	0	-1.26353	-5.9048	Q7VWM4	Q7VWM4	DNA primase OS	dnaG
24.777	24.9245	24.9208	23.5989	23.599	NaN	2.49986		binding;iron-sulfur cluster binding;metal cluster binding			Fer4_10;Fer4_7;Fer4_9	+		DOWN	9	9	9	19.4	19.4	19.4	73.789	0	29.083	121410000	20	0.000259817	0	-1.27515	-7.83779	Q7VY84	Q7VY84	Putative iron-sulfur binding protein OS	BP1470
26.8087	27.3753	26.5777	25.555	25.4378	NaN	2.48337					NlpE	+		DOWN	4	4	4	54.9	54.9	54.9	15.57	0	49.159	511670000	18	0.0192106	0.00154639	-1.42417	-3.48211	Q7VYW4	Q7VYW4	Lipoprotein OS	BP1189
23.4064	23.2442	23.4573	21.8622	22.3264	NaN	2.48303	biosynthetic process;cellular biosynthetic process;cellular macromolecule biosynthetic process;cellular macromolecule metabolic process;cellular metabolic process;cellular process;cellular protein metabolic process;macromolecule biosynthetic process;macromolecule metabolic process;metabolic process;primary metabolic process;protein metabolic process;translation	structural constituent of ribosome;structural molecule activity	cell part;cytoplasmic part;intracellular non-membrane-bounded organelle;intracellular organelle;intracellular part;macromolecular complex;non-membrane-bounded organelle;organelle;ribonucleoprotein complex;ribosome	Ribosome	Ribosomal_L13	+		DOWN	6	6	6	52.8	52.8	52.8	16.047	0	10.243	43510000	17	0.0069431	0.000842105	-1.275	-4.36859	Q7VUV8	Q7VUV8	50S ribosomal protein L13 OS	rplM
26.3354	26.0033	26.2145	24.8941	24.9377	NaN	2.4599	amine biosynthetic process;amine metabolic process;biosynthetic process;carboxylic acid biosynthetic process;carboxylic acid metabolic process;cellular amine metabolic process;cellular amino acid biosynthetic process;cellular amino acid metabolic process;cellular biosynthetic process;cellular ketone metabolic process;cellular metabolic process;cellular nitrogen compound biosynthetic process;cellu…	carbon-oxygen lyase activity;catalytic activity;hydro-lyase activity;imidazoleglycerol-phosphate dehydratase activity;lyase activity	cell part;cytoplasm;intracellular part	Histidine metabolism	IGPD	+		DOWN	9	9	9	64.1	64.1	64.1	21.579	0	32.503	311250000	39	0.00210301	0	-1.2685	-5.60461	Q7VSY9	Q7VSY9	Imidazoleglycerol-phosphate dehydratase OS	hisB
27.9062	28.0646	28.0047	26.7191	27.0322	25.6106	2.43783	biosynthetic process;cellular biosynthetic process;cellular macromolecule biosynthetic process;cellular macromolecule metabolic process;cellular metabolic process;cellular process;cellular protein metabolic process;macromolecule biosynthetic process;macromolecule metabolic process;metabolic process;primary metabolic process;protein metabolic process;translation	binding;nucleic acid binding;RNA binding;rRNA binding;structural constituent of ribosome;structural molecule activity;tRNA binding	cell part;intracellular organelle part;intracellular part;macromolecular complex;organelle part;ribonucleoprotein complex;small ribosomal subunit	Ribosome	Ribosomal_S7	+		DOWN	11	11	11	55.8	55.8	55.8	17.723	0	81.332	1086000000	56	0.0238905	0.00266019	-1.53787	-2.88138	Q7VTD6	Q7VTD6	30S ribosomal protein S7 OS	rpsG
28.2509	28.1747	27.9537	26.8975	26.9725	26.2826	2.42368	establishment of localization;transport	binding;catalytic activity;coenzyme binding;cofactor binding;NAD binding;NADH dehydrogenase (quinone) activity;NADH dehydrogenase activity;nucleotide binding;oxidoreductase activity;oxidoreductase activity, acting on NADH or NADPH;oxidoreductase activity, acting on NADH or NADPH, quinone or similar compound as acceptor;quinone binding	cell part;membrane;plasma membrane	Oxidative phosphorylation	Complex1_49kDa	+		DOWN	21	21	21	69.6	69.6	69.6	47.458	0	193.31	1236400000	115	0.00395568	0	-1.4089	-4.19296	Q7VZQ2	Q7VZQ2	NADH-quinone oxidoreductase subunit D OS	nuoD
24.2307	24.2577	24.0655	23.0999	22.8127	NaN	2.41898	biosynthetic process;cellular biosynthetic process;cellular macromolecule biosynthetic process;cellular macromolecule metabolic process;cellular metabolic process;cellular process;cellular protein metabolic process;macromolecule biosynthetic process;macromolecule metabolic process;metabolic process;primary metabolic process;protein metabolic process;translation	binding;nucleic acid binding;RNA binding;rRNA binding;structural constituent of ribosome;structural molecule activity	cell part;cytoplasmic part;intracellular non-membrane-bounded organelle;intracellular organelle;intracellular part;macromolecular complex;non-membrane-bounded organelle;organelle;ribonucleoprotein complex;ribosome	Ribosome	Ribosomal_S11	+		DOWN	5	5	5	52.6	52.6	52.6	13.991	0	38.01	75355000	27	0.00263743	0	-1.22833	-5.29049	Q7VTA7	Q7VTA7	30S ribosomal protein S11 OS	rpsK
25.8833	25.7178	25.3517	24.7679	24.1602	NaN	2.3846						+		DOWN	4	4	4	51.5	51.5	51.5	11.604	0	45.095	210640000	25	0.0298321	0.00665098	-1.18688	-2.93797	Q7VWM6	Q7VWM6	Uncharacterized protein OS	BP2183
27.2476	27.0671	26.7572	25.7862	25.8659	NaN	2.36371	biosynthetic process;cellular biosynthetic process;cellular macromolecule biosynthetic process;cellular macromolecule metabolic process;cellular metabolic process;cellular process;cellular protein metabolic process;macromolecule biosynthetic process;macromolecule metabolic process;metabolic process;primary metabolic process;protein metabolic process;translation	binding;nucleic acid binding;RNA binding;rRNA binding;structural constituent of ribosome;structural molecule activity	cell part;intracellular organelle part;intracellular part;macromolecular complex;organelle part;ribonucleoprotein complex;small ribosomal subunit	Ribosome	Ribosomal_S5;Ribosomal_S5_C	+		DOWN	5	5	5	41.4	41.4	41.4	18.114	0	83.277	566280000	35	0.00773492	0.000755906	-1.19792	-4.17043	Q7VTB4	Q7VTB4	30S ribosomal protein S5 OS	rpsE
25.5471	25.4689	25.5208	24.2996	24.2755	NaN	2.35096	biosynthetic process;cellular biosynthetic process;cellular macromolecule biosynthetic process;cellular macromolecule metabolic process;cellular metabolic process;cellular process;cellular protein metabolic process;macromolecule biosynthetic process;macromolecule metabolic process;metabolic process;primary metabolic process;protein metabolic process;translation	binding;nucleic acid binding;RNA binding;rRNA binding;structural constituent of ribosome;structural molecule activity;tRNA binding	cell part;cytoplasmic part;intracellular non-membrane-bounded organelle;intracellular organelle;intracellular part;macromolecular complex;non-membrane-bounded organelle;organelle;ribonucleoprotein complex;ribosome	Ribosome	Ribosomal_S13	+		DOWN	8	8	8	62.8	62.8	62.8	13.513	0	26.168	210970000	39	3.56452e-05	0	-1.22472	-9.34974	Q7VTA8	Q7VTA8	30S ribosomal protein S13 OS	rpsM
29.228	29.1051	29.0103	27.8858	27.8701	NaN	2.34104	biological regulation;cation homeostasis;cation transport;cellular cation homeostasis;cellular homeostasis;cellular chemical homeostasis;cellular ion homeostasis;cellular iron ion homeostasis;cellular metal ion homeostasis;cellular process;establishment of localization;homeostatic process;chemical homeostasis;ion homeostasis;ion transport;iron ion homeostasis;iron ion transport;metal ion homeosta…	binding;cation binding;ferric iron binding;ion binding;iron ion binding;metal ion binding;transition metal ion binding			Ferritin	+		DOWN	8	8	8	57	57	57	18.269	0	66.086	2372100000	53	0.000623245	0	-1.23652	-6.81024	Q7W0G1	Q7W0G1	Bacterioferritin OS	bfr
29.4609	29.5363	29.3446	28.2393	28.1798	28.8829	2.33205	cellular process;establishment of localization;establishment of localization in cell;establishment of protein localization;intracellular protein transmembrane transport;intracellular protein transport;intracellular transport;protein import;protein targeting;protein transmembrane transport;protein transport;transmembrane transport;transport	adenyl nucleotide binding;adenyl ribonucleotide binding;ATP binding;binding;cation binding;ion binding;metal ion binding;nucleotide binding;purine nucleotide binding;purine ribonucleoside triphosphate binding;purine ribonucleotide binding;ribonucleotide binding	cell part;cytoplasm;intracellular part;membrane;plasma membrane	Bacterial secretion system;Protein export	SecA_DEAD;SecA_PP_bind;SecA_SW;SEC-C	+		DOWN	34	34	34	56.8	56.8	56.8	103.3	0	323.31	3142600000	215	0.0119751	0.00162162	-1.01327	-3.05285	Q7VUR2	Q7VUR2	Protein translocase subunit SecA OS	secA
24.3953	24.2031	24.1804	23.2597	22.7271	NaN	2.31289	biosynthetic process;cellular biosynthetic process;cellular macromolecule biosynthetic process;cellular macromolecule metabolic process;cellular metabolic process;cellular process;cellular protein metabolic process;macromolecule biosynthetic process;macromolecule metabolic process;metabolic process;primary metabolic process;protein metabolic process;translation	structural constituent of ribosome;structural molecule activity	cell part;cytoplasmic part;intracellular non-membrane-bounded organelle;intracellular organelle;intracellular part;macromolecular complex;non-membrane-bounded organelle;organelle;ribonucleoprotein complex;ribosome	Ribosome	Ribosomal_S21	+		DOWN	3	3	3	42.9	42.9	42.9	8.5349	0	10.526	79300000	20	0.0100441	0.000648649	-1.2662	-3.99279	Q7VWM3	Q7VWM3	30S ribosomal protein S21 OS	rpsU
25.9122	26.1921	25.3362	25.0086	24.4003	NaN	2.30977	biosynthetic process;cellular biosynthetic process;cellular macromolecule metabolic process;cellular metabolic process;cellular nitrogen compound metabolic process;cellular process;macromolecule metabolic process;metabolic process;nitrogen compound metabolic process;nucleic acid metabolic process;nucleobase-containing compound metabolic process;primary metabolic process;RNA biosynthetic process;R…	binding;core DNA-dependent RNA polymerase binding promoter specificity activity;core RNA polymerase binding transcription factor activity;DNA binding;nucleic acid binding;nucleic acid binding transcription factor activity;protein binding transcription factor activity;sequence-specific DNA binding transcription factor activity;sigma factor activity	cell part;cytoplasm;intracellular part	RNA polymerase	Sigma70_ner;Sigma70_r1_1;Sigma70_r1_2;Sigma70_r2;Sigma70_r3;Sigma70_r4	+		DOWN	10	10	10	21.4	21.4	21.4	83.968	0	72.563	262610000	32	0.0680087	0.0288737	-1.10905	-2.23382	Q7VWM5	Q7VWM5	RNA polymerase sigma factor RpoD OS	rpoD
26.6022	26.5651	26.4597	25.4651	25.2566	NaN	2.30418	biosynthetic process;cellular biosynthetic process;cellular macromolecule biosynthetic process;cellular macromolecule metabolic process;cellular metabolic process;cellular nitrogen compound metabolic process;cellular process;DNA metabolic process;DNA replication;DNA-dependent DNA replication;macromolecule biosynthetic process;macromolecule metabolic process;metabolic process;nitrogen compound met…	3'-5' exonuclease activity;binding;catalytic activity;DNA binding;DNA polymerase activity;DNA-directed DNA polymerase activity;exonuclease activity;hydrolase activity;hydrolase activity, acting on ester bonds;nuclease activity;nucleic acid binding;nucleotidyltransferase activity;transferase activity;transferase activity, transferring phosphorus-containing groups		Base excision repair;DNA replication;Homologous recombination;Nucleotide excision repair;Purine metabolism;Pyrimidine metabolism	5_3_exonuc;5_3_exonuc_N;DNA_pol_A;DNA_pol_A_exo1	+		DOWN	20	20	20	31.6	31.6	31.6	99.178	0	126.57	390010000	59	0.00112933	0	-1.18148	-6.05088	Q7VYQ6	Q7VYQ6	DNA polymerase I OS	polA
28.0481	27.9995	28.1448	26.8452	26.8425	NaN	2.30417	biological regulation;regulation of biological process;regulation of biosynthetic process;regulation of cellular biosynthetic process;regulation of cellular macromolecule biosynthetic process;regulation of cellular metabolic process;regulation of cellular process;regulation of gene expression;regulation of macromolecule biosynthetic process;regulation of macromolecule metabolic process;regulation…	binding;DNA binding;nucleic acid binding	cell part;intracellular		Histone_HNS	+		DOWN	6	6	6	46.3	46.3	46.3	13.654	0	27.261	1110700000	24	0.000201973	0	-1.22028	-7.86572	Q79GJ5	Q79GJ5	Putative DNA-binding protein (Histone) OS	bph3
22.0489	22.179	21.3284	21.0355	20.6572	NaN	2.30146	biosynthetic process;cellular biosynthetic process;cellular lipid metabolic process;cellular metabolic process;cellular process;glycolipid biosynthetic process;glycolipid metabolic process;lipid A biosynthetic process;lipid A metabolic process;lipid biosynthetic process;lipid metabolic process;membrane lipid biosynthetic process;membrane lipid metabolic process;metabolic process;organophosphate m…	catalytic activity;lipid-A-disaccharide synthase activity;transferase activity;transferase activity, transferring glycosyl groups;transferase activity, transferring hexosyl groups;UDP-glycosyltransferase activity		Lipopolysaccharide biosynthesis	LpxB	+		DOWN	5	5	5	18.3	18.3	18.3	42.777	0	10.259	15791000	10	0.0724154	0.0344296	-1.00575	-2.14234	Q7VYB7	Q7VYB7	Lipid-A-disaccharide synthase OS	lpxB
22.3571	22.0319	21.907	21.0718	20.5951	NaN	2.29493		adenyl nucleotide binding;adenyl ribonucleotide binding;ATP binding;ATPase activity;binding;catalytic activity;hydrolase activity;hydrolase activity, acting on acid anhydrides;hydrolase activity, acting on acid anhydrides, in phosphorus-containing anhydrides;nucleoside-triphosphatase activity;nucleotide binding;purine nucleotide binding;purine ribonucleoside triphosphate binding;purine ribonucleo…		ABC transporters	ABC_tran	+		DOWN	5	5	5	25	25	25	25.567	0	24.946	17851000	19	0.0145817	0.00117241	-1.26522	-3.63458	Q7VTG4	Q7VTG4	ABC transporter ATP-binding protein OS	BP3576
28.5141	28.4799	28.1654	27.4382	27.2915	26.0348	2.279	amine biosynthetic process;amine catabolic process;amine metabolic process;biosynthetic process;carboxylic acid biosynthetic process;carboxylic acid catabolic process;carboxylic acid metabolic process;catabolic process;cellular amine metabolic process;cellular amino acid biosynthetic process;cellular amino acid catabolic process;cellular amino acid metabolic process;cellular biosynthetic process;…	1-pyrroline-5-carboxylate dehydrogenase activity;catalytic activity;nucleic acid binding transcription factor activity;oxidoreductase activity;oxidoreductase activity, acting on the aldehyde or oxo group of donors;oxidoreductase activity, acting on the aldehyde or oxo group of donors, NAD or NADP as acceptor;oxidoreductase activity, acting on the CH-NH group of donors;oxidoreductase activity, act…		Alanine, aspartate and glutamate metabolism;Arginine and proline metabolism	Aldedh;Pro_dh;Pro_dh-DNA_bdg	+		DOWN	38	38	38	47.2	47.2	47.2	137.21	0	272.03	1416600000	175	0.0331608	0.00626295	-1.46497	-2.62076	Q7VVC8	Q7VVC8	Bifunctional protein PutA OS	putA
28.0494	27.9291	27.8194	26.7705	26.7468	26.8028	2.23241	amine metabolic process;amino acid activation;arginyl-tRNA aminoacylation;carboxylic acid metabolic process;cellular amine metabolic process;cellular amino acid metabolic process;cellular ketone metabolic process;cellular macromolecule metabolic process;cellular metabolic process;cellular nitrogen compound metabolic process;cellular process;glycyl-tRNA aminoacylation;macromolecule metabolic proce…	adenyl nucleotide binding;adenyl ribonucleotide binding;aminoacyl-tRNA ligase activity;arginine-tRNA ligase activity;ATP binding;binding;catalytic activity;glycine-tRNA ligase activity;ligase activity;ligase activity, forming aminoacyl-tRNA and related compounds;ligase activity, forming carbon-oxygen bonds;nucleotide binding;purine nucleotide binding;purine ribonucleoside triphosphate binding;pur…	cell part;cytoplasm;intracellular part	Aminoacyl-tRNA biosynthesis	DALR_1;tRNA_synt_2f	+		DOWN	26	26	26	61.8	61.8	61.8	75.982	0	257.98	1060700000	124	7.09483e-05	0	-1.15927	-6.88513	Q7W0Q5	Q7W0Q5	Glycine--tRNA ligase beta subunit OS	glyS
29.177	29.2346	28.9076	28.2015	27.7896	28.0295	2.2153	acetyl-CoA catabolic process;acetyl-CoA metabolic process;carbohydrate metabolic process;catabolic process;cellular carbohydrate metabolic process;cellular catabolic process;cellular metabolic process;cellular process;coenzyme catabolic process;coenzyme metabolic process;cofactor catabolic process;cofactor metabolic process;metabolic process;primary metabolic process;tricarboxylic acid cycle	catalytic activity;citrate (Si)-synthase activity;transferase activity;transferase activity, transferring acyl groups;transferase activity, transferring acyl groups, acyl groups converted into alkyl on transfer	cell part;cytoplasm;intracellular part	Citrate cycle (TCA cycle);Glyoxylate and dicarboxylate metabolism	Citrate_synt	+		DOWN	16	16	16	57.6	57.6	57.6	48.463	0	162.17	2444700000	103	0.00215074	0	-1.09953	-4.29037	Q7VWA4	Q7VWA4	Citrate synthase OS	gltA
24.2302	24.064	23.8486	23.3105	22.5747	NaN	2.17558	biosynthetic process;cellular biosynthetic process;cellular macromolecule biosynthetic process;cellular macromolecule metabolic process;cellular metabolic process;cellular nitrogen compound metabolic process;cellular process;macromolecule biosynthetic process;macromolecule metabolic process;metabolic process;nitrogen compound metabolic process;nucleic acid metabolic process;nucleobase-containing …	binding;DNA binding;nucleic acid binding;nucleic acid binding transcription factor activity;sequence-specific DNA binding;sequence-specific DNA binding transcription factor activity	cell part;intracellular		AsnC_trans_reg;HTH_24	+		DOWN	4	4	4	31.4	31.4	31.4	17.482	0	7.9681	70906000	11	0.037416	0.0103699	-1.105	-2.70117	Q7VUR8	Q7VUR8	Glutamate uptake regulatory protein OS	grp
27.6671	28.0764	27.2261	26.5826	26.5568	25.6298	2.15891		binding;catalytic activity;GTP binding;GTPase activity;guanyl nucleotide binding;guanyl ribonucleotide binding;hydrolase activity;hydrolase activity, acting on acid anhydrides;hydrolase activity, acting on acid anhydrides, in phosphorus-containing anhydrides;nucleic acid binding;nucleoside-triphosphatase activity;nucleotide binding;purine nucleotide binding;purine ribonucleoside triphosphate bind…	cell part;cytoplasm;intracellular part		GTP_EFTU;GTP_EFTU_D2;IF-2;IF2_assoc;IF2_N	+		DOWN	26	26	26	45.9	45.9	45.9	106.16	0	242.99	899680000	121	0.0245173	0.00252535	-1.40013	-2.8109	Q7VYR2	Q7VYR2	Translation initiation factor IF-2 OS	infB
23.9927	24.042	23.7372	22.8004	22.9773	NaN	2.14928	cell communication;cellular macromolecule metabolic process;cellular metabolic process;cellular nitrogen compound metabolic process;cellular process;cellular response to external stimulus;cellular response to extracellular stimulus;cellular response to stimulus;cellular response to stress;DNA metabolic process;DNA repair;macromolecule metabolic process;metabolic process;nitrogen compound metaboli…	adenyl nucleotide binding;adenyl ribonucleotide binding;ATP binding;binding;catalytic activity;deoxyribonuclease activity;DNA binding;endodeoxyribonuclease activity;endonuclease activity;excinuclease ABC activity;helicase activity;hydrolase activity;hydrolase activity, acting on acid anhydrides;hydrolase activity, acting on acid anhydrides, in phosphorus-containing anhydrides;hydrolase activity, …	cell part;cytoplasm;intracellular part	Nucleotide excision repair	Helicase_C;ResIII;UVR;UvrB	+		DOWN	8	8	8	18.1	18.1	18.1	76.371	0	23.827	64876000	14	0.00497407	0.000827586	-1.03512	-4.33776	Q7VXH4	Q7VXH4	UvrABC system protein B OS	uvrB
31.5585	31.5499	31.4129	30.4921	30.4482	30.2734	2.14607	alcohol biosynthetic process;alcohol metabolic process;biosynthetic process;carbohydrate biosynthetic process;carbohydrate metabolic process;carboxylic acid metabolic process;cellular biosynthetic process;cellular carbohydrate biosynthetic process;cellular carbohydrate metabolic process;cellular ketone metabolic process;cellular metabolic process;cellular process;gluconeogenesis;glucose metabolic…	adenyl nucleotide binding;adenyl ribonucleotide binding;ATP binding;binding;catalytic activity;cation binding;ion binding;kinase activity;metal ion binding;nucleotide binding;phosphotransferase activity, paired acceptors;purine nucleotide binding;purine ribonucleoside triphosphate binding;purine ribonucleotide binding;pyruvate, water dikinase activity;ribonucleotide binding;transferase activity;t…		Carbon fixation pathways in prokaryotes;Methane metabolism;Pyruvate metabolism	PEP-utilizers;PEP-utilizers_C;PPDK_N	+		DOWN	44	44	44	65.1	65.1	65.1	86.236	0	323.31	12781000000	342	0.000175066	0	-1.10253	-6.06554	Q7VYB3	Q7VYB3	Phosphoenolpyruvate synthase OS	ppsA
27.7914	27.8548	27.7192	26.7249	26.6956	25.4303	2.13732	amine metabolic process;biosynthetic process;carboxylic acid metabolic process;cellular amine metabolic process;cellular amino acid metabolic process;cellular biosynthetic process;cellular ketone metabolic process;cellular metabolic process;cellular nitrogen compound biosynthetic process;cellular nitrogen compound metabolic process;cellular process;'de novo' IMP biosynthetic process;glutamine fam…	adenyl nucleotide binding;adenyl ribonucleotide binding;ATP binding;binding;carbon-nitrogen ligase activity, with glutamine as amido-N-donor;catalytic activity;cation binding;ion binding;ligase activity;ligase activity, forming carbon-nitrogen bonds;metal ion binding;nucleotide binding;phosphoribosylformylglycinamidine synthase activity;purine nucleotide binding;purine ribonucleoside triphosphate…	cell part;cytoplasm;intracellular part	Purine metabolism	AIRS;AIRS_C	+		DOWN	35	35	35	47.8	47.8	47.8	144.83	0	323.31	940270000	159	0.0246337	0.00257277	-1.50487	-2.84728	Q7VVJ1	Q7VVJ1	Phosphoribosylformylglycinamidine synthase OS	purL
27.0632	26.9747	26.814	26.3348	25.886	25.569	2.12682	amine metabolic process;carboxylic acid metabolic process;cellular amine metabolic process;cellular amino acid metabolic process;cellular ketone metabolic process;cellular metabolic process;cellular nitrogen compound metabolic process;cellular process;metabolic process;nitrogen compound metabolic process;organic acid metabolic process;oxoacid metabolic process;primary metabolic process;small mole…	catalytic activity;oxidoreductase activity;oxidoreductase activity, acting on the CH-NH2 group of donors;oxidoreductase activity, acting on the CH-NH2 group of donors, NAD or NADP as acceptor		Alanine, aspartate and glutamate metabolism;Arginine and proline metabolism;Nitrogen metabolism	ELFV_dehydrog;ELFV_dehydrog_N	+		DOWN	18	18	18	62.2	62.2	62.2	48.612	0	126.67	555370000	102	0.0120125	0.00165746	-1.0207	-3.05761	Q7VSN6	Q7VSN6	Glutamate dehydrogenase OS	gdhA
30.0478	30.03	30.0131	29.0641	28.9493	27.4626	2.11506	acetyl-CoA catabolic process;acetyl-CoA metabolic process;catabolic process;cellular catabolic process;cellular metabolic process;cellular process;coenzyme catabolic process;coenzyme metabolic process;cofactor catabolic process;cofactor metabolic process;metabolic process;tricarboxylic acid cycle	2-methylisocitrate dehydratase activity;4 iron, 4 sulfur cluster binding;aconitate hydratase activity;binding;carbon-oxygen lyase activity;catalytic activity;hydro-lyase activity;iron-sulfur cluster binding;lyase activity;metal cluster binding	cell part;cytoplasmic part;cytosol;intracellular part	Carbon fixation pathways in prokaryotes;Citrate cycle (TCA cycle);Glyoxylate and dicarboxylate metabolism	Aconitase;Aconitase_2_N;Aconitase_B_N	+		DOWN	41	41	41	64.5	64.5	64.5	93.173	0	323.31	4522700000	263	0.0406587	0.00698551	-1.5383	-2.4978	Q7VX06	Q7VX06	Aconitate hydratase B OS	acnB
27.6346	27.6304	27.3232	26.5618	26.5553	NaN	2.10213	amine metabolic process;amino acid activation;carboxylic acid metabolic process;cellular amine metabolic process;cellular amino acid metabolic process;cellular ketone metabolic process;cellular macromolecule metabolic process;cellular metabolic process;cellular nitrogen compound metabolic process;cellular process;leucyl-tRNA aminoacylation;macromolecule metabolic process;metabolic process;ncRNA m…	adenyl nucleotide binding;adenyl ribonucleotide binding;aminoacyl-tRNA editing activity;aminoacyl-tRNA ligase activity;ATP binding;binding;carboxylic ester hydrolase activity;catalytic activity;hydrolase activity;hydrolase activity, acting on ester bonds;leucine-tRNA ligase activity;ligase activity;ligase activity, forming aminoacyl-tRNA and related compounds;ligase activity, forming carbon-oxyge…	cell part;cytoplasm;intracellular part	Aminoacyl-tRNA biosynthesis;Valine, leucine and isoleucine biosynthesis	Anticodon_1;tRNA-synt_1;tRNA-synt_1_2;tRNA-synt_1g	+		DOWN	23	23	23	37.9	37.9	37.9	98.963	0	230.82	799200000	109	0.00532379	0.00075	-0.97085	-4.16437	Q7VWY7	Q7VWY7	Leucine--tRNA ligase OS	leuS
29.9617	29.9688	29.76	28.9369	28.891	27.4597	2.10045	acetyl-CoA catabolic process;acetyl-CoA metabolic process;catabolic process;cellular catabolic process;cellular metabolic process;cellular process;coenzyme catabolic process;coenzyme metabolic process;cofactor catabolic process;cofactor metabolic process;metabolic process;tricarboxylic acid cycle	binding;catalytic activity;coenzyme binding;cofactor binding;oxidoreductase activity;oxidoreductase activity, acting on the aldehyde or oxo group of donors;oxidoreductase activity, acting on the aldehyde or oxo group of donors, disulfide as acceptor;oxoglutarate dehydrogenase (succinyl-transferring) activity;thiamine pyrophosphate binding;vitamin binding		Citrate cycle (TCA cycle);Lysine degradation;Tryptophan metabolism	E1_dh;Transket_pyr	+		DOWN	41	41	41	63.6	63.6	63.6	106.47	0	323.31	4176200000	247	0.0400693	0.00728058	-1.46763	-2.48862	Q7VZ18	Q7VZ18	2-oxoglutarate dehydrogenase E1 component OS	odhA
29.0011	29.0047	28.8772	27.8617	27.9376	28.0696	2.09	amine biosynthetic process;amine metabolic process;arginine biosynthetic process;arginine metabolic process;biosynthetic process;carboxylic acid biosynthetic process;carboxylic acid metabolic process;cellular amine metabolic process;cellular amino acid biosynthetic process;cellular amino acid metabolic process;cellular biosynthetic process;cellular ketone metabolic process;cellular metabolic proc…	adenyl nucleotide binding;adenyl ribonucleotide binding;ATP binding;binding;carbamoyl-phosphate synthase (glutamine-hydrolyzing) activity;carbon-nitrogen ligase activity, with glutamine as amido-N-donor;catalytic activity;cation binding;ion binding;ligase activity;ligase activity, forming carbon-nitrogen bonds;metal ion binding;nucleotide binding;purine nucleotide binding;purine ribonucleoside tr…		Alanine, aspartate and glutamate metabolism;Pyrimidine metabolism	CPSase_L_D2;CPSase_L_D3;CPSase_L_chain;MGS	+		DOWN	39	39	39	52.4	52.4	52.4	118.14	0	323.31	2178900000	165	0.000168537	0	-1.0047	-5.78089	Q7VY97	Q7VY97	Carbamoyl-phosphate synthase (glutamine-hydrolyzing) OS	carB
28.4738	28.4785	28.4077	27.4162	27.5725	26.855	2.08147		catalytic activity;endopeptidase activity;hydrolase activity;metalloendopeptidase activity;metallopeptidase activity;peptidase activity;peptidase activity, acting on L-amino acid peptides			Peptidase_M3	+		DOWN	22	22	22	46.9	46.9	46.9	76.313	0	178.27	1564300000	128	0.00588107	0.000888889	-1.1721	-3.67387	Q7VZC9	Q7VZC9	Oligopeptidase A OS	prlC
31.1405	31.0988	31.2235	30.2686	30.0917	28.7335	2.06881	establishment of localization;transport	binding;cation binding;ion binding;metal ion binding	cell part;external encapsulating structure part;outer membrane-bounded periplasmic space;periplasmic space		SBP_bac_7	+		DOWN	19	19	19	72.8	72.8	72.8	40.021	0	323.31	10342000000	177	0.0401496	0.00722857	-1.45633	-2.48395	Q7VY71;Q7VS60	Q7VY71	Putative periplasmic solute-binding protein OS	smoM
26.3766	26.2768	26.1378	25.3594	25.1095	NaN	2.05958	biosynthetic process;cellular biosynthetic process;cellular macromolecule biosynthetic process;cellular macromolecule metabolic process;cellular metabolic process;cellular process;cellular protein metabolic process;macromolecule biosynthetic process;macromolecule metabolic process;metabolic process;primary metabolic process;protein metabolic process;translation	structural constituent of ribosome;structural molecule activity	cell part;cytoplasmic part;intracellular non-membrane-bounded organelle;intracellular organelle;intracellular part;macromolecular complex;non-membrane-bounded organelle;organelle;ribonucleoprotein complex;ribosome	Ribosome	Ribosomal_L28	+		DOWN	7	7	7	60.3	60.3	60.3	8.8451	0	26.314	330660000	34	0.0041163	0.000923077	-1.02928	-4.49287	Q7VWY1	Q7VWY1	50S ribosomal protein L28 OS	rpmB
27.9527	27.9631	27.4908	27.0044	26.9129	26.7253	2.05594	biosynthetic process;cellular biosynthetic process;cellular macromolecule biosynthetic process;cellular macromolecule metabolic process;cellular metabolic process;cellular nitrogen compound metabolic process;cellular process;DNA metabolic process;DNA replication;macromolecule biosynthetic process;macromolecule metabolic process;metabolic process;nitrogen compound metabolic process;nucleic acid me…	adenyl nucleotide binding;adenyl ribonucleotide binding;ATP binding;binding;catalytic activity;nucleotide binding;oxidoreductase activity;oxidoreductase activity, acting on CH or CH2 groups;oxidoreductase activity, acting on CH or CH2 groups, disulfide as acceptor;purine nucleotide binding;purine ribonucleoside triphosphate binding;purine ribonucleotide binding;ribonucleoside-diphosphate reductas…		Purine metabolism;Pyrimidine metabolism	ATP-cone;Ribonuc_red_lgC;Ribonuc_red_lgN	+		DOWN	34	34	34	49.8	49.8	49.8	107.94	0	282.45	1025800000	132	0.00637117	0.000644295	-0.921333	-3.33736	Q7VUU1	Q7VUU1	Ribonucleoside-diphosphate reductase OS	nrdA
24.3684	24.6595	24.1922	23.272	23.3948	NaN	2.04911						+		DOWN	7	7	7	50.8	50.8	50.8	21	0	41.979	90655000	20	0.00969732	0.000603774	-1.0733	-3.80934	Q7W095	Q7W095	Uncharacterized protein OS	BP0258
25.8527	25.8769	25.6038	25.0185	24.6207	NaN	2.04642	biosynthetic process;cellular biosynthetic process;cellular macromolecule biosynthetic process;cellular macromolecule metabolic process;cellular metabolic process;cellular process;cellular protein metabolic process;macromolecule biosynthetic process;macromolecule metabolic process;metabolic process;primary metabolic process;protein metabolic process;translation	binding;nucleic acid binding;RNA binding;rRNA binding;structural constituent of ribosome;structural molecule activity	cell part;cytoplasmic part;intracellular non-membrane-bounded organelle;intracellular organelle;intracellular part;macromolecular complex;non-membrane-bounded organelle;organelle;ribonucleoprotein complex;ribosome	Ribosome	Ribosomal_S18	+		DOWN	5	5	5	44.4	44.4	44.4	10.711	0	37.214	239260000	23	0.0142238	0.00268627	-0.9582	-3.34788	Q7VV91	Q7VV91	30S ribosomal protein S18 OS	rpsR
32.0279	32.0463	31.872	31.1127	31.0138	31.018	2.01377	cellular macromolecule metabolic process;cellular metabolic process;cellular process;cellular protein metabolic process;macromolecule metabolic process;metabolic process;primary metabolic process;protein folding;protein metabolic process;response to stimulus;response to stress	adenyl nucleotide binding;adenyl ribonucleotide binding;ATP binding;binding;nucleotide binding;purine nucleotide binding;purine ribonucleoside triphosphate binding;purine ribonucleotide binding;ribonucleotide binding	cell part;cytoplasm;intracellular part	Antigen processing and presentation;NOD-like receptor signaling pathway;Pathways in cancer;Plant-pathogen interaction;Progesterone-mediated oocyte maturation;Prostate cancer;Protein processing in endoplasmic reticulum	HSP90	+		DOWN	48	48	48	81.7	81.7	81.7	71.153	0	323.31	18662000000	402	0.000128505	0	-0.9339	-5.69357	Q7W0M8	Q7W0M8	Chaperone protein HtpG OS	htpG
31.5113	31.5098	31.4843	30.5013	30.5525	30.241	2.01182		4 iron, 4 sulfur cluster binding;aconitate hydratase activity;binding;carbon-oxygen lyase activity;catalytic activity;hydro-lyase activity;iron-sulfur cluster binding;lyase activity;metal cluster binding		Carbon fixation pathways in prokaryotes;Citrate cycle (TCA cycle);Glyoxylate and dicarboxylate metabolism	Aconitase;Aconitase_C	+		DOWN	43	43	43	62.3	62.3	62.3	97.735	0	323.31	13824000000	358	0.000381163	0	-1.0702	-5.43699	Q7VX12	Q7VX12	Aconitate hydratase OS	acnA
24.5492	24.4925	24.2452	23.4807	23.4913	NaN	2.00903	biological regulation;cellular macromolecule metabolic process;cellular metabolic process;cellular nitrogen compound metabolic process;cellular process;DNA alkylation;DNA metabolic process;DNA methylation;DNA modification;macromolecule metabolic process;macromolecule methylation;macromolecule modification;metabolic process;methylation;nitrogen compound metabolic process;nucleic acid metabolic pro…	binding;catalytic activity;DNA binding;methyltransferase activity;N-methyltransferase activity;nucleic acid binding;transferase activity;transferase activity, transferring one-carbon groups			N6_N4_Mtase	+		DOWN	8	8	8	15.8	15.8	15.8	111.09	0	39.37	93371000	18	0.0043505	0.000786885	-0.942966	-4.27546	Q7VUH9	Q7VUH9	Putative modification methylase OS	BP3116
25.8459	25.852	25.9075	24.6599	25.0584	NaN	1.99011		binding;catalytic activity;coenzyme binding;cofactor binding;flavin adenine dinucleotide binding;oxidoreductase activity;oxidoreductase activity, acting on CH-OH group of donors			CBS;CorC_HlyC	+		DOWN	9	9	9	41	41	41	32.978	0	49.031	253070000	37	0.00678461	0.000680851	-1.00932	-4.02678	Q7VZ89	Q7VZ89	Magnesium and cobalt efflux protein OS	corC
24.6605	24.3229	24.6038	23.8986	23.3484	NaN	1.97288					DUF815	+		DOWN	8	8	8	39.6	39.6	39.6	32.677	0	31.593	102320000	24	0.0344978	0.0115395	-0.905567	-2.6221	Q7VSW2	Q7VSW2	Uncharacterized protein OS	BP3808
27.6143	27.7316	27.4734	26.1813	26.6356	27.0017	1.97069	biosynthetic process;cellular biosynthetic process;cellular macromolecule biosynthetic process;cellular macromolecule metabolic process;cellular metabolic process;cellular nitrogen compound metabolic process;cellular process;DNA conformation change;DNA metabolic process;DNA replication;DNA topological change;DNA-dependent DNA replication;macromolecule biosynthetic process;macromolecule metabolic …	adenyl nucleotide binding;adenyl ribonucleotide binding;ATP binding;ATPase activity;ATPase activity, coupled;binding;catalytic activity;DNA binding;DNA topoisomerase (ATP-hydrolyzing) activity;DNA topoisomerase activity;DNA-dependent ATPase activity;hydrolase activity;hydrolase activity, acting on acid anhydrides;hydrolase activity, acting on acid anhydrides, in phosphorus-containing anhydrides;i…	cell part;cytoplasm;chromosome;intracellular non-membrane-bounded organelle;intracellular organelle;intracellular part;non-membrane-bounded organelle;organelle		DNA_gyraseA_C;DNA_topoisoIV	+		DOWN	31	31	31	54.8	54.8	54.8	98.852	0	323.31	864890000	128	0.0158502	0.00260952	-1.00023	-2.86808	Q7VZG5	Q7VZG5	DNA gyrase subunit A OS	gyrA
26.6929	26.8488	26.3763	25.8506	25.5952	NaN	1.95884	cellular macromolecule metabolic process;cellular metabolic process;cellular nitrogen compound metabolic process;cellular process;macromolecule metabolic process;metabolic process;nitrogen compound metabolic process;nucleic acid metabolic process;nucleobase-containing compound metabolic process;primary metabolic process;RNA metabolic process;RNA processing	4 iron, 4 sulfur cluster binding;binding;catalytic activity;cation binding;C-methyltransferase activity;ion binding;iron ion binding;iron-sulfur cluster binding;metal cluster binding;metal ion binding;methyltransferase activity;nucleic acid binding;RNA binding;RNA methyltransferase activity;rRNA (uridine) methyltransferase activity;rRNA (uridine-C5-)-methyltransferase activity;rRNA methyltransfer…			tRNA_U5-meth_tr	+		DOWN	12	12	12	33	33	33	51.239	0	88.79	438350000	62	0.0203502	0.0061	-0.916434	-3.02321	Q7VXM6	Q7VXM6	23S rRNA (uracil(1939)-C(5))-methyltransferase RlmD OS	rlmD
32.1358	31.9468	31.8708	30.7059	30.9853	31.574	1.94733			cell part;cell surface		ESPR;Fil_haemagg;Fil_haemagg_2;Haemagg_act	+		DOWN	148	148	142	62.8	62.8	60.6	367.52	0	323.31	17441000000	1067	0.0286415	0.00975	-0.896067	-2.43694	P12255	P12255	Filamentous hemagglutinin OS	fhaB
24.9932	25.072	25.1071	24.0369	24.1853	NaN	1.94652	biosynthetic process;cellular biosynthetic process;cellular macromolecule biosynthetic process;cellular macromolecule metabolic process;cellular metabolic process;cellular process;cellular protein metabolic process;macromolecule biosynthetic process;macromolecule metabolic process;metabolic process;primary metabolic process;protein metabolic process;translation	structural constituent of ribosome;structural molecule activity	cell part;cytoplasmic part;intracellular non-membrane-bounded organelle;intracellular organelle;intracellular part;macromolecular complex;non-membrane-bounded organelle;organelle;ribonucleoprotein complex;ribosome	Ribosome	Ribosomal_L27	+		DOWN	3	3	3	46.5	46.5	46.5	8.9572	0	19.324	144540000	18	0.000888254	0	-0.946333	-5.55526	Q7VZX5	Q7VZX5	50S ribosomal protein L27 OS	rpmA
27.5078	27.6927	27.3813	26.8693	26.5527	26.5593	1.92986	amine metabolic process;amino acid activation;carboxylic acid metabolic process;cellular amine metabolic process;cellular amino acid metabolic process;cellular ketone metabolic process;cellular macromolecule metabolic process;cellular metabolic process;cellular nitrogen compound metabolic process;cellular process;lysyl-tRNA aminoacylation;macromolecule metabolic process;metabolic process;ncRNA me…	adenyl nucleotide binding;adenyl ribonucleotide binding;aminoacyl-tRNA ligase activity;ATP binding;binding;catalytic activity;cation binding;ion binding;ligase activity;ligase activity, forming aminoacyl-tRNA and related compounds;ligase activity, forming carbon-oxygen bonds;lysine-tRNA ligase activity;magnesium ion binding;metal ion binding;nucleic acid binding;nucleotide binding;purine nucleoti…	cell part;cytoplasm;intracellular part	Aminoacyl-tRNA biosynthesis	tRNA_anti-codon;tRNA-synt_2	+		DOWN	20	20	20	52.8	52.8	52.8	56.629	0	173.47	858850000	91	0.00329335	0.000864865	-0.866833	-3.63985	Q7VZ37	Q7VZ37	Lysine--tRNA ligase OS	lysS
25.1035	25.0524	25.136	24.0885	24.2322	NaN	1.92272	establishment of localization;establishment of protein localization;ion transport;protein transport;transport	channel activity;passive transmembrane transporter activity;porin activity;transmembrane transporter activity;transporter activity;wide pore channel activity	cell outer membrane;cell part;external encapsulating structure part;macromolecular complex;membrane;membrane part;outer membrane;pore complex;protein complex		POTRA_2;ShlB	+		DOWN	7	7	7	23.6	23.6	23.6	64.445	0	58.183	150150000	24	0.000631676	0	-0.93695	-5.78055	P35077	P35077	Filamentous hemagglutinin transporter protein FhaC OS	fhaC
26.8595	26.6728	26.5553	25.7948	25.6688	NaN	1.91986	cellular component organization;cellular component organization at cellular level;cellular component organization or biogenesis;cellular component organization or biogenesis at cellular level;cellular macromolecule metabolic process;cellular metabolic process;cellular nitrogen compound metabolic process;cellular process;DNA conformation change;DNA metabolic process;DNA packaging;chromosome conden…	binding;DNA binding;nucleic acid binding			Bac_DNA_binding	+		DOWN	2	2	2	22.2	22.2	22.2	9.4029	0	8.3067	447610000	12	0.00438711	0.000813559	-0.964067	-4.31139	Q79GE7	Q79GE7	DNA-binding protein Hu-beta OS	hupB
24.6884	24.611	24.6553	23.7051	23.7269	NaN	1.9176					PDZ_2;Peptidase_M61	+		DOWN	6	6	6	16.6	16.6	16.6	65.163	0	24.017	109100000	13	7.29113e-05	0	-0.935567	-7.1931	Q7VU53	Q7VU53	Uncharacterized protein OS	BP3276
25.8727	25.9175	25.8658	24.9341	24.6412	25.051	1.91667	amine biosynthetic process;amine metabolic process;biosynthetic process;carboxylic acid biosynthetic process;carboxylic acid metabolic process;cellular amine metabolic process;cellular amino acid biosynthetic process;cellular amino acid metabolic process;cellular biosynthetic process;cellular ketone metabolic process;cellular metabolic process;cellular nitrogen compound biosynthetic process;cellu…	binding;catalytic activity;cofactor binding;histidinol-phosphate transaminase activity;L-phenylalanine aminotransferase activity;L-phenylalanine:2-oxoglutarate aminotransferase activity;pyridoxal phosphate binding;transaminase activity;transferase activity;transferase activity, transferring nitrogenous groups;vitamin B6 binding;vitamin binding		Histidine metabolism;Novobiocin biosynthesis;Phenylalanine metabolism;Phenylalanine, tyrosine and tryptophan biosynthesis;Tropane, piperidine and pyridine alkaloid biosynthesis;Tyrosine metabolism	Aminotran_1_2	+		DOWN	12	12	12	53.1	53.1	53.1	38.895	0	123.17	257150000	53	0.00119749	0	-1.0099	-4.52962	Q7VWL5	Q7VWL5	Histidinol-phosphate aminotransferase 1 OS	hisC1
27.6885	27.113	27.2164	26.4993	26.2822	24.6948	1.91083	amine metabolic process;amino acid activation;arginyl-tRNA aminoacylation;carboxylic acid metabolic process;cellular amine metabolic process;cellular amino acid metabolic process;cellular ketone metabolic process;cellular macromolecule metabolic process;cellular metabolic process;cellular nitrogen compound metabolic process;cellular process;macromolecule metabolic process;metabolic process;ncRNA …	adenyl nucleotide binding;adenyl ribonucleotide binding;aminoacyl-tRNA ligase activity;arginine-tRNA ligase activity;ATP binding;binding;catalytic activity;ligase activity;ligase activity, forming aminoacyl-tRNA and related compounds;ligase activity, forming carbon-oxygen bonds;nucleotide binding;purine nucleotide binding;purine ribonucleoside triphosphate binding;purine ribonucleotide binding;ri…	cell part;cytoplasm;intracellular part	Aminoacyl-tRNA biosynthesis	Arg_tRNA_synt_N;DALR_1;tRNA-synt_1d	+		DOWN	20	20	20	49.8	49.8	49.8	61.387	0	168.73	719040000	100	0.0638978	0.0198348	-1.51387	-2.17596	Q7W0K0	Q7W0K0	Arginine--tRNA ligase OS	argS
29.387	29.5551	29.266	28.4581	28.4549	27.1313	1.90805	biosynthetic process;cellular biosynthetic process;cellular macromolecule biosynthetic process;cellular macromolecule metabolic process;cellular metabolic process;cellular nitrogen compound metabolic process;cellular process;macromolecule biosynthetic process;macromolecule metabolic process;metabolic process;nitrogen compound metabolic process;nucleic acid metabolic process;nucleobase-containing …	binding;catalytic activity;DNA binding;DNA-directed RNA polymerase activity;nucleic acid binding;nucleoside binding;nucleotidyltransferase activity;ribonucleoside binding;RNA polymerase activity;transferase activity;transferase activity, transferring phosphorus-containing groups		Purine metabolism;Pyrimidine metabolism;RNA polymerase	RNA_pol_Rpb2_1;RNA_pol_Rpb2_2;RNA_pol_Rpb2_3;RNA_pol_Rpb2_45;RNA_pol_Rpb2_6;RNA_pol_Rpb2_7	+		DOWN	56	56	56	55.1	55.1	55.1	153.15	0	323.31	2998300000	264	0.0366839	0.00711439	-1.38793	-2.52527	Q7W0R9	Q7W0R9	DNA-directed RNA polymerase subunit beta OS	rpoB
29.7186	29.607	29.5934	29.0295	28.6764	27.6765	1.90607						+		DOWN	12	12	12	41.8	41.8	41.8	37.264	0	145.7	3667200000	95	0.0443111	0.0124258	-1.17887	-2.32464	Q7VUX9	Q7VUX9	Putative exported protein OS	BP2936
22.4978	22.3971	22.3625	21.7317	21.2065	NaN	1.90264						+		DOWN	3	3	3	51.2	51.2	51.2	8.5046	0	16.899	23259000	11	0.0183401	0.00286222	-0.950034	-3.13934	Q7VSC0	Q7VSC0	Uncharacterized protein OS	BP0515
25.2871	25.3822	25.2403	24.4054	24.3206	NaN	1.8975	cell communication;cellular macromolecule metabolic process;cellular metabolic process;cellular nitrogen compound metabolic process;cellular process;cellular response to external stimulus;cellular response to extracellular stimulus;cellular response to stimulus;cellular response to stress;DNA metabolic process;DNA repair;macromolecule metabolic process;metabolic process;nitrogen compound metaboli…	adenyl nucleotide binding;adenyl ribonucleotide binding;ATP binding;ATPase activity;binding;catalytic activity;cation binding;deoxyribonuclease activity;DNA binding;endodeoxyribonuclease activity;endonuclease activity;excinuclease ABC activity;hydrolase activity;hydrolase activity, acting on acid anhydrides;hydrolase activity, acting on acid anhydrides, in phosphorus-containing anhydrides;hydrola…	cell part;cytoplasm;excinuclease repair complex;intracellular part;macromolecular complex;protein complex	Nucleotide excision repair		+		DOWN	16	16	16	26.8	26.8	26.8	104.7	0	107.1	171360000	44	0.000636958	0	-0.9402	-5.78666	Q7VT90	Q7VT90	UvrABC system protein A OS	uvrA
29.1724	29.2415	29.0332	28.1336	28.3697	NaN	1.8931	biosynthetic process;cellular biosynthetic process;cellular macromolecule biosynthetic process;cellular macromolecule metabolic process;cellular metabolic process;cellular process;cellular protein metabolic process;macromolecule biosynthetic process;macromolecule metabolic process;metabolic process;primary metabolic process;protein metabolic process;translation	structural constituent of ribosome;structural molecule activity	cell part;cytoplasmic part;intracellular non-membrane-bounded organelle;intracellular organelle;intracellular part;macromolecular complex;non-membrane-bounded organelle;organelle;ribonucleoprotein complex;ribosome	Ribosome	Ribosomal_S9	+		DOWN	5	5	5	57.7	57.7	57.7	14.491	0	63.533	2495400000	48	0.00475347	0.000705882	-0.897383	-4.1107	Q7VUV9	Q7VUV9	30S ribosomal protein S9 OS	rpsI
28.0994	28.3522	27.9721	27.2273	27.1378	NaN	1.88799	biosynthetic process;cellular biosynthetic process;cellular macromolecule biosynthetic process;cellular macromolecule metabolic process;cellular metabolic process;cellular process;cellular protein metabolic process;macromolecule biosynthetic process;macromolecule metabolic process;metabolic process;primary metabolic process;protein metabolic process;translation	binding;mRNA binding;nucleic acid binding;RNA binding;rRNA binding;structural constituent of ribosome;structural molecule activity	cell part;intracellular organelle part;intracellular part;macromolecular complex;organelle part;ribonucleoprotein complex;small ribosomal subunit	Ribosome	KH_2;Ribosomal_S3_C	+		DOWN	7	7	7	36.9	36.9	36.9	29.456	0	78.433	1226700000	51	0.00746929	0.000611465	-0.958682	-3.86545	Q7VTC7	Q7VTC7	30S ribosomal protein S3 OS	rpsC
27.5042	27.6979	27.4952	26.6404	26.5946	26.5535	1.87852	amine metabolic process;amino acid activation;carboxylic acid metabolic process;cellular amine metabolic process;cellular amino acid metabolic process;cellular ketone metabolic process;cellular macromolecule metabolic process;cellular metabolic process;cellular nitrogen compound metabolic process;cellular process;macromolecule metabolic process;metabolic process;ncRNA metabolic process;ncRNA proc…	adenyl nucleotide binding;adenyl ribonucleotide binding;aminoacyl-tRNA ligase activity;ATP binding;binding;catalytic activity;cation binding;ion binding;ligase activity;ligase activity, forming aminoacyl-tRNA and related compounds;ligase activity, forming carbon-oxygen bonds;magnesium ion binding;metal ion binding;nucleic acid binding;nucleotide binding;phenylalanine-tRNA ligase activity;purine n…	cell part;cytoplasm;intracellular part	Aminoacyl-tRNA biosynthesis	B3_4;B5;FDX-ACB;tRNA_bind	+		DOWN	20	20	20	37.1	37.1	37.1	88.056	0	231.11	853860000	94	0.00016396	0	-0.9696	-5.67943	Q7VVR5	Q7VVR5	Phenylalanine--tRNA ligase beta subunit OS	pheT
26.3807	26.3746	26.238	25.8326	25.474	24.5237	1.86684	amine metabolic process;amino acid activation;carboxylic acid metabolic process;cellular amine metabolic process;cellular amino acid metabolic process;cellular ketone metabolic process;cellular macromolecule metabolic process;cellular metabolic process;cellular nitrogen compound metabolic process;cellular process;histidyl-tRNA aminoacylation;macromolecule metabolic process;metabolic process;ncRNA…	adenyl nucleotide binding;adenyl ribonucleotide binding;aminoacyl-tRNA ligase activity;ATP binding;binding;catalytic activity;histidine-tRNA ligase activity;ligase activity;ligase activity, forming aminoacyl-tRNA and related compounds;ligase activity, forming carbon-oxygen bonds;nucleotide binding;purine nucleotide binding;purine ribonucleoside triphosphate binding;purine ribonucleotide binding;r…	cell part;cytoplasm;intracellular part	Aminoacyl-tRNA biosynthesis	HGTP_anticodon	+		DOWN	12	12	12	43.2	43.2	43.2	47.746	0	157.15	376630000	53	0.0551757	0.0225665	-1.05433	-2.13742	Q7VWL1	Q7VWL1	Histidine--tRNA ligase OS	hisS
31.7266	31.7068	31.7333	30.8265	30.8709	29.9571	1.8662	macromolecule metabolic process;metabolic process;primary metabolic process;protein maturation;protein metabolic process;protein processing;response to abiotic stimulus;response to heat;response to stimulus;response to stress;response to temperature stimulus	adenyl nucleotide binding;adenyl ribonucleotide binding;ATP binding;binding;nucleotide binding;purine nucleotide binding;purine ribonucleoside triphosphate binding;purine ribonucleotide binding;ribonucleotide binding	cell part;cytoplasm;intracellular part		AAA;AAA_2;Clp_N;ClpB_D2-small	+		DOWN	55	55	55	71.2	71.2	71.2	96.333	0	323.31	15342000000	458	0.0170434	0.00214141	-1.17073	-2.94463	Q7VYV6	Q7VYV6	Chaperone protein ClpB OS	clpB
28.4672	28.5365	28.5861	27.6485	27.6391	26.0949	1.86271	amine metabolic process;amino acid activation;carboxylic acid metabolic process;cellular amine metabolic process;cellular amino acid metabolic process;cellular ketone metabolic process;cellular macromolecule metabolic process;cellular metabolic process;cellular nitrogen compound metabolic process;cellular process;macromolecule metabolic process;metabolic process;ncRNA metabolic process;nitrogen c…	adenyl nucleotide binding;adenyl ribonucleotide binding;aminoacyl-tRNA ligase activity;ATP binding;binding;catalytic activity;cation binding;ion binding;ligase activity;ligase activity, forming aminoacyl-tRNA and related compounds;ligase activity, forming carbon-oxygen bonds;metal ion binding;nucleotide binding;purine nucleotide binding;purine ribonucleoside triphosphate binding;purine ribonucleo…	cell part;cytoplasm;intracellular part	Aminoacyl-tRNA biosynthesis	HGTP_anticodon;TGS;tRNA_SAD;tRNA-synt_2b	+		DOWN	23	23	23	46.2	46.2	46.2	73.324	0	187.71	1649600000	123	0.0535239	0.0168847	-1.40243	-2.27131	Q7VY64	Q7VY64	Threonine--tRNA ligase OS	thrS
29.3723	29.3123	29.1248	28.6749	28.4208	28.0536	1.8551	amine metabolic process;biosynthetic process;carboxylic acid metabolic process;cellular amine metabolic process;cellular amino acid metabolic process;cellular biosynthetic process;cellular ketone metabolic process;cellular metabolic process;cellular nitrogen compound biosynthetic process;cellular nitrogen compound metabolic process;cellular process;glutamine family amino acid metabolic process;gl…	adenyl nucleotide binding;adenyl ribonucleotide binding;ATP binding;binding;carbon-nitrogen ligase activity, with glutamine as amido-N-donor;catalytic activity;GMP synthase (glutamine-hydrolyzing) activity;hydrolase activity;hydrolase activity, acting on acid anhydrides;hydrolase activity, acting on acid anhydrides, in phosphorus-containing anhydrides;ligase activity;ligase activity, forming carb…		Drug metabolism - other enzymes;Purine metabolism	GATase;GMP_synt_C;NAD_synthase	+		DOWN	24	24	24	73	73	73	57.869	0	302.39	2929400000	172	0.0104658	0.0015544	-0.8867	-3.00434	Q7VVM4	Q7VVM4	GMP synthase [glutamine-hydrolyzing] OS	guaA
23.8103	24.0897	23.5477	23.1132	22.7331	NaN	1.84952		3'-5' exonuclease activity;binding;catalytic activity;exonuclease activity;exonuclease activity, active with either ribo- or deoxyribonucleic acids and producing 5'-phosphomonoesters;exoribonuclease activity;exoribonuclease activity, producing 5'-phosphomonoesters;exoribonuclease II activity;hydrolase activity;hydrolase activity, acting on ester bonds;nuclease activity;nucleic acid binding;ribonu…	cell part;cytoplasm;intracellular part	RNA degradation	OB_RNB;S1	+		DOWN	6	6	6	10.5	10.5	10.5	91.958	0	20.698	62024000	13	0.0362929	0.013359	-0.892751	-2.57471	Q7VTK5	Q7VTK5	Ribonuclease R OS	rnr
30.5432	30.6013	30.4932	29.6693	29.3911	30.1184	1.83261	cellular metabolic process;cellular process;metabolic process;one-carbon metabolic process;small molecule metabolic process	adenosylhomocysteinase activity;catalytic activity;hydrolase activity;hydrolase activity, acting on ether bonds;trialkylsulfonium hydrolase activity	cell part;cytoplasm;intracellular part	Cysteine and methionine metabolism	AdoHcyase;AdoHcyase_NAD	+		DOWN	24	24	24	62.7	62.7	62.7	51.631	0	311.43	7515800000	219	0.0186648	0.00670356	-0.819633	-2.60891	Q7VUL8	Q7VUL8	Adenosylhomocysteinase OS	ahcY
25.3683	25.558	25.3937	24.6281	24.4272	NaN	1.82267	cellular macromolecule metabolic process;cellular metabolic process;cellular nitrogen compound metabolic process;cellular process;DNA conformation change;DNA metabolic process;DNA topological change;chromosome segregation;macromolecule metabolic process;metabolic process;nitrogen compound metabolic process;nucleic acid metabolic process;nucleobase-containing compound metabolic process;primary met…	adenyl nucleotide binding;adenyl ribonucleotide binding;ATP binding;ATPase activity;ATPase activity, coupled;binding;catalytic activity;DNA binding;DNA topoisomerase (ATP-hydrolyzing) activity;DNA topoisomerase activity;DNA-dependent ATPase activity;hydrolase activity;hydrolase activity, acting on acid anhydrides;hydrolase activity, acting on acid anhydrides, in phosphorus-containing anhydrides;i…	cell part;extrinsic to membrane;extrinsic to plasma membrane;chromosome;intracellular non-membrane-bounded organelle;intracellular organelle;intracellular part;membrane part;non-membrane-bounded organelle;organelle;plasma membrane part		DNA_gyraseA_C;DNA_topoisoIV	+		DOWN	15	15	15	34.6	34.6	34.6	84.384	0	50.913	189300000	27	0.00340939	0.000880734	-0.91235	-4.40273	Q7VYP5	Q7VYP5	DNA topoisomerase 4 subunit A OS	parC
30.6933	30.6778	30.6571	29.8136	29.8382	27.3853	1.82033	catabolic process;cellular catabolic process;cellular metabolic process;cellular process;cellular response to hydrogen peroxide;cellular response to chemical stimulus;cellular response to oxidative stress;cellular response to reactive oxygen species;cellular response to stimulus;cellular response to stress;hydrogen peroxide catabolic process;hydrogen peroxide metabolic process;metabolic process;r…	antioxidant activity;binding;catalase activity;catalytic activity;cation binding;heme binding;ion binding;iron ion binding;metal ion binding;oxidoreductase activity;oxidoreductase activity, acting on peroxide as acceptor;peroxidase activity;tetrapyrrole binding;transition metal ion binding		Amyotrophic lateral sclerosis (ALS);Methane metabolism;Peroxisome;Tryptophan metabolism	Catalase;Catalase-rel	+		DOWN	25	25	25	75.9	75.9	75.9	54.507	0	323.31	7316400000	228	0.110342	0.045045	-1.6637	-1.82097	P0A323	P0A323	Catalase OS	katA
26.8877	26.852	26.649	26.0302	25.9467	NaN	1.81951		catalytic activity;oxidoreductase activity			Saccharop_dh	+		DOWN	15	15	15	55.8	55.8	55.8	45.781	0	74.777	493710000	42	0.00406624	0.000676056	-0.807784	-4.02114	Q7VZY6	Q7VZY6	Putative exported protein OS	BP0732
23.3953	23.5517	23.4004	22.5196	22.5643	NaN	1.81309	biosynthetic process;cellular biosynthetic process;cellular macromolecule biosynthetic process;cellular macromolecule metabolic process;cellular metabolic process;cellular process;cellular protein metabolic process;macromolecule biosynthetic process;macromolecule metabolic process;metabolic process;primary metabolic process;protein metabolic process;translation	binding;nucleic acid binding;RNA binding;rRNA binding;structural constituent of ribosome;structural molecule activity	cell part;cytoplasmic part;intracellular non-membrane-bounded organelle;intracellular organelle;intracellular part;macromolecular complex;non-membrane-bounded organelle;organelle;ribonucleoprotein complex;ribosome	Ribosome	Ribosomal_S17	+		DOWN	2	2	2	25.8	25.8	25.8	10.633	0	28.739	47672000	21	0.000922141	0	-0.907183	-5.39037	Q7VTC4	Q7VTC4	30S ribosomal protein S17 OS	rpsQ
25.3745	25.3581	25.0404	24.4198	24.5842	NaN	1.81014	cellular macromolecule metabolic process;cellular metabolic process;cellular nitrogen compound metabolic process;cellular process;macromolecule metabolic process;macromolecule modification;metabolic process;ncRNA metabolic process;ncRNA processing;nitrogen compound metabolic process;nucleic acid metabolic process;nucleobase-containing compound metabolic process;primary metabolic process;RNA metab…	4 iron, 4 sulfur cluster binding;binding;catalytic activity;cation binding;ion binding;iron ion binding;iron-sulfur cluster binding;metal cluster binding;metal ion binding;transferase activity;transition metal ion binding	cell part;cytoplasm;intracellular part		Radical_SAM;TRAM;UPF0004	+		DOWN	7	7	7	27.7	27.7	27.7	49.682	0	37.964	176760000	29	0.015966	0.00633871	-0.755667	-2.98486	Q7VZ86	Q7VZ86	tRNA-2-methylthio-N(6)-dimethylallyladenosine synthase OS	miaB
24.556	24.5666	24.3653	23.7198	23.6888	NaN	1.80462	biosynthetic process;carbohydrate biosynthetic process;carbohydrate metabolic process;cellular biosynthetic process;cellular carbohydrate biosynthetic process;cellular carbohydrate metabolic process;cellular lipid metabolic process;cellular macromolecule biosynthetic process;cellular macromolecule metabolic process;cellular metabolic process;cellular polysaccharide biosynthetic process;cellular p…	catalytic activity;lipopolysaccharide heptosyltransferase activity;transferase activity;transferase activity, transferring glycosyl groups		Lipopolysaccharide biosynthesis	Glyco_transf_9	+		DOWN	6	6	6	28.4	28.4	28.4	37.182	0	28.89	100570000	15	0.00264065	0.000780488	-0.791666	-4.27409	Q79H44	Q79H44	Probable heptosyltransferase OS	rfaC
26.0788	26.2991	25.6798	25.3306	25.1252	NaN	1.80363	catabolic process;cellular catabolic process;cellular macromolecule catabolic process;cellular macromolecule metabolic process;cellular metabolic process;cellular nitrogen compound metabolic process;cellular process;macromolecule catabolic process;macromolecule metabolic process;metabolic process;mRNA catabolic process;mRNA metabolic process;ncRNA metabolic process;ncRNA processing;nitrogen compo…	binding;catalytic activity;cation binding;endonuclease activity;endoribonuclease activity;hydrolase activity;hydrolase activity, acting on ester bonds;ion binding;magnesium ion binding;metal ion binding;nuclease activity;nucleic acid binding;ribonuclease activity;ribonuclease E activity;RNA binding;transition metal ion binding;zinc ion binding	cell part;cytoplasm;internal side of plasma membrane;intracellular part;membrane part;plasma membrane part	RNA degradation	RNase_E_G;S1	+		DOWN	21	21	21	28.6	28.6	28.6	113.01	0	130.6	290390000	76	0.0487922	0.0264087	-0.791333	-2.28587	Q7VSF2	Q7VSF2	Ribonuclease E OS	rne
29.5952	29.7847	29.7305	28.8816	28.893	27.1026	1.80113	biological regulation;cell redox homeostasis;cellular homeostasis;cellular process;homeostatic process;regulation of biological process;regulation of biological quality;regulation of cellular process	antioxidant activity;binding;catalytic activity;coenzyme binding;cofactor binding;disulfide oxidoreductase activity;flavin adenine dinucleotide binding;glutathione disulfide oxidoreductase activity;glutathione-disulfide reductase activity;oxidoreductase activity;oxidoreductase activity, acting on a sulfur group of donors;oxidoreductase activity, acting on a sulfur group of donors, NAD or NADP as …		Glutathione metabolism	Pyr_redox;Pyr_redox_2;Pyr_redox_dim	+		DOWN	16	16	16	57.6	57.6	57.6	49.278	0	315.36	3794100000	146	0.0775499	0.0302442	-1.41107	-2.02283	Q7VWS6	Q7VWS6	Glutathione reductase OS	gor
25.8071	25.7995	25.6056	25.0767	24.8437	NaN	1.78918	amine metabolic process;amino acid activation;carboxylic acid metabolic process;cellular amine metabolic process;cellular amino acid metabolic process;cellular ketone metabolic process;cellular macromolecule metabolic process;cellular metabolic process;cellular nitrogen compound metabolic process;cellular process;macromolecule metabolic process;metabolic process;ncRNA metabolic process;nitrogen c…	adenyl nucleotide binding;adenyl ribonucleotide binding;aminoacyl-tRNA editing activity;aminoacyl-tRNA ligase activity;ATP binding;binding;carboxylic ester hydrolase activity;catalytic activity;hydrolase activity;hydrolase activity, acting on ester bonds;ligase activity;ligase activity, forming aminoacyl-tRNA and related compounds;ligase activity, forming carbon-oxygen bonds;nucleotide binding;pu…	cell part;cytoplasm;intracellular part	Aminoacyl-tRNA biosynthesis;Valine, leucine and isoleucine biosynthesis	Anticodon_1;tRNA-synt_1;Val_tRNA-synt_C	+		DOWN	15	15	15	24.3	24.3	24.3	107.38	0	77.358	238900000	52	0.00775619	0.00157068	-0.7772	-3.50725	Q7VWK6	Q7VWK6	Valine--tRNA ligase OS	valS
25.5771	25.5932	25.5999	24.9261	24.5905	NaN	1.78373	carboxylic acid metabolic process;cellular ketone metabolic process;cellular metabolic process;cellular process;dicarboxylic acid metabolic process;malate metabolic process;metabolic process;organic acid metabolic process;oxoacid metabolic process;small molecule metabolic process	binding;carbon-carbon lyase activity;carboxy-lyase activity;catalytic activity;cation binding;coenzyme binding;cofactor binding;ion binding;lyase activity;malate dehydrogenase (decarboxylating) activity;malate dehydrogenase (oxaloacetate-decarboxylating) (NADP+) activity;malate dehydrogenase activity;malic enzyme activity;manganese ion binding;metal ion binding;NAD binding;nucleotide binding;oxal…	cell part;cytoplasmic part;cytosol;intracellular part	Carbon fixation in photosynthetic organisms;Pyruvate metabolism	malic;Malic_M;PTA_PTB	+		DOWN	15	15	2	28.7	28.7	3.8	82.537	0	84.829	211890000	65	0.00697705	0.00121429	-0.831767	-3.69059	Q7VTQ8	Q7VTQ8	NADP-dependent malic enzyme OS	maeB
25.714	25.9189	25.6804	24.8008	24.9685	NaN	1.77689	biological regulation;positive regulation of biological process;positive regulation of biosynthetic process;positive regulation of cellular biosynthetic process;positive regulation of cellular metabolic process;positive regulation of cellular process;positive regulation of cellular protein metabolic process;positive regulation of macromolecule biosynthetic process;positive regulation of macromole…	binding;catalytic activity;GTP binding;GTPase activity;guanyl nucleotide binding;guanyl ribonucleotide binding;hydrolase activity;hydrolase activity, acting on acid anhydrides;hydrolase activity, acting on acid anhydrides, in phosphorus-containing anhydrides;nucleic acid binding;nucleoside-triphosphatase activity;nucleotide binding;purine nucleotide binding;purine ribonucleoside triphosphate bind…	cell part;membrane;plasma membrane		EFG_C;GTP_EFTU;GTP_EFTU_D2;LepA_C	+		DOWN	14	14	14	41.5	41.5	41.5	65.996	0	123.68	240050000	48	0.00450851	0.000716418	-0.88645	-4.12806	P56865	P56865	Elongation factor 4 OS	lepA
25.0979	25.204	25.1511	24.3851	24.2718	NaN	1.76865						+		DOWN	11	11	11	29.8	29.8	29.8	69.474	0	66.431	159130000	41	0.000753656	0	-0.822551	-5.21102	Q7VUS3	Q7VUS3	Uncharacterized protein OS	BP3002
28.253	28.5739	27.9988	27.4307	27.1739	27.5633	1.76822		binding;DNA binding;nucleic acid binding			Bac_DNA_binding	+		DOWN	7	7	7	62.9	62.9	62.9	11.347	0	68.319	1434300000	37	0.0117943	0.00274	-0.885934	-2.93486	Q7VWY4	Q7VWY4	DNA-binding protein Bph2 OS	bph2
27.1634	27.0755	27.1002	26.5761	26.2956	24.7916	1.74666	cellular component assembly;cellular component assembly at cellular level;cellular component organization;cellular component organization at cellular level;cellular component organization or biogenesis;cellular component organization or biogenesis at cellular level;cellular localization;cellular macromolecule localization;cellular membrane organization;cellular process;cellular protein localizati…		cell outer membrane;cell part;external encapsulating structure part;integral to membrane;intrinsic to membrane;membrane;membrane part;outer membrane		Bac_surface_Ag;Surf_Ag_VNR	+		DOWN	22	22	22	43.8	43.8	43.8	86.408	0	102.39	635320000	78	0.0917201	0.0381106	-1.22527	-1.87164	Q7VYC2	Q7VYC2	Outer membrane protein assembly factor BamA OS	bamA
26.6674	26.4565	26.3695	25.6763	25.6345	NaN	1.74243		adenyl nucleotide binding;adenyl ribonucleotide binding;ATP binding;binding;nucleotide binding;purine nucleotide binding;purine ribonucleoside triphosphate binding;purine ribonucleotide binding;ribonucleotide binding			DUF853	+		DOWN	11	11	11	30.5	30.5	30.5	57.225	0	76.939	398350000	42	0.0052864	0.000631579	-0.842399	-3.91386	Q7VWF0	Q7VWF0	Conserved ATP-binding protein OS	BP2307
29.8407	29.8688	29.4774	29.1403	29.0456	27.488	1.7352		catalytic activity;hydrolase activity;peptidase activity;peptidase activity, acting on L-amino acid peptides;serine hydrolase activity;serine-type peptidase activity			Peptidase_S9	+		DOWN	28	28	28	66.2	66.2	66.2	71.075	0	323.31	3975600000	217	0.100446	0.0463195	-1.171	-1.80068	Q7VZJ6	Q7VZJ6	Putative peptidase OS	BP0906
26.7706	26.6946	26.6915	25.9047	26.0016	25.3644	1.72895		adenyl nucleotide binding;adenyl ribonucleotide binding;ATP binding;ATPase activity;ATPase activity, coupled;ATP-dependent peptidase activity;binding;catalytic activity;hydrolase activity;hydrolase activity, acting on acid anhydrides;hydrolase activity, acting on acid anhydrides, in phosphorus-containing anhydrides;nucleoside-triphosphatase activity;nucleotide binding;peptidase activity;peptidase…			AAA;AAA_2;Clp_N;ClpB_D2-small	+		DOWN	20	20	20	40.9	40.9	40.9	84.446	0	110.82	484810000	76	0.00857233	0.000596273	-0.961999	-3.20759	Q7VVC4	Q7VVC4	ATP-dependent clp protease ATP-binding OS	clpA
28.566	28.7184	28.7508	27.9403	27.7283	28.2633	1.71487	biosynthetic process;cellular biosynthetic process;cellular macromolecule biosynthetic process;cellular macromolecule metabolic process;cellular metabolic process;cellular process;cellular protein metabolic process;macromolecule biosynthetic process;macromolecule metabolic process;metabolic process;primary metabolic process;protein metabolic process;translation	binding;nucleic acid binding;RNA binding;rRNA binding;structural constituent of ribosome;structural molecule activity	cell part;intracellular organelle part;intracellular part;macromolecular complex;organelle part;ribonucleoprotein complex;small ribosomal subunit	Ribosome	Ribosomal_S4;S4	+		DOWN	10	10	10	47.8	47.8	47.8	23.366	0	137.05	2005000000	70	0.0133445	0.00641633	-0.701099	-2.63918	P0A4C5	P0A4C5	30S ribosomal protein S4 OS	rpsD
26.9661	27.0437	26.5799	26.2682	26.1131	NaN	1.71172	amine metabolic process;carbohydrate metabolic process;carboxylic acid metabolic process;cellular amine metabolic process;cellular amino acid metabolic process;cellular ketone metabolic process;cellular metabolic process;cellular nitrogen compound metabolic process;cellular process;glutamine family amino acid metabolic process;glutamine metabolic process;metabolic process;nitrogen compound metabo…	binding;carbohydrate binding;catalytic activity;glutamine-fructose-6-phosphate transaminase (isomerizing) activity;transaminase activity;transferase activity;transferase activity, transferring nitrogenous groups	cell part;cytoplasm;intracellular part	Alanine, aspartate and glutamate metabolism;Amino sugar and nucleotide sugar metabolism	SIS	+		DOWN	21	21	21	55.7	55.7	55.7	66.906	0	182.17	542860000	104	0.0404234	0.0265534	-0.672584	-2.28789	Q7VRZ3	Q7VRZ3	Glutamine--fructose-6-phosphate aminotransferase [isomerizing] OS	glmS
27.3801	26.9556	26.9861	26.2524	26.1696	NaN	1.71131	biosynthetic process;cellular biosynthetic process;cellular macromolecule biosynthetic process;cellular macromolecule metabolic process;cellular metabolic process;cellular process;cellular protein metabolic process;macromolecule biosynthetic process;macromolecule metabolic process;metabolic process;primary metabolic process;protein metabolic process;translation	binding;nucleic acid binding;RNA binding;rRNA binding;structural constituent of ribosome;structural molecule activity;tRNA binding	cell part;cytoplasmic part;intracellular non-membrane-bounded organelle;intracellular organelle;intracellular part;macromolecular complex;non-membrane-bounded organelle;organelle;ribonucleoprotein complex;ribosome	Ribosome	Ribosomal_L16	+		DOWN	5	5	5	47.1	47.1	47.1	15.509	0	41.739	620910000	35	0.0153698	0.00246847	-0.896267	-3.21062	Q7VTC6	Q7VTC6	50S ribosomal protein L16 OS	rplP
26.5131	26.5519	26.0745	25.7614	25.668	25.8695	1.68378		catalytic activity			CoA_transf_3	+		DOWN	13	13	13	43.2	43.2	43.2	51.705	0	79.651	397440000	57	0.020013	0.012466	-0.613534	-2.32597	Q7VYL4	Q7VYL4	Uncharacterized protein OS	BP1305
27.1546	27.1267	27.1328	26.4543	26.3092	NaN	1.68302		binding;catalytic activity;cation binding;ion binding;metal ion binding;oxidoreductase activity;transition metal ion binding;zinc ion binding		Drug metabolism - cytochrome P450;Fatty acid metabolism;Glycolysis / Gluconeogenesis;Chloroalkane and chloroalkene degradation;Metabolism of xenobiotics by cytochrome P450;Naphthalene degradation;Retinol metabolism;Tyrosine metabolism	ADH_N;ADH_zinc_N	+		DOWN	13	13	13	56.1	56.1	56.1	36.051	0	153.99	631810000	85	0.000839962	0.00106667	-0.756283	-4.87391	Q7U364	Q7U364	Probable Zinc-binding dehydrogenase OS	BP0777
24.7783	24.8344	24.5885	24.0266	24.0381	NaN	1.67708	biological regulation;cellular component organization;cellular component organization at cellular level;cellular component organization or biogenesis;cellular component organization or biogenesis at cellular level;cellular process;chromosome organization;nucleotide-excision repair, DNA damage recognition;organelle organization;regulation of biological process;regulation of biosynthetic process;re…	adenyl nucleotide binding;adenyl ribonucleotide binding;ATP binding;binding;catalytic activity;damaged DNA binding;DNA binding;helicase activity;hydrolase activity;hydrolase activity, acting on acid anhydrides;hydrolase activity, acting on acid anhydrides, in phosphorus-containing anhydrides;nucleic acid binding;nucleoside-triphosphatase activity;nucleotide binding;purine nucleotide binding;purin…	cell part;cytoplasm;intracellular part	Nucleotide excision repair	CarD_CdnL_TRCF;DEAD;Helicase_C;TRCF	+		DOWN	12	12	12	17.4	17.4	17.4	126.68	0	48.946	121860000	25	0.0053184	0.00166667	-0.701383	-3.57581	Q7VZN3;Q7VXW4	Q7VZN3	Transcription-repair-coupling factor OS	mfd
26.1273	25.6825	25.3248	25.2227	24.9419	24.3473	1.67087		aminopeptidase activity;catalytic activity;exopeptidase activity;hydrolase activity;peptidase activity;peptidase activity, acting on L-amino acid peptides			Peptidase_S58	+		DOWN	9	9	9	39	39	39	40.299	0	58.254	266050000	25	0.0654453	0.0347322	-0.874234	-1.95537	Q7VW73	Q7VW73	Probable D-aminopeptidase OS	BP2393
25.4389	25.5852	25.8267	24.5941	25.0954	NaN	1.6707	biological regulation;cell redox homeostasis;cellular homeostasis;cellular process;homeostatic process;regulation of biological process;regulation of biological quality;regulation of cellular process	binding;catalytic activity;coenzyme binding;cofactor binding;flavin adenine dinucleotide binding;oxidoreductase activity		Citrate cycle (TCA cycle);Glycine, serine and threonine metabolism;Glycolysis / Gluconeogenesis;Pyruvate metabolism;Valine, leucine and isoleucine degradation	Pyr_redox;Pyr_redox_2;Pyr_redox_dim	+		DOWN	9	9	9	29.9	29.9	29.9	50.137	0	65.588	223010000	28	0.0472396	0.0259451	-0.772183	-2.29076	Q7VXM2	Q7VXM2	Putative pyridine nucleotide-disulfide oxidoreductase OS	BP1729
24.3564	24.5394	24.0932	23.4505	23.7814	NaN	1.6707	amine metabolic process;carboxylic acid metabolic process;cellular amine metabolic process;cellular amino acid metabolic process;cellular ketone metabolic process;cellular metabolic process;cellular nitrogen compound metabolic process;cellular process;metabolic process;nitrogen compound metabolic process;organic acid metabolic process;oxoacid metabolic process;primary metabolic process;small mole…	binding;carbon-sulfur lyase activity;catalytic activity;cofactor binding;cystathionine beta-lyase activity;lyase activity;pyridoxal phosphate binding;vitamin B6 binding;vitamin binding	cell part;cytoplasm;intracellular part	Cysteine and methionine metabolism;Nitrogen metabolism;Selenocompound metabolism;Sulfur metabolism	Cys_Met_Meta_PP	+		DOWN	5	5	5	22.4	22.4	22.4	43.323	0	42.785	93262000	22	0.0413696	0.0245506	-0.713716	-2.31919	Q7W0K3	Q7W0K3	Cystathionine beta-lyase OS	metC
26.452	26.5112	26.0192	25.7772	25.665	NaN	1.65967	amine metabolic process;amino acid activation;carboxylic acid metabolic process;cellular amine metabolic process;cellular amino acid metabolic process;cellular ketone metabolic process;cellular macromolecule metabolic process;cellular metabolic process;cellular nitrogen compound metabolic process;cellular process;glutaminyl-tRNA aminoacylation;glutamyl-tRNA aminoacylation;macromolecule metabolic …	adenyl nucleotide binding;adenyl ribonucleotide binding;aminoacyl-tRNA ligase activity;ATP binding;binding;catalytic activity;glutamine-tRNA ligase activity;ligase activity;ligase activity, forming aminoacyl-tRNA and related compounds;ligase activity, forming carbon-oxygen bonds;nucleotide binding;purine nucleotide binding;purine ribonucleoside triphosphate binding;purine ribonucleotide binding;r…	cell part;cytoplasm;intracellular part	Aminoacyl-tRNA biosynthesis	tRNA-synt_1c;tRNA-synt_1c_C	+		DOWN	15	15	15	33.6	33.6	33.6	66.584	0	79.579	371820000	56	0.0593173	0.0428623	-0.606366	-1.99119	Q7VU94	Q7VU94	Glutamine--tRNA ligase OS	glnS
25.909	25.858	25.8151	25.246	25.0409	NaN	1.64097	biosynthetic process;cellular biosynthetic process;cellular macromolecule biosynthetic process;cellular macromolecule metabolic process;cellular metabolic process;cellular nitrogen compound metabolic process;cellular process;macromolecule biosynthetic process;macromolecule metabolic process;metabolic process;nitrogen compound metabolic process;nucleic acid metabolic process;nucleobase-containing …	binding;DNA binding;nucleic acid binding;nucleic acid binding transcription factor activity;sequence-specific DNA binding transcription factor activity			HTH_1;LysR_substrate	+		DOWN	8	8	8	47.7	47.7	47.7	33.997	0	45.898	263470000	28	0.00338476	0.000619355	-0.71725	-3.89631	Q7VV17	Q7VV17	Putative LysR-family transcriptional regulator OS	BP2894
28.0467	28.2589	28.3451	27.3223	27.5452	27.8047	1.64	amine biosynthetic process;amine metabolic process;arginine biosynthetic process;arginine biosynthetic process via ornithine;arginine metabolic process;biosynthetic process;carboxylic acid biosynthetic process;carboxylic acid metabolic process;cellular amine metabolic process;cellular amino acid biosynthetic process;cellular amino acid metabolic process;cellular biosynthetic process;cellular keto…	amidine-lyase activity;argininosuccinate lyase activity;carbon-nitrogen lyase activity;catalytic activity;lyase activity	cell part;cytoplasm;intracellular part	Alanine, aspartate and glutamate metabolism;Arginine and proline metabolism	ASL_C2;Lyase_1	+		DOWN	19	19	19	51	51	51	52.003	0	121.89	1448400000	82	0.0162361	0.00725448	-0.659499	-2.4868	Q7VVG6	Q7VVG6	Argininosuccinate lyase OS	argH
27.9583	28.0314	28.0397	27.2939	27.3196	27.6611	1.63785	biological adhesion;cell adhesion;cellular process		cell part;cell projection;pilus			+		DOWN	9	9	9	35.9	35.9	35.9	40.528	0	132.77	1279900000	54	0.00847063	0.00602469	-0.584934	-2.64505	Q00879	Q00879	Protein FhaE OS	fhaE
25.4627	25.3925	25.3921	24.9068	24.4592	NaN	1.63524	biosynthetic process;cellular aromatic compound metabolic process;cellular biosynthetic process;cellular metabolic process;cellular nitrogen compound biosynthetic process;cellular nitrogen compound metabolic process;cellular process;cofactor biosynthetic process;cofactor metabolic process;heterocycle biosynthetic process;heterocycle metabolic process;metabolic process;nitrogen compound metabolic …	carbon-carbon lyase activity;carboxy-lyase activity;catalytic activity;lyase activity;uroporphyrinogen decarboxylase activity	cell part;cytoplasm;intracellular part	Porphyrin and chlorophyll metabolism	URO-D	+		DOWN	7	7	7	27.7	27.7	27.7	39.269	0	27.437	192880000	27	0.0228264	0.0104055	-0.732767	-2.71859	Q7VU41	Q7VU41	Uroporphyrinogen decarboxylase OS	hemE
31.4523	31.3745	31.5019	30.747	30.8698	29.901	1.63048		catalytic activity;hydrolase activity;oxidoreductase activity;oxidoreductase activity, acting on paired donors, with incorporation or reduction of molecular oxygen;peroxiredoxin activity			1-cysPrx_C;AhpC-TSA	+		DOWN	16	16	16	84.5	84.5	84.5	23.777	0	323.31	13171000000	166	0.0378747	0.0143259	-0.936967	-2.30334	Q7VZE7	Q7VZE7	Antioxidant protein OS	BP0965
27.8612	28.3534	27.735	27.2954	27.1619	26.1262	1.62372	amine metabolic process;amino acid activation;carboxylic acid metabolic process;cellular amine metabolic process;cellular amino acid metabolic process;cellular ketone metabolic process;cellular macromolecule metabolic process;cellular metabolic process;cellular nitrogen compound metabolic process;cellular process;isoleucyl-tRNA aminoacylation;macromolecule metabolic process;metabolic process;ncRN…	adenyl nucleotide binding;adenyl ribonucleotide binding;aminoacyl-tRNA editing activity;aminoacyl-tRNA ligase activity;ATP binding;binding;carboxylic ester hydrolase activity;catalytic activity;cation binding;hydrolase activity;hydrolase activity, acting on ester bonds;ion binding;isoleucine-tRNA ligase activity;ligase activity;ligase activity, forming aminoacyl-tRNA and related compounds;ligase …	cell part;cytoplasm;intracellular part	Aminoacyl-tRNA biosynthesis;Valine, leucine and isoleucine biosynthesis	Anticodon_1;tRNA-synt_1;zf-FPG_IleRS	+		DOWN	31	31	31	54.2	54.2	54.2	105.59	0	219.91	1201700000	138	0.053841	0.0199525	-1.12203	-2.17925	Q7VXK3	Q7VXK3	Isoleucine--tRNA ligase OS	ileS
28.7097	28.8531	28.6637	28.0606	28.0152	27.6953	1.61832	cellular process;cellular response to stimulus;cellular response to stress;macromolecule metabolic process;metabolic process;misfolded or incompletely synthesized protein catabolic process;primary metabolic process;protein metabolic process;proteolysis;proteolysis involved in cellular protein catabolic process;response to stimulus;response to stress	adenyl nucleotide binding;adenyl ribonucleotide binding;ATP binding;ATPase activity;ATPase activity, coupled;ATP-dependent peptidase activity;binding;catalytic activity;DNA binding;endopeptidase activity;hydrolase activity;hydrolase activity, acting on acid anhydrides;hydrolase activity, acting on acid anhydrides, in phosphorus-containing anhydrides;nucleic acid binding;nucleoside-triphosphatase …	cell part;cytoplasm;intracellular part	Cell cycle - Caulobacter	AAA;LON;Lon_C	+		DOWN	35	35	35	54.3	54.3	54.3	90.277	0	323.31	1994900000	184	0.00309974	0.000806723	-0.818467	-3.58472	Q7VRY1	Q7VRY1	Lon protease OS	lon
30.9354	30.8984	30.9782	30.243	30.1533	30.7396	1.61597	acetyl-CoA catabolic process;acetyl-CoA metabolic process;catabolic process;cellular catabolic process;cellular metabolic process;cellular process;coenzyme catabolic process;coenzyme metabolic process;cofactor catabolic process;cofactor metabolic process;electron transport chain;generation of precursor metabolites and energy;metabolic process;oxidation-reduction process;tricarboxylic acid cycle	binding;catalytic activity;coenzyme binding;cofactor binding;flavin adenine dinucleotide binding;oxidoreductase activity;oxidoreductase activity, acting on the CH-CH group of donors;succinate dehydrogenase activity		Butanoate metabolism;Carbon fixation pathways in prokaryotes;Citrate cycle (TCA cycle);Oxidative phosphorylation;Toluene degradation	FAD_binding_2;Succ_DH_flav_C	+		DOWN	30	30	30	68.6	68.6	68.6	64.855	0	323.31	9708900000	283	0.0384024	0.0340149	-0.558701	-1.96876	Q7VWA1	Q7VWA1	Succinate dehydrogenase flavoprotein subunit OS	sdhA
30.1541	30.0537	30.113	29.4211	29.5238	28.0505	1.61541	amine biosynthetic process;amine metabolic process;arginine biosynthetic process;arginine metabolic process;biosynthetic process;carboxylic acid biosynthetic process;carboxylic acid metabolic process;cellular amine metabolic process;cellular amino acid biosynthetic process;cellular amino acid metabolic process;cellular biosynthetic process;cellular ketone metabolic process;cellular metabolic proc…	binding;catalytic activity;coenzyme binding;cofactor binding;N-acetyl-gamma-glutamyl-phosphate reductase activity;NAD binding;nucleotide binding;oxidoreductase activity;oxidoreductase activity, acting on the aldehyde or oxo group of donors;oxidoreductase activity, acting on the aldehyde or oxo group of donors, NAD or NADP as acceptor	cell part;cytoplasm;intracellular part	Arginine and proline metabolism;Lysine biosynthesis	Semialdhyde_dh;Semialdhyde_dhC	+		DOWN	19	19	19	80.8	80.8	80.8	37.829	0	250.26	5200500000	143	0.0802805	0.035179	-1.10847	-1.92508	Q7VUW0	Q7VUW0	N-acetyl-gamma-glutamyl-phosphate reductase OS	argC
27.2078	26.8316	27.0297	26.3505	26.052	26.4254	1.60125		catalytic activity;endopeptidase activity;hydrolase activity;peptidase activity;peptidase activity, acting on L-amino acid peptides;serine hydrolase activity;serine-type endopeptidase activity;serine-type peptidase activity	cell part;cytoplasm;intracellular part	Cell cycle - Caulobacter	CLP_protease	+		DOWN	4	4	4	26.7	26.7	26.7	23.775	0	77.629	598430000	40	0.0090195	0.00269951	-0.747066	-2.901	Q7VXI7	Q7VXI7	ATP-dependent Clp protease proteolytic subunit OS	clpP
28.5813	28.6343	28.6937	28.0023	27.9584	27.5018	1.59759	amine metabolic process;carboxylic acid metabolic process;cellular amine metabolic process;cellular amino acid metabolic process;cellular ketone metabolic process;cellular metabolic process;cellular nitrogen compound metabolic process;cellular process;metabolic process;nitrogen compound metabolic process;organic acid metabolic process;oxoacid metabolic process;primary metabolic process;small mole…	arginine decarboxylase activity;binding;carbon-carbon lyase activity;carboxy-lyase activity;catalytic activity;cofactor binding;lyase activity;pyridoxal phosphate binding;vitamin B6 binding;vitamin binding	cell part;cytoplasm;intracellular part	Arginine and proline metabolism	OKR_DC_1;OKR_DC_1_C;OKR_DC_1_N	+		DOWN	29	29	29	57.3	57.3	57.3	85.425	0	201.83	1869200000	156	0.00751633	0.00170455	-0.8156	-3.09785	Q7W0E8	Q7W0E8	Probable orn/arg/lys decarboxylase OS	BP0190
28.6833	28.7688	28.4654	28.2133	27.9295	28.0172	1.58678	amine biosynthetic process;amine metabolic process;biosynthetic process;carboxylic acid biosynthetic process;carboxylic acid metabolic process;cellular amine metabolic process;cellular amino acid biosynthetic process;cellular amino acid metabolic process;cellular biosynthetic process;cellular ketone metabolic process;cellular metabolic process;cellular nitrogen compound biosynthetic process;cellu…	catalytic activity;glutamate synthase (NADPH) activity;glutamate synthase activity;glutamate synthase activity, NADH or NADPH as acceptor;oxidoreductase activity;oxidoreductase activity, acting on the CH-NH2 group of donors;oxidoreductase activity, acting on the CH-NH2 group of donors, NAD or NADP as acceptor		Alanine, aspartate and glutamate metabolism;Nitrogen metabolism	GATase_2;Glu_syn_central;Glu_synthase;GXGXG	+		DOWN	46	46	46	44.5	44.5	44.5	172.91	0	323.31	1953600000	230	0.00895552	0.006288	-0.585833	-2.62385	Q7VT04	Q7VT04	Glutamate synthase [NADPH] large chain OS	gltB
22.9962	23.4043	23.1617	22.4327	22.5672	NaN	1.582		adenyl nucleotide binding;adenyl ribonucleotide binding;ATP binding;ATPase activity;ATPase activity, coupled;ATP-dependent DNA helicase activity;ATP-dependent helicase activity;binding;catalytic activity;DNA binding;DNA helicase activity;DNA-dependent ATPase activity;helicase activity;hydrolase activity;hydrolase activity, acting on acid anhydrides;hydrolase activity, acting on acid anhydrides, i…		Mismatch repair;Nucleotide excision repair	UvrD_C;UvrD-helicase	+		DOWN	7	7	7	14.2	14.2	14.2	84.485	0	21.998	41367000	13	0.0235747	0.0116159	-0.687451	-2.63397	Q7VRY2	Q7VRY2	DNA helicase OS	uvrD
27.1932	27.0833	27.1424	26.4831	26.7173	25.7181	1.57932	biosynthetic process;cellular biosynthetic process;cellular macromolecule metabolic process;cellular metabolic process;cellular process;cellular protein metabolic process;cofactor biosynthetic process;cofactor metabolic process;iron-sulfur cluster assembly;macromolecule metabolic process;metabolic process;metallo-sulfur cluster assembly;primary metabolic process;protein folding;protein metabolic …	adenyl nucleotide binding;adenyl ribonucleotide binding;ATP binding;ATPase activity;binding;catalytic activity;hydrolase activity;hydrolase activity, acting on acid anhydrides;hydrolase activity, acting on acid anhydrides, in phosphorus-containing anhydrides;nucleoside-triphosphatase activity;nucleotide binding;purine nucleotide binding;purine ribonucleoside triphosphate binding;purine ribonucleo…			HSP70	+		DOWN	13	13	13	33.7	33.7	33.7	65.259	0	198.35	809220000	56	0.0515154	0.0272412	-0.833466	-2.06624	Q7VXG7	Q7VXG7	Chaperone protein HscA homolog OS	hscA
25.7747	25.6548	25.3702	25.0321	24.9698	NaN	1.57336		catalytic activity		Carbon fixation pathways in prokaryotes;Glycolysis / Gluconeogenesis;Methane metabolism;Propanoate metabolism;Pyruvate metabolism	AMP-binding;AMP-binding_C	+		DOWN	9	9	9	27.2	27.2	27.2	62.29	0	88.23	225960000	34	0.0314671	0.024125	-0.598949	-2.33428	Q7VW88	Q7VW88	Putative AMP-binding protein OS	BP2377
29.9249	29.9679	30.0715	29.4121	29.3183	28.5614	1.56873					cobW;CobW_C	+		DOWN	18	18	18	54.2	54.2	54.2	41.601	0	204.74	4955000000	167	0.0309161	0.0109898	-0.890834	-2.38964	Q7VUK2	Q7VUK2	Uncharacterized protein OS	BP3084
25.1856	24.9125	24.6467	24.236	24.2953	NaN	1.56575	alcohol biosynthetic process;alcohol catabolic process;alcohol metabolic process;biosynthetic process;carbohydrate biosynthetic process;carbohydrate catabolic process;carbohydrate metabolic process;catabolic process;cellular biosynthetic process;cellular carbohydrate biosynthetic process;cellular carbohydrate catabolic process;cellular carbohydrate metabolic process;cellular metabolic process;cel…	catalytic activity;glucose-6-phosphate isomerase activity;intramolecular oxidoreductase activity;intramolecular oxidoreductase activity, interconverting aldoses and ketoses;isomerase activity	cell part;cytoplasm;intracellular part	Amino sugar and nucleotide sugar metabolism;Glycolysis / Gluconeogenesis;Pentose phosphate pathway;Starch and sucrose metabolism	PGI	+		DOWN	10	10	10	34.9	34.9	34.9	57.163	0	45.608	139610000	30	0.0488291	0.0339307	-0.649284	-2.14956	Q7VUF4	Q7VUF4	Glucose-6-phosphate isomerase OS	pgi
27.1644	27.1594	27.0513	26.7575	26.2699	NaN	1.5645					DUF883	+		DOWN	2	2	2	22.9	22.9	22.9	11.581	0	42.04	646130000	11	0.0473367	0.0349294	-0.611334	-2.12374	Q7VZ75	Q7VZ75	Putative membrane protein OS	BP1057
27.6251	27.9151	27.5414	27.0654	26.9811	26.3336	1.56265	alanyl-tRNA aminoacylation;amine metabolic process;amino acid activation;carboxylic acid metabolic process;cellular amine metabolic process;cellular amino acid metabolic process;cellular ketone metabolic process;cellular macromolecule metabolic process;cellular metabolic process;cellular nitrogen compound metabolic process;cellular process;macromolecule metabolic process;metabolic process;ncRNA m…	adenyl nucleotide binding;adenyl ribonucleotide binding;alanine-tRNA ligase activity;aminoacyl-tRNA ligase activity;ATP binding;binding;catalytic activity;cation binding;ion binding;ligase activity;ligase activity, forming aminoacyl-tRNA and related compounds;ligase activity, forming carbon-oxygen bonds;metal ion binding;nucleic acid binding;nucleotide binding;purine nucleotide binding;purine rib…	cell part;cytoplasm;intracellular part	Aminoacyl-tRNA biosynthesis	DHHA1;tRNA_SAD;tRNA-synt_2c	+		DOWN	26	26	26	43.5	43.5	43.5	94.927	0	257.24	956910000	140	0.0249334	0.00708824	-0.900501	-2.51954	Q7VXE1	Q7VXE1	Alanine--tRNA ligase OS	alaS
28.4261	28.4608	28.4449	27.8011	27.91	27.6588	1.56244		binding;catalytic activity;GTP binding;GTPase activity;guanyl nucleotide binding;guanyl ribonucleotide binding;hydrolase activity;hydrolase activity, acting on acid anhydrides;hydrolase activity, acting on acid anhydrides, in phosphorus-containing anhydrides;nucleic acid binding;nucleoside-triphosphatase activity;nucleotide binding;purine nucleotide binding;purine ribonucleoside triphosphate bind…			EFG_C;GTP_EFTU;GTP_EFTU_D2	+		DOWN	27	27	27	58.6	58.6	58.6	67.587	0	195.83	1681300000	149	0.000877951	0.000950495	-0.653967	-3.77107	Q7VYR0	Q7VYR0	GTP-binding elongation factor OS	typA
23.7781	23.4664	NaN	23.0545	22.9076	NaN	1.55962		catalytic activity;hydrolase activity			Abhydrolase_6	+		DOWN	5	5	5	28.2	28.2	28.2	33.813	0	16.627	45580000	14	0.0652163	0.0451146	-0.641199	-2.35484	Q7VZ26	Q7VZ26	Probable hydrolase OS	BP1115
24.3304	24.3084	24.0832	23.8247	23.5158	NaN	1.55633	biological regulation;biosynthetic process;cellular biosynthetic process;cellular macromolecule biosynthetic process;cellular macromolecule metabolic process;cellular metabolic process;cellular nitrogen compound metabolic process;cellular process;macromolecule biosynthetic process;macromolecule metabolic process;metabolic process;nitrogen compound metabolic process;nucleic acid metabolic process;…	adenyl nucleotide binding;adenyl ribonucleotide binding;ATP binding;binding;DNA binding;molecular transducer activity;nucleic acid binding;nucleotide binding;purine nucleotide binding;purine ribonucleoside triphosphate binding;purine ribonucleotide binding;ribonucleotide binding;sequence-specific DNA binding;signal transducer activity;two-component response regulator activity		Two-component system	HTH_8;Response_reg;Sigma54_activat	+		DOWN	9	9	9	28.7	28.7	28.7	53.658	0	46.008	88005000	32	0.0340635	0.0283085	-0.570417	-2.24759	Q7VXX4	Q7VXX4	Nitrogen regulation protein NR(I) OS	glnG
29.1592	29.473	29.4296	28.7979	28.8072	27.639	1.54939	biosynthetic process;cellular biosynthetic process;cellular macromolecule biosynthetic process;cellular macromolecule metabolic process;cellular metabolic process;cellular process;cellular protein metabolic process;macromolecule biosynthetic process;macromolecule metabolic process;metabolic process;primary metabolic process;protein metabolic process;translation	structural constituent of ribosome;structural molecule activity	cell part;cytoplasmic part;intracellular non-membrane-bounded organelle;intracellular organelle;intracellular part;macromolecular complex;non-membrane-bounded organelle;organelle;ribonucleoprotein complex;ribosome	Ribosome	Ribosomal_L19	+		DOWN	7	7	7	61.1	61.1	61.1	13.946	0	84.346	3190400000	65	0.0787252	0.0376427	-0.939234	-1.87813	Q7VZE0	Q7VZE0	50S ribosomal protein L19 OS	rplS
26.2649	26.1698	26.0279	25.6145	25.4475	25.5404	1.54692					Methyltransf_33	+		DOWN	9	9	9	40.1	40.1	40.1	35.912	0	52.081	336850000	40	0.00180476	0.000653061	-0.620067	-3.36781	Q7VTL3	Q7VTL3	Uncharacterized protein OS	BP3515
32.0983	32.0677	32.1314	31.2237	31.5456	31.4782	1.53698		binding;catalytic activity;GTP binding;GTPase activity;guanyl nucleotide binding;guanyl ribonucleotide binding;hydrolase activity;hydrolase activity, acting on acid anhydrides;hydrolase activity, acting on acid anhydrides, in phosphorus-containing anhydrides;nucleic acid binding;nucleoside-triphosphatase activity;nucleotide binding;purine nucleotide binding;purine ribonucleoside triphosphate bind…	cell part;cytoplasm;intracellular part		EFG_C;EFG_II;EFG_IV;GTP_EFTU;GTP_EFTU_D2	+		DOWN	44	44	44	80.9	80.9	80.9	77.115	0	323.31	21637000000	462	0.00237517	0.000695652	-0.6833	-3.42114	Q7VTD5	Q7VTD5	Elongation factor G OS	fusA
25.1678	25.2199	25.2249	24.5333	24.6673	NaN	1.53645	cell cycle;cell division;cellular process;chromosome segregation		cell part;cytoplasm;intracellular part		ScpA_ScpB	+		DOWN	7	7	7	35.9	35.9	35.9	33.484	0	33.22	171070000	14	0.00163669	0.000615385	-0.6039	-3.89058	Q7VSV0	Q7VSV0	Segregation and condensation protein A OS	BP3822
24.8324	24.7574	24.6187	24.0605	24.228	NaN	1.5296	alcohol catabolic process;alcohol metabolic process;carbohydrate catabolic process;carbohydrate metabolic process;catabolic process;cellular carbohydrate catabolic process;cellular carbohydrate metabolic process;cellular metabolic process;cellular nitrogen compound metabolic process;cellular process;coenzyme metabolic process;cofactor metabolic process;glucose catabolic process;glucose metabolic …	binding;catalytic activity;cation binding;ion binding;isomerase activity;metal ion binding;racemase and epimerase activity;racemase and epimerase activity, acting on carbohydrates and derivatives;ribulose-phosphate 3-epimerase activity		Carbon fixation in photosynthetic organisms;Pentose and glucuronate interconversions;Pentose phosphate pathway	Ribul_P_3_epim	+		DOWN	4	4	4	26.5	26.5	26.5	26.425	0	42.346	124660000	23	0.0102157	0.006625	-0.591917	-2.92862	Q7VU62	Q7VU62	Ribulose-phosphate 3-epimerase OS	rpe
27.0734	26.6524	26.6084	26.1	26.0412	25.1113	1.52753		adenyl nucleotide binding;adenyl ribonucleotide binding;ATP binding;binding;GTP binding;guanyl nucleotide binding;guanyl ribonucleotide binding;nucleotide binding;purine nucleotide binding;purine ribonucleoside triphosphate binding;purine ribonucleotide binding;ribonucleotide binding			ATP_bind_2	+		DOWN	14	14	14	63.8	63.8	63.8	32.517	0	80.637	519700000	58	0.0436251	0.0174613	-1.02723	-2.26835	Q7W014	Q7W014	Nucleotide-binding protein BP0690 OS	BP0690
28.1801	27.9872	28.0143	27.4055	27.6574	26.7998	1.52499	aromatic compound biosynthetic process;biosynthetic process;cellular aromatic compound metabolic process;cellular biosynthetic process;cellular metabolic process;cellular nitrogen compound biosynthetic process;cellular nitrogen compound metabolic process;cellular process;coenzyme biosynthetic process;coenzyme metabolic process;cofactor biosynthetic process;cofactor metabolic process;heterocycle b…	4 iron, 4 sulfur cluster binding;binding;catalytic activity;cation binding;ion binding;iron-sulfur cluster binding;lyase activity;metal cluster binding;metal ion binding;transition metal ion binding;zinc ion binding		Thiamine metabolism	ThiC;ThiC-associated	+		DOWN	19	19	19	46.2	46.2	46.2	70.968	0	276.74	1272100000	93	0.041742	0.0226319	-0.772966	-2.13799	Q7W0D7	Q7W0D7	Phosphomethylpyrimidine synthase OS	thiC
24.6375	24.9818	24.6363	24.0509	24.0106	NaN	1.52283	biosynthetic process;cellular biosynthetic process;cellular macromolecule biosynthetic process;cellular macromolecule metabolic process;cellular metabolic process;cellular nitrogen compound metabolic process;cellular process;DNA metabolic process;DNA replication;macromolecule biosynthetic process;macromolecule metabolic process;metabolic process;nitrogen compound metabolic process;nucleic acid me…	3'-5' exonuclease activity;binding;catalytic activity;DNA binding;DNA polymerase activity;DNA-directed DNA polymerase activity;exonuclease activity;hydrolase activity;hydrolase activity, acting on ester bonds;nuclease activity;nucleic acid binding;nucleotidyltransferase activity;transferase activity;transferase activity, transferring phosphorus-containing groups	cell part;cytoplasm;intracellular part	DNA replication;Homologous recombination;Mismatch repair;Purine metabolism;Pyrimidine metabolism	DNA_pol3_alpha;HHH_6;PHP;tRNA_anti-codon	+		DOWN	14	14	14	20.7	20.7	20.7	130.36	0	59.658	123040000	31	0.0168817	0.00738697	-0.721117	-2.89396	Q7VWC8	Q7VWC8	DNA-directed DNA polymerase OS	dnaE
26.086	26.2464	25.9453	25.6173	25.3475	NaN	1.5195	acetate metabolic process;acetyl-CoA biosynthetic process;acetyl-CoA biosynthetic process from acetate;acetyl-CoA metabolic process;biosynthetic process;carboxylic acid metabolic process;cellular biosynthetic process;cellular ketone metabolic process;cellular metabolic process;cellular process;coenzyme biosynthetic process;coenzyme metabolic process;cofactor biosynthetic process;cofactor metaboli…	acetate-CoA ligase activity;acid-thiol ligase activity;adenyl nucleotide binding;adenyl ribonucleotide binding;AMP binding;ATP binding;binding;catalytic activity;cation binding;CoA-ligase activity;ion binding;ligase activity;ligase activity, forming carbon-sulfur bonds;metal ion binding;nucleotide binding;purine nucleotide binding;purine ribonucleoside triphosphate binding;purine ribonucleotide b…		Carbon fixation pathways in prokaryotes;Glycolysis / Gluconeogenesis;Methane metabolism;Propanoate metabolism;Pyruvate metabolism	AMP-binding;AMP-binding_C	+		DOWN	13	13	13	26.3	26.3	26.3	72.324	0	136.96	315610000	46	0.0271456	0.0199039	-0.610167	-2.43355	Q7VW58	Q7VW58	Acetyl-coenzyme A synthetase OS	acsA
29.3598	29.3935	29.228	28.8118	28.7574	27.9322	1.51824	amine metabolic process;amino acid activation;carboxylic acid metabolic process;cellular amine metabolic process;cellular amino acid metabolic process;cellular ketone metabolic process;cellular macromolecule metabolic process;cellular metabolic process;cellular nitrogen compound metabolic process;cellular process;macromolecule metabolic process;metabolic process;ncRNA metabolic process;nitrogen c…	adenyl nucleotide binding;adenyl ribonucleotide binding;aminoacyl-tRNA ligase activity;aspartate-tRNA(Asn) ligase activity;ATP binding;binding;catalytic activity;ligase activity;ligase activity, forming aminoacyl-tRNA and related compounds;ligase activity, forming carbon-oxygen bonds;nucleic acid binding;nucleotide binding;purine nucleotide binding;purine ribonucleoside triphosphate binding;purin…	cell part;cytoplasm;intracellular part	Aminoacyl-tRNA biosynthesis	GAD;tRNA_anti-codon;tRNA-synt_2	+		DOWN	25	25	25	58.1	58.1	58.1	67.165	0	255.6	3158000000	136	0.0459203	0.0233257	-0.826633	-2.12495	Q7W001	Q7W001	Aspartate--tRNA(Asp/Asn) ligase OS	aspS
24.9099	24.9733	24.6868	24.3865	24.2391	NaN	1.51267	asexual reproduction;barrier septum formation;cellular component assembly;cellular component assembly at cellular level;cellular component organization;cellular component organization at cellular level;cellular component organization or biogenesis;cellular component organization or biogenesis at cellular level;cellular process;cytokinesis;cytokinesis by binary fission;cytokinetic process;reproduc…		cell part;cytoplasm;intracellular part		DUF1342	+		DOWN	5	5	5	36.8	36.8	36.8	28.608	0	38.048	137060000	23	0.0223748	0.0200119	-0.543868	-2.41832	P67690	P67690	Cell division protein ZapD OS	zapD
28.6197	28.6417	28.7512	28.0515	28.2947	27.2749	1.50546	amine biosynthetic process;amine metabolic process;biosynthetic process;carboxylic acid biosynthetic process;carboxylic acid metabolic process;cellular amine metabolic process;cellular amino acid biosynthetic process;cellular amino acid metabolic process;cellular biosynthetic process;cellular ketone metabolic process;cellular metabolic process;cellular nitrogen compound biosynthetic process;cellu…	acid-ammonia (or amide) ligase activity;adenyl nucleotide binding;adenyl ribonucleotide binding;ammonia ligase activity;ATP binding;binding;catalytic activity;glutamate-ammonia ligase activity;ligase activity;ligase activity, forming carbon-nitrogen bonds;nucleotide binding;purine nucleotide binding;purine ribonucleoside triphosphate binding;purine ribonucleotide binding;ribonucleotide binding	cell part;cytoplasm;intracellular part	Alanine, aspartate and glutamate metabolism;Arginine and proline metabolism;Nitrogen metabolism;Two-component system	Gln-synt_C;Gln-synt_N	+		DOWN	21	21	21	64.7	64.7	64.7	51.983	0	220.13	2048700000	146	0.0619879	0.0348447	-0.797166	-1.94337	Q7VXX6	Q7VXX6	Glutamine synthetase OS	glnA
25.3009	25.5188	25.2061	24.9036	24.5252	NaN	1.5016					EAL	+		DOWN	5	5	5	26.8	26.8	26.8	32.182	0	32.281	197400000	35	0.0426231	0.030117	-0.627533	-2.20303	Q79GT7	Q79GT7	Regulatory protein BvgR OS	bvgR
27.3296	27.6086	27.1064	26.7772	26.7461	NaN	1.48241		adenyl nucleotide binding;adenyl ribonucleotide binding;ATP binding;binding;nucleotide binding;purine nucleotide binding;purine ribonucleoside triphosphate binding;purine ribonucleotide binding;ribonucleotide binding			PhoH;PIN_4	+		DOWN	19	19	19	56.8	56.8	56.8	61.706	0	137.17	761410000	79	0.0524073	0.0381986	-0.58655	-2.03733	Q7VV97	Q7VV97	Uncharacterized protein OS	BP2788
25.9066	25.6315	25.7044	25.0528	25.1418	25.4027	1.47693		binding;catalytic activity;cation binding;coenzyme binding;cofactor binding;ion binding;magnesium ion binding;metal ion binding;NAD binding;nucleotide binding;oxidoreductase activity;oxidoreductase activity, acting on CH-OH group of donors;oxidoreductase activity, acting on the CH-OH group of donors, NAD or NADP as acceptor;tartrate dehydrogenase activity		Butanoate metabolism;Glyoxylate and dicarboxylate metabolism	Iso_dh	+		DOWN	10	10	10	32.1	32.1	32.1	38.9	0	38.03	264820000	47	0.0147193	0.0115776	-0.5484	-2.34965	Q7VWG5	Q7VWG5	Tartrate dehydrogenase OS	BP2291
25.028	25.1298	25.0146	24.6865	24.2469	NaN	1.4756	AMP biosynthetic process;AMP metabolic process;AMP salvage;biosynthetic process;cellular biosynthetic process;cellular metabolic compound salvage;cellular metabolic process;cellular nitrogen compound biosynthetic process;cellular nitrogen compound metabolic process;cellular process;heterocycle biosynthetic process;heterocycle metabolic process;metabolic process;nitrogen compound metabolic process…	AMP nucleosidase activity;catalytic activity;hydrolase activity;hydrolase activity, acting on glycosyl bonds;hydrolase activity, hydrolyzing N-glycosyl compounds		Purine metabolism	AMNp_N;PNP_UDP_1	+		DOWN	7	7	7	22.6	22.6	22.6	55.898	0	50.145	155290000	35	0.0404515	0.0327136	-0.590767	-2.18458	Q7VXY8	Q7VXY8	AMP nucleosidase OS	amn
24.896	24.7433	24.5542	24.2554	24.1246	NaN	1.46744	carbohydrate transport;establishment of localization;organic substance transport;phosphoenolpyruvate-dependent sugar phosphotransferase system;transport	binding;catalytic activity;cation binding;ion binding;kinase activity;metal ion binding;phosphoenolpyruvate-protein phosphotransferase activity;phosphotransferase activity, nitrogenous group as acceptor;transferase activity;transferase activity, transferring phosphorus-containing groups	cell part;cytoplasm;intracellular part	Phosphotransferase system (PTS)	PEP-utilisers_N;PEP-utilizers;PEP-utilizers_C	+		DOWN	10	10	10	29.3	29.3	29.3	60.686	0	51.828	128940000	29	0.0287302	0.0264809	-0.541167	-2.28712	Q7VY59	Q7VY59	Phosphoenolpyruvate-protein phosphotransferase OS	ptsI
27.808	27.7365	27.7259	27.1437	27.229	NaN	1.46424		acetolactate synthase activity;binding;catalytic activity;cation binding;coenzyme binding;cofactor binding;ion binding;magnesium ion binding;metal ion binding;thiamine pyrophosphate binding;transferase activity;transferase activity, transferring aldehyde or ketonic groups;vitamin binding		Butanoate metabolism;C5-Branched dibasic acid metabolism;Pantothenate and CoA biosynthesis;Valine, leucine and isoleucine biosynthesis	TPP_enzyme_C;TPP_enzyme_M;TPP_enzyme_N	+		DOWN	15	15	15	46.8	46.8	46.8	60.667	0	191.05	1009000000	106	0.00113178	0.000623377	-0.57045	-3.90648	Q7VY25	Q7VY25	Putative acetolactate synthase large subunit OS	ilvG
27.1072	26.9381	26.8251	26.6995	26.3936	26.1342	1.45852	cellular macromolecule metabolic process;cellular metabolic process;cellular nitrogen compound metabolic process;cellular process;cellular protein metabolic process;macromolecule metabolic process;macromolecule modification;metabolic process;nitrogen compound metabolic process;nucleic acid metabolic process;nucleobase-containing compound metabolic process;peptidyl-amino acid modification;peptidyl…	4 iron, 4 sulfur cluster binding;binding;catalytic activity;cation binding;ion binding;iron ion binding;iron-sulfur cluster binding;metal cluster binding;metal ion binding;transferase activity;transition metal ion binding	cell part;cytoplasm;intracellular part		Radical_SAM;UPF0004	+		DOWN	17	17	17	62.2	62.2	62.2	48.958	0	215.12	605540000	97	0.0400818	0.0352252	-0.547701	-1.93683	Q7VS95	Q7VS95	Ribosomal protein S12 methylthiotransferase RimO OS	rimO
26.0909	26.1142	25.9347	25.551	25.6916	24.7069	1.45387	cellular macromolecule metabolic process;cellular metabolic process;cellular process;cellular protein metabolic process;macromolecule metabolic process;metabolic process;primary metabolic process;protein metabolic process;protein unfolding	adenyl nucleotide binding;adenyl ribonucleotide binding;ATP binding;ATPase activity;binding;catalytic activity;hydrolase activity;hydrolase activity, acting on acid anhydrides;hydrolase activity, acting on acid anhydrides, in phosphorus-containing anhydrides;nucleoside-triphosphatase activity;nucleotide binding;peptidase activity;peptidase activity, acting on L-amino acid peptides;purine nucleoti…	cell part;cytoplasmic part;HslUV protease complex;intracellular part;macromolecular complex;protein complex		AAA;AAA_2;ClpB_D2-small	+		DOWN	10	10	10	25	25	25	49.701	0	61.329	328500000	56	0.0797717	0.0481709	-0.7301	-1.76946	Q7VUJ9	Q7VUJ9	ATP-dependent protease ATPase subunit HslU OS	hslU
25.4924	25.7793	25.3709	24.8923	25.034	NaN	1.44318		catalytic activity;endopeptidase activity;hydrolase activity;metalloendopeptidase activity;metallopeptidase activity;peptidase activity;peptidase activity, acting on L-amino acid peptides	cell part;membrane		Peptidase_M48	+		DOWN	11	11	11	29.7	29.7	29.7	54.267	0	64.168	216550000	44	0.0383093	0.0303487	-0.584383	-2.20532	Q7VTV1	Q7VTV1	Putative exported protein OS	BP3402
23.8865	24.3333	24.0565	23.5869	23.5205	NaN	1.41696	cellular macromolecule metabolic process;cellular metabolic process;cellular nitrogen compound metabolic process;cellular process;cellular response to stimulus;cellular response to stress;DNA metabolic process;DNA repair;macromolecule metabolic process;metabolic process;nitrogen compound metabolic process;nucleic acid metabolic process;nucleobase-containing compound metabolic process;primary meta…	adenyl nucleotide binding;adenyl ribonucleotide binding;ATP binding;ATPase activity;ATPase activity, coupled;binding;catalytic activity;cation binding;damaged DNA binding;DNA binding;DNA-dependent ATPase activity;hydrolase activity;hydrolase activity, acting on acid anhydrides;hydrolase activity, acting on acid anhydrides, in phosphorus-containing anhydrides;ion binding;metal ion binding;nucleic …				+		DOWN	3	3	3	11.3	11.3	11.3	47.934	0	43.823	80441000	10	0.0505246	0.0430567	-0.538399	-1.99479	Q7VYT2	Q7VYT2	DNA repair protein radA OS	radA
27.081	27.1146	26.8742	26.6902	26.5785	26.3326	1.41666	biosynthetic process;cellular biosynthetic process;cellular macromolecule biosynthetic process;cellular macromolecule metabolic process;cellular metabolic process;cellular nitrogen compound metabolic process;cellular process;DNA metabolic process;DNA replication;macromolecule biosynthetic process;macromolecule metabolic process;metabolic process;nitrogen compound metabolic process;nucleic acid me…	adenyl nucleotide binding;adenyl ribonucleotide binding;ATP binding;binding;catalytic activity;DNA binding;DNA helicase activity;helicase activity;hydrolase activity;hydrolase activity, acting on acid anhydrides;hydrolase activity, acting on acid anhydrides, in phosphorus-containing anhydrides;nucleic acid binding;nucleoside-triphosphatase activity;nucleotide binding;purine nucleotide binding;pur…		Cell cycle - Caulobacter;DNA replication	DnaB;DnaB_C	+		DOWN	14	14	14	49.7	49.7	49.7	50.299	0	129.84	667820000	77	0.0195049	0.0225014	-0.489499	-2.13161	Q7VV94	Q7VV94	Replicative DNA helicase OS	dnaB
26.8848	27.0818	26.8051	26.3434	26.4219	NaN	1.41632	cellular macromolecule metabolic process;cellular metabolic process;cellular nitrogen compound metabolic process;cellular process;DNA conformation change;DNA metabolic process;DNA topological change;chromosome segregation;macromolecule metabolic process;metabolic process;nitrogen compound metabolic process;nucleic acid metabolic process;nucleobase-containing compound metabolic process;primary met…	adenyl nucleotide binding;adenyl ribonucleotide binding;ATP binding;ATPase activity;ATPase activity, coupled;binding;catalytic activity;cation binding;DNA binding;DNA topoisomerase (ATP-hydrolyzing) activity;DNA topoisomerase activity;DNA-dependent ATPase activity;hydrolase activity;hydrolase activity, acting on acid anhydrides;hydrolase activity, acting on acid anhydrides, in phosphorus-containi…	cell part;chromosome;intracellular non-membrane-bounded organelle;intracellular organelle;intracellular part;non-membrane-bounded organelle;organelle		DNA_gyraseB;DNA_gyraseB_C;HATPase_c;Toprim	+		DOWN	18	18	18	39.7	39.7	39.7	71.371	0	84.049	569470000	68	0.0161317	0.0134019	-0.541251	-2.5759	Q7VYP7	Q7VYP7	DNA topoisomerase 4 subunit B OS	parE
25.8392	25.7005	25.9007	25.3532	25.3269	NaN	1.41338	amine biosynthetic process;amine metabolic process;biosynthetic process;carboxylic acid biosynthetic process;carboxylic acid metabolic process;cellular amine metabolic process;cellular amino acid biosynthetic process;cellular amino acid metabolic process;cellular biosynthetic process;cellular ketone metabolic process;cellular metabolic process;cellular modified amino acid biosynthetic process;cel…	acid-amino acid ligase activity;adenyl nucleotide binding;adenyl ribonucleotide binding;ATP binding;binding;catalytic activity;glutamate-cysteine ligase activity;ligase activity;ligase activity, forming carbon-nitrogen bonds;nucleotide binding;purine nucleotide binding;purine ribonucleoside triphosphate binding;purine ribonucleotide binding;ribonucleotide binding			GCS2	+		DOWN	10	10	10	40.4	40.4	40.4	45.685	0	34.01	265720000	20	0.00867598	0.0112407	-0.473416	-2.67372	Q7VS51	Q7VS51	Putative glutamate--cysteine ligase 2 OS	BP0598
27.251	27.0228	27.0042	26.5554	26.4952	NaN	1.41177	cellular macromolecule metabolic process;cellular metabolic process;cellular nitrogen compound metabolic process;cellular process;macromolecule metabolic process;macromolecule modification;metabolic process;ncRNA metabolic process;ncRNA processing;nitrogen compound metabolic process;nucleic acid metabolic process;nucleobase-containing compound metabolic process;primary metabolic process;RNA metab…	adenyl nucleotide binding;adenyl ribonucleotide binding;ATP binding;binding;catalytic activity;nucleic acid binding;nucleotide binding;purine nucleotide binding;purine ribonucleoside triphosphate binding;purine ribonucleotide binding;ribonucleotide binding;RNA binding;sulfurtransferase activity;transferase activity;transferase activity, transferring sulfur-containing groups;tRNA binding	cell part;cytoplasm;intracellular part	Sulfur relay system	tRNA_Me_trans	+		DOWN	14	14	14	54.4	54.4	54.4	40.923	0	66.765	636540000	89	0.0123822	0.00790141	-0.567367	-2.76945	Q7U359	Q7U359	tRNA-specific 2-thiouridylase MnmA OS	mnmA
24.9409	24.9877	24.7781	24.5341	24.3736	NaN	1.40158		binding;DNA binding;nucleic acid binding				+		DOWN	6	6	6	52.3	52.3	52.3	18.429	0	31.879	142960000	24	0.021533	0.0293753	-0.448383	-2.22521	Q7VVQ5	Q7VVQ5	Putative DNA-binding protein OS	BP2589
23.3148	23.1651	23.2676	22.7649	22.8323	NaN	1.38415	amine metabolic process;carboxylic acid metabolic process;cellular amine metabolic process;cellular amino acid metabolic process;cellular ketone metabolic process;cellular metabolic process;cellular nitrogen compound metabolic process;cellular process;gamma-aminobutyric acid metabolic process;metabolic process;nitrogen compound metabolic process;organic acid metabolic process;oxoacid metabolic pr…	4-aminobutyrate transaminase activity;binding;catalytic activity;cofactor binding;pyridoxal phosphate binding;transaminase activity;transferase activity;transferase activity, transferring nitrogenous groups;vitamin B6 binding;vitamin binding		Alanine, aspartate and glutamate metabolism;beta-Alanine metabolism;Butanoate metabolism;Propanoate metabolism;Valine, leucine and isoleucine degradation	Aminotran_3	+		DOWN	4	4	4	17.9	17.9	17.9	45.345	0	19.099	45947000	12	0.00545942	0.00749117	-0.450566	-2.77562	Q7VWF9	Q7VWF9	Aminobutyrate aminotransferase OS	BP2298
28.9577	28.9059	29.0093	28.4936	28.563	27.6104	1.37946	cell projection organization;cell wall organization;cell wall organization or biogenesis;cellular component organization;cellular component organization at cellular level;cellular component organization or biogenesis;cellular component organization or biogenesis at cellular level;cellular macromolecule metabolic process;cellular metabolic process;cellular process;cellular protein metabolic proces…		cell part;external encapsulating structure part;outer membrane-bounded periplasmic space;periplasmic space		PapD_C;PapD_N	+		DOWN	7	7	7	42.6	42.6	42.6	26.436	0	71.288	2625500000	62	0.075431	0.0465231	-0.7353	-1.80189	P33409	P33409	Chaperone protein FimB/FhaD OS	fimB
27.2653	27.2756	27.0395	26.8024	26.8201	26.1613	1.37831	carbohydrate metabolic process;catabolic process;cellular carbohydrate metabolic process;cellular lipid metabolic process;cellular metabolic process;cellular process;dephosphorylation;glycerolipid metabolic process;glycerophospholipid metabolic process;inositol phosphate catabolic process;inositol phosphate dephosphorylation;inositol phosphate metabolic process;lipid metabolic process;lipid modif…	catalytic activity;hydrolase activity;hydrolase activity, acting on ester bonds;inositol monophosphate phosphatase activity;inositol or phosphatidylinositol phosphatase activity;inositol phosphate phosphatase activity;phosphatase activity;phosphoric ester hydrolase activity		Inositol phosphate metabolism;Phosphatidylinositol signaling system;Streptomycin biosynthesis	Inositol_P	+		DOWN	10	10	10	60.1	60.1	60.1	35.506	0	84.661	777820000	40	0.0598086	0.0451849	-0.598866	-1.81476	Q7VV74	Q7VV74	Inositol monophosphatase-family protein OS	BP2813
25.6092	25.4576	25.462	25.0875	24.9175	NaN	1.37507	cellular aromatic compound metabolic process;cellular metabolic process;cellular process;heterocycle metabolic process;metabolic process;nitrogen compound metabolic process;pteridine-containing compound metabolic process	5-methyltetrahydrofolate-dependent methyltransferase activity;binding;catalytic activity;cation binding;cobalamin binding;homocysteine S-methyltransferase activity;ion binding;metal ion binding;methionine synthase activity;methyltransferase activity;S-adenosylmethionine-dependent methyltransferase activity;S-methyltransferase activity;tetrapyrrole binding;transferase activity;transferase activity…	cell part;intracellular	Cysteine and methionine metabolism;One carbon pool by folate;Selenocompound metabolism	B12-binding;B12-binding_2;Met_synt_B12;Pterin_bind;S-methyl_trans	+		DOWN	13	13	13	17.9	17.9	17.9	138.07	0	80.925	215620000	47	0.0111549	0.011165	-0.5071	-2.66506	Q7VTE8	Q7VTE8	5-methyltetrahydrofolate--homocysteine methyltransferase OS	metH
26.7516	26.6538	26.4472	26.2067	26.193	NaN	1.36978	amine metabolic process;amino acid activation;carboxylic acid metabolic process;cellular amine metabolic process;cellular amino acid metabolic process;cellular ketone metabolic process;cellular macromolecule metabolic process;cellular metabolic process;cellular nitrogen compound metabolic process;cellular process;glycyl-tRNA aminoacylation;macromolecule metabolic process;metabolic process;ncRNA m…	adenyl nucleotide binding;adenyl ribonucleotide binding;aminoacyl-tRNA ligase activity;ATP binding;binding;catalytic activity;glycine-tRNA ligase activity;ligase activity;ligase activity, forming aminoacyl-tRNA and related compounds;ligase activity, forming carbon-oxygen bonds;nucleotide binding;purine nucleotide binding;purine ribonucleoside triphosphate binding;purine ribonucleotide binding;rib…	cell part;cytoplasm;intracellular part	Aminoacyl-tRNA biosynthesis	tRNA-synt_2e	+		DOWN	7	7	7	40.6	40.6	40.6	34.4	0	51.562	484770000	44	0.0366997	0.0469697	-0.417683	-1.93421	Q7W0Q6	Q7W0Q6	Glycine--tRNA ligase alpha subunit OS	glyQ
28.9303	28.771	29.0068	28.4802	28.5451	27.7558	1.36613	cellular macromolecule metabolic process;cellular metabolic process;cellular process;cellular protein metabolic process;macromolecule metabolic process;metabolic process;primary metabolic process;protein folding;protein metabolic process	adenyl nucleotide binding;adenyl ribonucleotide binding;ATP binding;binding;cation binding;ion binding;metal ion binding;nucleotide binding;purine nucleotide binding;purine ribonucleoside triphosphate binding;purine ribonucleotide binding;ribonucleotide binding;transition metal ion binding;zinc ion binding		Cell cycle - Caulobacter	AAA_2;ClpB_D2-small;zf-C4_ClpX	+		DOWN	19	19	19	61.8	61.8	61.8	47.164	0	271.93	2045400000	111	0.0705601	0.047803	-0.642333	-1.77274	Q7VXI6	Q7VXI6	ATP-dependent Clp protease ATP-binding subunit ClpX OS	clpX
24.2304	24.2659	24.1289	23.8026	23.7766	NaN	1.35736	biosynthetic process;cellular biosynthetic process;cellular ketone metabolic process;cellular metabolic process;cellular process;coenzyme biosynthetic process;coenzyme metabolic process;cofactor biosynthetic process;cofactor metabolic process;metabolic process;oxidoreduction coenzyme metabolic process;quinone cofactor biosynthetic process;quinone cofactor metabolic process;small molecule metaboli…	3-octaprenyl-4-hydroxybenzoate carboxy-lyase activity;binding;carbon-carbon lyase activity;carboxy-lyase activity;catalytic activity;coenzyme binding;cofactor binding;FMN binding;lyase activity;nucleotide binding;oxidoreductase activity	cell part;membrane;plasma membrane	Ubiquinone and other terpenoid-quinone biosynthesis	UbiD	+		DOWN	6	6	6	19.3	19.3	19.3	56.839	0	30.245	89655000	18	0.00442882	0.0104414	-0.4188	-2.72172	Q7VZ72	Q7VZ72	3-octaprenyl-4-hydroxybenzoate carboxy-lyase OS	ubiD
22.5552	22.4279	22.5691	22.1264	22.1062	NaN	1.35557	biosynthetic process;cellular biosynthetic process;cellular macromolecule biosynthetic process;cellular macromolecule metabolic process;cellular metabolic process;cellular nitrogen compound metabolic process;cellular process;macromolecule biosynthetic process;macromolecule metabolic process;metabolic process;mRNA 3'-end processing;mRNA metabolic process;mRNA polyadenylation;mRNA processing;nitrog…	adenyl nucleotide binding;adenyl ribonucleotide binding;adenylyltransferase activity;ATP binding;binding;catalytic activity;nucleic acid binding;nucleotide binding;nucleotidyltransferase activity;polynucleotide adenylyltransferase activity;purine nucleotide binding;purine ribonucleoside triphosphate binding;purine ribonucleotide binding;ribonucleotide binding;RNA binding;transferase activity;tran…		RNA degradation	PolyA_pol;PolyA_pol_arg_C	+		DOWN	5	5	5	14.2	14.2	14.2	51.864	0	11.829	27302000	16	0.00634853	0.01655	-0.4011	-2.53076	Q7W0B0	Q7W0B0	Poly(A) polymerase I OS	pcnB
25.0414	25.3278	24.9996	24.5864	24.63	NaN	1.35023	amine biosynthetic process;amine metabolic process;arginine biosynthetic process;arginine metabolic process;biosynthetic process;carboxylic acid biosynthetic process;carboxylic acid metabolic process;cellular amine metabolic process;cellular amino acid biosynthetic process;cellular amino acid metabolic process;cellular biosynthetic process;cellular ketone metabolic process;cellular metabolic proc…	acetyl-CoA:L-glutamate N-acetyltransferase activity;acetyltransferase activity;catalytic activity;N-acetyltransferase activity;N-acyltransferase activity;transferase activity;transferase activity, transferring acyl groups;transferase activity, transferring acyl groups other than amino-acyl groups	cell part;cytoplasm;intracellular part	Arginine and proline metabolism	AA_kinase;Acetyltransf_1	+		DOWN	10	10	10	25.9	25.9	25.9	50.968	0	70.994	165280000	33	0.0312084	0.0307241	-0.514735	-2.19837	Q7VWC5	Q7VWC5	Amino-acid acetyltransferase OS	argA
27.8045	27.6492	27.5184	27.3153	27.1394	NaN	1.33964	biosynthetic process;carboxylic acid biosynthetic process;carboxylic acid metabolic process;cellular biosynthetic process;cellular ketone metabolic process;cellular lipid metabolic process;cellular metabolic process;cellular process;fatty acid biosynthetic process;fatty acid metabolic process;lipid biosynthetic process;lipid metabolic process;metabolic process;monocarboxylic acid metabolic proces…	acetyl-CoA carboxylase activity;adenyl nucleotide binding;adenyl ribonucleotide binding;ATP binding;binding;catalytic activity;CoA carboxylase activity;ligase activity;ligase activity, forming carbon-carbon bonds;nucleotide binding;purine nucleotide binding;purine ribonucleoside triphosphate binding;purine ribonucleotide binding;ribonucleotide binding	acetyl-CoA carboxylase complex;cell part;cytoplasmic part;intracellular part;macromolecular complex;protein complex	Carbon fixation pathways in prokaryotes;Fatty acid biosynthesis;Propanoate metabolism;Pyruvate metabolism;Tetracycline biosynthesis	ACCA	+		DOWN	11	11	11	45.2	45.2	45.2	35.694	0	169.25	971310000	56	0.0414591	0.0489021	-0.430017	-1.90886	Q7VX94	Q7VX94	Acetyl-coenzyme A carboxylase carboxyl transferase subunit alpha OS	accA
30.6616	30.48	30.4059	29.9863	30.0836	30.291	1.31622	biological regulation;cell redox homeostasis;cellular homeostasis;cellular process;homeostatic process;regulation of biological process;regulation of biological quality;regulation of cellular process		cell part;periplasmic space		Thioredoxin_4	+		DOWN	12	12	12	74.2	74.2	74.2	22.784	0	148.59	7341800000	148	0.0282591	0.0450583	-0.395533	-1.81723	Q7W0K2	Q7W0K2	Thiol:disulfide interchange protein DsbA OS	dsbA
28.5463	28.5102	28.3736	28.247	27.9482	28.1148	1.31531	amine biosynthetic process;amine metabolic process;aromatic amino acid family biosynthetic process;aromatic amino acid family metabolic process;aromatic compound biosynthetic process;biosynthetic process;carboxylic acid biosynthetic process;carboxylic acid metabolic process;cellular amine metabolic process;cellular amino acid biosynthetic process;cellular amino acid metabolic process;cellular aro…	anthranilate synthase activity;carbon-carbon lyase activity;catalytic activity;lyase activity;oxo-acid-lyase activity		Phenylalanine, tyrosine and tryptophan biosynthesis	Anth_synt_I_N;Chorismate_bind	+		DOWN	23	23	23	64.6	64.6	64.6	55.495	0	209.21	1760300000	137	0.0210217	0.0401556	-0.373367	-1.85581	Q7VU64	Q7VU64	Anthranilate synthase component I OS	trpE
24.0772	23.9504	24.0188	23.7109	23.5842	NaN	1.29347	biological regulation;biosynthetic process;cellular biosynthetic process;cellular macromolecule biosynthetic process;cellular macromolecule metabolic process;cellular metabolic process;cellular nitrogen compound metabolic process;cellular process;macromolecule biosynthetic process;macromolecule metabolic process;metabolic process;nitrogen compound metabolic process;nucleic acid metabolic process;…	binding;DNA binding;nucleic acid binding			HTH_IclR;IclR	+		DOWN	7	7	7	31.8	31.8	31.8	30.28	0	18.396	79376000	15	0.0118019	0.0302711	-0.367917	-2.20524	Q7VS24	Q7VS24	Probable transcriptional regulator OS	BP0630
26.7794	26.5997	26.6561	26.3503	26.2694	NaN	1.27125	aromatic compound biosynthetic process;biosynthetic process;cellular aromatic compound metabolic process;cellular biosynthetic process;cellular lipid metabolic process;cellular metabolic process;cellular nitrogen compound biosynthetic process;cellular nitrogen compound metabolic process;cellular process;heterocycle biosynthetic process;heterocycle metabolic process;isoprenoid biosynthetic process…	1-deoxy-D-xylulose-5-phosphate synthase activity;binding;catalytic activity;cation binding;coenzyme binding;cofactor binding;ion binding;magnesium ion binding;metal ion binding;thiamine pyrophosphate binding;transferase activity;transferase activity, transferring aldehyde or ketonic groups;vitamin binding		Terpenoid backbone biosynthesis	DXP_synthase_N;Transket_pyr;Transketolase_C	+		DOWN	13	13	13	32.6	32.6	32.6	66.26	0	61.227	498800000	65	0.0160477	0.0352019	-0.36855	-2.10792	Q7VV87	Q7VV87	1-deoxy-D-xylulose-5-phosphate synthase OS	dxs
24.6295	24.6361	24.5088	24.2483	24.3223	NaN	1.26945		catalytic activity;ligase activity		Aminobenzoate degradation;Caprolactam degradation;Limonene and pinene degradation;Propanoate metabolism;Tropane, piperidine and pyridine alkaloid biosynthesis	AMP-binding;AMP-binding_C	+		DOWN	13	13	13	38.8	38.8	38.8	54.561	0	87.399	119870000	38	0.0146338	0.0485373	-0.306167	-1.91215	Q7VS29	Q7VS29	Putative substrate-CoA ligase OS	BP0624
28.5266	28.6231	28.6424	28.2942	28.3444	28.3182	1.23533	biosynthetic process;cellular aromatic compound metabolic process;cellular biosynthetic process;cellular metabolic process;cellular nitrogen compound biosynthetic process;cellular nitrogen compound metabolic process;cellular process;'de novo' IMP biosynthetic process;heterocycle biosynthetic process;heterocycle metabolic process;IMP biosynthetic process;IMP metabolic process;metabolic process;nit…	adenyl nucleotide binding;adenyl ribonucleotide binding;ATP binding;binding;catalytic activity;cation binding;ion binding;ligase activity;ligase activity, forming carbon-nitrogen bonds;magnesium ion binding;manganese ion binding;metal ion binding;nucleotide binding;phosphoribosylamine-glycine ligase activity;purine nucleotide binding;purine ribonucleoside triphosphate binding;purine ribonucleotid…		Purine metabolism	GARS_A;GARS_C;GARS_N	+		DOWN	17	17	17	68.8	68.8	68.8	47.479	0	166.71	2037500000	123	0.00196644	0.0302843	-0.278433	-2.0083	Q7VWE8	Q7VWE8	Phosphoribosylamine--glycine ligase OS	purD
24.9089	24.9413	24.8716	25.161	25.1449	NaN	0.844372	response to stimulus;response to stress				AHSA1	+		UP	6	6	6	60.1	60.1	60.1	20.006	0	52.046	172800000	22	0.00270888	0.0469043	0.245683	1.93939	Q7VWQ7	Q7VWQ7	Uncharacterized protein OS	BP2144
29.5093	29.5308	29.4329	29.7805	29.7161	29.9806	0.82863	biological regulation;biosynthetic process;cellular biosynthetic process;cellular macromolecule metabolic process;cellular metabolic process;cellular nitrogen compound metabolic process;cellular process;macromolecule metabolic process;metabolic process;nitrogen compound metabolic process;nucleic acid metabolic process;nucleobase-containing compound metabolic process;primary metabolic process;regu…				KOW;NusG	+		UP	13	13	13	78.5	78.5	78.5	20.205	0	168.11	4528500000	152	0.0169836	0.0452097	0.334734	1.80943	Q7W0S4	Q7W0S4	Transcription termination/antitermination protein NusG OS	nusG
27.3498	27.3442	27.2473	27.6256	27.5281	27.7246	0.822792				ABC transporters		+		UP	19	19	19	53.3	53.3	53.3	47.151	0	152.96	1020200000	105	0.00897533	0.0373706	0.312333	1.88421	Q7W0J5	Q7W0J5	Probable extracellular solute-binding protein OS	BP0121
24.2338	24.2411	24.2618	24.5009	24.5528	NaN	0.820315	biosynthetic process;cellular biosynthetic process;cellular macromolecule biosynthetic process;cellular macromolecule metabolic process;cellular metabolic process;cellular nitrogen compound metabolic process;cellular process;macromolecule biosynthetic process;macromolecule metabolic process;metabolic process;nitrogen compound metabolic process;nucleic acid metabolic process;nucleobase-containing …	binding;DNA binding;nucleic acid binding;nucleic acid binding transcription factor activity;sequence-specific DNA binding transcription factor activity	cell part;intracellular		MarR	+		UP	7	7	7	71.3	71.3	71.3	19.429	0	36.805	110190000	31	0.00105545	0.0260884	0.281282	2.30247	Q7VWJ9	Q7VWJ9	Putative transcriptional regulator (MarR family) OS	BP2216
24.5518	24.471	24.6098	24.8152	24.8823	NaN	0.813971	metabolic process;nitrogen compound metabolic process	catalytic activity;cis-trans isomerase activity;isomerase activity;maleate isomerase activity		Butanoate metabolism;Nicotinate and nicotinamide metabolism	Asp_Glu_race	+		UP	6	6	6	45.2	45.2	45.2	26.683	0	36.052	135880000	28	0.0132377	0.0468683	0.30455	1.93164	Q7TTH1	Q7TTH1	Maleate isomerase OS	maiA
23.6109	23.5884	23.6551	23.974	23.9003	NaN	0.797607	biological regulation;biosynthetic process;cellular biosynthetic process;cellular macromolecule biosynthetic process;cellular macromolecule metabolic process;cellular metabolic process;cellular nitrogen compound metabolic process;cellular process;macromolecule biosynthetic process;macromolecule metabolic process;metabolic process;nitrogen compound metabolic process;nucleic acid metabolic process;…	binding;DNA binding;nucleic acid binding			HTH_IclR;IclR	+		UP	8	8	8	43.2	43.2	43.2	28.862	0	40.687	71975000	25	0.00336881	0.0246197	0.319016	2.32285	Q7VVM9	Q7VVM9	Putative transcriptional regulator (Fragment) OS	BP2618
28.6657	28.5298	28.6912	28.9801	29.461	29.0066	0.789549	biosynthetic process;cellular biosynthetic process;cellular metabolic process;cellular nitrogen compound biosynthetic process;cellular nitrogen compound metabolic process;cellular process;'de novo' IMP biosynthetic process;heterocycle biosynthetic process;heterocycle metabolic process;IMP biosynthetic process;IMP metabolic process;metabolic process;nitrogen compound metabolic process;nucleobase-c…	5-(carboxyamino)imidazole ribonucleotide mutase activity;catalytic activity;intramolecular transferase activity;isomerase activity;lyase activity		Purine metabolism	AIRC	+		UP	5	5	5	68.6	68.6	68.6	16.494	0	97.566	2941200000	102	0.0337141	0.0338607	0.520333	1.97161	Q7VY37	Q7VY37	N5-carboxyaminoimidazole ribonucleotide mutase OS	purE
25.7478	25.7897	25.5243	26.1013	26.0976	NaN	0.783688					Ank;Ank_2	+		UP	5	5	5	34.9	34.9	34.9	29.389	0	45.891	309660000	29	0.030415	0.0428727	0.412183	1.99744	Q7VXC9	Q7VXC9	Putative exported protein OS	BP1850
24.7098	24.4805	24.6657	24.9635	25.0941	NaN	0.777493		active transmembrane transporter activity;adenyl nucleotide binding;adenyl ribonucleotide binding;amine transmembrane transporter activity;amine-transporting ATPase activity;amino acid transmembrane transporter activity;amino acid-transporting ATPase activity;ATP binding;ATPase activity;ATPase activity, coupled;ATPase activity, coupled to movement of substances;ATPase activity, coupled to transme…			ABC_tran	+		UP	4	4	4	31.2	31.2	31.2	27.479	0	18.388	147790000	16	0.0282888	0.0402477	0.410133	2.02111	Q7VYH7	Q7VYH7	Putative amino-acid ABC transporter, ATP-binding protein OS	BP1362
27.2064	27.1891	26.9121	27.4998	27.5527	27.6649	0.777223		catalytic activity;intramolecular transferase activity;intramolecular transferase activity, phosphotransferases;isomerase activity;phosphoglycerate mutase activity		Glycolysis / Gluconeogenesis;Methane metabolism	His_Phos_1	+		UP	13	13	13	77.1	77.1	77.1	23.846	0	90.432	944920000	81	0.0117852	0.0172174	0.469933	2.26963	Q7VY96	Q7VY96	Probable phosphoglycerate mutase 2 OS	gpmB
30.4893	30.5883	30.5986	31.1342	30.9762	30.8985	0.764242	amine biosynthetic process;amine metabolic process;biosynthetic process;carboxylic acid biosynthetic process;carboxylic acid metabolic process;cellular amine metabolic process;cellular amino acid biosynthetic process;cellular amino acid metabolic process;cellular aromatic compound metabolic process;cellular biosynthetic process;cellular ketone metabolic process;cellular metabolic process;cellular…	binding;catalytic activity;cofactor binding;glycine hydroxymethyltransferase activity;hydroxymethyl-, formyl- and related transferase activity;pyridoxal phosphate binding;transferase activity;transferase activity, transferring one-carbon groups;vitamin B6 binding;vitamin binding	cell part;cytoplasm;intracellular part	Cyanoamino acid metabolism;Glycine, serine and threonine metabolism;Methane metabolism;One carbon pool by folate	SHMT	+		UP	19	19	19	70.8	70.8	70.8	44.81	0	323.31	10433000000	234	0.0046102	0.00701091	0.444233	2.50123	Q7VUW7	Q7VUW7	Serine hydroxymethyltransferase OS	glyA
27.8736	27.9105	27.9939	28.1978	28.3014	28.3937	0.762654			cell part;external encapsulating structure part;outer membrane-bounded periplasmic space;periplasmic space		TctC	+		UP	15	15	15	46.7	46.7	46.7	37.349	0	181.85	1611000000	116	0.00512343	0.0191003	0.371633	2.22747	Q7VUR4	Q7VUR4	Putative membrane protein OS	BP3012
29.3142	29.426	29.3065	29.708	29.5394	29.7103	0.761122	5-phosphoribose 1-diphosphate biosynthetic process;5-phosphoribose 1-diphosphate metabolic process;alcohol biosynthetic process;alcohol metabolic process;biosynthetic process;carbohydrate biosynthetic process;carbohydrate metabolic process;cellular biosynthetic process;cellular carbohydrate biosynthetic process;cellular carbohydrate metabolic process;cellular metabolic process;cellular nitrogen c…	adenyl nucleotide binding;adenyl ribonucleotide binding;ATP binding;binding;catalytic activity;cation binding;diphosphotransferase activity;ion binding;kinase activity;magnesium ion binding;metal ion binding;nucleotide binding;purine nucleotide binding;purine ribonucleoside triphosphate binding;purine ribonucleotide binding;ribonucleotide binding;ribose phosphate diphosphokinase activity;transfer…	cell part;cytoplasm;intracellular part	Pentose phosphate pathway;Purine metabolism	Pribosyl_synth;Pribosyltran_N	+		UP	14	14	14	71	71	71	33.51	0	290.21	4224500000	152	0.0113986	0.0466256	0.303667	1.8021	Q7VUH1	Q7VUH1	Ribose-phosphate pyrophosphokinase OS	prs
21.1248	20.9331	21.1362	21.4907	21.5531	NaN	0.759383			cell part;cytoplasm;intracellular part		Maf	+		UP	5	5	5	27.5	27.5	27.5	22.209	0	10.367	12743000	16	0.0139283	0.0198443	0.4572	2.42965	Q7VWE3	Q7VWE3	Maf-like protein BP2314 OS	BP2314
27.7079	27.6764	27.7531	28.1061	28.0127	28.5305	0.758804	biosynthetic process;cellular biosynthetic process;cellular macromolecule biosynthetic process;cellular macromolecule metabolic process;cellular metabolic process;cellular process;cellular protein metabolic process;macromolecule biosynthetic process;macromolecule metabolic process;metabolic process;primary metabolic process;protein metabolic process;translation	binding;nucleic acid binding;RNA binding;rRNA binding;structural constituent of ribosome;structural molecule activity	cell part;cytoplasmic part;intracellular non-membrane-bounded organelle;intracellular organelle;intracellular part;macromolecular complex;non-membrane-bounded organelle;organelle;ribonucleoprotein complex;ribosome	Ribosome	Ribosomal_S8	+		UP	9	9	9	72.5	72.5	72.5	14.26	0	103.26	1330400000	69	0.0350975	0.0350554	0.503967	1.93181	Q7VTB7	Q7VTB7	30S ribosomal protein S8 OS	rpsH
25.5558	25.5796	25.535	26.5077	25.9251	25.9551	0.758226		catalytic activity;oxidoreductase activity;oxidoreductase activity, acting on the aldehyde or oxo group of donors;oxidoreductase activity, acting on the aldehyde or oxo group of donors, disulfide as acceptor		Butanoate metabolism;Citrate cycle (TCA cycle);Glycolysis / Gluconeogenesis;Pyruvate metabolism;Valine, leucine and isoleucine biosynthesis	E1_dh	+		UP	8	8	8	38.1	38.1	38.1	34.931	0	38.277	323280000	30	0.0393267	0.0333965	0.5725	1.97526	Q7VS25	Q7VS25	Putative pyruvate dehydrogenase E1 component, alpha subunit OS	pdhA
25.741	25.916	25.8497	26.3292	26.1721	NaN	0.75736		catalytic activity;methyltransferase activity;N-methyltransferase activity;RNA methyltransferase activity;rRNA (guanine) methyltransferase activity;rRNA (guanine-N7-)-methyltransferase activity;rRNA methyltransferase activity;S-adenosylmethionine-dependent methyltransferase activity;transferase activity;transferase activity, transferring one-carbon groups	cell part;cytoplasm;intracellular part		GidB	+		UP	8	8	8	49.1	49.1	49.1	25.049	0	61.032	345430000	36	0.01811	0.0305052	0.415084	2.20652	Q7W0S9	Q7W0S9	Ribosomal RNA small subunit methyltransferase G OS	rsmG
27.5156	27.6395	27.6581	28.054	27.9771	28.4775	0.750279	alcohol metabolic process;biosynthetic process;carbohydrate metabolic process;cellular carbohydrate metabolic process;cellular metabolic process;cellular nitrogen compound metabolic process;cellular process;glucose metabolic process;hexose metabolic process;metabolic process;monosaccharide metabolic process;nitrogen compound metabolic process;nucleobase-containing compound metabolic process;nucle…	catalytic activity;nucleotidyltransferase activity;transferase activity;transferase activity, transferring phosphorus-containing groups;uridylyltransferase activity;UTP:glucose-1-phosphate uridylyltransferase activity;UTP-monosaccharide-1-phosphate uridylyltransferase activity		Amino sugar and nucleotide sugar metabolism;Galactose metabolism;Pentose and glucuronate interconversions;Starch and sucrose metabolism	NTP_transferase	+		UP	16	16	16	75.2	75.2	75.2	32.54	0	174.58	1234600000	107	0.0250966	0.0209474	0.565134	2.15802	Q7VTV0	Q7VTV0	UTP--glucose-1-phosphate uridylyltransferase OS	BP3403
25.3087	25.4938	25.3414	25.7788	25.6149	25.7588	0.748773	amine biosynthetic process;amine metabolic process;arginine biosynthetic process;arginine metabolic process;biosynthetic process;carboxylic acid biosynthetic process;carboxylic acid metabolic process;cellular amine metabolic process;cellular amino acid biosynthetic process;cellular amino acid metabolic process;cellular biosynthetic process;cellular ketone metabolic process;cellular metabolic proc…	acetylornithine deacetylase activity;binding;catalytic activity;cation binding;cobalt ion binding;deacetylase activity;hydrolase activity;hydrolase activity, acting on carbon-nitrogen (but not peptide) bonds;hydrolase activity, acting on carbon-nitrogen (but not peptide) bonds, in linear amides;ion binding;metal ion binding;metallopeptidase activity;peptidase activity;peptidase activity, acting o…	cell part;cytoplasm;intracellular part	Arginine and proline metabolism	M20_dimer;Peptidase_M20	+		UP	6	6	6	33.3	33.3	33.3	42.432	0	44.625	281610000	33	0.0119658	0.0363208	0.3362	1.90019	Q7VTF2	Q7VTF2	Acetylornithine deacetylase OS	BP3588
27.8013	27.6098	27.7821	28.2061	28.2055	28.1565	0.745666		3',5'-cyclic-AMP phosphodiesterase activity;3',5'-cyclic-nucleotide phosphodiesterase activity;binding;catalytic activity;cation binding;cyclic-nucleotide phosphodiesterase activity;hydrolase activity;hydrolase activity, acting on ester bonds;ion binding;metal ion binding;nucleotide binding;phosphoric diester hydrolase activity;phosphoric ester hydrolase activity			Metallophos	+		UP	11	11	11	82.6	82.6	82.6	29.575	0	158.76	1516500000	84	0.0019045	0.00250228	0.4583	2.81053	Q7VT10	Q7VT10	3,5-cyclic adenosine monophosphate phosphodiesterase CpdA OS	cpdA
24.4411	24.3469	24.6036	24.9332	24.7975	NaN	0.745225	establishment of localization;transport		cell part;external encapsulating structure part;outer membrane-bounded periplasmic space;periplasmic space		SBP_bac_7	+		UP	8	8	8	37.6	37.6	37.6	35.201	0	27.477	132760000	19	0.034843	0.0479056	0.401484	1.9191	Q7VX85	Q7VX85	Putative exported protein OS	BP1920
27.1738	27.4209	27.3709	27.7964	27.7972	28.1707	0.744168					PG_binding_1;SLT_2	+		UP	15	15	15	59.7	59.7	59.7	44.042	0	135.42	1126800000	93	0.0146647	0.00935192	0.599567	2.44043	Q7VXK9	Q7VXK9	Putative peptidoglycan-binding protein OS	BP1746
28.0129	27.815	27.9994	28.4267	28.4108	29.2965	0.743652	alcohol catabolic process;alcohol metabolic process;amine catabolic process;amine metabolic process;branched chain family amino acid catabolic process;branched chain family amino acid metabolic process;carbohydrate catabolic process;carbohydrate metabolic process;carboxylic acid catabolic process;carboxylic acid metabolic process;catabolic process;cellular amine metabolic process;cellular amino a…	3-hydroxyisobutyrate dehydrogenase activity;binding;catalytic activity;coenzyme binding;cofactor binding;NAD binding;nucleotide binding;oxidoreductase activity;oxidoreductase activity, acting on CH-OH group of donors;oxidoreductase activity, acting on the CH-OH group of donors, NAD or NADP as acceptor;phosphogluconate dehydrogenase (decarboxylating) activity		Valine, leucine and isoleucine degradation	NAD_binding_11;NAD_binding_2	+		UP	13	13	13	82.5	82.5	82.5	29.662	0	109.86	1724600000	76	0.0621577	0.0350952	0.768901	1.92465	Q7VYA3	Q7VYA3	3-hydroxyisobutyrate dehydrogenase OS	mmsB
30.0299	30.0292	29.9745	30.4577	30.4004	30.5297	0.743033		catalytic activity;transaminase activity;transferase activity;transferase activity, transferring nitrogenous groups		Arginine and proline metabolism;D-Alanine metabolism;D-Arginine and D-ornithine metabolism;Lysine degradation;Phenylalanine metabolism	Aminotran_4	+		UP	18	18	18	74.2	74.2	74.2	32.296	0	229.59	7124100000	148	0.000411815	0.000578313	0.4514	3.1864	Q7W0L1	Q7W0L1	Probable class IV aminotransferase OS	BP0103
27.2609	27.2017	27.367	27.7305	27.6919	27.4633	0.741748	cellular macromolecule metabolic process;cellular metabolic process;cellular nitrogen compound metabolic process;cellular process;macromolecule metabolic process;metabolic process;ncRNA metabolic process;ncRNA processing;nitrogen compound metabolic process;nucleic acid metabolic process;nucleobase-containing compound metabolic process;primary metabolic process;RNA metabolic process;RNA processing…		cell part;cytoplasm;intracellular part		RBFA	+		UP	8	8	8	78.9	78.9	78.9	14.725	0	69.642	1011400000	55	0.0217277	0.0470065	0.352033	1.79255	Q7VYR1	Q7VYR1	Ribosome-binding factor A OS	rbfA
23.3903	23.3557	23.1811	23.6416	23.9392	NaN	0.739848					Pirin	+		UP	4	4	4	28.9	28.9	28.9	25.239	0	37.107	61255000	15	0.0404591	0.0405023	0.481366	2.01513	Q7VXX2	Q7VXX2	Uncharacterized protein OS	BP1600
24.4282	24.4961	24.2323	24.7639	24.9652	NaN	0.739001	adenosine metabolic process;cellular macromolecule metabolic process;cellular metabolic process;cellular nitrogen compound metabolic process;cellular process;heterocycle metabolic process;macromolecule metabolic process;macromolecule modification;metabolic process;ncRNA metabolic process;ncRNA processing;nitrogen compound metabolic process;nucleic acid metabolic process;nucleobase-containing comp…	binding;catalytic activity;cation binding;endopeptidase activity;hydrolase activity;ion binding;iron ion binding;metal ion binding;metalloendopeptidase activity;metallopeptidase activity;peptidase activity;peptidase activity, acting on L-amino acid peptides;transferase activity;transferase activity, transferring acyl groups;transferase activity, transferring acyl groups other than amino-acyl grou…	cell part;cytoplasm;intracellular part		Peptidase_M22	+		UP	4	4	4	19.1	19.1	19.1	36.153	0	28.58	128780000	15	0.0324247	0.0351401	0.479018	2.11304	Q7VXN4	Q7VXN4	tRNA N6-adenosine threonylcarbamoyltransferase OS	tsaD
22.9498	22.8544	22.9981	23.2439	23.5395	NaN	0.736165	carbohydrate transport;establishment of localization;organic substance transport;phosphoenolpyruvate-dependent sugar phosphotransferase system;transport	catalytic activity;kinase activity;phosphotransferase activity, alcohol group as acceptor;protein kinase activity;protein serine/threonine kinase activity;transferase activity;transferase activity, transferring phosphorus-containing groups	cell part;cytoplasm;intracellular part		PTS-HPr	+		UP	2	2	2	34.8	34.8	34.8	9.4267	0	23.875	46236000	12	0.0337356	0.0374579	0.457599	2.05285	Q7VY60	Q7VY60	Phosphocarrier protein HPr OS	ptsH
25.3078	25.2302	25.2682	25.8372	25.5876	NaN	0.734992	biological regulation;cation homeostasis;cation transport;cellular cation homeostasis;cellular homeostasis;cellular chemical homeostasis;cellular ion homeostasis;cellular iron ion homeostasis;cellular metal ion homeostasis;cellular process;establishment of localization;homeostatic process;chemical homeostasis;ion homeostasis;ion transport;iron ion homeostasis;iron ion transport;metal ion homeosta…	binding;cation binding;ferric iron binding;ion binding;iron ion binding;metal ion binding;transition metal ion binding			Ferritin	+		UP	5	5	5	46.6	46.6	46.6	21.086	0	37.529	234260000	18	0.0198371	0.0282334	0.443667	2.24741	Q7VS94	Q7VS94	Bacterioferritin OS	BP0546
24.9616	25.0779	25.0141	25.4182	25.4986	NaN	0.73494	cellular macromolecule metabolic process;cellular metabolic process;cellular nitrogen compound metabolic process;cellular process;macromolecule metabolic process;metabolic process;ncRNA metabolic process;ncRNA processing;nitrogen compound metabolic process;nucleic acid metabolic process;nucleobase-containing compound metabolic process;primary metabolic process;RNA metabolic process;RNA processing…	adenyl nucleotide binding;adenyl ribonucleotide binding;ATP binding;binding;catalytic activity;double-stranded RNA binding;nucleic acid binding;nucleotide binding;nucleotidyltransferase activity;purine nucleotide binding;purine ribonucleoside triphosphate binding;purine ribonucleotide binding;ribonucleotide binding;RNA binding;transferase activity;transferase activity, transferring phosphorus-con…	cell part;cytoplasm;intracellular part		SUA5;Sua5_yciO_yrdC	+		UP	8	8	8	44	44	44	35.956	0	52.457	195750000	25	0.0035989	0.00730303	0.440534	2.88406	Q7VY35	Q7VY35	Threonylcarbamoyl-AMP synthase OS	BP1528
24.166	23.973	24.2861	24.5378	24.691	NaN	0.732855				ABC transporters	Peripla_BP_2	+		UP	6	6	6	37.7	37.7	37.7	29.505	0	48.677	109040000	23	0.0364376	0.0372837	0.4727	2.04766	Q7VSQ6	Q7VSQ6	Putative hemin binding protein OS	bhuT
25.4614	25.5137	25.3497	25.9185	25.9064	26.2147	0.728448	amine biosynthetic process;amine metabolic process;biosynthetic process;carboxylic acid biosynthetic process;carboxylic acid metabolic process;cellular amine metabolic process;cellular amino acid biosynthetic process;cellular amino acid metabolic process;cellular biosynthetic process;cellular ketone metabolic process;cellular metabolic process;cellular nitrogen compound biosynthetic process;cellu…	binding;catalytic activity;cation binding;cyclohydrolase activity;hydrolase activity;hydrolase activity, acting on carbon-nitrogen (but not peptide) bonds;hydrolase activity, acting on carbon-nitrogen (but not peptide) bonds, in cyclic amidines;ion binding;magnesium ion binding;metal ion binding;phosphoribosyl-AMP cyclohydrolase activity;transition metal ion binding;zinc ion binding	cell part;cytoplasm;intracellular part	Histidine metabolism	PRA-CH	+		UP	4	4	4	35.8	35.8	35.8	15.071	0	41.983	273970000	24	0.00692392	0.004	0.571601	2.69861	Q7VSY5	Q7VSY5	Phosphoribosyl-AMP cyclohydrolase OS	hisI
24.7259	24.3803	24.6068	25.1808	24.9482	NaN	0.728146	cellular macromolecule metabolic process;cellular metabolic process;cellular process;cellular protein metabolic process;macromolecule metabolic process;metabolic process;primary metabolic process;protein metabolic process;protein repair;response to chemical stimulus;response to oxidative stress;response to stimulus;response to stress	binding;catalytic activity;cation binding;ion binding;metal ion binding;oxidoreductase activity;oxidoreductase activity, acting on a sulfur group of donors;oxidoreductase activity, acting on a sulfur group of donors, disulfide as acceptor;peptide-methionine (R)-S-oxide reductase activity;transition metal ion binding;zinc ion binding			SelR	+		UP	5	5	5	60.2	60.2	60.2	15.036	0	24.475	146430000	22	0.051501	0.0475097	0.493499	1.92052	Q7VTH6	Q7VTH6	Peptide methionine sulfoxide reductase MsrB OS	msrB
24.4092	24.1726	24.3811	24.9572	24.7403	NaN	0.723142		binding;DNA binding;nucleic acid binding;nucleic acid binding transcription factor activity;sequence-specific DNA binding transcription factor activity			FUR	+		UP	6	6	6	40	40	40	18.611	0	27.442	124570000	22	0.0246831	0.0241937	0.527782	2.3378	Q7VUK3	Q7VUK3	Putative regulatory protein OS	BP3083
24.8748	24.6897	24.7654	25.2746	25.201	NaN	0.720765					DUF1428	+		UP	4	4	4	40.7	40.7	40.7	13.139	0	28.059	167370000	14	0.0085205	0.0116545	0.461167	2.64144	Q7VWQ1	Q7VWQ1	Uncharacterized protein OS	BP2150
25.7778	25.8889	26.1404	26.2226	26.3622	26.3759	0.720316	aromatic compound catabolic process;catabolic process;cellular aromatic compound metabolic process;cellular catabolic process;cellular metabolic process;cellular process;metabolic process;phenylacetate catabolic process;xenobiotic catabolic process;xenobiotic metabolic process	carbon-oxygen lyase activity;catalytic activity;enoyl-CoA hydratase activity;hydro-lyase activity;lyase activity		Aminobenzoate degradation;Benzoate degradation;beta-Alanine metabolism;Butanoate metabolism;Caprolactam degradation;Fatty acid metabolism;Geraniol degradation;Limonene and pinene degradation;Lysine degradation;Propanoate metabolism;Tryptophan metabolism;Valine, leucine and isoleucine degradation	ECH	+		UP	9	9	9	40.5	40.5	40.5	27.84	0	62.072	416050000	38	0.0310444	0.0490021	0.384534	1.76464	Q7VVI5	Q7VVI5	Probable enoyl-CoA hydratase OS	paaG
25.1286	24.8882	25.1312	25.4414	25.7664	NaN	0.719317	catabolic process;cellular catabolic process;cellular metabolic process;cellular nitrogen compound catabolic process;cellular nitrogen compound metabolic process;cellular process;heterocycle metabolic process;metabolic process;nitrogen compound metabolic process;nucleobase-containing compound catabolic process;nucleobase-containing compound metabolic process;nucleobase-containing small molecule m…	binding;catalytic activity;cation binding;hydrolase activity;hydrolase activity, acting on acid anhydrides;hydrolase activity, acting on acid anhydrides, in phosphorus-containing anhydrides;ion binding;metal ion binding;nucleoside-triphosphatase activity;nucleoside-triphosphate diphosphatase activity;nucleotide binding;pyrophosphatase activity		Purine metabolism;Thiamine metabolism	Ham1p_like	+		UP	3	3	3	36.2	36.2	36.2	22.59	0	30.847	209680000	22	0.0402423	0.0346471	0.554566	2.13579	Q7VXX8	Q7VXX8	Non-canonical purine NTP pyrophosphatase OS	BP1593
29.9098	29.9578	29.8757	30.3857	30.3339	31.0301	0.719018	biosynthetic process;cellular biosynthetic process;cellular metabolic process;cellular nitrogen compound biosynthetic process;cellular nitrogen compound metabolic process;cellular process;'de novo' IMP biosynthetic process;heterocycle biosynthetic process;heterocycle metabolic process;IMP biosynthetic process;IMP metabolic process;metabolic process;nitrogen compound metabolic process;nucleobase-c…	adenyl nucleotide binding;adenyl ribonucleotide binding;ATP binding;binding;catalytic activity;cyclo-ligase activity;ligase activity;ligase activity, forming carbon-nitrogen bonds;nucleotide binding;phosphoribosylformylglycinamidine cyclo-ligase activity;purine nucleotide binding;purine ribonucleoside triphosphate binding;purine ribonucleotide binding;ribonucleotide binding	cell part;cytoplasm;intracellular part	Purine metabolism	AIRS;AIRS_C	+		UP	20	20	20	78.8	78.8	78.8	36.79	0	201.72	7051200000	176	0.0411498	0.028097	0.6688	2.05661	Q7W0A7	Q7W0A7	Phosphoribosylformylglycinamidine cyclo-ligase OS	purM
25.5131	25.4825	25.519	25.7986	26.182	NaN	0.718371	biological regulation;biosynthetic process;cell communication;cellular biosynthetic process;cellular macromolecule biosynthetic process;cellular macromolecule metabolic process;cellular metabolic process;cellular nitrogen compound metabolic process;cellular process;cellular response to external stimulus;cellular response to extracellular stimulus;cellular response to stimulus;cellular response to…	binding;catalytic activity;DNA binding;endopeptidase activity;hydrolase activity;nucleic acid binding;peptidase activity;peptidase activity, acting on L-amino acid peptides;serine hydrolase activity;serine-type endopeptidase activity;serine-type peptidase activity			LexA_DNA_bind;Peptidase_S24	+		UP	6	6	6	38.9	38.9	38.9	23.217	0	64.032	280700000	20	0.0430988	0.0429593	0.485433	1.99251	Q7VRY0	Q7VRY0	LexA repressor OS	lexA
26.5257	26.3012	26.3775	26.9339	26.8553	26.8219	0.718072		antioxidant activity;catalytic activity;oxidoreductase activity			AhpC-TSA	+		UP	8	8	8	42.5	42.5	42.5	19.377	0	92.785	538230000	46	0.00314356	0.00398291	0.4689	2.69801	Q7VYL2	Q7VYL2	Putative bacterioferritin comigratory protein OS	BP1307
26.5805	26.3472	26.4555	27.0206	26.8559	NaN	0.715612	cellular macromolecule metabolic process;cellular metabolic process;cellular process;cellular protein metabolic process;macromolecule metabolic process;macromolecule modification;metabolic process;primary metabolic process;protein metabolic process;protein modification process;protein repair;response to chemical stimulus;response to oxidative stress;response to stimulus;response to stress	catalytic activity;oxidoreductase activity;oxidoreductase activity, acting on a sulfur group of donors;oxidoreductase activity, acting on a sulfur group of donors, disulfide as acceptor;peptide-methionine-(S)-S-oxide reductase activity			PMSR	+		UP	7	7	7	59.7	59.7	59.7	20.779	0	32.681	563250000	39	0.020724	0.0246128	0.477183	2.31094	Q7VUN8	Q7VUN8	Peptide methionine sulfoxide reductase MsrA OS	msrA
24.4945	24.4244	24.7257	25.003	24.9535	NaN	0.715116	7-methylguanosine biosynthetic process;7-methylguanosine metabolic process;biosynthetic process;cellular biosynthetic process;cellular macromolecule metabolic process;cellular metabolic process;cellular nitrogen compound biosynthetic process;cellular nitrogen compound metabolic process;cellular process;guanosine biosynthetic process;guanosine metabolic process;heterocycle biosynthetic process;het…	4 iron, 4 sulfur cluster binding;binding;carbon-nitrogen lyase activity;catalytic activity;cation binding;ion binding;iron-sulfur cluster binding;lyase activity;metal cluster binding;metal ion binding				+		UP	4	4	4	40.5	40.5	40.5	22.579	0	19.311	141720000	17	0.0363697	0.0454102	0.430051	1.9641	Q7VVJ8	Q7VVJ8	7-carboxy-7-deazaguanine synthase OS	queE
27.6862	27.8751	27.5248	28.4342	28.1134	28.1754	0.71242	barrier septum formation;cellular component assembly;cellular component assembly at cellular level;cellular component organization;cellular component organization at cellular level;cellular component organization or biogenesis;cellular component organization or biogenesis at cellular level;cellular process;cytokinetic process		cell part;cytoplasm;intracellular part		ZapA	+		UP	9	9	9	85.4	85.4	85.4	11.124	0	133.51	1387700000	57	0.0180239	0.0174074	0.545634	2.26345	Q7VUN4	Q7VUN4	Cell division protein ZapA OS	BP3047
25.7702	25.8593	25.6403	26.2036	26.316	NaN	0.712223	biosynthetic process;cellular biosynthetic process;cellular macromolecule metabolic process;cellular metabolic process;cellular nitrogen compound metabolic process;cellular process;macromolecule metabolic process;metabolic process;nitrogen compound metabolic process;nucleic acid metabolic process;nucleobase-containing compound metabolic process;primary metabolic process;RNA biosynthetic process;R…	binding;core DNA-dependent RNA polymerase binding promoter specificity activity;core RNA polymerase binding transcription factor activity;DNA binding;nucleic acid binding;nucleic acid binding transcription factor activity;protein binding transcription factor activity;sequence-specific DNA binding transcription factor activity;sigma factor activity		RNA polymerase	Sigma70_r2;Sigma70_r4_2	+		UP	7	7	7	61.8	61.8	61.8	22.737	0	121.6	335720000	26	0.0120709	0.0118557	0.503199	2.61868	Q7VW35	Q7VW35	RNA polymerase sigma factor OS	sigE
27.9176	27.889	27.8009	28.4081	28.3493	NaN	0.712173	biological regulation;cellular component assembly;cellular component assembly at cellular level;cellular component organization;cellular component organization at cellular level;cellular component organization or biogenesis;cellular component organization or biogenesis at cellular level;cellular macromolecular complex assembly;cellular macromolecular complex subunit organization;cellular process;…		cell part;cytoplasm;intracellular part		Oligomerisation	+		UP	6	6	6	50	50	50	14.064	0	39.447	1450000000	32	0.002056	0.00272637	0.509534	3.38887	Q7VWE5	Q7VWE5	Ribosomal silencing factor RsfS OS	rsfS
28.0355	28.0497	27.975	28.3807	28.5254	29.0981	0.712074						+		UP	23	23	23	52.5	52.5	52.5	68.592	0	210.87	1930100000	156	0.0422894	0.0300783	0.648	2.02354	Q7VUG8	Q7VUG8	Uncharacterized protein OS	BP3128
24.1308	23.8684	24.2413	24.4796	24.6285	25.4935	0.708235	biosynthetic process;cellular biosynthetic process;cellular metabolic process;cellular process;cofactor biosynthetic process;cofactor metabolic process;iron-sulfur cluster assembly;metabolic process;metallo-sulfur cluster assembly	binding;cation binding;ion binding;iron ion binding;iron-sulfur cluster binding;metal cluster binding;metal ion binding;structural molecule activity;transition metal ion binding			Fe-S_biosyn	+		UP	2	2	2	31.8	31.8	31.8	11.625	0	16.972	107530000	17	0.0784938	0.0453097	0.787033	1.8098	Q7VXG9	Q7VXG9	[Fe-S] cluster formation/repair protein OS	iscA
24.0639	23.9788	23.7889	24.4351	24.5225	NaN	0.707107	biological regulation;biosynthetic process;cellular biosynthetic process;cellular macromolecule biosynthetic process;cellular macromolecule metabolic process;cellular metabolic process;cellular nitrogen compound metabolic process;cellular process;macromolecule biosynthetic process;macromolecule metabolic process;metabolic process;nitrogen compound metabolic process;nucleic acid metabolic process;…	binding;DNA binding;nucleic acid binding			TetR_N	+		UP	4	4	4	31.1	31.1	31.1	24.261	0	21.55	97348000	16	0.0165563	0.0156226	0.534933	2.5488	Q7VX81	Q7VX81	Probable TetR-family transcriptional regulator OS	BP1924
27.8968	27.958	27.8737	28.144	28.398	28.7135	0.706518	amine metabolic process;aminoglycan biosynthetic process;aminoglycan metabolic process;biological regulation;biosynthetic process;carbohydrate biosynthetic process;carbohydrate metabolic process;cell cycle;cell division;cell wall macromolecule biosynthetic process;cell wall macromolecule metabolic process;cell wall organization;cell wall organization or biogenesis;cellular biosynthetic process;ce…	acid-amino acid ligase activity;adenyl nucleotide binding;adenyl ribonucleotide binding;ATP binding;binding;catalytic activity;ligase activity;ligase activity, forming carbon-nitrogen bonds;nucleotide binding;purine nucleotide binding;purine ribonucleoside triphosphate binding;purine ribonucleotide binding;ribonucleotide binding;tetrahydrofolylpolyglutamate synthase activity;UDP-N-acetylmuramoyla…	cell part;cytoplasm;intracellular part	D-Glutamine and D-glutamate metabolism;Peptidoglycan biosynthesis	Mur_ligase_C;Mur_ligase_M	+		UP	15	15	15	53.1	53.1	53.1	54.069	0	164.17	1635200000	111	0.037854	0.0361797	0.509	1.90902	Q7VUQ1	Q7VUQ1	UDP-N-acetylmuramoylalanine--D-glutamate ligase OS	murD
27.9242	27.7581	27.5177	28.4497	28.2596	28.0256	0.706372		transporter activity		ABC transporters		+		UP	17	16	15	57.7	53.6	53.6	36.677	0	204.73	1393200000	87	0.0396984	0.037096	0.511633	1.89359	Q7VSU1	Q7VSU1	Putative ABC transporter periplasmic amino acid-binding protein OS	BP3831
24.4975	24.4665	24.0942	25.0304	24.9074	NaN	0.705931	adenosine metabolic process;cellular macromolecule metabolic process;cellular metabolic process;cellular nitrogen compound metabolic process;cellular process;heterocycle metabolic process;macromolecule metabolic process;macromolecule modification;metabolic process;ncRNA metabolic process;ncRNA processing;nitrogen compound metabolic process;nucleic acid metabolic process;nucleobase-containing comp…				UPF0079	+		UP	6	6	6	46.1	46.1	46.1	19.37	0	25.624	139510000	25	0.0380242	0.0285362	0.616167	2.25332	Q7W0A3	Q7W0A3	Uncharacterized protein OS	BP0247
24.7415	24.7937	24.6275	25.2527	25.2358	NaN	0.70576	biological regulation;biosynthetic process;cellular biosynthetic process;cellular macromolecule biosynthetic process;cellular macromolecule metabolic process;cellular metabolic process;cellular nitrogen compound metabolic process;cellular process;cellular response to stimulus;macromolecule biosynthetic process;macromolecule metabolic process;metabolic process;nitrogen compound metabolic process;n…	binding;DNA binding;nucleic acid binding			Response_reg;Trans_reg_C	+		UP	4	4	4	29.3	29.3	29.3	25.798	0	80.675	164550000	27	0.00376771	0.0024574	0.52335	3.19774	Q7VZ46	Q7VZ46	Probable two-component response regulator OS	BP1091
24.8549	24.8445	24.8071	25.5658	25.1311	NaN	0.705173		catalytic activity;oxidoreductase activity		Biosynthesis of unsaturated fatty acids;Fatty acid biosynthesis	adh_short	+		UP	10	10	10	50.4	50.4	50.4	28.329	0	45.292	178800000	33	0.051451	0.0462183	0.51295	1.94976	Q7VZS7	Q7VZS7	Probable short-chain dehydrogenase OS	BP0813
27.0863	27.1259	26.9213	27.7017	27.4804	NaN	0.704782	biosynthetic process;carbohydrate biosynthetic process;carbohydrate metabolic process;macromolecule biosynthetic process;macromolecule metabolic process;metabolic process;polysaccharide biosynthetic process;polysaccharide metabolic process;primary metabolic process	binding;catalytic activity;coenzyme binding;cofactor binding;NAD binding;nucleotide binding;oxidoreductase activity;oxidoreductase activity, acting on CH-OH group of donors;oxidoreductase activity, acting on the CH-OH group of donors, NAD or NADP as acceptor;UDP-glucose 6-dehydrogenase activity		Amino sugar and nucleotide sugar metabolism;Ascorbate and aldarate metabolism;Pentose and glucuronate interconversions;Starch and sucrose metabolism	UDPG_MGDP_dh;UDPG_MGDP_dh_C;UDPG_MGDP_dh_N	+		UP	15	15	15	42.7	42.7	42.7	47.767	0	89.63	828060000	68	0.0178949	0.0163009	0.54655	2.53601	Q7VT29	Q7VT29	Putative UDP-glucose 6-dehydrogenase OS	rkpK
25.3424	25.4994	25.306	25.8408	25.8624	NaN	0.702612	biosynthetic process;cellular biosynthetic process;cellular macromolecule biosynthetic process;cellular macromolecule metabolic process;cellular metabolic process;cellular nitrogen compound metabolic process;cellular process;macromolecule biosynthetic process;macromolecule metabolic process;metabolic process;nitrogen compound metabolic process;nucleic acid metabolic process;nucleobase-containing …	binding;DNA binding;nucleic acid binding;nucleic acid binding transcription factor activity;sequence-specific DNA binding transcription factor activity			GntR;UTRA	+		UP	9	9	9	44.9	44.9	44.9	30.47	0	32.645	254400000	32	0.00889667	0.0113733	0.469	2.64932	Q7VW98	Q7VW98	Putative GntR-family transcriptional regulator OS	BP2364
24.556	24.6696	24.3043	24.9183	25.2127	NaN	0.702466	cellular process;establishment of localization;transmembrane transport;transport		ATP-binding cassette (ABC) transporter complex;cell part;macromolecular complex;membrane part;protein complex	ABC transporters	SBP_bac_5	+		UP	10	10	10	34.1	34.1	34.1	58.46	0	84.69	143300000	39	0.0519709	0.0429704	0.555534	2.00298	Q7VZZ0	Q7VZZ0	Probable ABC transporter, periplasmic binding protein OS	BP0726
24.675	24.8263	24.5452	25.0909	25.2942	NaN	0.698556					DUF1178	+		UP	3	3	3	38.7	38.7	38.7	17.073	0	61.993	159500000	23	0.0290368	0.0292984	0.510384	2.22516	Q7VX20	Q7VX20	Uncharacterized protein OS	BP2006
25.4957	25.4336	25.6765	26.1246	26.014	25.8071	0.698194	biosynthetic process;cellular biosynthetic process;cellular macromolecule biosynthetic process;cellular macromolecule metabolic process;cellular metabolic process;cellular nitrogen compound metabolic process;cellular process;macromolecule biosynthetic process;macromolecule metabolic process;metabolic process;nitrogen compound metabolic process;nucleic acid metabolic process;nucleobase-containing …	binding;DNA binding;nucleic acid binding;nucleic acid binding transcription factor activity;sequence-specific DNA binding transcription factor activity			HTH_1;LysR_substrate	+		UP	8	8	8	36.9	36.9	36.9	35.191	0	66.615	326690000	33	0.0194475	0.028384	0.446633	2.0471	Q7VW53	Q7VW53	Putative LysR-family transcriptional regulator OS	BP2416
28.9172	28.7959	28.986	29.4307	29.4362	30.5615	0.697856		transporter activity				+		UP	18	18	17	72.2	72.2	68	36.14	0	236.51	3634600000	118	0.0748855	0.0367324	0.909767	1.89493	Q7VS83	Q7VS83	Amino acid-binding periplasmic protein OS	BP0558
26.6592	26.9563	26.6244	27.3154	27.1825	27.1596	0.695778		catalytic activity;electron-transferring-flavoprotein dehydrogenase activity;oxidoreductase activity;oxidoreductase activity, acting on the CH-NH group of donors;oxidoreductase activity, acting on the CH-NH group of donors, quinone or similar compound as acceptor			ETF_QO	+		UP	15	15	15	45.4	45.4	45.4	58.845	0	66.84	733930000	76	0.015167	0.0200716	0.472533	2.18792	Q7VW64	Q7VW64	Putative electron transfer flavoprotein-ubiquinone oxidoreductase OS	BP2403
25.2322	25.2559	25.0907	25.7413	25.7731	NaN	0.694959					DUF2950	+		UP	7	7	7	38.4	38.4	38.4	29.753	0	29.646	234990000	35	0.00360868	0.00271287	0.564267	3.36622	Q7W031	Q7W031	Putative exported protein OS	BP0337
24.9674	25.2237	25.0173	25.579	25.5074	NaN	0.694525						+		UP	4	4	4	58.1	58.1	58.1	11.647	0	31.229	205250000	22	0.0202095	0.0244134	0.473734	2.31389	Q7VZA9	Q7VZA9	Uncharacterized protein OS	BP1012
21.4236	NaN	21.4357	22.0185	21.895	NaN	0.693948					DUF1508	+		UP	2	2	2	27	27	27	11.954	0	11.62	14170000	12	0.0135742	0.0149427	0.527101	3.2528	Q7VSB4	Q7VSB4	UPF0339 protein BP0521 OS	BP0521
24.5258	24.5475	24.6689	25.1243	25.0295	NaN	0.692843					DUF455	+		UP	8	8	8	55.3	55.3	55.3	29.112	0	51.205	146950000	19	0.00519731	0.00673016	0.496166	2.96268	Q7VXL0	Q7VXL0	Putative exported protein OS	BP1745
27.061	26.856	27.0494	27.599	27.3351	27.5792	0.692651	biological regulation;biosynthetic process;cellular biosynthetic process;cellular macromolecule metabolic process;cellular metabolic process;cellular nitrogen compound metabolic process;cellular process;macromolecule metabolic process;metabolic process;nitrogen compound metabolic process;nucleic acid metabolic process;nucleobase-containing compound metabolic process;primary metabolic process;regu…	binding;nucleic acid binding;RNA binding			NusB	+		UP	8	8	8	74.7	74.7	74.7	17.165	0	57.999	707300000	49	0.00875537	0.00720285	0.515633	2.48137	Q7VTN3	Q7VTN3	N utilization substance protein B homolog OS	nusB
25.6033	25.5719	25.625	26.1835	26.0828	NaN	0.692627	biosynthetic process;cellular biosynthetic process;cellular macromolecule biosynthetic process;cellular macromolecule metabolic process;cellular metabolic process;cellular nitrogen compound metabolic process;cellular process;DNA metabolic process;DNA replication;macromolecule biosynthetic process;macromolecule metabolic process;metabolic process;nitrogen compound metabolic process;nucleic acid me…	binding;catalytic activity;DNA binding;DNA polymerase activity;DNA-directed DNA polymerase activity;nucleic acid binding;nucleotidyltransferase activity;transferase activity;transferase activity, transferring phosphorus-containing groups	cell part;DNA polymerase complex;DNA polymerase III complex;intracellular part;macromolecular complex;protein complex	DNA replication;Homologous recombination;Mismatch repair;Purine metabolism;Pyrimidine metabolism	DNA_pol3_delta	+		UP	11	11	11	45.3	45.3	45.3	37.666	0	71.485	302870000	48	0.00109079	0.000581818	0.533084	3.74151	Q7VWY9	Q7VWY9	Putative DNA polymerase III, delta subunit OS	holA
26.8775	26.8089	26.6869	27.3998	27.2857	NaN	0.69071	cellular macromolecule metabolic process;cellular metabolic process;cellular process;cellular protein metabolic process;macromolecule metabolic process;metabolic process;primary metabolic process;protein folding;protein metabolic process	catalytic activity;cis-trans isomerase activity;isomerase activity;peptidyl-prolyl cis-trans isomerase activity			FKBP_C	+		UP	5	5	5	72.8	72.8	72.8	16.11	0	133.39	718490000	43	0.00708004	0.00644262	0.551649	3.00493	Q7VYS3	Q7VYS3	Peptidyl-prolyl cis-trans isomerase OS	fkpB
28.5479	28.4959	28.735	29.0514	29.1309	29.0823	0.690445		adenyl nucleotide binding;adenyl ribonucleotide binding;ATP binding;binding;nucleotide binding;purine nucleotide binding;purine ribonucleoside triphosphate binding;purine ribonucleotide binding;ribonucleotide binding			AAA_31;DUF59;ParA	+		UP	16	16	15	67.4	67.4	62.7	38.198	0	240.11	2838000000	112	0.00289081	0.00251376	0.495267	2.81081	Q7VY87	Q7VY87	Iron-sulfur cluster carrier protein OS	BP1467
25.9671	26.1335	25.9437	26.4956	26.5077	NaN	0.690374					DUF192	+		UP	4	4	4	35.5	35.5	35.5	18.759	0	41.423	399320000	32	0.00807517	0.00938462	0.486883	2.7466	Q7VVB9	Q7VVB9	Exported protein OS	BP2758
24.7219	24.648	24.6139	25.1765	25.1892	NaN	0.690231	amine catabolic process;amine metabolic process;anthranilate metabolic process;aromatic amino acid family catabolic process;aromatic amino acid family metabolic process;aromatic compound catabolic process;benzene-containing compound metabolic process;benzoate metabolic process;carboxylic acid catabolic process;carboxylic acid metabolic process;catabolic process;cellular amine metabolic process;ce…	arylformamidase activity;catalytic activity;formamidase activity;hydrolase activity;hydrolase activity, acting on carbon-nitrogen (but not peptide) bonds;hydrolase activity, acting on carbon-nitrogen (but not peptide) bonds, in linear amides			Cyclase	+		UP	3	3	3	31.6	31.6	31.6	22.776	0	43.919	158020000	11	0.00107999	0.0012071	0.521583	3.68813	Q7VYS5	Q7VYS5	Kynurenine formamidase OS	kynB
25.2867	25.4532	25.4545	26.0392	25.9427	NaN	0.688844	cellular macromolecule metabolic process;cellular metabolic process;cellular nitrogen compound metabolic process;cellular process;macromolecule metabolic process;macromolecule methylation;macromolecule modification;metabolic process;methylation;ncRNA metabolic process;ncRNA processing;nitrogen compound metabolic process;nucleic acid metabolic process;nucleobase-containing compound metabolic proce…	binding;nucleic acid binding;RNA binding			RsmJ	+		UP	7	7	7	37.6	37.6	37.6	32.727	0	44.405	269570000	34	0.00516143	0.00259716	0.592817	3.28574	Q7VXM1	Q7VXM1	Ribosomal RNA large subunit methyltransferase J OS	rlmJ
27.3626	27.3143	27.1831	27.9183	27.7862	NaN	0.688749	biosynthetic process;cellular biosynthetic process;cellular lipid metabolic process;cellular metabolic process;cellular process;isoprenoid biosynthetic process;isoprenoid metabolic process;lipid biosynthetic process;lipid metabolic process;metabolic process;primary metabolic process	catalytic activity;transferase activity		Terpenoid backbone biosynthesis	polyprenyl_synt	+		UP	8	8	8	37.3	37.3	37.3	31.699	0	62.373	1026900000	57	0.00690743	0.00435593	0.565583	3.05799	Q7VV86	Q7VV86	Probable geranyltranstransferase OS	BP2799
26.7154	26.4884	26.6284	27.1999	27.1371	NaN	0.687724					DUF179	+		UP	4	4	4	40.8	40.8	40.8	21.337	0	35.999	615700000	19	0.00807439	0.00667717	0.557766	2.95876	Q7W046	Q7W046	UPF0301 protein BP0319 OS	BP0319
25.8698	25.8327	25.5615	26.3768	26.0572	27.041	0.685819						+		UP	9	9	9	36.7	36.7	36.7	47.341	0	105.91	332750000	41	0.0734294	0.0449575	0.737	1.81702	Q7VY05	Q7VY05	Putative exported protein OS	BP1561
24.4221	24.1843	24.3664	25.0836	24.7511	NaN	0.68257		catalytic activity;oxidoreductase activity			adh_short	+		UP	6	6	6	35.7	35.7	35.7	24.963	0	37.49	137070000	23	0.0313088	0.024339	0.593083	2.32807	Q7W0C6	Q7W0C6	Probable short-chain dehydrogenase OS	BP0219
25.0729	24.8485	24.6455	25.4695	25.3325	NaN	0.681837		binding;double-stranded RNA binding;nucleic acid binding;RNA binding			Sua5_yciO_yrdC	+		UP	6	6	6	54.3	54.3	54.3	22.345	0	65.412	180990000	28	0.0471584	0.0380648	0.545367	2.04006	Q7VY08	Q7VY08	Uncharacterized protein OS	BP1556
26.7305	26.5822	26.2987	26.9221	27.1367	27.7131	0.680893	biosynthetic process;cellular biosynthetic process;cellular macromolecule biosynthetic process;cellular macromolecule metabolic process;cellular metabolic process;cellular nitrogen compound metabolic process;cellular process;macromolecule biosynthetic process;macromolecule metabolic process;metabolic process;nitrogen compound metabolic process;nucleic acid metabolic process;nucleobase-containing …	binding;DNA binding;nucleic acid binding;nucleic acid binding transcription factor activity;sequence-specific DNA binding transcription factor activity			FCD;GntR	+		UP	9	9	9	55	55	55	26.172	0	61.966	669240000	52	0.054815	0.0348177	0.720167	1.957	Q7VSP7	Q7VSP7	GntR-family transcription regulator OS	BP0356
25.0641	25.3165	25.4941	25.8714	25.8535	26.8348	0.680704		2 iron, 2 sulfur cluster binding;binding;cation binding;electron carrier activity;ion binding;iron-sulfur cluster binding;metal cluster binding;metal ion binding			Fer2	+		UP	4	4	4	59.3	59.3	59.3	12.44	0	65.698	353410000	22	0.0615377	0.0314444	0.895	2.00074	Q7VXG6	Q7VXG6	Ferredoxin, 2Fe-2S OS	fdx
25.205	25.0774	25.1713	25.8315	25.6229	NaN	0.680233					DUF3305	+		UP	4	4	4	33.3	33.3	33.3	21.387	0	18.5	225280000	15	0.00823674	0.00639024	0.575966	2.99909	Q7VY86	Q7VY86	Uncharacterized protein OS	BP1468
25.5671	25.4811	25.3547	26.0105	26.0732	NaN	0.67795	alcohol biosynthetic process;alcohol metabolic process;biosynthetic process;carbohydrate metabolic process;carboxylic acid biosynthetic process;carboxylic acid metabolic process;cellular biosynthetic process;cellular ketone metabolic process;cellular metabolic process;cellular process;glycolate biosynthetic process;glycolate metabolic process;metabolic process;monocarboxylic acid metabolic proces…	binding;catalytic activity;cation binding;hydrolase activity;hydrolase activity, acting on ester bonds;ion binding;metal ion binding;phosphatase activity;phosphoglycolate phosphatase activity;phosphoric ester hydrolase activity		Glyoxylate and dicarboxylate metabolism	HAD_2	+		UP	5	5	5	38.5	38.5	38.5	24.672	0	32.561	280040000	24	0.00618866	0.00284956	0.574217	3.13796	Q7VU63	Q7VU63	Putative phosphoglycolate phosphatase OS	gph
28.3511	28.2222	28.5904	28.8388	28.9929	NaN	0.676073		arsenate reductase (glutaredoxin) activity;arsenate reductase activity;catalytic activity;oxidoreductase activity;oxidoreductase activity, acting on phosphorus or arsenic in donors;oxidoreductase activity, acting on phosphorus or arsenic in donors, disulfide as acceptor			ArsC	+		UP	5	5	5	61.2	61.2	61.2	13.501	0	34.805	2172900000	42	0.0393459	0.0351175	0.52795	2.10642	Q7VYL3	Q7VYL3	Arsenate reductase OS	arsC
24.5835	24.7641	24.5253	25.1536	24.9081	25.2931	0.67357	amine metabolic process;aminoglycan catabolic process;aminoglycan metabolic process;carbohydrate catabolic process;carbohydrate metabolic process;catabolic process;glycosaminoglycan catabolic process;glycosaminoglycan metabolic process;macromolecule catabolic process;macromolecule metabolic process;metabolic process;nitrogen compound metabolic process;peptidoglycan catabolic process;peptidoglycan…	catalytic activity;hydrolase activity;hydrolase activity, acting on carbon-nitrogen (but not peptide) bonds;hydrolase activity, acting on carbon-nitrogen (but not peptide) bonds, in linear amides;N-acetylmuramoyl-L-alanine amidase activity			Amidase_3;AMIN	+		UP	11	11	11	40.1	40.1	40.1	45.559	0	69.187	171980000	42	0.0208524	0.0244079	0.493968	2.11515	Q7W0A4	Q7W0A4	N-acetylmuramoyl-L-alanine amidase OS	amiC
23.9054	23.7336	23.7313	24.1652	24.4446	NaN	0.673011					Pirin;Pirin_C	+		UP	4	4	4	24.3	24.3	24.3	30.617	0	28.55	86240000	19	0.0276072	0.0286129	0.514799	2.25796	Q7VUX8	Q7VUX8	Uncharacterized protein OS	BP2937
25.3661	25.0702	25.1733	25.6409	25.8534	NaN	0.671822	base-excision repair;cellular macromolecule metabolic process;cellular metabolic process;cellular nitrogen compound metabolic process;cellular process;cellular response to stimulus;cellular response to stress;DNA metabolic process;DNA repair;macromolecule metabolic process;metabolic process;nitrogen compound metabolic process;nucleic acid metabolic process;nucleobase-containing compound metabolic…	catalytic activity;DNA N-glycosylase activity;hydrolase activity;hydrolase activity, acting on glycosyl bonds;hydrolase activity, hydrolyzing N-glycosyl compounds;uracil DNA N-glycosylase activity	cell part;cytoplasm;intracellular part	Base excision repair;Primary immunodeficiency	UDG	+		UP	10	10	10	60.8	60.8	60.8	26.88	0	43.541	231760000	44	0.0286285	0.0260165	0.543949	2.29388	Q7VUM8	Q7VUM8	Uracil-DNA glycosylase OS	ung
28.953	29.0412	29.0817	29.6201	29.7656	29.5096	0.669474	amine metabolic process;aminoglycan biosynthetic process;aminoglycan metabolic process;biological regulation;biosynthetic process;carbohydrate biosynthetic process;carbohydrate metabolic process;cell wall macromolecule biosynthetic process;cell wall macromolecule metabolic process;cell wall organization;cell wall organization or biogenesis;cellular biosynthetic process;cellular cell wall macromol…	acid-amino acid ligase activity;adenyl nucleotide binding;adenyl ribonucleotide binding;ATP binding;binding;catalytic activity;cation binding;D-alanine-D-alanine ligase activity;ion binding;ligase activity;ligase activity, forming carbon-nitrogen bonds;magnesium ion binding;manganese ion binding;metal ion binding;nucleotide binding;purine nucleotide binding;purine ribonucleoside triphosphate bind…	cell part;cytoplasm;intracellular part	D-Alanine metabolism;Peptidoglycan biosynthesis	Dala_Dala_lig_C;Dala_Dala_lig_N	+		UP	14	14	14	69	69	69	33.558	0	156.78	3817400000	106	0.00189132	0.000627451	0.606467	3.3086	Q7VUQ5	Q7VUQ5	D-alanine--D-alanine ligase OS	ddl
26.4521	26.197	26.1177	26.7763	26.7492	27.2838	0.669288	biosynthetic process;cellular biosynthetic process;cellular metabolic process;cellular nitrogen compound biosynthetic process;cellular nitrogen compound metabolic process;cellular process;coenzyme biosynthetic process;coenzyme metabolic process;cofactor biosynthetic process;cofactor metabolic process;heterocycle biosynthetic process;heterocycle metabolic process;metabolic process;NAD metabolic pr…	adenyl nucleotide binding;adenyl ribonucleotide binding;ATP binding;binding;catalytic activity;cation binding;ion binding;kinase activity;metal ion binding;NAD+ kinase activity;nucleotide binding;phosphotransferase activity, alcohol group as acceptor;purine nucleotide binding;purine ribonucleoside triphosphate binding;purine ribonucleotide binding;ribonucleotide binding;transferase activity;trans…	cell part;cytoplasm;intracellular part	Nicotinate and nicotinamide metabolism	NAD_kinase	+		UP	11	11	11	53.2	53.2	53.2	32.341	0	99.917	600900000	46	0.0276039	0.0173006	0.680833	2.26185	Q7VVX6	Q7VVX6	NAD kinase OS	nadK
25.2394	25.2027	25.0997	25.7483	25.8196	NaN	0.668384	anion transport;biological regulation;biosynthetic process;cellular biosynthetic process;cellular macromolecule biosynthetic process;cellular macromolecule metabolic process;cellular metabolic process;cellular nitrogen compound metabolic process;cellular process;establishment of localization;inorganic anion transport;ion transport;macromolecule biosynthetic process;macromolecule metabolic process…	binding;DNA binding;molecular transducer activity;nucleic acid binding;signal transducer activity;two-component response regulator activity		Two-component system	Response_reg;Trans_reg_C	+		UP	8	8	8	54.7	54.7	54.7	25.967	0	57.85	231760000	35	0.00211111	0.000592593	0.603349	3.767	Q7W0H2	Q7W0H2	Phosphate regulon transcriptional regulatory protein OS	phoB
27.2003	27.0298	27.1795	27.7893	27.738	NaN	0.667042		binding;cation binding;ion binding;iron ion binding;metal ion binding;transition metal ion binding			Iron_traffic	+		UP	7	7	7	72.2	72.2	72.2	10.568	0	45.881	931600000	56	0.0031751	0.00117919	0.627117	3.64776	Q7VWC4	Q7VWC4	Probable Fe(2+)-trafficking protein OS	BP2336
26.4773	26.3365	26.4136	26.8284	27.1733	NaN	0.665611	response to chemical stimulus;response to oxidative stress;response to stimulus;response to stress				OsmC	+		UP	4	4	4	30	30	30	14.152	0	26.472	542980000	20	0.0237064	0.0184878	0.591716	2.4772	Q7VUA2	Q7VUA2	Uncharacterized protein OS	BP3217
27.9586	28.0656	28.0792	28.653	28.6094	28.7168	0.665541					Abhydrolase_5	+		UP	7	7	7	58.1	58.1	58.1	23.152	0	97.919	1768700000	59	0.000221948	0	0.625267	4.189	Q7W0L3	Q7W0L3	Uncharacterized protein OS	BP0101B
24.0302	24.0142	24.1813	24.469	24.7699	NaN	0.664688		catalytic activity;oxidoreductase activity			Pyr_redox_2	+		UP	4	4	4	23.3	23.3	23.3	31.685	0	50.856	106500000	18	0.0256226	0.0224368	0.544217	2.3506	Q7VU54	Q7VU54	Putative oxidoreductase OS	BP3275
27.8989	27.8631	27.6663	28.4851	28.4524	28.0236	0.664665					Ala_racemase_N	+		UP	11	11	11	52.4	52.4	52.4	29.666	0	132.75	1547100000	95	0.0365633	0.0352632	0.510934	1.92562	Q7VYK5	Q7VYK5	Uncharacterized protein OS	BP1320
29.0258	28.9502	29.1558	29.6209	29.5847	30.5301	0.661999		catalytic activity;oxidoreductase activity			Redoxin	+		UP	9	9	9	82	82	82	17.627	0	98.924	3550200000	68	0.051111	0.0261607	0.867966	2.09123	Q7VVF4	Q7VVF4	AhpC/TSA-family protein OS	BP2715
26.3229	26.4091	26.2175	27.0081	26.9189	26.5961	0.661586	biosynthetic process;cellular aromatic compound metabolic process;cellular biosynthetic process;cellular metabolic process;cellular nitrogen compound biosynthetic process;cellular nitrogen compound metabolic process;cellular process;'de novo' pyrimidine base biosynthetic process;'de novo' UMP biosynthetic process;heterocycle biosynthetic process;heterocycle metabolic process;metabolic process;nit…	catalytic activity;dihydroorotate dehydrogenase activity;oxidoreductase activity;oxidoreductase activity, acting on the CH-CH group of donors;oxidoreductase activity, acting on the CH-CH group of donors, quinone or related compound as acceptor	cell part;membrane;plasma membrane	Pyrimidine metabolism	DHO_dh	+		UP	10	10	10	51	51	51	37.116	0	86.565	580180000	54	0.0185762	0.0194182	0.524533	2.21453	Q7VTR9	Q7VTR9	Dihydroorotate dehydrogenase (quinone) OS	pyrD
24.0538	24.3086	24.1429	24.9463	24.5329	NaN	0.661265		catalytic activity;transferase activity		Drug metabolism - cytochrome P450;Glutathione metabolism;Metabolism of xenobiotics by cytochrome P450	GST_C_3	+		UP	5	5	5	28.3	28.3	28.3	26.864	0	11.824	114310000	18	0.0515441	0.0398345	0.571167	2.02737	Q7VSB6	Q7VSB6	Probable glutathione S-transferase OS	BP0519
NaN	22.356	22.2695	23.0157	22.8036	NaN	0.661174	biological regulation;biosynthetic process;cellular biosynthetic process;cellular macromolecule biosynthetic process;cellular macromolecule metabolic process;cellular metabolic process;cellular nitrogen compound metabolic process;cellular process;macromolecule biosynthetic process;macromolecule metabolic process;metabolic process;nitrogen compound metabolic process;nucleic acid metabolic process;…	binding;DNA binding;nucleic acid binding			TetR_N	+		UP	3	3	3	25.4	25.4	25.4	19.938	0	10.808	26631000	7	0.0349	0.0279351	0.596899	2.78236	Q7VWE0	Q7VWE0	Putative transcriptional regulator OS	BP2319
28.2266	28.3621	28.313	28.9034	28.9195	28.9104	0.660944		catalytic activity;hydrolase activity;hydrolase activity, acting on ester bonds;phosphatase activity;phosphoric ester hydrolase activity				+		UP	8	8	8	48.7	48.7	48.7	25.727	0	118.41	2342500000	80	0.000106186	0	0.610533	4.36471	Q7W0A9	Q7W0A9	Uncharacterized protein OS	BP0240
26.1654	26.0201	26.0026	26.6375	26.6	NaN	0.660371	biological regulation;biosynthetic process;cellular biosynthetic process;cellular macromolecule biosynthetic process;cellular macromolecule metabolic process;cellular metabolic process;cellular nitrogen compound metabolic process;cellular process;coenzyme A biosynthetic process;coenzyme A metabolic process;coenzyme biosynthetic process;coenzyme metabolic process;cofactor biosynthetic process;cofa…	adenyl nucleotide binding;adenyl ribonucleotide binding;ATP binding;binding;catalytic activity;kinase activity;nucleotide binding;pantothenate kinase activity;phosphotransferase activity, alcohol group as acceptor;purine nucleotide binding;purine ribonucleoside triphosphate binding;purine ribonucleotide binding;ribonucleotide binding;transferase activity;transferase activity, transferring phospho…	cell part;cytoplasm;intracellular part	Pantothenate and CoA biosynthesis	Pan_kinase	+		UP	6	6	6	40.4	40.4	40.4	27.845	0	73.671	425520000	27	0.00383632	0.00262201	0.556051	3.30859	Q45338	Q45338	Type III pantothenate kinase OS	coaX
26.2734	26.1655	25.9931	26.759	26.7708	NaN	0.660029			cell part;external encapsulating structure part;outer membrane-bounded periplasmic space;periplasmic space		TctC	+		UP	11	11	11	50.9	50.9	50.9	34.579	0	93.338	455530000	48	0.00978223	0.00607469	0.6209	3.02184	Q7VXA4	Q7VXA4	Putative exported protein OS	BP1900
26.0585	26.0979	26.1807	26.6913	26.6988	26.7048	0.659343	aromatic compound biosynthetic process;biosynthetic process;cellular aromatic compound metabolic process;cellular biosynthetic process;cellular metabolic process;cellular nitrogen compound biosynthetic process;cellular nitrogen compound metabolic process;cellular process;coenzyme biosynthetic process;coenzyme metabolic process;cofactor biosynthetic process;cofactor metabolic process;heterocycle b…	binding;cation binding;GTP binding;guanyl nucleotide binding;guanyl ribonucleotide binding;ion binding;metal ion binding;nucleotide binding;purine nucleotide binding;purine ribonucleoside triphosphate binding;purine ribonucleotide binding;ribonucleotide binding	cell part;cytoplasm;intracellular part		NTP_transf_3	+		UP	6	6	6	44.7	44.7	44.7	21.179	0	70.906	464400000	21	8.54335e-05	0	0.585932	4.30133	Q7VY88	Q7VY88	Molybdenum cofactor guanylyltransferase OS	mobA
24.7857	24.8283	24.8303	25.431	25.212	25.6352	0.658521					Hist_deacetyl	+		UP	10	10	10	53.4	53.4	53.4	33.73	0	43.78	175350000	44	0.00766402	0.002837	0.6113	2.74058	Q7VZF1	Q7VZF1	Histone deacetylase family protein OS	BP0960
24.4759	24.1137	24.1847	24.918	24.6661	NaN	0.656402						+		UP	5	5	5	44.8	44.8	44.8	18.198	0	30.341	119850000	19	0.0524508	0.0448571	0.533949	1.96949	Q7W0E9	Q7W0E9	Uncharacterized protein OS	BP0189
27.0344	27.0304	26.9484	27.6879	27.5934	NaN	0.655083		lipoprotein transporter activity;protein transporter activity;substrate-specific transporter activity;transporter activity	cell part;periplasmic space		LolA	+		UP	9	9	9	73.8	73.8	73.8	22.298	0	106.42	837520000	29	0.00107756	0.000761905	0.63625	4.22786	Q7VW06	Q7VW06	Outer-membrane lipoprotein carrier protein OS	lolA
30.0213	30.0371	30.1621	30.4829	30.6885	30.6477	0.654924		transporter activity				+		UP	19	19	19	63.4	63.4	63.4	28.277	0	240.17	7296000000	150	0.00229099	0.0015625	0.532867	3.01011	Q7VYH5	Q7VYH5	Putative amino-acid ABC transporter, periplasmic amino acid-binding protein OS	BP1364
26.7698	26.7501	26.7557	27.3668	27.1473	27.9375	0.654697				Peroxisome	PhyH	+		UP	11	11	11	72	72	72	28.174	0	141.97	868200000	68	0.0369672	0.0210088	0.725334	2.16147	Q7VTD9	Q7VTD9	Uncharacterized protein OS	BP3605
25.3997	25.5957	25.691	26.2901	26.1282	NaN	0.653631	biosynthetic process;cellular biosynthetic process;cellular macromolecule biosynthetic process;cellular macromolecule metabolic process;cellular metabolic process;cellular process;cellular protein metabolic process;macromolecule biosynthetic process;macromolecule metabolic process;metabolic process;primary metabolic process;protein metabolic process;translation	aminoacyl-tRNA editing activity;carboxylic ester hydrolase activity;catalytic activity;hydrolase activity;hydrolase activity, acting on ester bonds;lyase activity			tRNA_edit	+		UP	8	8	8	79.6	79.6	79.6	17.671	0	29.964	311160000	51	0.0143297	0.00714074	0.647017	2.86193	Q7VY22	Q7VY22	Cys-tRNA(Pro)/Cys-tRNA(Cys) deacylase OS	BP1541
27.2303	27.3631	27.0882	27.8673	27.8254	NaN	0.652455	biosynthetic process;cellular biosynthetic process;cellular metabolic process;cellular process;cofactor biosynthetic process;cofactor metabolic process;iron-sulfur cluster assembly;metabolic process;metallo-sulfur cluster assembly	binding;cation binding;ferric iron binding;ion binding;iron ion binding;metal ion binding;transition metal ion binding			Frataxin_Cyay	+		UP	2	2	2	27.5	27.5	27.5	11.849	0	23.303	961270000	24	0.00938957	0.00482008	0.61915	3.04023	Q7VT96	Q7VT96	Protein CyaY OS	cyaY
28.6317	28.9244	28.6146	29.5056	29.2478	29.229	0.652432		binding;carbon-sulfur lyase activity;catalytic activity;cation binding;ion binding;lactoylglutathione lyase activity;lyase activity;metal ion binding		MAPK signaling pathway - yeast;Pyruvate metabolism	Glyoxalase	+		UP	5	5	5	64.9	64.9	64.9	14.88	0	62.708	3346700000	79	0.0108853	0.00705426	0.6039	2.57609	Q7W0Q1	Q7W0Q1	Lactoylglutathione lyase OS	gloA
26.4873	26.2503	26.2968	26.9638	26.864	NaN	0.65198						+		UP	8	8	8	46.3	46.3	46.3	24.74	0	36.265	516480000	47	0.0109733	0.00706227	0.5691	2.83528	Q7VX97	Q7VX97	Putative exported protein OS	BP1907
24.8624	24.9018	24.7858	25.7183	25.2437	NaN	0.651303	biosynthetic process;cellular biosynthetic process;cellular metabolic process;cellular nitrogen compound biosynthetic process;cellular nitrogen compound metabolic process;cellular process;heterocycle biosynthetic process;heterocycle metabolic process;metabolic process;nitrogen compound metabolic process;tetrapyrrole biosynthetic process;tetrapyrrole metabolic process	carbon-oxygen lyase activity;catalytic activity;hydro-lyase activity;lyase activity;uroporphyrinogen-III synthase activity		Porphyrin and chlorophyll metabolism	HEM4	+		UP	7	7	7	44.3	44.3	44.3	28.59	0	27.502	186590000	22	0.040576	0.0286649	0.631	2.23556	Q7VVV0	Q7VVV0	Putative uroporphyrinogen-III synthase OS	BP2536
26.7811	26.7747	26.7421	27.4946	27.2925	NaN	0.65119	7-methylguanosine biosynthetic process;7-methylguanosine metabolic process;biosynthetic process;cellular biosynthetic process;cellular macromolecule metabolic process;cellular metabolic process;cellular nitrogen compound biosynthetic process;cellular nitrogen compound metabolic process;cellular process;guanosine biosynthetic process;guanosine metabolic process;heterocycle biosynthetic process;het…	catalytic activity;oxidoreductase activity;oxidoreductase activity, acting on NADH or NADPH;oxidoreductase activity, acting on NADH or NADPH, nitrogenous group as acceptor;oxidoreductase activity, acting on other nitrogenous compounds as donors;oxidoreductase activity, acting on other nitrogenous compounds as donors, with NAD or NADP as acceptor;oxidoreductase activity, acting on the CH-NH group …	cell part;cytoplasm;intracellular part		QueF;QueF_N	+		UP	11	11	11	63.7	63.7	63.7	30.62	0	97.729	707210000	66	0.00385025	0.0016129	0.627584	3.54737	Q7VWV5	Q7VWV5	NADPH-dependent 7-cyano-7-deazaguanine reductase OS	queF
27.4654	27.3738	27.2135	27.7801	27.9958	28.043	0.64977	cellular aromatic compound metabolic process;cellular metabolic process;cellular process;metabolic process	catalytic activity;isomerase activity		Benzoate degradation;Dioxin degradation	Tautomerase	+		UP	7	7	7	82.3	82.3	82.3	12.776	0	98.857	1100200000	46	0.00576208	0.00253704	0.588733	2.81159	Q7VWX6	Q7VWX6	Putative tautomerase OS	BP2058
22.783	22.9532	22.9099	23.4524	23.6129	NaN	0.649432		catalytic activity;isomerase activity		Aminobenzoate degradation;Benzoate degradation;beta-Alanine metabolism;Butanoate metabolism;Caprolactam degradation;Fatty acid metabolism;Geraniol degradation;Limonene and pinene degradation;Lysine degradation;Propanoate metabolism;Tryptophan metabolism;Valine, leucine and isoleucine degradation	ECH	+		UP	6	6	6	39.6	39.6	39.6	26.04	0	35.023	47850000	14	0.00528984	0.00153061	0.650616	3.44204	Q7VU30	Q7VU30	Putative enoyl-CoA hydratase/isomerase OS	BP3305
27.1459	27.3828	27.4217	27.9191	28.0961	NaN	0.648509					DUF520	+		UP	11	11	11	58.1	58.1	58.1	17.843	0	52.529	1072200000	61	0.0128357	0.00604959	0.6908	3.01202	Q7VUZ9	Q7VUZ9	UPF0234 protein BP2916 OS	BP2916
25.236	25.2232	25.3691	25.7559	25.9747	NaN	0.64649		acetyltransferase activity;catalytic activity;N-acetyltransferase activity;N-acyltransferase activity;transferase activity;transferase activity, transferring acyl groups;transferase activity, transferring acyl groups other than amino-acyl groups			Acetyltransf_1	+		UP	6	6	6	46	46	46	17.459	0	45.327	247590000	20	0.0101381	0.00659922	0.5892	2.92597	Q7VZB1	Q7VZB1	Putative acetyltransferase OS	BP1010
27.0872	27.0636	27.0388	27.6983	27.4939	28.2263	0.644075		catalytic activity;hydrolase activity			Hydrolase_3	+		UP	12	12	12	71.7	71.7	71.7	29.009	0	169.93	964430000	72	0.0273256	0.0121954	0.742966	2.33166	Q7VTN6	Q7VTN6	Haloacid dehalogenase-like hydrolase OS	BP3483
25.9955	25.7083	26.0728	26.6295	26.6316	NaN	0.643919					ArsC	+		UP	4	4	4	46.6	46.6	46.6	13.285	0	30.802	403930000	37	0.0160439	0.00702703	0.705016	2.89946	Q7VWB6	Q7VWB6	Uncharacterized protein OS	BP2344
24.7411	24.7186	24.8396	25.3799	25.3844	NaN	0.641246					DUF615	+		UP	7	7	7	44.3	44.3	44.3	21.001	0	29.45	177950000	34	0.00102222	0.000744186	0.615717	4.16034	Q7VUV5	Q7VUV5	UPF0307 protein BP2965 OS	BP2965
25.3345	25.3897	25.5159	26.0349	26.2776	25.5952	0.639404	biosynthetic process;cellular biosynthetic process;cellular metabolic process;cellular nitrogen compound biosynthetic process;cellular nitrogen compound metabolic process;cellular process;coenzyme biosynthetic process;coenzyme metabolic process;cofactor biosynthetic process;cofactor metabolic process;FAD biosynthetic process;FAD metabolic process;flavin adenine dinucleotide biosynthetic process;f…	adenyl nucleotide binding;adenyl ribonucleotide binding;adenylyltransferase activity;ATP binding;binding;catalytic activity;FMN adenylyltransferase activity;kinase activity;nucleotide binding;nucleotidyltransferase activity;phosphotransferase activity, alcohol group as acceptor;purine nucleotide binding;purine ribonucleoside triphosphate binding;purine ribonucleotide binding;riboflavin kinase act…		Riboflavin metabolism	FAD_syn;Flavokinase	+		UP	11	11	11	49.5	49.5	49.5	35.515	0	60.672	268730000	37	0.0547744	0.0455111	0.555867	1.81182	Q7VXK2	Q7VXK2	Riboflavin biosynthesis protein OS	ribF
23.4889	23.6212	23.4903	24.3546	23.9192	NaN	0.638783			cell part;membrane;outer membrane		Rick_17kDa_Anti	+		UP	6	6	6	62.3	62.3	62.3	16.53	0	52.871	75119000	18	0.0391661	0.03	0.603435	2.21962	Q7VUT2	Q7VUT2	Putative lipoprotein OS	pcp
26.3503	26.335	26.337	27.1415	26.9882	26.9684	0.636751			cell part;membrane;outer membrane		Rick_17kDa_Anti	+		UP	6	6	6	50.9	50.9	50.9	21.703	0	64.681	564000000	47	0.000228292	0	0.691933	4.46667	Q7VT25	Q7VT25	Putative exported protein OS	BP3732
22.2096	22.1511	21.9651	23.1323	22.4799	NaN	0.635076	biological regulation;biosynthetic process;cellular biosynthetic process;cellular macromolecule biosynthetic process;cellular macromolecule metabolic process;cellular metabolic process;cellular nitrogen compound metabolic process;cellular process;macromolecule biosynthetic process;macromolecule metabolic process;metabolic process;nitrogen compound metabolic process;nucleic acid metabolic process;…	binding;DNA binding;nucleic acid binding			TetR_N	+		UP	2	2	2	19.5	19.5	19.5	21.987	0	6.5718	28703000	8	0.0755968	0.0467672	0.6975	1.93163	Q7VVD5	Q7VVD5	Putative TetR-family transcriptional regulator OS	BP2741
29.8964	29.8833	29.8992	30.5544	30.4435	31.7457	0.633757		catalytic activity;oxidoreductase activity			adh_short	+		UP	11	11	11	70.2	70.2	70.2	26.112	0	224.07	5784500000	153	0.0703908	0.03348	1.02157	1.97655	Q7VVA9	Q7VVA9	Probable short-chain dehydrogenase OS	BP2770
26.4387	26.3737	26.4624	27.0802	27.1149	NaN	0.633383	cell communication;cellular macromolecule metabolic process;cellular metabolic process;cellular nitrogen compound metabolic process;cellular process;cellular response to external stimulus;cellular response to extracellular stimulus;cellular response to stimulus;cellular response to stress;DNA metabolic process;DNA recombination;DNA repair;macromolecule metabolic process;metabolic process;nitrogen…	adenyl nucleotide binding;adenyl ribonucleotide binding;ATP binding;binding;catalytic activity;DNA binding;DNA helicase activity;four-way junction helicase activity;helicase activity;hydrolase activity;hydrolase activity, acting on acid anhydrides;hydrolase activity, acting on acid anhydrides, in phosphorus-containing anhydrides;nucleic acid binding;nucleoside-triphosphatase activity;nucleotide b…		Homologous recombination	RuvB_C;RuvB_N	+		UP	16	16	16	59.4	59.4	59.4	39.046	0	195.98	569270000	72	0.00035133	0.00110345	0.672617	4.92428	Q7VTT6	Q7VTT6	Holliday junction ATP-dependent DNA helicase RuvB OS	ruvB
23.3189	23.4042	NaN	24.1742	23.8726	NaN	0.632067	biological regulation;biosynthetic process;cellular biosynthetic process;cellular macromolecule biosynthetic process;cellular macromolecule metabolic process;cellular metabolic process;cellular nitrogen compound metabolic process;cellular process;macromolecule biosynthetic process;macromolecule metabolic process;metabolic process;nitrogen compound metabolic process;nucleic acid metabolic process;…	binding;DNA binding;nucleic acid binding			HTH_IclR;IclR	+		UP	4	4	4	19.6	19.6	19.6	28.795	0	16.642	63256000	14	0.0517524	0.0346537	0.661851	2.57815	Q7VTN7	Q7VTN7	Putative transcriptional regulator OS	BP3482
24.8933	25.0241	25.3166	25.674	25.6864	26.2929	0.63187	base-excision repair;cellular macromolecule metabolic process;cellular metabolic process;cellular nitrogen compound metabolic process;cellular process;cellular response to stimulus;cellular response to stress;DNA metabolic process;DNA repair;macromolecule metabolic process;metabolic process;nitrogen compound metabolic process;nucleic acid metabolic process;nucleobase-containing compound metabolic…	alkylbase DNA N-glycosylase activity;catalytic activity;DNA N-glycosylase activity;DNA-3-methyladenine glycosylase I activity;hydrolase activity;hydrolase activity, acting on glycosyl bonds;hydrolase activity, hydrolyzing N-glycosyl compounds		Base excision repair	Adenine_glyco	+		UP	8	8	8	37	37	37	24.935	0	67.787	244820000	45	0.0281347	0.0111275	0.806433	2.37503	Q7VV58	Q7VV58	Putative hydrolase OS	BP2838
26.1645	25.9486	25.8868	26.5715	26.6547	NaN	0.630908	aromatic compound biosynthetic process;biosynthetic process;cellular aromatic compound metabolic process;cellular biosynthetic process;cellular metabolic process;cellular nitrogen compound biosynthetic process;cellular nitrogen compound metabolic process;cellular process;coenzyme biosynthetic process;coenzyme metabolic process;cofactor biosynthetic process;cofactor metabolic process;heterocycle b…			Folate biosynthesis;Sulfur relay system	MoaE	+		UP	8	8	8	58.3	58.3	58.3	17.994	0	38.092	428280000	37	0.0122869	0.00727547	0.613133	2.87842	Q7VVG0	Q7VVG0	Molybdopterin converting factor OS	moaE
25.5342	25.39	25.7821	26.1205	26.283	NaN	0.629575					CusF_Ec	+		UP	2	2	2	38.6	38.6	38.6	10.682	0	26.854	378060000	31	0.0287076	0.0200242	0.632984	2.43694	Q7VUJ8	Q7VUJ8	Putative exported protein OS	BP3088
26.1509	26.711	26.3055	26.9733	26.9335	27.408	0.629465	biological regulation;biosynthetic process;cellular biosynthetic process;cellular macromolecule biosynthetic process;cellular macromolecule metabolic process;cellular metabolic process;cellular nitrogen compound metabolic process;cellular process;macromolecule biosynthetic process;macromolecule metabolic process;metabolic process;nitrogen compound metabolic process;nucleic acid metabolic process;…	enzyme regulator activity		Two-component system	P-II	+		UP	5	5	5	60.7	60.7	60.7	12.239	0	42.54	649980000	30	0.0338558	0.0199639	0.715801	2.19705	Q7VVG9	Q7VVG9	Nitrogen regulatory protein OS	glnB
25.7226	25.7902	25.832	26.4595	26.6188	26.2004	0.628812						+		UP	10	10	10	59.8	59.8	59.8	25.78	0	67.415	310680000	49	0.00690832	0.00258491	0.644632	2.85212	Q7VSP0	Q7VSP0	Probable extracellular solute-binding protein OS	BP0363
24.4788	24.2204	23.9133	24.8615	24.9258	NaN	0.627092						+		UP	5	5	5	89.8	89.8	89.8	11.215	0	26.165	126120000	17	0.0476094	0.0306632	0.689484	2.20729	Q7VW46	Q7VW46	Uncharacterized protein OS	BP2423
23.0106	23.278	23.0811	23.8916	23.6228	NaN	0.625855					Cupin_2	+		UP	4	4	4	67.6	67.6	67.6	12.016	0	6.9148	56901000	10	0.0216871	0.0125065	0.633967	2.59934	Q7VYS0	Q7VYS0	Uncharacterized protein OS	BP1239
23.4321	23.1677	23.6177	24.303	23.9217	NaN	0.624057	biosynthetic process;cellular biosynthetic process;cellular macromolecule biosynthetic process;cellular macromolecule metabolic process;cellular metabolic process;cellular nitrogen compound metabolic process;cellular process;macromolecule biosynthetic process;macromolecule metabolic process;metabolic process;nitrogen compound metabolic process;nucleic acid metabolic process;nucleobase-containing …	binding;DNA binding;nucleic acid binding;nucleic acid binding transcription factor activity;sequence-specific DNA binding transcription factor activity				+		UP	3	3	3	43.5	43.5	43.5	12.711	0	21.123	70911000	12	0.0491572	0.0301939	0.706516	2.20465	Q7VUY6	Q7VUY6	Putative regulatory protein OS	BP2929
23.8299	23.7592	23.7486	24.448	24.4329	NaN	0.623624	catabolic process;cellular catabolic process;cellular metabolic process;cellular nitrogen compound catabolic process;cellular nitrogen compound metabolic process;cellular process;deoxyribonucleotide catabolic process;deoxyribonucleotide metabolic process;metabolic process;nitrogen compound metabolic process;nucleobase-containing compound catabolic process;nucleobase-containing compound metabolic …	5'-nucleotidase activity;catalytic activity;hydrolase activity;hydrolase activity, acting on ester bonds;nucleotidase activity;phosphatase activity;phosphoric ester hydrolase activity		Nicotinate and nicotinamide metabolism;Purine metabolism;Pyrimidine metabolism	NT5C	+		UP	4	4	4	29	29	29	21.678	0	13.349	89168000	15	0.000282164	0.00111628	0.661216	4.95588	Q7W066	Q7W066	Putative 5(3)-deoxyribonucleotidase OS	BP0294
23.7426	23.7172	23.875	24.356	24.4968	NaN	0.622523					DUF2384	+		UP	2	2	2	20.6	20.6	20.6	17.577	0	9.3277	89294000	5	0.0042375	0.00163934	0.648134	3.55904	Q7VYM8	Q7VYM8	Uncharacterized protein OS	BP1290
26.6926	26.4151	26.4515	27.2107	27.0609	NaN	0.622308					CBS	+		UP	3	3	3	30.9	30.9	30.9	16.737	0	51.483	605940000	31	0.0161893	0.0104775	0.616066	2.73192	Q7VZ50	Q7VZ50	Uncharacterized protein OS	BP1087
25.3466	25.2224	25.5287	25.8195	26.2467	NaN	0.621359			cell part;external encapsulating structure part;outer membrane-bounded periplasmic space;periplasmic space		TctC	+		UP	10	10	10	48.9	48.9	48.9	33.399	0	68.805	272100000	48	0.0424952	0.0284599	0.6672	2.25179	Q7VVK4	Q7VVK4	Putative exported protein OS	BP2653
24.8114	24.9802	24.938	25.6307	25.4043	26.0327	0.618695	amine transport;amino acid transport;carboxylic acid transport;establishment of localization;nitrogen compound transport;organic acid transport;organic substance transport;transport		cell part;external encapsulating structure part;outer membrane-bounded periplasmic space;periplasmic space	ABC transporters	Peripla_BP_6	+		UP	9	9	9	45.4	45.4	45.4	40.917	0	70.706	184080000	41	0.0149925	0.00433755	0.779367	2.68174	Q7VU18	Q7VU18	Putative binding-protein-dependent transport protein OS	BP3322
26.152	26.5355	26.5868	27.0262	27.2285	27.4647	0.618566		binding;DNA binding;nucleic acid binding	bacterial nucleoid;cell part;cytoplasm;intracellular non-membrane-bounded organelle;intracellular organelle;intracellular part;non-membrane-bounded organelle;nucleoid;organelle		YbaB_DNA_bd	+		UP	5	5	5	66.7	66.7	66.7	11.546	0	117.42	656940000	68	0.0120213	0.00256075	0.815034	2.84232	Q7VY13	Q7VY13	Nucleoid-associated protein BP1550 OS	BP1550
27.0705	26.7046	26.967	27.8141	27.5107	NaN	0.617538	biological regulation;regulation of biological process;regulation of biosynthetic process;regulation of cellular biosynthetic process;regulation of cellular macromolecule biosynthetic process;regulation of cellular metabolic process;regulation of cellular process;regulation of gene expression;regulation of macromolecule biosynthetic process;regulation of macromolecule metabolic process;regulation…	binding;DNA binding;nucleic acid binding;sequence-specific DNA binding			HTH_8	+		UP	4	4	4	55.7	55.7	55.7	9.1174	0	43.711	937830000	24	0.0254556	0.0112027	0.748368	2.66881	Q7VTU2	Q7VTU2	DNA-binding protein OS	fis
26.8087	26.6475	26.5859	27.5359	27.1528	NaN	0.616917		catalytic activity;oxidoreductase activity			FAD_binding_6;NAD_binding_1	+		UP	15	15	15	69.1	69.1	69.1	29.74	0	77.799	672080000	65	0.0282896	0.0178349	0.66365	2.4898	Q7VTF9	Q7VTF9	Putative ferredoxin--NADP reductase OS	BP3581
29.1252	28.9293	29.2481	29.6111	29.8285	30.8863	0.614166				ABC transporters	Lipoprotein_9	+		UP	14	14	14	55.8	55.8	55.8	28.743	0	234.67	4567500000	124	0.067454	0.0316071	1.00777	1.99693	Q7VV70	Q7VV70	Lipoprotein OS	BP2818
24.1625	24.1264	23.9916	24.9938	24.6669	NaN	0.613889		4 iron, 4 sulfur cluster binding;binding;cation binding;electron carrier activity;ion binding;iron-sulfur cluster binding;metal cluster binding;metal ion binding			DUF3470;Fer4	+		UP	3	3	3	36.4	36.4	36.4	12.012	0	29.828	114670000	20	0.0131295	0.00401724	0.73685	3.08173	Q7VTF8	Q7VTF8	Ferredoxin OS	BP3582
30.3985	30.3654	30.5084	30.9049	31.1057	31.272	0.612508	biological regulation;biosynthetic process;cellular biosynthetic process;cellular macromolecule biosynthetic process;cellular macromolecule metabolic process;cellular metabolic process;cellular nitrogen compound metabolic process;cellular process;cellular response to stimulus;macromolecule biosynthetic process;macromolecule metabolic process;metabolic process;nitrogen compound metabolic process;n…	binding;DNA binding;nucleic acid binding;nucleic acid binding transcription factor activity;sequence-specific DNA binding transcription factor activity			GerE;Response_reg	+		UP	12	12	12	69.2	69.2	69.2	23.166	0	243.4	9340100000	128	0.00426525	0.00118605	0.670099	3.12268	Q7VZC7	Q7VZC7	Two-component response regulator OS	BP0991
26.152	25.9209	25.9772	26.9327	26.4415	NaN	0.611363					DUF493	+		UP	3	3	3	44	44	44	10.212	0	15.211	464330000	39	0.0461559	0.0304267	0.670399	2.20593	Q7W0L0	Q7W0L0	UPF0250 protein BP0104 OS	BP0104
26.1844	26.1188	26.2338	26.8947	26.6665	27.1972	0.611194	cellular process;establishment of localization;transmembrane transport;transport		ATP-binding cassette (ABC) transporter complex;cell part;macromolecular complex;membrane part;protein complex	ABC transporters	SBP_bac_5	+		UP	13	13	13	48.6	48.6	48.6	57.052	0	82.462	563240000	79	0.00925113	0.00264734	0.740466	2.8782	Q7VUD9	Q7VUD9	Putative extracellular solute-binding protein OS	BP3159
28.5082	28.5941	28.6001	29.3445	29.2651	NaN	0.611024	cellular metabolic process;cellular process;electron transport chain;generation of precursor metabolites and energy;metabolic process;oxidation-reduction process	binding;cation binding;electron carrier activity;heme binding;ion binding;iron ion binding;metal ion binding;tetrapyrrole binding;transition metal ion binding	cell part;periplasmic space		Cytochrom_C_2	+		UP	8	8	8	58.6	58.6	58.6	16.293	0	56.245	2534400000	50	0.000614836	0.00112941	0.737333	4.968	Q7VV21	Q7VV21	Putative ccytochrome OS	BP2889
27.0362	27.1945	27.5778	27.8157	27.9059	28.5095	0.610728	alcohol metabolic process;carbohydrate metabolic process;cellular carbohydrate metabolic process;cellular metabolic process;cellular process;metabolic process;monosaccharide metabolic process;pentose metabolic process;pentose-phosphate shunt, non-oxidative branch;primary metabolic process;small molecule metabolic process	catalytic activity;intramolecular oxidoreductase activity;intramolecular oxidoreductase activity, interconverting aldoses and ketoses;isomerase activity;ribose-5-phosphate isomerase activity		Carbon fixation in photosynthetic organisms;Pentose phosphate pathway	Rib_5-P_isom_A	+		UP	7	7	7	54.4	54.4	54.4	23.632	0	71.816	1120100000	45	0.0406187	0.0198935	0.807533	2.17832	Q7VWC1	Q7VWC1	Ribose-5-phosphate isomerase A OS	rpiA
25.7317	25.5604	25.3636	26.3562	26.2732	26.2708	0.610135		carbon-nitrogen ligase activity, with glutamine as amido-N-donor;catalytic activity;ligase activity;ligase activity, forming carbon-nitrogen bonds		Aminoacyl-tRNA biosynthesis	Amidase	+		UP	11	11	11	50.1	50.1	50.1	45.93	0	97.05	356360000	47	0.00244035	0.000774194	0.748166	3.56286	Q7VXB6	Q7VXB6	Putative amidase OS	BP1874
25.4106	25.2233	25.1937	25.9774	25.8962	NaN	0.609839	biological regulation;biosynthetic process;cellular biosynthetic process;cellular macromolecule biosynthetic process;cellular macromolecule metabolic process;cellular metabolic process;cellular nitrogen compound metabolic process;cellular process;macromolecule biosynthetic process;macromolecule metabolic process;metabolic process;nitrogen compound metabolic process;nucleic acid metabolic process;…	binding;DNA binding;nucleic acid binding			HTH_IclR;IclR	+		UP	9	9	9	52.8	52.8	52.8	26.624	0	81.728	252910000	40	0.00568695	0.00215228	0.660933	3.42909	Q7VVL0	Q7VVL0	Putative IclR-family regulatory protein OS	BP2645
27.6549	28.0663	27.8298	28.3997	28.5444	28.9864	0.609374	biosynthetic process;cellular biosynthetic process;cellular metabolic process;cellular nitrogen compound biosynthetic process;cellular nitrogen compound metabolic process;cellular process;cofactor biosynthetic process;cofactor metabolic process;heterocycle biosynthetic process;heterocycle metabolic process;metabolic process;nitrogen compound metabolic process;porphyrin-containing compound biosynt…	binding;carbon-oxygen lyase activity;catalytic activity;cation binding;hydro-lyase activity;ion binding;lyase activity;metal ion binding;porphobilinogen synthase activity		Porphyrin and chlorophyll metabolism	ALAD	+		UP	13	13	13	68.6	68.6	68.6	36.838	0	111.36	1850600000	86	0.0203928	0.00716729	0.793167	2.53445	Q7VTA2	Q7VTA2	Delta-aminolevulinic acid dehydratase OS	hemB
27.2702	27.2094	27.3222	27.9882	27.7681	28.8622	0.60794						+		UP	12	12	12	75.6	75.6	75.6	24.507	0	100.77	1133000000	81	0.0489689	0.0215277	0.938899	2.15492	Q7VVE5	Q7VVE5	Putative oxidoreductase OS	BP2726
23.9212	23.7087	23.7194	24.5286	24.3488	NaN	0.607392		5'-nucleotidase activity;binding;catalytic activity;cation binding;hydrolase activity;hydrolase activity, acting on ester bonds;ion binding;metal ion binding;nucleotidase activity;nucleotide binding;phosphatase activity;phosphoric ester hydrolase activity	cell part;cytoplasm;intracellular part	Nicotinate and nicotinamide metabolism;Purine metabolism;Pyrimidine metabolism	SurE	+		UP	3	3	3	11.9	11.9	11.9	26.787	0	31.362	90149000	21	0.00983768	0.00365066	0.655601	3.09844	Q7VXN2	Q7VXN2	5-nucleotidase SurE OS	surE
26.5206	26.3764	26.1543	27.0958	27.114	26.6443	0.60735	alcohol metabolic process;biosynthetic process;carbohydrate metabolic process;carboxylic acid metabolic process;cellular aldehyde metabolic process;cellular biosynthetic process;cellular carbohydrate metabolic process;cellular ketone metabolic process;cellular lipid metabolic process;cellular metabolic process;cellular process;glyceraldehyde-3-phosphate metabolic process;isopentenyl diphosphate b…	2-C-methyl-D-erythritol 2,4-cyclodiphosphate synthase activity;binding;catalytic activity;cation binding;ion binding;lyase activity;metal ion binding;phosphorus-oxygen lyase activity		Terpenoid backbone biosynthesis	YgbB	+		UP	7	7	7	57.4	57.4	57.4	16.568	0	86.889	561740000	50	0.0324519	0.0252333	0.600934	2.09422	Q7VZN1	Q7VZN1	2-C-methyl-D-erythritol 2,4-cyclodiphosphate synthase OS	ispF
30.747	30.541	30.5455	31.2657	31.2389	31.7869	0.607013	amine transport;amino acid transport;carboxylic acid transport;establishment of localization;nitrogen compound transport;organic acid transport;organic substance transport;transport		cell part;external encapsulating structure part;outer membrane-bounded periplasmic space;periplasmic space	ABC transporters	Peripla_BP_6	+		UP	12	12	12	57.1	57.1	57.1	39.608	0	178.79	13246000000	160	0.0127186	0.00254884	0.819333	2.81688	Q7VYN1	Q7VYN1	Leu/ile/val-binding protein OS	livJ
24.0088	24.5968	24.2953	25.126	24.9191	NaN	0.604054	barrier septum formation;cellular component assembly;cellular component assembly at cellular level;cellular component organization;cellular component organization at cellular level;cellular component organization or biogenesis;cellular component organization or biogenesis at cellular level;cellular process;cytokinetic process	binding;catalytic activity;cation binding;GTP binding;GTPase activity;guanyl nucleotide binding;guanyl ribonucleotide binding;hydrolase activity;hydrolase activity, acting on acid anhydrides;hydrolase activity, acting on acid anhydrides, in phosphorus-containing anhydrides;ion binding;magnesium ion binding;metal ion binding;nucleoside-triphosphatase activity;nucleotide binding;purine nucleotide b…			MMR_HSR1	+		UP	5	5	5	34.8	34.8	34.8	22.632	0	16.015	131830000	14	0.0529324	0.0326316	0.72225	2.17331	Q7VTA1	Q7VTA1	Probable GTP-binding protein EngB OS	engB
29.4202	29.4224	29.6053	30.0907	30.1527	30.3447	0.602778	alcohol catabolic process;alcohol metabolic process;carbohydrate catabolic process;carbohydrate metabolic process;catabolic process;cellular carbohydrate catabolic process;cellular carbohydrate metabolic process;cellular metabolic process;cellular process;generation of precursor metabolites and energy;glucose catabolic process;glucose metabolic process;glycolysis;hexose catabolic process;hexose m…	2,3-bisphosphoglycerate-dependent phosphoglycerate mutase activity;catalytic activity;intramolecular transferase activity;intramolecular transferase activity, phosphotransferases;isomerase activity;phosphoglycerate mutase activity		Glycolysis / Gluconeogenesis;Methane metabolism	His_Phos_1	+		UP	15	15	15	79.2	79.2	79.2	28.21	0	248.67	5300000000	134	0.00189369	0.000820513	0.7134	3.60266	Q7VS43	Q7VS43	2,3-bisphosphoglycerate-dependent phosphoglycerate mutase OS	gpmA
29.176	29.1714	29.4198	29.9094	29.6928	30.6789	0.601485	amine biosynthetic process;amine metabolic process;arginine biosynthetic process;arginine metabolic process;biosynthetic process;carboxylic acid biosynthetic process;carboxylic acid metabolic process;cellular amine metabolic process;cellular amino acid biosynthetic process;cellular amino acid metabolic process;cellular biosynthetic process;cellular ketone metabolic process;cellular metabolic proc…	acetyl-CoA:L-glutamate N-acetyltransferase activity;acetyltransferase activity;catalytic activity;glutamate N-acetyltransferase activity;N-acetyltransferase activity;N-acyltransferase activity;transferase activity;transferase activity, transferring acyl groups;transferase activity, transferring acyl groups other than amino-acyl groups	cell part;cytoplasm;intracellular part	Arginine and proline metabolism	ArgJ	+		UP	19	19	19	77.5	77.5	77.5	42.684	0	258.33	4397400000	159	0.0540419	0.0281587	0.837967	2.04257	Q7VSW3	Q7VSW3	Arginine biosynthesis bifunctional protein ArgJ OS	argJ
27.1523	26.6513	27.0635	27.7556	27.8564	NaN	0.597703					DUF937	+		UP	3	3	3	45.2	45.2	45.2	14.569	0	24.324	872290000	23	0.0247335	0.00696029	0.8503	2.80843	Q7VXK8	Q7VXK8	Uncharacterized protein OS	BP1747
23.3362	23.3519	23.3757	24.1722	24.0174	NaN	0.597537	biosynthetic process;cellular biosynthetic process;cellular macromolecule biosynthetic process;cellular macromolecule metabolic process;cellular metabolic process;cellular nitrogen compound metabolic process;cellular process;macromolecule biosynthetic process;macromolecule metabolic process;metabolic process;nitrogen compound metabolic process;nucleic acid metabolic process;nucleobase-containing …	binding;DNA binding;nucleic acid binding;nucleic acid binding transcription factor activity;sequence-specific DNA binding;sequence-specific DNA binding transcription factor activity	cell part;intracellular		AsnC_trans_reg;HTH_24	+		UP	1	1	1	11.1	11.1	11.1	17.839	0	35.984	68704000	8	0.0011229	0.000979592	0.7402	4.63889	Q7VZ20	Q7VZ20	AsnC-family transcriptional regulator OS	BP1122
24.7345	24.515	24.628	25.2486	25.3752	25.4766	0.595759					UDG	+		UP	6	6	6	26.2	26.2	26.2	31.231	0	72.88	179400000	24	0.00126213	0.001	0.740967	3.86998	Q7VTI2	Q7VTI2	Bacteriophage-related DNA polymerase OS	BP3556
25.7643	25.9655	25.9488	26.6972	26.8163	26.533	0.595263					4HBT	+		UP	5	5	5	48.6	48.6	48.6	15.244	0	38.473	445270000	27	0.00164067	0.000989691	0.789301	3.86147	Q7VV40	Q7VV40	Uncharacterized protein OS	BP2865
27.4565	27.4648	27.6538	28.2196	28.1858	28.4204	0.592628		carbon-carbon lyase activity;catalytic activity;hydroxymethylglutaryl-CoA lyase activity;lyase activity;oxo-acid-lyase activity		Butanoate metabolism;Geraniol degradation;Peroxisome;Synthesis and degradation of ketone bodies;Valine, leucine and isoleucine degradation	HMGL-like	+		UP	10	10	10	49.3	49.3	49.3	31.823	0	99.736	1275600000	76	0.00153639	0.000969697	0.750235	3.79808	Q7VS85	Q7VS85	Hydroxymethylglutaryl-CoA lyase OS	hmgcL
27.5027	27.5262	27.4529	28.1371	28.2618	28.3987	0.590865						+		UP	6	6	6	76.5	76.5	76.5	12.702	0	105.9	1469200000	58	0.000601927	0	0.771934	4.32275	Q7W0J8	Q7W0J8	Uncharacterized protein OS	BP0117
24.4659	24.4985	24.6407	25.6999	25.2597	25.1979	0.590005					ABM	+		UP	6	6	6	72.9	72.9	72.9	11.025	0	21.74	154800000	17	0.00699482	0.000588957	0.8508	3.18764	Q7VX03	Q7VX03	Uncharacterized protein OS	BP2024
27.8532	27.7747	27.9601	28.5735	28.6148	28.6799	0.589842					NMT1	+		UP	15	15	15	73.4	73.4	73.4	35.452	0	175.53	1753900000	112	0.000254522	0	0.760066	4.6913	Q7VWJ6	Q7VWJ6	Putative cell surface protein OS	BP2219
24.0139	23.6504	23.7846	24.3916	24.709	NaN	0.588168			cell part;external encapsulating structure part;outer membrane-bounded periplasmic space;periplasmic space		TctC	+		UP	5	5	5	28.2	28.2	28.2	33.797	0	26.623	94452000	17	0.0270208	0.0122353	0.734	2.61206	Q7VWS8	Q7VWS8	Putative exported protein OS	BP2116
26.3967	26.1718	25.9271	27.0743	26.8029	NaN	0.58772	alcohol catabolic process;alcohol metabolic process;biosynthetic process;carbohydrate catabolic process;carbohydrate metabolic process;catabolic process;cellular biosynthetic process;cellular carbohydrate catabolic process;cellular carbohydrate metabolic process;cellular metabolic compound salvage;cellular metabolic process;cellular process;coenzyme biosynthetic process;coenzyme metabolic process…	adenyl nucleotide binding;adenyl ribonucleotide binding;ATP binding;binding;carbohydrate kinase activity;catalytic activity;cation binding;glucokinase activity;hexokinase activity;ion binding;kinase activity;magnesium ion binding;metal ion binding;nucleotide binding;phosphotransferase activity, alcohol group as acceptor;purine nucleotide binding;purine ribonucleoside triphosphate binding;purine r…		Vitamin B6 metabolism	Phos_pyr_kin	+		UP	10	10	10	73.1	73.1	73.1	29.442	0	66.632	490000000	45	0.0314603	0.0149241	0.773401	2.5594	Q7VYK4	Q7VYK4	Pyridoxine kinase OS	pdxK
25.925	25.6747	25.8063	26.6717	26.488	NaN	0.584976		binding;cation binding;ion binding;metal ion binding		Arginine and proline metabolism	Arginase	+		UP	8	8	8	41.2	41.2	41.2	31.974	0	39.632	375950000	40	0.00672456	0.00169492	0.777851	3.60549	Q7VY32	Q7VY32	Putative arginase OS	BP1531
28.0693	28.0394	28.085	28.9702	28.7209	NaN	0.583883	biological regulation;cell redox homeostasis;cellular homeostasis;cellular process;homeostatic process;regulation of biological process;regulation of biological quality;regulation of cellular process		cell part;periplasmic space		DsbC_N;Thioredoxin_2	+		UP	8	8	8	40.1	40.1	40.1	30.658	0	57.147	1821500000	54	0.00371025	0.000666667	0.780983	4.01535	Q7VU58	Q7VU58	Probable thiol:disulfide interchange protein DsbC OS	dsbC
26.2443	26.0888	26.0495	26.9639	26.7744	NaN	0.582226		catalytic activity;transferase activity		Glutathione metabolism	GST_N_3	+		UP	8	8	8	42.9	42.9	42.9	24.333	0	44.082	472230000	25	0.00572739	0.00171429	0.741617	3.62965	Q7VT91	Q7VT91	Putative glutathione S-transferase OS	BP3659
31.4672	31.5284	31.6971	32.3137	32.2069	32.9493	0.580231	alcohol metabolic process;carbohydrate metabolic process;cellular carbohydrate metabolic process;cellular metabolic process;cellular process;glucose metabolic process;hexose metabolic process;metabolic process;monosaccharide metabolic process;primary metabolic process;small molecule metabolic process	binding;catalytic activity;coenzyme binding;cofactor binding;NAD binding;NADP binding;nucleotide binding;oxidoreductase activity;oxidoreductase activity, acting on the aldehyde or oxo group of donors;oxidoreductase activity, acting on the aldehyde or oxo group of donors, NAD or NADP as acceptor		Alzheimer's disease;Glycolysis / Gluconeogenesis	Gp_dh_C;Gp_dh_N	+		UP	21	21	21	82.1	82.1	82.1	36.284	0	323.31	23232000000	436	0.0186184	0.00405217	0.925734	2.70914	Q7VZB9	Q7VZB9	Glyceraldehyde-3-phosphate dehydrogenase OS	gap
29.6433	29.765	29.8567	30.3522	30.5508	31.1847	0.58003	amine biosynthetic process;amine metabolic process;arginine biosynthetic process;arginine metabolic process;biosynthetic process;carboxylic acid biosynthetic process;carboxylic acid metabolic process;cellular amine metabolic process;cellular amino acid biosynthetic process;cellular amino acid metabolic process;cellular biosynthetic process;cellular ketone metabolic process;cellular metabolic proc…	acetylglutamate kinase activity;adenyl nucleotide binding;adenyl ribonucleotide binding;amino acid kinase activity;ATP binding;binding;catalytic activity;glutamate 5-kinase activity;kinase activity;nucleotide binding;phosphotransferase activity, carboxyl group as acceptor;purine nucleotide binding;purine ribonucleoside triphosphate binding;purine ribonucleotide binding;ribonucleotide binding;tran…	cell part;cytoplasm;intracellular part	Arginine and proline metabolism;Lysine biosynthesis	AA_kinase	+		UP	15	15	15	68.7	68.7	68.7	31.754	0	231.83	6602700000	149	0.0219761	0.00631325	0.9409	2.62432	Q7VSM2	Q7VSM2	Acetylglutamate kinase OS	argB
26.1088	26.1943	26.2268	27.1331	26.8439	NaN	0.576662					Lysine_decarbox	+		UP	6	6	6	53.8	53.8	53.8	21.291	0	30.771	508640000	38	0.00613221	0.000585366	0.811867	3.74198	Q7VS93	Q7VS93	Putative lysine decarboxylase OS	BP0547
26.6299	26.806	26.7955	27.5816	27.6033	NaN	0.575565	biological regulation;biosynthetic process;cellular biosynthetic process;cellular macromolecule biosynthetic process;cellular macromolecule metabolic process;cellular metabolic process;cellular nitrogen compound metabolic process;cellular process;macromolecule biosynthetic process;macromolecule metabolic process;metabolic process;nitrogen compound metabolic process;nucleic acid metabolic process;…	binding;DNA binding;nucleic acid binding	cell part;cytoplasm;intracellular part		CSD	+		UP	4	4	4	70.4	70.4	70.4	8.6406	0	28.003	772300000	17	0.00142695	0.00107865	0.84865	4.87537	Q7VVC0	Q7VVC0	Putative cold-shock protein OS	BP2757
30.9568	30.8641	30.9989	31.6975	31.7566	32.4028	0.574429					Phasin_2	+		UP	12	12	12	84.9	84.9	84.9	19.831	0	323.31	15376000000	208	0.0115688	0.00167598	1.01237	3.07357	Q7VTS0	Q7VTS0	Uncharacterized protein OS	BP3441
24.0515	23.7876	23.9175	24.6911	24.7575	NaN	0.571648					DUF3579	+		UP	5	5	5	80.2	80.2	80.2	10.862	0	16.822	103880000	33	0.00416384	0.000657534	0.805433	3.99879	Q7VTJ6	Q7VTJ6	Uncharacterized protein OS	BP3540
24.3183	24.1028	24.2377	24.9724	25.1279	NaN	0.569414			cell part;cytoplasm;intracellular part		tRNA_m1G_MT	+		UP	4	4	4	19.5	19.5	19.5	27.791	0	12.696	133670000	8	0.00362808	0.000738462	0.83055	4.15849	Q7U361	Q7U361	tRNA (guanine-N(1)-)-methyltransferase OS	trmD
26.5236	25.6374	26.3861	27.2097	26.9739	28.5631	0.565031	aromatic compound biosynthetic process;biosynthetic process;cellular aromatic compound metabolic process;cellular biosynthetic process;cellular metabolic process;cellular nitrogen compound biosynthetic process;cellular nitrogen compound metabolic process;cellular process;coenzyme biosynthetic process;coenzyme metabolic process;cofactor biosynthetic process;cofactor metabolic process;heterocycle b…	binding;catalytic activity;cation binding;ion binding;magnesium ion binding;metal ion binding;thiamine-phosphate diphosphorylase activity;transferase activity;transferase activity, transferring alkyl or aryl (other than methyl) groups		Thiamine metabolism	TMP-TENI	+		UP	9	9	9	76.5	76.5	76.5	22.342	0	59.41	293940000	30	0.0688837	0.0244818	1.39987	2.10016	Q7W049	Q7W049	Thiamine-phosphate synthase OS	thiE
27.1803	27.2014	27.0465	28.0058	27.6834	28.1212	0.564286	biosynthetic process;cellular biosynthetic process;cellular metabolic process;cellular nitrogen compound metabolic process;cellular process;coenzyme A biosynthetic process;coenzyme A metabolic process;coenzyme biosynthetic process;coenzyme metabolic process;cofactor biosynthetic process;cofactor metabolic process;heterocycle metabolic process;metabolic process;nitrogen compound metabolic process;…	adenyl nucleotide binding;adenyl ribonucleotide binding;ATP binding;binding;catalytic activity;dephospho-CoA kinase activity;kinase activity;nucleotide binding;phosphotransferase activity, alcohol group as acceptor;purine nucleotide binding;purine ribonucleoside triphosphate binding;purine ribonucleotide binding;ribonucleotide binding;transferase activity;transferase activity, transferring phosph…	cell part;cytoplasm;intracellular part	Pantothenate and CoA biosynthesis	CoaE	+		UP	7	7	7	56.5	56.5	56.5	22.618	0	77.656	1075100000	46	0.00472909	0.000635762	0.794067	3.3128	Q7VSV5	Q7VSV5	Dephospho-CoA kinase OS	coaE
23.3823	23.1848	23.4717	23.9762	24.4463	NaN	0.562938		catalytic activity;gluconate 5-dehydrogenase activity;gluconate dehydrogenase activity;oxidoreductase activity;oxidoreductase activity, acting on CH-OH group of donors;oxidoreductase activity, acting on the CH-OH group of donors, NAD or NADP as acceptor				+		UP	5	5	5	27.8	27.8	27.8	26.918	0	37.677	72632000	19	0.0248261	0.0070365	0.864984	2.82158	Q7VSG1	Q7VSG1	Gluconate 5-dehydrogenase OS	idnO
24.7304	24.5807	24.6765	25.4681	25.582	25.5055	0.562919		adenyl nucleotide binding;adenyl ribonucleotide binding;anion transmembrane transporter activity;ATP binding;binding;catalytic activity;cation binding;hydrolase activity;hydrolase activity, acting on acid anhydrides;hydrolase activity, acting on acid anhydrides, catalyzing transmembrane movement of substances;inorganic anion transmembrane transporter activity;ion binding;ion transmembrane transpo…	ATP-binding cassette (ABC) transporter complex;cell part;macromolecular complex;membrane part;protein complex		HTH_1;TOBE	+		UP	6	6	6	44	44	44	27.748	0	23.823	209980000	25	0.000100473	0	0.856	5.51778	Q7VWW6	Q7VWW6	Putative molybdenum-binding protein OS	BP2071
25.1246	25.5554	25.3176	26.2865	26.0287	NaN	0.558644					Abhydrolase_5	+		UP	7	7	7	46.8	46.8	46.8	33.144	0	18.696	280360000	16	0.021712	0.00719403	0.825067	2.8713	Q7VU37	Q7VU37	Uncharacterized protein OS	BP3296
25.7262	25.7815	25.6125	26.5092	26.6301	NaN	0.557309	cellular macromolecule metabolic process;cellular metabolic process;cellular nitrogen compound metabolic process;cellular process;enzyme-directed rRNA 2'-O-methylation;macromolecule metabolic process;macromolecule methylation;macromolecule modification;metabolic process;methylation;ncRNA metabolic process;ncRNA processing;nitrogen compound metabolic process;nucleic acid metabolic process;nucleoba…	catalytic activity;methyltransferase activity;O-methyltransferase activity;RNA methyltransferase activity;rRNA (cytosine) methyltransferase activity;rRNA (cytosine-2'-O-)-methyltransferase activity;rRNA methyltransferase activity;S-adenosylmethionine-dependent methyltransferase activity;transferase activity;transferase activity, transferring one-carbon groups	cell part;cytoplasm;intracellular part		TP_methylase	+		UP	11	11	11	46.2	46.2	46.2	32.95	0	91.117	366480000	41	0.00160924	0.00105495	0.862917	4.83554	Q7VSL7	Q7VSL7	Ribosomal RNA small subunit methyltransferase I OS	rsmI
25.721	25.7521	25.9339	26.6053	26.7418	25.9527	0.553555				Folate biosynthesis;Sulfur relay system	ThiS	+		UP	6	6	6	75.9	75.9	75.9	8.8311	0	61.119	424170000	34	0.0667731	0.0468026	0.630933	1.79048	Q7VVF9	Q7VVF9	Molybdopterin converting factor OS	moaD
26.1411	26.1421	26.3529	27.0124	26.9789	NaN	0.553421		adenyl nucleotide binding;adenyl ribonucleotide binding;ATP binding;ATPase activity;binding;catalytic activity;hydrolase activity;hydrolase activity, acting on acid anhydrides;hydrolase activity, acting on acid anhydrides, in phosphorus-containing anhydrides;nucleoside-triphosphatase activity;nucleotide binding;purine nucleotide binding;purine ribonucleoside triphosphate binding;purine ribonucleo…		ABC transporters	ABC_tran	+		UP	11	11	11	68.2	68.2	68.2	28.291	0	64.883	517300000	52	0.00337597	0.00070073	0.783617	4.08596	Q7VXP0	Q7VXP0	Putative ABC-transport protein, ATP-binding component OS	BP1707
26.308	26.3643	26.3533	27.3224	27.2071	26.848	0.553325	cellular process;establishment of localization;transmembrane transport;transport		ATP-binding cassette (ABC) transporter complex;cell part;macromolecular complex;membrane part;protein complex	ABC transporters	SBP_bac_5	+		UP	15	15	15	43.2	43.2	43.2	55.715	0	74.482	644230000	60	0.00551153	0.0006	0.783966	3.21451	Q7VVH3	Q7VVH3	ABC-transport protein, solute-binding component OS	BP2692
22.5909	22.433	22.576	23.3485	23.5154	NaN	0.552502					DUF523	+		UP	3	3	3	30.7	30.7	30.7	17.285	0	26.05	41193000	11	0.00213446	0.00101053	0.898649	4.73092	Q7W026	Q7W026	Uncharacterized protein OS	BP0342
26.9148	26.9282	26.6555	27.7914	27.7657	27.7833	0.547716		binding;catalytic activity;cation binding;coenzyme binding;cofactor binding;electron carrier activity;ion binding;metal ion binding;molybdopterin cofactor binding;oxidoreductase activity;oxidoreductase activity, acting on a sulfur group of donors	cell part;periplasmic space		Oxidored_molyb	+		UP	12	12	12	58.6	58.6	58.6	35.661	0	66.359	924360000	64	0.00044263	0	0.9473	5.01019	Q7VSE9	Q7VSE9	Sulfoxide reductase catalytic subunit YedY OS	yedY
25.5354	25.6464	25.3087	26.537	26.2748	NaN	0.546957	cell division;cellular process	adenyl nucleotide binding;adenyl ribonucleotide binding;ATP binding;ATPase activity;binding;catalytic activity;hydrolase activity;hydrolase activity, acting on acid anhydrides;hydrolase activity, acting on acid anhydrides, in phosphorus-containing anhydrides;nucleoside-triphosphatase activity;nucleotide binding;purine nucleotide binding;purine ribonucleoside triphosphate binding;purine ribonucleo…		ABC transporters	ABC_tran	+		UP	9	9	9	63.2	63.2	63.2	24.399	0	80.011	323530000	39	0.0110456	0.00153846	0.909066	3.47944	Q7VSU0	Q7VSU0	Cell division ATP-binding protein OS	ftsE
24.7136	24.8862	25.3448	25.7572	25.8694	25.5049	0.546768				ABC transporters		+		UP	6	6	6	28.2	28.2	28.2	37.939	0	46.828	249220000	32	0.0283246	0.0149714	0.728966	2.29956	Q7VSG4	Q7VSG4	Putative exported protein OS	BP0461
26.7811	26.4637	26.4821	27.3648	27.2801	27.6448	0.542351	biological regulation;cell redox homeostasis;cellular homeostasis;cellular process;homeostatic process;regulation of biological process;regulation of biological quality;regulation of cellular process	catalytic activity;disulfide oxidoreductase activity;electron carrier activity;oxidoreductase activity;oxidoreductase activity, acting on a sulfur group of donors;protein disulfide oxidoreductase activity			Glutaredoxin	+		UP	5	5	5	63.9	63.9	63.9	11.854	0	64.548	632450000	43	0.00478222	0.000690647	0.854267	3.40684	Q7W021	Q7W021	Glutaredoxin OS	BP0680
24.399	24.8392	24.4974	25.1174	25.3803	25.6093	0.542276		active transmembrane transporter activity;adenyl nucleotide binding;adenyl ribonucleotide binding;amine transmembrane transporter activity;amino acid transmembrane transporter activity;ATP binding;ATPase activity;binding;branched-chain aliphatic amino acid transmembrane transporter activity;carboxylic acid transmembrane transporter activity;catalytic activity;hydrolase activity;hydrolase activity…		ABC transporters	ABC_tran	+		UP	7	7	7	39.9	39.9	39.9	25.418	0	68.33	162460000	37	0.0154048	0.00431933	0.790467	2.68038	Q7VYP2	Q7VYP2	High-affinity branched-chain amino acid transport, ATP-binding protein OS	livF
25.72	25.7937	25.4361	26.6061	26.3981	26.8551	0.541075			cell part;external encapsulating structure part;outer membrane-bounded periplasmic space;periplasmic space	Two-component system	TctC	+		UP	9	9	9	33.8	33.8	33.8	35.653	0	81.311	413970000	35	0.00479533	0.000793388	0.969834	3.57512	Q7VSR1	Q7VSR1	Putative exported protein OS	BP3867
24.8205	24.8461	25.1596	25.6835	25.8482	25.7377	0.539016	biological regulation;biosynthetic process;cellular biosynthetic process;cellular macromolecule biosynthetic process;cellular macromolecule metabolic process;cellular metabolic process;cellular nitrogen compound metabolic process;cellular process;cellular response to stimulus;macromolecule biosynthetic process;macromolecule metabolic process;metabolic process;nitrogen compound metabolic process;n…	binding;DNA binding;nucleic acid binding		Two-component system	Response_reg;Trans_reg_C	+		UP	6	6	6	33.2	33.2	33.2	25.354	0	85.303	224900000	24	0.00240824	0.000914286	0.8144	3.71358	Q7VSR3	Q7VSR3	Putative response regulator protein OS	BP3865
30.5368	30.452	30.4899	31.3875	31.2146	31.647	0.536779	establishment of localization;transport	binding;cation binding;ion binding;metal ion binding	cell part;external encapsulating structure part;outer membrane-bounded periplasmic space;periplasmic space		SBP_bac_7	+		UP	21	21	21	82.5	82.5	82.5	40.317	0	267.9	11560000000	214	0.00195867	0.00114286	0.923466	4.04983	Q7VUV7	Q7VUV7	Putative exported solute binding protein OS	BP2963
26.1531	25.874	25.8041	26.7768	26.5933	27.1519	0.534848	alcohol metabolic process;biosynthetic process;carbohydrate metabolic process;carboxylic acid metabolic process;cellular aldehyde metabolic process;cellular biosynthetic process;cellular carbohydrate metabolic process;cellular ketone metabolic process;cellular lipid metabolic process;cellular metabolic process;cellular process;glyceraldehyde-3-phosphate metabolic process;isopentenyl diphosphate b…	2-C-methyl-D-erythritol 4-phosphate cytidylyltransferase activity;catalytic activity;cytidylyltransferase activity;nucleotidyltransferase activity;transferase activity;transferase activity, transferring phosphorus-containing groups		Terpenoid backbone biosynthesis	IspD	+		UP	8	8	8	62.1	62.1	62.1	23.718	0	76.529	462980000	37	0.0102	0.00157895	0.896933	3.03091	Q7VZN2	Q7VZN2	2-C-methyl-D-erythritol 4-phosphate cytidylyltransferase OS	ispD
22.8259	22.5086	22.7772	23.8256	23.5348	NaN	0.534774			cell part;external encapsulating structure part;outer membrane-bounded periplasmic space;periplasmic space		TctC	+		UP	7	7	7	29.1	29.1	29.1	34.446	0	30.748	47667000	14	0.0100142	0.00119298	0.9763	3.65336	Q7VS39	Q7VS39	Putative exported protein OS	BP0612
26.4149	26.3996	26.1581	27.1138	27.3079	27.7934	0.532812					DUF498	+		UP	8	8	8	78.7	78.7	78.7	15.789	0	85.61	681750000	44	0.00778612	0.000685714	1.08083	3.39299	Q7VV99	Q7VV99	Uncharacterized protein OS	BP2786
24.9838	25.1435	25.4143	25.8876	26.0538	27.3649	0.532074	cellular macromolecule metabolic process;cellular metabolic process;cellular nitrogen compound metabolic process;cellular process;macromolecule metabolic process;metabolic process;nitrogen compound metabolic process;nucleic acid metabolic process;nucleobase-containing compound metabolic process;primary metabolic process;RNA metabolic process;RNA processing	binding;catalytic activity;methyltransferase activity;nucleic acid binding;RNA binding;RNA methyltransferase activity;S-adenosylmethionine-dependent methyltransferase activity;transferase activity;transferase activity, transferring one-carbon groups;tRNA methyltransferase activity	cell part;cytoplasm;intracellular part		SpoU_methylase	+		UP	8	8	8	80.8	80.8	80.8	16.888	0	84.415	329860000	33	0.0604401	0.0217791	1.2549	2.14952	Q7VS48	Q7VS48	tRNA (cytidine(34)-2-O)-methyltransferase OS	trmL
24.8364	24.6838	24.7441	25.5894	25.7327	NaN	0.529628			cell part;external encapsulating structure part;outer membrane-bounded periplasmic space;periplasmic space		TctC	+		UP	12	12	12	50.2	50.2	50.2	34.206	0	62.999	194070000	42	0.00138584	0.00118519	0.906283	5.08239	Q7VV83	Q7VV83	Putative exported protein OS	BP2802
30.9903	31.041	31.1007	31.7914	31.9596	32.0984	0.529022		binding;coenzyme binding;cofactor binding;electron carrier activity;flavin adenine dinucleotide binding			ETF;ETF_alpha	+		UP	15	15	15	66	66	66	31.019	0	323.31	15340000000	223	0.000657133	0	0.905801	4.66142	Q7VZE9	Q7VZE9	Electron transfer flavoprotein alpha-subunit OS	etfA
25.98	25.7026	25.837	26.923	26.599	NaN	0.527045		catalytic activity;hydrolase activity;hydrolase activity, acting on ester bonds;phosphatase activity;phosphoprotein phosphatase activity;phosphoric ester hydrolase activity;protein tyrosine phosphatase activity			LMWPc	+		UP	6	6	6	55.2	55.2	55.2	18.144	0	75.724	412250000	41	0.0102264	0.00163043	0.921134	3.55694	Q7VXH3	Q7VXH3	Low molecular weight protein-tyrosine-phosphatase OS	ptpA
27.9019	28.1598	28.1413	29.0533	29.2008	29.067	0.526425		transporter activity				+		UP	10	10	10	52.2	52.2	52.2	27.152	0	114.93	1975800000	81	0.000403884	0	1.03937	5.31765	Q7VXC7	Q7VXC7	Putative glutamine-binding periplasmic protein OS	BP1852
23.1696	23.0499	23.098	24.0109	24.0399	NaN	0.525805	cellular macromolecule metabolic process;cellular metabolic process;cellular nitrogen compound metabolic process;cellular process;cellular response to stimulus;cellular response to stress;DNA metabolic process;DNA recombination;DNA repair;macromolecule metabolic process;metabolic process;nitrogen compound metabolic process;nucleic acid metabolic process;nucleobase-containing compound metabolic pr…	binding;catalytic activity;hydrolase activity;hydrolase activity, acting on ester bonds;nuclease activity;nucleic acid binding	cell part;cytoplasm;intracellular part		UPF0081	+		UP	4	4	4	51.1	51.1	51.1	14.663	0	25.383	62206000	14	0.000276747	0	0.919567	6.29076	Q7W045	Q7W045	Putative pre-16S rRNA nuclease OS	BP0320
26.2938	26.4088	26.4693	27.4418	27.2473	NaN	0.522771	biosynthetic process;cellular biosynthetic process;cellular lipid metabolic process;cellular metabolic process;cellular process;glycolipid biosynthetic process;glycolipid metabolic process;lipid A biosynthetic process;lipid A metabolic process;lipid biosynthetic process;lipid metabolic process;membrane lipid biosynthetic process;membrane lipid metabolic process;metabolic process;organophosphate m…	catalytic activity;deacetylase activity;hydrolase activity;hydrolase activity, acting on carbon-nitrogen (but not peptide) bonds;hydrolase activity, acting on carbon-nitrogen (but not peptide) bonds, in linear amides;UDP-3-O-[3-hydroxymyristoyl] N-acetylglucosamine deacetylase activity		Lipopolysaccharide biosynthesis	LpxC	+		UP	11	11	11	49.5	49.5	49.5	34.155	0	70.591	611810000	41	0.00232635	0.00103226	0.953916	4.80966	Q7VUQ9	Q7VUQ9	UDP-3-O-[3-hydroxymyristoyl] N-acetylglucosamine deacetylase OS	lpxC
25.0901	25.2117	24.8956	26.0367	26.0159	NaN	0.522608					DUF4390	+		UP	5	5	5	34	34	34	23.048	0	29.123	243920000	20	0.00398237	0.000849558	0.9605	4.38392	Q7VS73	Q7VS73	Putative exported protein OS	BP0570
23.5492	23.3554	23.5181	24.3041	24.6082	NaN	0.521938			cell part;external encapsulating structure part;outer membrane-bounded periplasmic space;periplasmic space		TctC	+		UP	7	7	7	47.9	47.9	47.9	33.232	0	32.139	81873000	16	0.00563464	0.000721805	0.981916	4.13717	Q7VW44	Q7VW44	Putative exported protein OS	BP2425
27.1333	27.1999	27.4931	27.997	28.2844	NaN	0.520944						+		UP	3	3	3	50.5	50.5	50.5	10.225	0	121.08	1111900000	34	0.0167296	0.00366667	0.865267	3.10792	Q7VVQ9	Q7VVQ9	Uncharacterized protein OS	BP2581
27.885	27.9117	28.0571	28.8572	28.8831	28.1891	0.519249		binding;catalytic activity;coenzyme binding;cofactor binding;NAD binding;nucleotide binding;oxidoreductase activity;oxidoreductase activity, acting on CH-OH group of donors;oxidoreductase activity, acting on the CH-OH group of donors, NAD or NADP as acceptor			2-Hacid_dh;2-Hacid_dh_C	+		UP	16	16	16	69.7	69.7	69.7	33.855	0	162.49	1732900000	114	0.0413514	0.0266848	0.691867	2.0755	Q7VTJ3	Q7VTJ3	Putative D-isomer specific 2-hydroxyacid dehydrogenase OS	BP3543
22.1131	22.2019	21.9114	23.1402	22.9849	NaN	0.51783	cellular amide metabolic process;cellular component assembly;cellular component organization;cellular component organization or biogenesis;cellular macromolecule metabolic process;cellular metabolic process;cellular nitrogen compound metabolic process;cellular process;cellular protein metabolic process;enzyme active site formation;macromolecular complex assembly;macromolecular complex subunit org…	binding;cation binding;ion binding;metal ion binding;nickel ion binding;transition metal ion binding	cell part;cytoplasm;intracellular part		UreE_C;UreE_N	+		UP	2	2	2	17.6	17.6	17.6	22.125	0	40.547	30951000	7	0.00424672	0.000857143	0.987083	4.38425	Q7VUD4	Q7VUD4	Urease accessory protein UreE OS	ureE
28.0452	28.1888	28.1545	29.1048	28.835	29.6835	0.517525		catalytic activity;isomerase activity			ECH	+		UP	12	12	12	70.1	70.1	70.1	27.889	0	94.542	2266200000	117	0.0132111	0.00160428	1.07827	3.04586	Q7VS27	Q7VS27	Probable enoyl-CoA hydratase/isomerase OS	BP0627
27.8017	27.8178	27.6499	28.8943	28.7569	28.1606	0.51577		catalytic activity;oxidoreductase activity			Aldo_ket_red	+		UP	11	11	11	72.4	72.4	72.4	29.554	0	136.4	1742100000	70	0.0215514	0.00735878	0.847467	2.55683	Q7VZK2	Q7VZK2	Probable oxidoreductase OS	BP0900
24.3286	24.4997	24.1458	25.2866	25.2267	26.3014	0.51477					BON	+		UP	8	8	8	53.8	53.8	53.8	24.858	0	150.17	190490000	46	0.0243753	0.00244643	1.2802	2.76297	Q7VSL9	Q7VSL9	Putative exported protein OS	BP0387
25.6672	25.7358	25.751	26.6055	26.7854	NaN	0.514182						+		UP	4	4	4	74.2	74.2	74.2	10.135	0	42.683	386280000	29	0.00096974	0	0.97745	5.59025	Q7VYM0	Q7VYM0	Uncharacterized protein OS	BP1298
24.882	24.5742	24.8911	25.9304	25.755	NaN	0.513808	cation transport;establishment of localization;ion transport;metal ion transport;transport	binding;cation binding;ion binding;metal ion binding		Mineral absorption	HMA	+		UP	3	3	3	60.6	60.6	60.6	6.7868	0	81.795	209600000	17	0.00576695	0.000768	1.06027	4.24948	Q7VXM4	Q7VXM4	Putative exported protein OS	BP1727
26.7793	26.666	26.6413	27.6294	27.5404	27.9869	0.512847		carboxylic ester hydrolase activity;carboxymethylenebutenolidase activity;catalytic activity;hydrolase activity;hydrolase activity, acting on ester bonds		Fluorobenzoate degradation;Chlorocyclohexane and chlorobenzene degradation;Toluene degradation	DLH	+		UP	10	10	10	72.5	72.5	72.5	27.971	0	85.647	768400000	65	0.00201252	0	1.02337	4.21307	Q7VYQ4	Q7VYQ4	Putative carboxymethylenebutenolidase OS	BP1256
27.4317	27.6441	27.4567	28.3911	28.5674	28.4257	0.51086	biosynthetic process;cellular biosynthetic process;cellular macromolecule biosynthetic process;cellular macromolecule metabolic process;cellular metabolic process;cellular process;cellular protein metabolic process;macromolecule biosynthetic process;macromolecule metabolic process;metabolic process;primary metabolic process;protein metabolic process;translation	binding;catalytic activity;cation binding;hydrolase activity;hydrolase activity, acting on carbon-nitrogen (but not peptide) bonds;hydrolase activity, acting on carbon-nitrogen (but not peptide) bonds, in linear amides;ion binding;iron ion binding;metal ion binding;peptide deformylase activity;transition metal ion binding			Pep_deformylase	+		UP	8	8	8	68.2	68.2	68.2	19.329	0	125.28	1564800000	73	0.000381451	0	0.950567	5.10979	Q7VS88	Q7VS88	Peptide deformylase 2 OS	def2
23.6967	24.1681	NaN	24.6746	25.1436	NaN	0.50814					DUF3298	+		UP	2	2	2	12	12	12	30.04	0	11.086	105720000	11	0.0989762	0.0497966	0.976701	2.25836	Q7VYM2	Q7VYM2	Putative lipoprotein OS	BP1296
25.718	25.4884	25.5912	26.578	26.7682	26.2763	0.504596		catalytic activity;dioxygenase activity;oxidoreductase activity			Glyoxalase_2	+		UP	8	8	8	93	93	93	15.646	0	111.08	412850000	30	0.00396619	0.000872727	0.941633	3.6518	Q79H37	Q79H37	Probable dioxygenase OS	BP0153
23.5259	23.4948	24.0017	24.3998	24.6277	NaN	0.504229		carbon-sulfur lyase activity;catalytic activity;lyase activity			GFA	+		UP	2	2	2	25.9	25.9	25.9	14.736	0	22.076	97236000	11	0.0347579	0.014877	0.839617	2.55857	Q7VUC8	Q7VUC8	Uncharacterized protein OS	BP3175
23.2942	22.8137	23.1608	24.0453	24.2537	NaN	0.503932					Glyoxalase	+		UP	3	3	3	48.1	48.1	48.1	14.119	0	20.338	64767000	14	0.0132092	0.0015873	1.05993	3.52685	Q7VUV0	Q7VUV0	Uncharacterized protein OS	BP2972
23.2523	23.0234	23.3758	24.1911	24.2925	NaN	0.503653					BMFP	+		UP	7	7	7	75	75	75	10.067	0	23.389	69769000	18	0.00511125	0.0008	1.02463	4.29563	Q7VVD8	Q7VVD8	Uncharacterized protein OS	BP2735
23.6625	23.5573	NaN	24.7875	24.4185	NaN	0.502397				D-Alanine metabolism;Staphylococcus aureus infection	PP-binding	+		UP	3	3	3	29.1	29.1	29.1	8.4024	0	7.8155	88749000	10	0.0353529	0.0112508	0.9931	3.40276	Q7VUT3	Q7VUT3	Acyl carrier protein OS	BP2991
17.991	18.2762	18.0999	19.4616	18.7412	NaN	0.49948					DUF3460	+		UP	2	2	2	30.6	30.6	30.6	7.4302	0.0059809	2.5809	2026900	2	0.0428912	0.0173538	0.979033	2.51605	Q7VSU9	Q7VSU9	Uncharacterized protein OS	BP3823
25.3973	25.2992	24.8764	26.3689	26.2356	NaN	0.498944	cellular process;establishment of localization;transmembrane transport;transport		ATP-binding cassette (ABC) transporter complex;cell part;macromolecular complex;membrane part;protein complex	ABC transporters		+		UP	8	8	8	34.9	34.9	34.9	37.188	0	52.753	295290000	41	0.0135535	0.00164835	1.11128	3.55937	Q7VTN8	Q7VTN8	Putative exported protein OS	BP3481
27.7732	27.8077	27.8941	28.637	28.8128	30.5356	0.498236	amine transport;amino acid transport;carboxylic acid transport;establishment of localization;nitrogen compound transport;organic acid transport;organic substance transport;transport		cell part;external encapsulating structure part;outer membrane-bounded periplasmic space;periplasmic space	ABC transporters	Peripla_BP_6	+		UP	18	18	18	59.8	59.8	59.8	40.794	0	209.8	2676400000	134	0.0683687	0.0230831	1.50347	2.12726	Q7VY56	Q7VY56	Putative exported protein OS	BP1506
23.6599	23.272	23.3514	24.412	24.3226	NaN	0.49452					Abhydrolase_6	+		UP	3	3	3	22.6	22.6	22.6	22.918	0	16.76	78078000	13	0.0092292	0.0012	0.939533	3.66536	Q7VWP2	Q7VWP2	Uncharacterized protein OS	BP2163
29.3495	29.5014	29.7355	30.5174	30.773	30.422	0.494485	amine transport;amino acid transport;carboxylic acid transport;establishment of localization;nitrogen compound transport;organic acid transport;organic substance transport;transport		cell part;external encapsulating structure part;outer membrane-bounded periplasmic space;periplasmic space	ABC transporters	Peripla_BP_6	+		UP	15	15	15	70.4	70.4	70.4	39.397	0	193.53	5631400000	196	0.00246315	0.00117073	1.042	4.10933	Q7VYN8	Q7VYN8	Leu/ile/val-binding protein OS	livJ
24.271	23.8326	23.9226	25.0122	24.8941	NaN	0.489523	metabolic process;nitrogen compound metabolic process	catalytic activity;lyase activity			Asp_Glu_race	+		UP	8	8	8	53.2	53.2	53.2	25.155	0	45.34	118020000	26	0.0130929	0.00275377	0.944417	3.39588	Q7VTM5	Q7VTM5	Uncharacterized protein OS	BP3498
29.1672	29.2171	29.3049	30.2604	30.3775	29.8233	0.485216					ABC_sub_bind	+		UP	17	17	17	67.9	67.9	67.9	33.711	0	183.74	4936900000	146	0.00596748	0.000662069	0.924	3.37996	Q7VWW8	Q7VWW8	Putative exported protein OS	BP2068
28.1807	28.2497	28.5426	29.5216	29.3057	28.5587	0.480964	response to chemical stimulus;response to inorganic substance;response to metal ion;response to stimulus	catalytic activity;methyltransferase activity;S-adenosylmethionine-dependent methyltransferase activity;S-methyltransferase activity;thiopurine S-methyltransferase activity;transferase activity;transferase activity, transferring one-carbon groups	cell part;cytoplasm;intracellular part	Drug metabolism - other enzymes	TPMT	+		UP	8	8	8	61.6	61.6	61.6	24.746	0	84.191	2719600000	87	0.0615116	0.0345623	0.804333	1.95179	Q7VZM5	Q7VZM5	Thiopurine S-methyltransferase OS	tpm
25.2856	25.6127	25.6407	26.4708	26.6836	27.2309	0.476022	carbohydrate transport;cellular component assembly;cellular component assembly at cellular level;cellular component organization;cellular component organization at cellular level;cellular component organization or biogenesis;cellular component organization or biogenesis at cellular level;cellular membrane organization;cellular process;establishment of localization;Gram-negative-bacterium-type cel…	binding;lipopolysaccharide binding	cell part;periplasmic space		OstA	+		UP	7	7	7	46.1	46.1	46.1	22.185	0	65.872	365170000	54	0.00718962	0.000834783	1.2821	3.62718	Q7W010	Q7W010	Lipopolysaccharide export system protein LptA OS	lptA
25.7923	26.1947	26.2718	27.248	27.3702	27.2743	0.47316	amine transport;amino acid transport;carboxylic acid transport;establishment of localization;nitrogen compound transport;organic acid transport;organic substance transport;transport		cell part;external encapsulating structure part;outer membrane-bounded periplasmic space;periplasmic space	ABC transporters	Peripla_BP_6	+		UP	13	13	13	53.7	53.7	53.7	44.362	0	69.799	612330000	64	0.00138551	0	1.21123	4.78319	Q7VX60	Q7VX60	Branched-chain amino acid-binding protein OS	BP1948
23.4156	23.3813	23.4779	24.4406	24.5558	NaN	0.472177			cell part;external encapsulating structure part;outer membrane-bounded periplasmic space;periplasmic space		TctC	+		UP	5	5	5	27.4	27.4	27.4	33.147	0	33.412	82698000	15	0.000316068	0	1.07327	6.86443	Q7VSH2	Q7VSH2	Putative exported protein OS	BP0452
25.3394	25.5017	26.0292	26.5853	26.2796	28.5482	0.47185			cell outer membrane;cell part;external encapsulating structure part;integral to membrane;intrinsic to membrane;membrane;membrane part;outer membrane;plasma membrane		OmpA	+		UP	7	7	7	50.3	50.3	50.3	20.987	0	59.973	477110000	35	0.110367	0.0464211	1.51427	1.80136	Q7VZG6	Q7VZG6	Outer membrane protein A OS	ompA
25.1999	25.3091	25.7281	26.2326	26.5531	NaN	0.471801	carbohydrate transport;establishment of localization;organic substance transport;phosphoenolpyruvate-dependent sugar phosphotransferase system;transport		cell part;integral to membrane;intrinsic to membrane;membrane part	Ascorbate and aldarate metabolism;Phosphotransferase system (PTS)	EIIA-man	+		UP	5	5	5	66.7	66.7	66.7	13.735	0	136.8	317020000	31	0.0264139	0.0073308	0.980484	2.88626	Q7VY61	Q7VY61	Putative IIa component of sugar transport PTS system OS	BP1500
26.2554	26.022	25.6798	27.109	27.0937	27.398	0.470739	establishment of localization;transport		cell part;external encapsulating structure part;outer membrane-bounded periplasmic space;periplasmic space		SBP_bac_7	+		UP	11	11	11	57.3	57.3	57.3	35.78	0	111.51	481900000	44	0.00333736	0.0012	1.2145	4.12734	Q7VXB9	Q7VXB9	Putative exported protein OS	BP1864
26.1647	26.1704	26.185	27.3457	27.2344	27.2692	0.466905			cell part;external encapsulating structure part;outer membrane-bounded periplasmic space;periplasmic space		TctC	+		UP	12	12	12	51.7	51.7	51.7	34.294	0	126.92	623560000	73	4.90763e-06	0	1.10973	8.31736	Q7VYI0	Q7VYI0	Putative exported protein OS	BP1358
23.7536	24.5273	23.8242	25.0463	24.805	NaN	0.466048						+		UP	6	6	6	41.3	41.3	41.3	26.215	0	25.916	117610000	32	0.0745162	0.0365271	0.890618	2.06504	Q7VSV3	Q7VSV3	Uncharacterized protein OS	BP3819
25.2367	25.1731	25.4012	26.0576	26.3469	26.8067	0.46323		adenyl nucleotide binding;adenyl ribonucleotide binding;ATP binding;binding;catalytic activity;kinase activity;nucleotide binding;phosphomethylpyrimidine kinase activity;phosphotransferase activity, phosphate group as acceptor;purine nucleotide binding;purine ribonucleoside triphosphate binding;purine ribonucleotide binding;ribonucleotide binding;transferase activity;transferase activity, transfe…		Thiamine metabolism	Phos_pyr_kin	+		UP	5	5	5	40.8	40.8	40.8	29.144	0	55.045	297380000	37	0.00769898	0.000711111	1.1334	3.45077	Q7W048	Q7W048	Phosphomethylpyrimidine kinase OS	thiD
22.4168	22.3075	NaN	23.7526	23.2141	NaN	0.459711	amine transport;amino acid transport;carboxylic acid transport;establishment of localization;nitrogen compound transport;organic acid transport;organic substance transport;transport		cell part;external encapsulating structure part;outer membrane-bounded periplasmic space;periplasmic space	ABC transporters	Peripla_BP_6	+		UP	5	5	5	21	21	21	42.936	0	12.621	34577000	11	0.0551269	0.0204588	1.1212	2.99194	Q7VW51	Q7VW51	Putative ABC transport protein, substrate-binding component OS	BP2418
27.1277	27.2077	27.4858	28.1842	28.3378	29.5923	0.456885	biosynthetic process;cellular biosynthetic process;cellular metabolic process;cellular nitrogen compound biosynthetic process;cellular nitrogen compound metabolic process;cellular process;'de novo' UMP biosynthetic process;heterocycle biosynthetic process;heterocycle metabolic process;metabolic process;nitrogen compound metabolic process;nucleobase-containing compound biosynthetic process;nucleob…	binding;catalytic activity;cation binding;ion binding;magnesium ion binding;metal ion binding;orotate phosphoribosyltransferase activity;transferase activity;transferase activity, transferring glycosyl groups;transferase activity, transferring pentosyl groups		Pyrimidine metabolism	Pribosyltran	+		UP	10	10	10	70.1	70.1	70.1	23.314	0	136.04	1607200000	75	0.0356026	0.00741538	1.43103	2.56003	Q7VSN4	Q7VSN4	Orotate phosphoribosyltransferase OS	pyrE
26.2325	26.0663	26.421	27.5246	27.3654	26.8516	0.455998		acetyltransferase activity;catalytic activity;N-acetyltransferase activity;N-acyltransferase activity;transferase activity;transferase activity, transferring acyl groups;transferase activity, transferring acyl groups other than amino-acyl groups			Acetyltransf_1	+		UP	6	6	6	69.4	69.4	69.4	16.099	0	47.722	632460000	33	0.0114356	0.00168539	1.00727	3.07607	Q7VTK7	Q7VTK7	Putative acetyltransferase OS	BP3524
23.9925	24.2249	23.8637	25.3191	24.9407	NaN	0.454578					DUF525	+		UP	4	4	4	63.4	63.4	63.4	14.609	0	23.358	128400000	21	0.0111366	0.00057485	1.10287	3.72308	Q7VU61	Q7VU61	Protein ApaG OS	apaG
26.7058	26.4975	26.428	27.7404	27.6617	27.2979	0.446212			cell part;external encapsulating structure part;outer membrane-bounded periplasmic space;periplasmic space		TctC	+		UP	15	15	15	64	64	64	33.857	0	133.88	776090000	88	0.00306011	0.00104348	1.0229	3.93701	Q7W032	Q7W032	Putative exported protein OS	BP0334
27.3421	27.1503	26.8578	27.8327	28.3257	30.4264	0.44276					Ribonuc_L-PSP	+		UP	5	5	5	63.8	63.8	63.8	12.53	0	65.498	1397500000	57	0.0968307	0.0355344	1.74487	1.92249	Q7VTF6	Q7VTF6	Uncharacterized protein OS	BP3584
25.4237	25.2929	25.6276	26.6129	25.8574	26.6885	0.438546		binding;catalytic activity;coenzyme binding;cofactor binding			Epimerase	+		UP	13	13	13	53.4	53.4	53.4	35.326	0	69.86	272470000	51	0.0293942	0.0090807	0.9382	2.45192	Q7VRZ4	Q7VRZ4	Thymidine diphosphoglucose 4,6-dehydratase OS	BP0665
32.2503	32.2874	32.3642	33.5466	33.4838	32.5105	0.436363	biosynthetic process;cellular biosynthetic process;cellular macromolecule biosynthetic process;cellular macromolecule metabolic process;cellular metabolic process;cellular nitrogen compound metabolic process;cellular process;macromolecule biosynthetic process;macromolecule metabolic process;metabolic process;nitrogen compound metabolic process;nucleic acid metabolic process;nucleobase-containing …	binding;catalytic activity;DNA binding;DNA-directed RNA polymerase activity;nucleic acid binding;nucleotidyltransferase activity;RNA polymerase activity;transferase activity;transferase activity, transferring phosphorus-containing groups		Purine metabolism;Pyrimidine metabolism;RNA polymerase	RNA_pol_A_bac;RNA_pol_A_CTD;RNA_pol_L	+		UP	23	23	23	80.8	80.8	80.8	36.158	0	275.24	40022000000	416	0.0594323	0.030584	0.879667	2.01268	P0A4E5	P0A4E5	DNA-directed RNA polymerase subunit alpha OS	rpoA
23.0219	23.421	23.211	24.5123	24.3272	NaN	0.432643				ABC transporters	NMT1	+		UP	4	4	4	14.8	14.8	14.8	34.715	0	20.583	74830000	14	0.0052513	0.000941176	1.20178	4.55194	Q7VZJ2	Q7VZJ2	Putative exported protein OS	BP0913
28.8798	28.9723	28.777	30.0803	30.235	30.1128	0.425432					Big_3_2;DUF3442;ESPR	+		UP	47	47	47	57	57	57	137.19	0	323.31	4538200000	332	6.65193e-05	0	1.26633	7.2996	Q7VZ27	Q7VZ27	Putative outer membrane ligand binding protein OS	bipA
23.8271	24.0015	24.1545	25.1505	25.3764	NaN	0.41698		5-formyltetrahydrofolate cyclo-ligase activity;adenyl nucleotide binding;adenyl ribonucleotide binding;ATP binding;binding;catalytic activity;cation binding;cyclo-ligase activity;ion binding;ligase activity;ligase activity, forming carbon-nitrogen bonds;metal ion binding;nucleotide binding;purine nucleotide binding;purine ribonucleoside triphosphate binding;purine ribonucleotide binding;ribonucle…			5-FTHF_cyc-lig	+		UP	3	3	3	25.2	25.2	25.2	24.06	0	19.252	131300000	9	0.00335408	0.00121519	1.26908	5.11085	Q7VUM4	Q7VUM4	5-formyltetrahydrofolate cyclo-ligase OS	BP3061
23.0866	23.0337	23.1403	23.8861	24.8479	NaN	0.411681		catalytic activity;oxidoreductase activity			FMN_red	+		UP	3	3	3	33.7	33.7	33.7	17.777	0	14.807	72699000	10	0.0381002	0.00751773	1.28013	2.77905	Q7VTF5	Q7VTF5	Uncharacterized protein OS	BP3585
23.5652	23.1984	22.6841	24.2757	24.6892	NaN	0.410641	establishment of localization;transport		cell part;external encapsulating structure part;outer membrane-bounded periplasmic space;periplasmic space		SBP_bac_7	+		UP	8	8	8	27.2	27.2	27.2	34.701	0	58.715	76857000	21	0.0352076	0.00722097	1.33322	2.8726	Q7VWA8	Q7VWA8	Putative periplasmic substrate-binding transport protein OS	BP2352
25.8804	26.0374	26.3431	27.0684	27.3229	28.0605	0.410228	establishment of localization;ion transport;transport	channel activity;passive transmembrane transporter activity;porin activity;transmembrane transporter activity;transporter activity;wide pore channel activity	cell outer membrane;cell part;external encapsulating structure part;macromolecular complex;membrane;membrane part;outer membrane;pore complex;protein complex			+		UP	10	10	10	51.9	51.9	51.9	41.045	0	107.55	678760000	51	0.0129352	0.000607595	1.39697	3.27122	Q04064	Q04064	Outer membrane porin protein BP0840 OS	BP0840
29.1624	29.0006	29.0448	30.3966	30.6335	29.8138	0.391803			cell part;external encapsulating structure part;outer membrane-bounded periplasmic space;periplasmic space		TctC	+		UP	17	17	17	74.5	74.5	74.5	34.591	0	323.31	5303900000	143	0.00815141	0.000732824	1.21203	3.47998	Q7VTS1	Q7VTS1	Putative exported protein OS	BP3440
27.1131	26.7292	26.7288	28.117	28.2451	27.9305	0.382147	cellular process;establishment of localization;transmembrane transport;transport		ATP-binding cassette (ABC) transporter complex;cell part;macromolecular complex;membrane part;protein complex	ABC transporters	SBP_bac_5	+		UP	23	23	23	59.3	59.3	59.3	58.891	0	220.4	1114300000	117	0.0013971	0	1.2405	4.82171	Q7VU86	Q7VU86	Putative binding-protein-dependent transport protein (Periplasmic) OS	BP3237
25.6778	25.2868	25.912	27.0774	26.9715	27.2152	0.379034						+		UP	5	5	5	90.9	90.9	90.9	9.3585	0	64.998	461420000	28	0.00170841	0	1.4625	4.94868	Q7VTL6	Q7VTL6	Uncharacterized protein OS	BP3511
24.0671	24.0044	24.1962	25.9007	25.0416	NaN	0.377867					Trm112p	+		UP	4	4	4	72.6	72.6	72.6	6.8108	0	10.886	151020000	13	0.0245001	0.00249091	1.38192	3.22606	Q7VVB1	Q7VVB1	UPF0434 protein BP2767 OS	BP2767
26.0475	25.7382	25.8459	27.4894	27.0381	NaN	0.37427	aldehyde catabolic process;catabolic process;cellular aldehyde metabolic process;cellular catabolic process;cellular metabolic process;cellular process;formaldehyde catabolic process;formaldehyde metabolic process;metabolic process;small molecule catabolic process;small molecule metabolic process	carboxylic ester hydrolase activity;catalytic activity;hydrolase activity;hydrolase activity, acting on ester bonds;S-formylglutathione hydrolase activity;thiolester hydrolase activity		Methane metabolism	Esterase	+		UP	9	9	9	52.5	52.5	52.5	31.446	0	66.408	520920000	45	0.00659398	0.000932039	1.38655	4.54758	Q7VT07	Q7VT07	Putative esterase OS	BP3750
25.3352	25.7615	25.4649	27.0609	26.7482	NaN	0.368657					DUF1841	+		UP	2	2	2	16.3	16.3	16.3	16.351	0	11.727	401760000	11	0.00621059	0.00096	1.38402	4.60913	Q7VVZ1	Q7VVZ1	Uncharacterized protein OS	BP2489
25.2818	24.5068	25.1151	26.5836	26.3164	27.0637	0.361358	establishment of localization;transport		cell part;external encapsulating structure part;outer membrane-bounded periplasmic space;periplasmic space		SBP_bac_7	+		UP	6	6	6	25.7	25.7	25.7	37.423	0	29.062	332710000	22	0.00630286	0.00109091	1.68667	4.003	Q7VVI8	Q7VVI8	Putative exported protein OS	BP2671
28.2568	28.2232	28.4667	29.7404	29.9559	28.7297	0.357595						+		UP	12	12	12	64.3	64.3	64.3	28.391	0	169.89	3139400000	94	0.0396321	0.0109524	1.15977	2.38845	Q7VY31	Q7VY31	Putative amino acid-binding periplasmic protein OS	BP1532
23.4789	23.229	23.4817	24.8779	25.1087	NaN	0.350042			cell part;external encapsulating structure part;outer membrane-bounded periplasmic space;periplasmic space		TctC	+		UP	5	5	5	40.2	40.2	40.2	33.871	0	40.383	100220000	20	0.00139162	0	1.59677	6.70396	Q7VSE5	Q7VSE5	Putative exported protein OS	BP0486
24.2067	23.996	24.3902	25.5967	25.8706	NaN	0.34701						+		UP	8	8	8	33.2	33.2	33.2	47.427	0	54.773	170720000	24	0.00332592	0	1.53602	5.5057	Q7VWI0	Q7VWI0	Putative regulatory lipoprotein OS	BP2271
22.509	22.504	22.9862	24.2897	24.278	NaN	0.292225			cell part;external encapsulating structure part;outer membrane-bounded periplasmic space;periplasmic space		TctC	+		UP	6	6	6	21.6	21.6	21.6	34.522	0	27.263	60796000	15	0.00433242	0	1.61745	5.27743	Q7VV33	Q7VV33	Putative exported protein OS	BP2873
30.2316	30.3359	30.7296	32.1426	32.1996	31.1192	0.285844			cell part;external encapsulating structure part;outer membrane-bounded periplasmic space;periplasmic space		TctC	+		UP	17	17	17	75.2	75.2	75.2	35.856	0	287.25	14440000000	179	0.0221553	0.00263462	1.3881	2.87766	Q7VRZ5	Q7VRZ5	Putative exported protein OS	BP0664
23.9842	23.7119	23.8499	25.8467	25.5982	NaN	0.27309					Lipoprotein_15	+		UP	8	8	8	55.7	55.7	55.7	12.961	0	28.857	156420000	32	0.000852745	0	1.87378	7.89333	Q7VV00	Q7VV00	Putative exported protein OS	BP2915
26.434	26.4603	26.3628	27.9406	28.5058	29.1523	0.237863			cell part;membrane;outer membrane		Autotransporter;Autotrns_rpt	+		UP	49	49	49	41.2	41.2	41.2	222.92	0	323.31	912210000	183	0.00384023	0	2.11387	4.68437	Q7VSA8	Q7VSA8	Autotransporter OS	BP0529
24.4415	24.804	24.901	26.9193	26.9733	NaN	0.226518			cell part;external encapsulating structure part;outer membrane-bounded periplasmic space;periplasmic space		TctC	+		UP	7	7	7	44.6	44.6	44.6	33.44	0	27.205	340960000	31	0.00116268	0	2.2308	7.92072	Q7VTM2	Q7VTM2	Putative exported protein OS	BP3501
28.0807	27.8593	28.4247	30.4288	30.5715	28.7541	0.196404	response to stimulus;response to stress				Usp	+		UP	7	7	7	77.3	77.3	77.3	15.135	0	70.445	3640800000	83	0.0414072	0.00724812	1.79657	2.54394	Q7VYK8	Q7VYK8	Universal stress family protein OS	BP1315
22.9351	23.3566	23.138	26.127	25.0059	NaN	0.185765					zf-CHCC	+		UP	3	3	3	84.3	84.3	84.3	7.3373	0	31.966	134000000	16	0.0122669	0.000897196	2.42322	4.43507	Q7VTV4	Q7VTV4	Uncharacterized protein OS	BP3399
18.4779	18.5427	18.397	18.9599	NaN	NaN		cellular process;establishment of localization;establishment of localization in cell;establishment of protein localization;protein secretion;protein transmembrane transport;protein transport;protein transport by the Tat complex;secretion;secretion by cell;transmembrane transport;transport	macromolecule transmembrane transporter activity;protein transmembrane transporter activity;protein transporter activity;substrate-specific transmembrane transporter activity;substrate-specific transporter activity;transmembrane transporter activity;transporter activity	cell part;integral to membrane;integral to plasma membrane;intrinsic to membrane;intrinsic to plasma membrane;macromolecular complex;membrane part;plasma membrane part;protein complex;TAT protein transport complex	Bacterial secretion system;Protein export	MttA_Hcf106				2	2	2	34.7	34.7	34.7	8.1642	0	5.6291	1887500	8	NaN	1	0	NaN	Q7VSY2	Q7VSY2	Sec-independent protein translocase protein TatA OS	tatA
19.4504	19.454	19.4141	19.5017	18.7623	NaN		cellular process;establishment of localization;establishment of localization in cell;establishment of protein localization;protein secretion;protein transmembrane transport;protein transport;protein transport by the Tat complex;secretion;secretion by cell;transmembrane transport;transport	macromolecule transmembrane transporter activity;protein transmembrane transporter activity;protein transporter activity;substrate-specific transmembrane transporter activity;substrate-specific transporter activity;transmembrane transporter activity;transporter activity	cell part;integral to membrane;integral to plasma membrane;intrinsic to membrane;intrinsic to plasma membrane;macromolecular complex;membrane part;plasma membrane part;protein complex;TAT protein transport complex	Bacterial secretion system;Protein export	MttA_Hcf106				3	3	3	29.9	29.9	29.9	15.876	0.0036519	3.2203	3365700	8	0.346519	0.487733	-0.3075	-0.817715	Q7VSY1	Q7VSY1	Sec-independent protein translocase protein TatB OS	tatB
19.7258	19.8614	19.9072	19.9194	19.193	NaN			acyl-CoA dehydrogenase activity;binding;catalytic activity;coenzyme binding;cofactor binding;flavin adenine dinucleotide binding;oxidoreductase activity;oxidoreductase activity, acting on the CH-CH group of donors		beta-Alanine metabolism;Fatty acid metabolism;PPAR signaling pathway;Propanoate metabolism;Valine, leucine and isoleucine degradation	Acyl-CoA_dh_1;Acyl-CoA_dh_M;Acyl-CoA_dh_N				4	4	4	12.5	12.5	12.5	42.672	0	8.4505	4488700	9	0.3976	0.562388	-0.275267	-0.724969	Q7VS28	Q7VS28	Probable acyl-CoA dehydrogenase OS	BP0625
20.4613	NaN	19.689	20.0957	NaN	NaN			transporter activity	cell part;integral to membrane;intrinsic to membrane;membrane part		ACR_tran				2	2	2	2.4	2.4	2.4	115.47	0	5.4456	4350000	4	NaN	1	0	NaN	Q7VWW1	Q7VWW1	Putative efflux system transmembrane protein OS	BP2076
NaN	19.9784	NaN	20.1963	20.0362	NaN		response to chemical stimulus;response to oxidative stress;response to stimulus;response to stress				OsmC				2	2	2	14.5	14.5	14.5	15.242	0.0012399	4.0874	4484900	8	NaN	1	0	NaN	Q7VUE4	Q7VUE4	Uncharacterized protein OS	BP3153
21.4685	22.0232	21.8938	20.2734	NaN	NaN		biosynthetic process;cellular biosynthetic process;cellular macromolecule biosynthetic process;cellular macromolecule metabolic process;cellular metabolic process;cellular process;cellular protein metabolic process;macromolecule biosynthetic process;macromolecule metabolic process;metabolic process;primary metabolic process;protein metabolic process;translation	binding;nucleic acid binding;RNA binding;rRNA binding;structural constituent of ribosome;structural molecule activity;tRNA binding	cell part;intracellular organelle part;intracellular part;macromolecular complex;organelle part;ribonucleoprotein complex;small ribosomal subunit	Ribosome	Ribosom_S12_S23				4	4	4	43.2	43.2	43.2	13.958	0	7.1964	12591000	10	NaN	1	0	NaN	Q7VTD7	Q7VTD7	30S ribosomal protein S12 OS	rpsL
20.6972	21.1888	NaN	20.4834	NaN	NaN						Rhodanese				1	1	1	12.1	12.1	12.1	14.96	0	8.9078	6847500	8	NaN	1	0	NaN	Q7VS44	Q7VS44	Uncharacterized protein OS	BP0606
19.4142	21.3471	19.5556	20.5727	NaN	NaN										4	4	4	14.4	14.4	14.4	51.655	0	7.3479	6427400	13	NaN	1	0	NaN	Q7VY72	Q7VY72	Putative membrane protein OS	BP1485
20.6239	20.582	20.5856	20.6671	20.8746	NaN		biosynthetic process;cellular biosynthetic process;cellular macromolecule biosynthetic process;cellular macromolecule metabolic process;cellular metabolic process;cellular nitrogen compound metabolic process;cellular process;macromolecule biosynthetic process;macromolecule metabolic process;metabolic process;nitrogen compound metabolic process;nucleic acid metabolic process;nucleobase-containing …	binding;DNA binding;nucleic acid binding;nucleic acid binding transcription factor activity;sequence-specific DNA binding transcription factor activity			HTH_1;LysR_substrate				2	2	2	9	9	9	31.303	0.0012438	4.1576	8425100	5	0.116062	0.367791	0.173683	0.968981	Q7VV26	Q7VV26	Putative lysR-family transcriptional regulator OS	BP2882
20.7528	20.4876	NaN	20.6949	NaN	NaN			binding;catalytic activity;cation binding;ion binding;magnesium ion binding;metal ion binding;prenyltransferase activity;transferase activity;transferase activity, transferring alkyl or aryl (other than methyl) groups		Terpenoid backbone biosynthesis	Prenyltransf				3	3	3	15.7	15.7	15.7	29.079	0	9.1851	6923600	10	NaN	1	0	NaN	Q7VYC6	Q7VYC6	Isoprenyl transferase OS	uppS
20.6387	21.308	20.2209	20.746	NaN	NaN		ATP biosynthetic process;ATP metabolic process;ATP synthesis coupled proton transport;biosynthetic process;cation transport;cellular biosynthetic process;cellular metabolic process;cellular nitrogen compound biosynthetic process;cellular nitrogen compound metabolic process;cellular process;energy coupled proton transport, down electrochemical gradient;establishment of localization;heterocycle bio…	cation transmembrane transporter activity;hydrogen ion transmembrane transporter activity;hydrogen ion transporting ATP synthase activity, rotational mechanism;inorganic cation transmembrane transporter activity;ion transmembrane transporter activity;monovalent inorganic cation transmembrane transporter activity;substrate-specific transmembrane transporter activity;substrate-specific transporter …	cell part;integral to membrane;intracellular part;intrinsic to membrane;macromolecular complex;membrane;membrane part;plasma membrane;protein complex;proton-transporting ATP synthase complex, coupling factor F(o);proton-transporting two-sector ATPase complex, proton-transporting domain	Oxidative phosphorylation;Photosynthesis	ATP-synt_A				2	2	2	14.3	14.3	14.3	32.102	0.0030469	3.2904	7414800	7	NaN	1	0	NaN	Q7VU50	Q7VU50	ATP synthase subunit a OS	atpB
21.2758	21.5089	21.7658	20.7569	21.1913	NaN		biosynthetic process;cellular biosynthetic process;cellular macromolecule biosynthetic process;cellular macromolecule metabolic process;cellular metabolic process;cellular process;cellular protein metabolic process;macromolecule biosynthetic process;macromolecule metabolic process;metabolic process;primary metabolic process;protein metabolic process;translation	structural constituent of ribosome;structural molecule activity	cell part;cytoplasmic part;intracellular non-membrane-bounded organelle;intracellular organelle;intracellular part;macromolecular complex;non-membrane-bounded organelle;organelle;ribonucleoprotein complex;ribosome	Ribosome	Ribosomal_L33				3	3	3	45.5	45.5	45.5	6.4956	0	6.0631	13588000	12	0.11268	0.109505	-0.542734	-1.57728	Q7VWY2	Q7VWY2	50S ribosomal protein L33 OS	rpmG
20.5656	20.7429	NaN	20.7578	20.7374	NaN		alcohol biosynthetic process;alcohol metabolic process;amine metabolic process;amino sugar biosynthetic process;amino sugar metabolic process;aminoglycan biosynthetic process;aminoglycan metabolic process;biological regulation;biosynthetic process;carbohydrate biosynthetic process;carbohydrate metabolic process;cell cycle;cell division;cell wall macromolecule biosynthetic process;cell wall macrom…	acetylglucosaminyltransferase activity;binding;carbohydrate binding;catalytic activity;transferase activity;transferase activity, transferring glycosyl groups;transferase activity, transferring hexosyl groups;UDP-glycosyltransferase activity;UDP-N-acetyl-D-glucosamine:N-acetylmuramoyl-L-alanyl-D-glutamyl-meso-2,6-diaminopimelyl-D-alanyl-D-alanine-diphosphoundecaprenol 4-beta-N-acetylglucosaminlyt…	cell part;membrane;plasma membrane	Cell cycle - Caulobacter;Peptidoglycan biosynthesis	Glyco_tran_28_C;Glyco_transf_28				3	3	3	11.5	11.5	11.5	37.907	0	23.583	6757800	7	0.40531	0.736621	0.0933495	0.493298	Q7VUQ3	Q7VUQ3	UDP-N-acetylglucosamine--N-acetylmuramyl-(pentapeptide) pyrophosphoryl-undecaprenol N-acetylglucosamine transferase OS	murG
21.3628	21.5964	21.1193	20.9789	NaN	NaN			binding;catalytic activity;cation binding;GTP binding;GTPase activity;guanyl nucleotide binding;guanyl ribonucleotide binding;hydrolase activity;hydrolase activity, acting on acid anhydrides;hydrolase activity, acting on acid anhydrides, in phosphorus-containing anhydrides;ion binding;magnesium ion binding;metal ion binding;nucleoside-triphosphatase activity;nucleotide binding;purine nucleotide b…	cell part;cytoplasm;intracellular part		GTP-bdg_N;MMR_HSR1				2	2	2	6.5	6.5	6.5	40.224	0	13.34	10419000	7	NaN	1	0	NaN	Q7VWL7	Q7VWL7	GTPase HflX OS	hflX
20.8166	20.9115	20.8525	20.9927	20.8486	NaN						LemA				3	3	3	20.6	20.6	20.6	23.19	0	16	9756900	8	0.417757	0.803971	0.0604496	0.367487	Q7W0G6	Q7W0G6	Putative exported protein OS	BP0169
NaN	20.8584	21.5218	21.1117	NaN	NaN			catalytic activity		Biosynthesis of siderophore group nonribosomal peptides	Isochorismatase				2	2	2	9.8	9.8	9.8	23.354	0.0018349	3.3773	12387000	6	NaN	1	0	NaN	Q7VUW9	Q7VUW9	Uncharacterized protein OS	BP2949
22.5957	22.3233	21.6807	21.1521	NaN	NaN		cellular macromolecule metabolic process;cellular metabolic process;cellular nitrogen compound metabolic process;cellular process;DNA integration;DNA metabolic process;macromolecule metabolic process;metabolic process;nitrogen compound metabolic process;nucleic acid metabolic process;nucleobase-containing compound metabolic process;primary metabolic process	binding;DNA binding;nucleic acid binding;sequence-specific DNA binding			LZ_Tnp_IS481;rve				4	4	2	20.6	20.6	9.5	35.661	0	6.0202	22328000	8	NaN	1	0	NaN	Q7VWT8;Q7VW75;Q7VTN9;Q7TTA9;Q7TTA1;Q7TTA0;Q79H25;Q7VX93;Q7W0K4;Q7VZN0;Q7VZL1;Q7VZK5;Q7VZ51;Q7VYA0;Q7VWA5;Q7VW54;Q7VU99;Q7VU26;Q7VTI8;Q7VSW4;Q7VSB8;Q7TTJ9;Q7TTI6;Q7TTC0;Q7TTB9;Q7TTB5;Q7TTB4;Q7TTA8;Q7TTA7;Q7TTA4;Q7TTA3;Q7TT97;Q7TT94;Q7TT88;Q7VVB5;Q7VSN8;Q7W005	Q7VWT8;Q7VW75;Q7VTN9;Q7TTA9;Q7TTA1;Q7TTA0;Q79H25;Q7VX93;Q7W0K4;Q7VZN0;Q7VZL1;Q7VZK5;Q7VZ51;Q7VYA0;Q7VWA5;Q7VW54;Q7VU99;Q7VU26;Q7VTI8;Q7VSW4;Q7VSB8;Q7TTJ9;Q7TTI6;Q7TTC0;Q7TTB9;Q7TTB5;Q7TTB4;Q7TTA8;Q7TTA7;Q7TTA4;Q7TTA3;Q7TT97;Q7TT94;Q7TT88;Q7VVB5;Q7VSN8;Q7W005	Transposase OS;Transposase OS;Transposase OS;Transposase OS;Transposase OS;Transposase OS;Transposase OS;Transposase OS;Transposase OS;Transposase OS;Transposase OS;Transposase OS;Transposase OS;Transposase OS;Transposase OS;Transposase OS;Transposase OS;T	BP0110;BP0365;BP0517;BP0704;BP0867;BP0891;BP0897;BP1086;BP1450;BP1911;BP2105;BP2355;BP2390;BP2415;BP2763;BP3220;BP3311;BP3478;BP3548;BP3806
20.7297	20.4206	20.5098	21.189	20.8519	NaN		amine biosynthetic process;amine metabolic process;aromatic compound biosynthetic process;biosynthetic process;carboxylic acid biosynthetic process;carboxylic acid metabolic process;cellular amine metabolic process;cellular amino acid biosynthetic process;cellular amino acid metabolic process;cellular aromatic compound metabolic process;cellular biosynthetic process;cellular ketone metabolic proc…	binding;catalytic activity;coenzyme binding;cofactor binding;dihydrofolate reductase activity;NADP binding;nucleotide binding;oxidoreductase activity;oxidoreductase activity, acting on the CH-NH group of donors;oxidoreductase activity, acting on the CH-NH group of donors, NAD or NADP as acceptor		Folate biosynthesis;One carbon pool by folate	DHFR_1				3	3	3	15.6	15.6	15.6	17.801	0.00063654	4.9641	9007300	10	0.073551	0.0794179	0.467083	1.71248	Q7VUE2	Q7VUE2	Dihydrofolate reductase OS	folA
21.7146	21.4293	20.9462	21.2104	20.8257	NaN		biological regulation;biosynthetic process;cellular biosynthetic process;cellular macromolecule biosynthetic process;cellular macromolecule metabolic process;cellular metabolic process;cellular nitrogen compound metabolic process;cellular process;macromolecule biosynthetic process;macromolecule metabolic process;metabolic process;nitrogen compound metabolic process;nucleic acid metabolic process;…	binding;DNA binding;nucleic acid binding			TetR_N				3	3	3	23.2	23.2	23.2	26.308	0.00063898	5.1046	12539000	7	0.363492	0.488338	-0.345316	-0.816224	Q7VT46	Q7VT46	TetR-family transcriptional regulator OS	BP3710
21.5737	21.4167	21.3831	21.2714	21.3006	NaN				cell part;external encapsulating structure part;outer membrane-bounded periplasmic space;periplasmic space		TctC				3	3	3	16.7	16.7	16.7	34.019	0	7.1416	14315000	8	0.110655	0.365268	-0.171833	-0.972958	Q7VZT0	Q7VZT0	Putative exported protein OS	BP0807
21.0654	20.8928	20.7559	21.2875	21.069	NaN		biological regulation;positive regulation of biological process;positive regulation of biosynthetic process;positive regulation of cellular biosynthetic process;positive regulation of cellular metabolic process;positive regulation of cellular process;positive regulation of gene expression;positive regulation of macromolecule biosynthetic process;positive regulation of macromolecule metabolic proc…	binding;cation binding;copper ion binding;DNA binding;ion binding;metal ion binding;nucleic acid binding;nucleic acid binding transcription factor activity;sequence-specific DNA binding transcription factor activity;transition metal ion binding			MerR;MerR-DNA-bind				2	2	2	19.7	19.7	19.7	14.888	0	12.384	10768000	12	0.148497	0.268668	0.273551	1.13318	Q7VXM5	Q7VXM5	MerR-family transcriptional regulator OS	BP1726
21.069	21.3709	22.0109	21.3361	21.1616	NaN			catalytic activity;oxidoreductase activity			adh_short				3	3	3	13.5	13.5	13.5	26.911	0	7.683	14480000	5	0.565241	0.717536	-0.23475	-0.505561	Q7VV51	Q7VV51	Probable short chain dehydrogenase OS	BP2853
20.3975	21.2467	NaN	21.4148	NaN	NaN						Inhibitor_I78				2	2	2	22.8	22.8	22.8	11.767	0.00063735	5.0639	9765000	3	NaN	1	0	NaN	Q7VWS3	Q7VWS3	Putative exported protein OS	BP2125A
21.4315	21.3334	21.5443	21.5357	21.4754	NaN		alcohol metabolic process;amine metabolic process;amino sugar metabolic process;aminoglycan metabolic process;carbohydrate metabolic process;cellular carbohydrate metabolic process;cellular metabolic process;cellular process;glycosaminoglycan metabolic process;macromolecule metabolic process;metabolic process;monosaccharide metabolic process;nitrogen compound metabolic process;peptidoglycan metab…	adenyl nucleotide binding;adenyl ribonucleotide binding;ATP binding;binding;catalytic activity;kinase activity;nucleotide binding;phosphotransferase activity, alcohol group as acceptor;purine nucleotide binding;purine ribonucleoside triphosphate binding;purine ribonucleotide binding;ribonucleotide binding;transferase activity;transferase activity, transferring phosphorus-containing groups			UPF0075				3	3	3	15.3	15.3	15.3	39.576	0	17.542	14853000	9	0.460042	0.793991	0.0691503	0.380348	Q7VUW3	Q7VUW3	Anhydro-N-acetylmuramic acid kinase OS	anmK
21.9918	21.396	21.3571	21.5605	21.0419	NaN				cell part;external encapsulating structure part;outer membrane-bounded periplasmic space;periplasmic space		TctC				2	2	2	12.4	12.4	12.4	36.491	0	6.0304	15130000	6	0.455556	0.614892	-0.280433	-0.655035	Q7VVK9	Q7VVK9	Putative exported protein OS	BP2647
NaN	21.1998	NaN	21.5877	21.0417	NaN		biosynthetic process;cellular biosynthetic process;cellular macromolecule biosynthetic process;cellular macromolecule metabolic process;cellular metabolic process;cellular nitrogen compound metabolic process;cellular process;macromolecule biosynthetic process;macromolecule metabolic process;metabolic process;nitrogen compound metabolic process;nucleic acid metabolic process;nucleobase-containing …	binding;DNA binding;nucleic acid binding;nucleic acid binding transcription factor activity;sequence-specific DNA binding transcription factor activity			GntR;UTRA				2	2	2	13	13	13	32.201	0.0012626	4.5967	9087600	2	NaN	1	0	NaN	Q7VXG0	Q7VXG0	Probable GntR-family transcriptional regulator OS	BP1814
21.5476	21.6801	21.3496	21.6678	21.671	NaN		aromatic compound biosynthetic process;biosynthetic process;carboxylic acid biosynthetic process;carboxylic acid metabolic process;cellular aromatic compound metabolic process;cellular biosynthetic process;cellular ketone metabolic process;cellular metabolic process;cellular nitrogen compound biosynthetic process;cellular nitrogen compound metabolic process;cellular process;ectoine biosynthetic p…	acetyltransferase activity;catalytic activity;diaminobutyrate acetyltransferase activity;N-acetyltransferase activity;N-acyltransferase activity;transferase activity;transferase activity, transferring acyl groups;transferase activity, transferring acyl groups other than amino-acyl groups		Glycine, serine and threonine metabolism	Acetyltransf_1				4	4	4	33.3	33.3	33.3	20.701	0	11.166	15949000	19	0.330495	0.623676	0.143634	0.641282	Q7VWK0	Q7VWK0	L-2,4-diaminobutyric acid acetyltransferase OS	ectA
21.6	21.5084	21.2515	21.6928	21.4362	NaN			binding;catalytic activity;cation binding;hydrolase activity;ion binding;metal ion binding;metallopeptidase activity;peptidase activity;peptidase activity, acting on L-amino acid peptides			DUF1485;MlrC_C				4	4	4	14	14	14	53.057	0	7.5682	16631000	9	0.548997	0.771659	0.1112	0.419366	Q7VWT2	Q7VWT2	Microcystinase C OS	BP2111
21.2875	21.4	21.5023	21.6985	22.0312	NaN										2	2	2	18.5	18.5	18.5	11.496	0	14.099	16180000	7	0.0503889	0.0519916	0.46825	1.89113	Q7VYW1	Q7VYW1	Putative exported protein OS	BP1192
24.3882	24.1358	24.0092	21.7235	NaN	NaN		cellular process;establishment of localization;establishment of localization in cell;establishment of protein localization;protein secretion;protein secretion by the type IV secretion system;protein transmembrane transport;protein transport;secretion;secretion by cell;secretion by the type IV secretion system;transmembrane transport;transport		cell part;integral to membrane;intrinsic to membrane;membrane;membrane part;plasma membrane		VirB8				9	9	9	39.9	39.9	39.9	25.994	0	35.381	62468000	24	NaN	1	0	NaN	Q7VSX6	Q7VSX6	Type IV secretion system protein PtlE OS	ptlE
21.3744	21.3796	NaN	21.7396	NaN	NaN		biological regulation;cell redox homeostasis;cellular component assembly;cellular component assembly at cellular level;cellular component organization;cellular component organization at cellular level;cellular component organization or biogenesis;cellular component organization or biogenesis at cellular level;cellular homeostasis;cellular macromolecular complex assembly;cellular macromolecular co…	catalytic activity;electron carrier activity;oxidoreductase activity;oxidoreductase activity, acting on a sulfur group of donors;oxidoreductase activity, acting on a sulfur group of donors, NAD or NADP as acceptor;oxidoreductase activity, acting on NADH or NADPH;protein-disulfide reductase activity	cell part;integral to membrane;intrinsic to membrane;membrane;membrane part;plasma membrane		DsbC;DsbD				2	2	2	6	6	6	67.256	0	19.872	13163000	8	NaN	1	0	NaN	Q7VTA4	Q7VTA4	Thiol:disulfide interchange protein DsbD OS	dsbD
22.4634	22.722	22.0048	21.8117	21.5268	NaN		cellular macromolecule metabolic process;cellular metabolic process;cellular nitrogen compound metabolic process;cellular process;DNA integration;DNA metabolic process;DNA recombination;macromolecule metabolic process;metabolic process;nitrogen compound metabolic process;nucleic acid metabolic process;nucleobase-containing compound metabolic process;primary metabolic process	binding;DNA binding;nucleic acid binding			Phage_integrase				4	4	4	14.6	14.6	14.6	37.471	0	10.613	23913000	8	0.0875801	0.0545164	-0.727483	-1.86151	Q7VSD1	Q7VSD1	Integrase OS	BP0502
21.6459	21.3421	21.2007	21.8128	21.7892	NaN		metabolic process;oxidation-reduction process	2 iron, 2 sulfur cluster binding;4 iron, 4 sulfur cluster binding;binding;cation binding;electron carrier activity;ion binding;iron-sulfur cluster binding;metal cluster binding;metal ion binding	cell part;membrane		FeS				3	3	3	20.2	20.2	20.2	22.584	0	10.7	16269000	20	0.0972656	0.126344	0.404766	1.50033	Q7VTG1	Q7VTG1	Putative ferredoxin OS	BP3579
21.9967	21.9279	NaN	21.824	22.4104	NaN						DUF1949;UPF0029				3	3	3	27.2	27.2	27.2	20.8	0	18.414	18746000	10	0.652147	0.798693	0.1549	0.391941	Q7VXN7	Q7VXN7	Uncharacterized protein OS	BP1712
21.8526	21.5083	NaN	21.8918	21.6807	NaN										4	4	4	44.7	44.7	44.7	12.917	0	11.701	17460000	10	0.652595	0.818169	0.1058	0.35041	Q7VW09	Q7VW09	Uncharacterized protein OS	BP2469
25.5486	25.6236	25.2166	21.8936	NaN	NaN						ABC_sub_bind				14	14	14	47.6	47.6	47.6	42.987	0	62.165	153150000	46	NaN	1	0	NaN	Q79GS0	Q79GS0	Putative exported protein OS	BP2231
22.5542	22.5507	NaN	21.9687	22.5491	NaN			catalytic activity		Nicotinate and nicotinamide metabolism	Isochorismatase				3	3	3	25.1	25.1	25.1	23.18	0	10.821	25335000	6	0.418241	0.572956	-0.293549	-0.752292	Q7VTL9	Q7VTL9	Uncharacterized protein OS	BP3506
NaN	NaN	20.4764	21.9755	21.5849	NaN			beta-alanine-pyruvate transaminase activity;binding;catalytic activity;cofactor binding;pyridoxal phosphate binding;transaminase activity;transferase activity;transferase activity, transferring nitrogenous groups;vitamin B6 binding;vitamin binding		beta-Alanine metabolism;Propanoate metabolism;Valine, leucine and isoleucine degradation	Aminotran_3				3	3	3	13.6	13.6	13.6	46.797	0	16.982	9691800	6	NaN	1	0	NaN	Q7VUE0	Q7VUE0	Omega-amino acid--pyruvate aminotransferase OS	BP3157
21.7708	21.7609	21.0525	22.1407	21.9394	NaN		response to chemical stimulus;response to oxidative stress;response to stimulus;response to stress	antioxidant activity;catalytic activity;glutathione peroxidase activity;oxidoreductase activity;oxidoreductase activity, acting on peroxide as acceptor;peroxidase activity		Arachidonic acid metabolism;Glutathione metabolism	GSHPx				3	3	3	24.7	24.7	24.7	18.422	0	6.9593	18010000	7	0.203667	0.221121	0.511983	1.23063	Q7VYL7	Q7VYL7	Glutathione peroxidase OS	BP1301
23.1742	22.5099	23.0493	22.1538	NaN	NaN		cellular macromolecule metabolic process;cellular metabolic process;cellular nitrogen compound metabolic process;cellular process;cellular response to stimulus;cellular response to stress;DNA metabolic process;DNA recombination;DNA repair;macromolecule metabolic process;metabolic process;nitrogen compound metabolic process;nucleic acid metabolic process;nucleobase-containing compound metabolic pr…	5'-3' exonuclease activity;binding;catalytic activity;exonuclease activity;hydrolase activity;hydrolase activity, acting on ester bonds;nuclease activity;nucleic acid binding		Base excision repair;Homologous recombination;Mismatch repair	DHH;DHHA1				2	2	2	6.9	6.9	6.9	60.586	0	9.8488	31567000	7	NaN	1	0	NaN	Q7VZ34	Q7VZ34	Single-stranded-DNA-specific exonuclease OS	recJ
22.5179	22.2466	22.3517	22.1606	22.4212	NaN		cellular metabolic process;cellular process;metabolic process;phosphorus metabolic process	catalytic activity;exopolyphosphatase activity;hydrolase activity;hydrolase activity, acting on acid anhydrides;hydrolase activity, acting on acid anhydrides, in phosphorus-containing anhydrides;pyrophosphatase activity		Purine metabolism	Ppx-GppA				3	3	3	7.2	7.2	7.2	55.065	0	9.1842	27276000	10	0.604737	0.818059	-0.0811663	-0.337053	Q7VZ61	Q7VZ61	Exopolyphosphatase OS	ppx
21.8097	22.0405	22.5366	22.191	22.9607	NaN		biosynthetic process;cellular biosynthetic process;cellular macromolecule biosynthetic process;cellular macromolecule metabolic process;cellular metabolic process;cellular process;cellular protein metabolic process;macromolecule biosynthetic process;macromolecule metabolic process;metabolic process;primary metabolic process;protein metabolic process;translation	structural constituent of ribosome;structural molecule activity	cell part;cytoplasmic part;intracellular non-membrane-bounded organelle;intracellular organelle;intracellular part;macromolecular complex;non-membrane-bounded organelle;organelle;ribonucleoprotein complex;ribosome	Ribosome	Ribosomal_L29				2	2	2	30.2	30.2	30.2	7.0982	0	9.2029	27497000	11	0.343911	0.42479	0.446916	0.896238	Q7VTC5	Q7VTC5	50S ribosomal protein L29 OS	rpmC
22.1085	21.6742	NaN	22.2108	NaN	NaN		biosynthetic process;cellular biosynthetic process;cellular macromolecule biosynthetic process;cellular macromolecule metabolic process;cellular metabolic process;cellular nitrogen compound metabolic process;cellular process;macromolecule biosynthetic process;macromolecule metabolic process;metabolic process;nitrogen compound metabolic process;nucleic acid metabolic process;nucleobase-containing …	binding;DNA binding;nucleic acid binding;nucleic acid binding transcription factor activity;sequence-specific DNA binding transcription factor activity			HTH_1;LysR_substrate				3	3	3	15.2	15.2	15.2	35.779	0	22.116	18502000	4	NaN	1	0	NaN	Q7VSI4	Q7VSI4	Probable LysR-family transcriptional regulator OS	BP0433
NaN	NaN	23.1935	22.2266	22.7144	NaN			adenyl nucleotide binding;adenyl ribonucleotide binding;ATP binding;ATPase activity;binding;catalytic activity;hydrolase activity;hydrolase activity, acting on acid anhydrides;hydrolase activity, acting on acid anhydrides, in phosphorus-containing anhydrides;nucleoside-triphosphatase activity;nucleotide binding;purine nucleotide binding;purine ribonucleoside triphosphate binding;purine ribonucleo…			ABC_tran				1	1	1	7.9	7.9	7.9	30.329	0	10.365	29402000	10	NaN	1	0	NaN	Q7W0L5	Q7W0L5	Probable ATP-binding component of ABC transporter OS	BP0100
21.3498	22.2735	21.6808	22.2376	22.1179	NaN										1	1	1	20	20	20	10.123	0	14.071	20808000	11	0.328198	0.416137	0.409717	0.907139	Q7VWZ4	Q7VWZ4	Uncharacterized protein OS	BP2037
26.2726	25.9486	25.9488	22.2571	NaN	NaN		biological regulation;multi-organism process;pathogenesis;regulation of biological process;regulation of cellular localization;regulation of cellular process;regulation of establishment of protein localization;regulation of localization;regulation of protein localization;regulation of protein secretion;regulation of protein transport;regulation of secretion;regulation of transport		cell part;cytoplasm;intracellular part		CesT				4	4	4	50	50	50	14.196	0	44.912	227110000	17	NaN	1	0	NaN	Q79GR7	Q79GR7	Uncharacterized protein OS	bscW
NaN	23.3527	NaN	22.3113	22.3006	NaN						DUF2331				5	5	5	19.5	19.5	19.5	40.995	0	12.798	28591000	9	NaN	1	0	NaN	Q7VX15	Q7VX15	Uncharacterized protein OS	BP2011
22.6165	22.5203	21.9685	22.3296	21.911	NaN		biological regulation;biosynthetic process;cellular biosynthetic process;cellular macromolecule biosynthetic process;cellular macromolecule metabolic process;cellular metabolic process;cellular nitrogen compound metabolic process;cellular process;macromolecule biosynthetic process;macromolecule metabolic process;metabolic process;nitrogen compound metabolic process;nucleic acid metabolic process;…	binding;DNA binding;nucleic acid binding			HTH_IclR;IclR				3	3	3	14	14	14	29.482	0	45.365	26134000	12	0.473827	0.64738	-0.248134	-0.614567	Q7VZY9	Q7VZY9	Probable transcriptional regulator OS	BP0727
23.2687	22.9502	22.4186	22.3487	NaN	NaN		amide biosynthetic process;biosynthetic process;biotin biosynthetic process;biotin metabolic process;carboxylic acid biosynthetic process;carboxylic acid metabolic process;cellular amide metabolic process;cellular biosynthetic process;cellular ketone metabolic process;cellular metabolic process;cellular nitrogen compound biosynthetic process;cellular nitrogen compound metabolic process;cellular p…	adenosylmethionine-8-amino-7-oxononanoate transaminase activity;binding;catalytic activity;cofactor binding;pyridoxal phosphate binding;transaminase activity;transferase activity;transferase activity, transferring nitrogenous groups;vitamin B6 binding;vitamin binding		Biotin metabolism	Aminotran_3				3	3	3	12.7	12.7	12.7	46.225	0	9.7887	31129000	9	NaN	1	0	NaN	Q7VWP0	Q7VWP0	Adenosylmethionine-8-amino-7-oxononanoate aminotransferase OS	bioA
22.7257	22.1995	22.2705	22.3673	22.4895	NaN			binding;catalytic activity;coenzyme binding;cofactor binding;flavin adenine dinucleotide binding;oxidoreductase activity;oxidoreductase activity, acting on CH-OH group of donors							5	5	5	33.1	33.1	33.1	29.657	0	13.551	28397000	14	0.899649	0.94388	0.0298335	0.0939242	Q7VZ69	Q7VZ69	Uncharacterized protein OS	BP1063
22.9366	23.122	23.4214	22.3835	NaN	NaN		carbohydrate metabolic process;metabolic process;primary metabolic process	binding;carbohydrate binding;DNA binding;nucleic acid binding;nucleic acid binding transcription factor activity;sequence-specific DNA binding transcription factor activity			HTH_6;SIS				4	4	4	24.1	24.1	24.1	31.019	0	12.737	37030000	8	NaN	1	0	NaN	Q7VW67	Q7VW67	Putative transcriptional regulator OS	BP2399
23.1406	22.9267	23.3688	22.4226	22.9054	NaN					Folate biosynthesis	PTPS				3	3	3	40.1	40.1	40.1	16.557	0	11.239	45907000	15	0.14304	0.159214	-0.481367	-1.39937	Q7VVJ7	Q7VVJ7	Uncharacterized protein OS	BP2660
22.8269	22.6785	22.7475	22.4282	NaN	NaN			adenyl nucleotide binding;adenyl ribonucleotide binding;ATP binding;binding;catalytic activity;deoxyribonuclease activity;DNA binding;endonuclease activity;hydrolase activity;hydrolase activity, acting on ester bonds;nuclease activity;nucleic acid binding;nucleotide binding;purine nucleotide binding;purine ribonucleoside triphosphate binding;purine ribonucleotide binding;ribonucleotide binding			ResIII				6	6	6	10.2	10.2	10.2	117.26	0	42.04	28404000	17	NaN	1	0	NaN	Q7VUH8	Q7VUH8	Putative restriction endonuclease OS	BP3117
22.5128	21.6931	21.4651	22.4299	NaN	NaN			binding;catalytic activity;coenzyme binding;cofactor binding;flavin adenine dinucleotide binding;oxidoreductase activity;oxidoreductase activity, acting on the CH-CH group of donors;tRNA dihydrouridine synthase activity			Dus				5	5	5	21.3	21.3	21.3	37.969	0	7.32	19311000	8	NaN	1	0	NaN	Q7VTU3	Q7VTU3	tRNA-dihydrouridine synthase OS	BP3414
21.8338	22.1844	21.9685	22.5023	NaN	NaN				cell part;external encapsulating structure part;outer membrane-bounded periplasmic space;periplasmic space		TctC				3	3	3	19.2	19.2	19.2	34.982	0.0012587	4.4827	24255000	8	NaN	1	0	NaN	Q7VVX2	Q7VVX2	Putative exported protein OS	BP2513
22.007	NaN	NaN	22.5194	22.5363	NaN			adenyl nucleotide binding;adenyl ribonucleotide binding;ATP binding;ATPase activity;binding;catalytic activity;hydrolase activity;hydrolase activity, acting on acid anhydrides;hydrolase activity, acting on acid anhydrides, in phosphorus-containing anhydrides;nucleoside-triphosphatase activity;nucleotide binding;purine nucleotide binding;purine ribonucleoside triphosphate binding;purine ribonucleo…		ABC transporters	ABC_tran				3	3	3	14.4	14.4	14.4	28.212	0	18.164	17753000	8	NaN	1	0	NaN	Q7VSG3	Q7VSG3	ABC-transporter, ATP-binding component OS	BP0462
22.3079	22.5727	NaN	22.5773	NaN	NaN		biosynthetic process;metabolic process	catalytic activity;transferase activity			Glyco_trans_4_4;Glycos_transf_1				3	3	3	14.7	14.7	14.7	40.435	0	6.9864	22019000	5	NaN	1	0	NaN	Q7VWC9	Q7VWC9	Putative transferase OS	BP2331
22.9031	23.3265	23.9802	22.5949	NaN	NaN			acetolactate synthase activity;binding;catalytic activity;cation binding;coenzyme binding;cofactor binding;ion binding;magnesium ion binding;metal ion binding;thiamine pyrophosphate binding;transferase activity;transferase activity, transferring aldehyde or ketonic groups;vitamin binding		Butanoate metabolism;C5-Branched dibasic acid metabolism;Pantothenate and CoA biosynthesis;Valine, leucine and isoleucine biosynthesis	TPP_enzyme_C;TPP_enzyme_M;TPP_enzyme_N				2	2	2	6.6	6.6	6.6	59.573	0	36.875	45762000	9	NaN	1	0	NaN	Q7VZU8	Q7VZU8	Putative acetolactate synthase large subunit OS	ilvB
23.0892	22.5697	22.3297	22.5954	22.2216	NaN		cellular macromolecule metabolic process;cellular metabolic process;cellular nitrogen compound metabolic process;cellular process;macromolecule metabolic process;macromolecule modification;metabolic process;ncRNA metabolic process;ncRNA processing;nitrogen compound metabolic process;nucleic acid metabolic process;nucleobase-containing compound metabolic process;primary metabolic process;pseudouri…	binding;catalytic activity;intramolecular transferase activity;isomerase activity;nucleic acid binding;pseudouridine synthase activity;RNA binding			TruB_N				3	3	3	18.4	18.4	18.4	26.181	0	17.517	32086000	10	0.486187	0.656309	-0.254367	-0.603977	P65852	P65852	tRNA pseudouridine synthase B OS	truB
26.2015	26.1331	25.6836	22.6173	NaN	NaN		establishment of localization;establishment of protein localization;multi-organism process;pathogenesis;protein transport;transport	adenyl nucleotide binding;adenyl ribonucleotide binding;ATP binding;binding;nucleotide binding;purine nucleotide binding;purine ribonucleoside triphosphate binding;purine ribonucleotide binding;ribonucleotide binding	cell part;cytoplasm;intracellular part		T2SE				13	13	13	47.2	47.2	47.2	37.158	0	35.64	216840000	40	NaN	1	0	NaN	Q7VSX3	Q7VSX3	Type IV secretion system protein PtlH OS	ptlH
22.3846	21.8519	21.9937	22.6555	22.1606	NaN						DUF1653				4	4	4	63	63	63	9.1533	0	23.377	25286000	13	0.316454	0.436421	0.331317	0.880626	Q7VSH4	Q7VSH4	Uncharacterized protein OS	BP0450
22.5206	22.6641	22.0161	22.7633	22.956	NaN						DUF2944				5	5	5	30	30	30	21.747	0	21.91	32295000	20	0.179799	0.206026	0.459383	1.26326	Q7VTR4	Q7VTR4	Uncharacterized protein OS	BP3448
23.1528	22.799	22.8646	22.7694	22.444	NaN		multi-organism process;pathogenesis		cell part;extracellular region part;host cell membrane;host cell part;host cell plasma membrane;membrane;other organism cell membrane;other organism membrane;other organism part		APT;Pertussis_S2S3				6	6	6	38.1	38.1	38.1	24.799	0	22.822	38093000	17	0.171228	0.254591	-0.3321	-1.16349	P04978	P04978	Pertussis toxin subunit 2 OS	ptxB
22.7348	22.9405	22.3075	22.7885	22.5709	NaN		biosynthetic process;cellular biosynthetic process;cellular macromolecule biosynthetic process;cellular macromolecule metabolic process;cellular metabolic process;cellular nitrogen compound metabolic process;cellular process;macromolecule biosynthetic process;macromolecule metabolic process;metabolic process;nitrogen compound metabolic process;nucleic acid metabolic process;nucleobase-containing …	binding;catalytic activity;cofactor binding;DNA binding;nucleic acid binding;nucleic acid binding transcription factor activity;pyridoxal phosphate binding;sequence-specific DNA binding transcription factor activity;vitamin B6 binding;vitamin binding			Aminotran_1_2;GntR				4	4	4	15.8	15.8	15.8	47.245	0	38.876	33678000	12	0.945748	0.969524	0.0187661	0.053016	Q7VYK6	Q7VYK6	GntR-family transcriptional regulator OS	BP1319
NaN	22.4488	NaN	22.8011	22.3164	NaN						HD				4	4	4	28.9	28.9	28.9	21.839	0	16.298	27531000	7	NaN	1	0	NaN	Q7VTL7	Q7VTL7	Uncharacterized protein OS	BP3508
22.7898	22.7637	22.9942	22.8263	23.1232	NaN						Alkyl_sulf_C;HxlR				3	3	3	17.6	17.6	17.6	24.183	0	7.5846	40478000	9	0.451039	0.712206	0.125516	0.511814	Q7VZR2	Q7VZR2	Putative transcriptional regulator OS	BP0829
22.6926	23.7491	NaN	22.8627	NaN	NaN			catalytic activity;transferase activity			Glycos_transf_2				5	5	5	29.3	29.3	29.3	35.977	0	24.246	39916000	10	NaN	1	0	NaN	Q7VU85	Q7VU85	Putative glycosyl transferase OS	BP3238
NaN	23.2653	NaN	22.8684	22.5133	NaN		cellular process;establishment of localization;establishment of localization in cell;establishment of protein localization;protein secretion;protein transport;secretion;secretion by cell;transport	active transmembrane transporter activity;macromolecule transmembrane transporter activity;P-P-bond-hydrolysis-driven protein transmembrane transporter activity;P-P-bond-hydrolysis-driven transmembrane transporter activity;primary active transmembrane transporter activity;protein transmembrane transporter activity;protein transporter activity;substrate-specific transmembrane transporter activity;…	cell part;integral to membrane;intrinsic to membrane;membrane part	Bacterial secretion system;Protein export	SecG				2	2	2	47.3	47.3	47.3	14.803	0	10.363	30183000	8	NaN	1	0	NaN	Q7VZT4	Q7VZT4	Protein-export membrane protein OS	secG
22.9271	22.5323	22.5526	22.8689	22.4579	NaN			catalytic activity;endonuclease activity;hydrolase activity;hydrolase activity, acting on ester bonds;nuclease activity			RE_HindIII				7	7	7	32.4	32.4	32.4	37.232	0	6.3445	34223000	10	0.97633	0.98377	-0.00726732	-0.0223164	Q7W0D9	Q7W0D9	Putative restriction endonuclease OS	BP0204
23.1101	24.116	22.977	22.8852	NaN	NaN			aminopeptidase activity;catalytic activity;exopeptidase activity;hydrolase activity;peptidase activity;peptidase activity, acting on L-amino acid peptides			Creatinase_N;Peptidase_M24				5	5	5	13.4	13.4	13.4	64.451	0	18.118	44053000	14	NaN	1	0	NaN	Q7VW74	Q7VW74	Putative aminopeptidase OS	BP2391
NaN	22.9979	22.1645	22.9024	22.733	NaN		cellular metabolic process;cellular process;electron transport chain;generation of precursor metabolites and energy;metabolic process;oxidation-reduction process	binding;catalytic activity;cation binding;cation transmembrane transporter activity;copper ion binding;cytochrome o ubiquinol oxidase activity;cytochrome-c oxidase activity;heme-copper terminal oxidase activity;hydrogen ion transmembrane transporter activity;inorganic cation transmembrane transporter activity;ion binding;ion transmembrane transporter activity;metal ion binding;monovalent inorgani…	cell part;integral to membrane;intrinsic to membrane;membrane part	Oxidative phosphorylation	COX_ARM;COX2				3	3	3	18.4	18.4	18.4	33.41	0	23.048	31754000	12	0.634008	0.764551	0.2365	0.450286	Q7VUY2	Q7VUY2	Putative ubiquinol oxidase polypeptide II OS	cyoA
NaN	22.7538	22.7512	22.9085	22.8481	NaN		biosynthetic process;cellular biosynthetic process;cellular macromolecule biosynthetic process;cellular macromolecule metabolic process;cellular metabolic process;cellular nitrogen compound metabolic process;cellular process;macromolecule biosynthetic process;macromolecule metabolic process;metabolic process;nitrogen compound metabolic process;nucleic acid metabolic process;nucleobase-containing …	binding;DNA binding;nucleic acid binding;nucleic acid binding transcription factor activity;sequence-specific DNA binding transcription factor activity			LacI				4	4	4	27.8	27.8	27.8	38.116	0	14.488	32444000	6	0.0531732	0.425386	0.125801	0.966007	Q7VVQ4	Q7VVQ4	Putative LacI-family transcriptional regulator OS	BP2590
23.1065	23.0573	23.2771	22.9365	22.6396	25.0998		cellular macromolecule metabolic process;cellular metabolic process;cellular nitrogen compound metabolic process;cellular process;macromolecule metabolic process;metabolic process;nitrogen compound metabolic process;nucleic acid metabolic process;nucleobase-containing compound metabolic process;primary metabolic process;RNA metabolic process;RNA processing	binding;catalytic activity;methyltransferase activity;nucleic acid binding;RNA binding;RNA methyltransferase activity;transferase activity;transferase activity, transferring one-carbon groups			SpoU_methylase				4	4	4	18.3	18.3	18.3	27.498	0	19.78	73900000	22	0.624796	0.72866	0.411667	0.468767	Q7VYB5	Q7VYB5	Putative RNA methyltransferase OS	BP1434
24.7045	24.8674	24.3193	22.9383	NaN	NaN		amide biosynthetic process;biosynthetic process;biotin biosynthetic process;biotin metabolic process;carboxylic acid biosynthetic process;carboxylic acid metabolic process;cellular amide metabolic process;cellular biosynthetic process;cellular ketone metabolic process;cellular metabolic process;cellular nitrogen compound biosynthetic process;cellular nitrogen compound metabolic process;cellular p…	2 iron, 2 sulfur cluster binding;4 iron, 4 sulfur cluster binding;binding;biotin synthase activity;catalytic activity;cation binding;ion binding;iron ion binding;iron-sulfur cluster binding;metal cluster binding;metal ion binding;radical SAM enzyme activity;sulfurtransferase activity;transferase activity;transferase activity, transferring sulfur-containing groups;transition metal ion binding		Biotin metabolism	BATS;Radical_SAM				7	7	7	37.3	37.3	37.3	36.362	0	40.207	93771000	26	NaN	1	0	NaN	Q7VVF1	Q7VVF1	Biotin synthase OS	bioB
NaN	22.5249	21.8575	22.9587	22.6622	NaN										5	5	5	27.6	27.6	27.6	32.909	0	11.947	29099000	11	0.231996	0.233489	0.61925	1.33129	Q7W033	Q7W033	Metallo-beta-lactamase family protein OS	BP0333
23.2124	22.9227	22.5045	22.9726	23.0558	NaN			catalytic activity;small protein activating enzyme activity			ThiF				2	2	2	9.4	9.4	9.4	29.734	0	8.0658	40789000	10	0.649577	0.804974	0.134333	0.365961	Q7VU75	Q7VU75	Uncharacterized protein OS	BP3248
23.2673	NaN	23.0976	22.997	22.527	NaN						Cupin_4				3	3	3	14.7	14.7	14.7	43.348	0	11.612	38650000	10	0.234439	0.286993	-0.42045	-1.20181	Q7VY00	Q7VY00	Uncharacterized protein OS	BP1567
22.8408	22.9962	22.9624	23.0152	NaN	NaN		interspecies interaction between organisms;multi-organism process;nodulation;symbiosis, encompassing mutualism through parasitism	adenyl nucleotide binding;adenyl ribonucleotide binding;ATP binding;ATPase activity;binding;catalytic activity;hydrolase activity;hydrolase activity, acting on acid anhydrides;hydrolase activity, acting on acid anhydrides, in phosphorus-containing anhydrides;nucleoside-triphosphatase activity;nucleotide binding;purine nucleotide binding;purine ribonucleoside triphosphate binding;purine ribonucleo…	ATP-binding cassette (ABC) transporter complex;cell part;macromolecular complex;membrane part;protein complex	ABC transporters	ABC_tran				3	3	3	14.6	14.6	14.6	34.387	0.0012453	4.1684	39245000	6	NaN	1	0	NaN	Q7VYU3	Q7VYU3	Nod factor export ATP-binding protein I OS	nodI
23.5127	23.4013	23.5134	23.0199	23.4025	NaN		biosynthetic process;metabolic process	catalytic activity			PhzC-PhzF				2	2	2	10.2	10.2	10.2	30.91	0	11.4	55722000	12	0.176922	0.312836	-0.2646	-1.05638	Q7VYZ3	Q7VYZ3	Conserved hypotheticals protein OS	BP1156
23.0071	NaN	22.4353	23.0233	NaN	NaN						DUF934				4	4	4	39.1	39.1	39.1	19.219	0	13.195	45052000	6	NaN	1	0	NaN	Q7VTS7	Q7VTS7	Uncharacterized protein OS	BP3433
27.8944	27.9495	26.6538	23.0441	NaN	NaN										13	13	13	85.9	85.9	85.9	22.245	0	233.31	685700000	49	NaN	1	0	NaN	Q7VWI3	Q7VWI3	Putative secreted protein OS	bsp22
22.8071	23.1303	22.92	23.0604	NaN	NaN		biosynthetic process;cellular biosynthetic process;cellular macromolecule biosynthetic process;cellular macromolecule metabolic process;cellular metabolic process;cellular nitrogen compound metabolic process;cellular process;macromolecule biosynthetic process;macromolecule metabolic process;metabolic process;nitrogen compound metabolic process;nucleic acid metabolic process;nucleobase-containing …	binding;DNA binding;nucleic acid binding;nucleic acid binding transcription factor activity;sequence-specific DNA binding;sequence-specific DNA binding transcription factor activity	cell part;intracellular		AsnC_trans_reg;HTH_24				2	2	2	16.6	16.6	16.6	17.651	0	6.8306	39122000	8	NaN	1	0	NaN	Q7VXK7	Q7VXK7	Putative AsnC-family transcriptional regulator OS	BP1749
23.4068	23.5548	24.1356	23.0724	22.9556	NaN		aerobic respiration;cellular metabolic process;cellular process;cellular respiration;energy derivation by oxidation of organic compounds;generation of precursor metabolites and energy;metabolic process;oxidation-reduction process	binding;catalytic activity;cation binding;cation transmembrane transporter activity;cytochrome-c oxidase activity;heme binding;heme-copper terminal oxidase activity;hydrogen ion transmembrane transporter activity;inorganic cation transmembrane transporter activity;ion binding;ion transmembrane transporter activity;iron ion binding;metal ion binding;monovalent inorganic cation transmembrane transp…	cell part;integral to membrane;intrinsic to membrane;membrane part	Oxidative phosphorylation	FixO				3	3	3	29.5	29.5	29.5	24.126	0	34.324	60831000	9	0.0994927	0.0717094	-0.685066	-1.75474	Q7VWN7	Q7VWN7	Probable cytochrome C oxidase subunit OS	BP2170
22.2938	22.262	NaN	23.0826	NaN	NaN		cellular process;establishment of localization;transmembrane transport;transport		ATP-binding cassette (ABC) transporter complex;cell part;macromolecular complex;membrane part;protein complex	ABC transporters	SBP_bac_5				4	4	4	12	12	12	58.975	0	7.7071	33979000	5	NaN	1	0	NaN	Q7VWG3	Q7VWG3	Putative solute-binding transport protein (Periplasmic) OS	BP2293
NaN	22.7895	NaN	23.0985	23.4102	NaN		metabolic process;nitrogen compound metabolic process	binding;catalytic activity;cation binding;GTP binding;GTPase activity;guanyl nucleotide binding;guanyl ribonucleotide binding;hydrolase activity;hydrolase activity, acting on acid anhydrides;hydrolase activity, acting on acid anhydrides, in phosphorus-containing anhydrides;ion binding;metal ion binding;nickel ion binding;nucleoside-triphosphatase activity;nucleotide binding;purine nucleotide bind…	cell part;cytoplasm;intracellular part		cobW				3	3	3	18.2	18.2	18.2	23.041	0	14.774	37978000	8	NaN	1	0	NaN	Q7VUD5	Q7VUD5	Urease accessory protein UreG OS	ureG
23.1532	23.4655	23.1933	23.1009	22.9626	NaN			binding;DNA binding;nucleic acid binding;sequence-specific DNA binding			HTH_3				5	5	5	53.1	53.1	53.1	16.156	0	18.953	48313000	29	0.178914	0.342349	-0.238916	-1.00921	Q7VZX9	Q7VZX9	Putative transcriptional regulator OS	BP0744
22.5478	22.7826	22.6565	23.1157	22.7962	NaN			acyl-CoA dehydrogenase activity;binding;catalytic activity;coenzyme binding;cofactor binding;flavin adenine dinucleotide binding;oxidoreductase activity;oxidoreductase activity, acting on the CH-CH group of donors		Geraniol degradation;Naphthalene degradation	Acyl-CoA_dh_1;Acyl-CoA_dh_M;Acyl-CoA_dh_N				8	8	8	30.5	30.5	30.5	41.543	0	39.786	36547000	29	0.141147	0.242077	0.29365	1.18496	Q7VYA5	Q7VYA5	Probable acyl-CoA dehydrogenase OS	BP1445
22.5564	22.3987	22.5168	23.117	22.6925	NaN		biological regulation;cellular process;cellular response to stimulus;regulation of biological process;regulation of cellular process;response to stimulus;signal transduction;two-component signal transduction system (phosphorelay)			Bacterial chemotaxis;Two-component system	Response_reg				2	2	2	20.2	20.2	20.2	14.192	0	37.031	34095000	6	0.0923692	0.118541	0.414116	1.53599	Q7VZ93	Q7VZ93	Chemotaxis protein CheY OS	cheY
22.9622	23.3545	22.947	23.1212	23.0293	NaN						AA_synth				2	2	2	18.8	18.8	18.8	20.899	0	41.945	45409000	10	0.947094	0.973025	-0.0126495	-0.0459055	Q7VYX8	Q7VYX8	Uncharacterized protein OS	BP1171
NaN	22.2376	NaN	23.134	23.3947	NaN		cellular macromolecule metabolic process;cellular metabolic process;cellular nitrogen compound metabolic process;cellular process;macromolecule metabolic process;metabolic process;ncRNA metabolic process;ncRNA processing;nitrogen compound metabolic process;nucleic acid metabolic process;nucleobase-containing compound metabolic process;primary metabolic process;RNA metabolic process;RNA processing…	binding;catalytic activity;cation binding;endonuclease activity;endopeptidase activity;endoribonuclease activity;hydrolase activity;hydrolase activity, acting on ester bonds;ion binding;metal ion binding;metalloendopeptidase activity;metallopeptidase activity;nuclease activity;peptidase activity;peptidase activity, acting on L-amino acid peptides;ribonuclease activity;transition metal ion binding…	cell part;cytoplasm;intracellular part		UPF0054				2	2	2	20.4	20.4	20.4	17.027	0	46.937	35036000	8	NaN	1	0	NaN	Q7VZ88	Q7VZ88	Endoribonuclease YbeY OS	ybeY
22.9008	23.5784	22.615	23.1428	23.3785	NaN										2	2	2	11.6	11.6	11.6	23.912	0	9.0069	47264000	5	0.588057	0.729918	0.22925	0.478482	Q7W0I8	Q7W0I8	Putative membrane protein OS	BP0132
23.0197	23.1801	22.688	23.1435	NaN	NaN		biological regulation;regulation of biological process;regulation of biosynthetic process;regulation of cellular biosynthetic process;regulation of cellular macromolecule biosynthetic process;regulation of cellular metabolic process;regulation of cellular process;regulation of gene expression;regulation of macromolecule biosynthetic process;regulation of macromolecule metabolic process;regulation…	binding;catalytic activity;methyltransferase activity;nucleic acid binding;RNA binding;RNA methyltransferase activity;rRNA methyltransferase activity;S-adenosylmethionine-dependent methyltransferase activity;transferase activity;transferase activity, transferring one-carbon groups	cell part;cytoplasm;intracellular part		Nol1_Nop2_Fmu				5	5	5	28.2	28.2	28.2	47.475	0	23.54	49432000	12	NaN	1	0	NaN	Q7VS74	Q7VS74	Ribosomal RNA small subunit methyltransferase B OS	BP0569
23.6165	23.4798	23.2514	23.1598	NaN	NaN		cellular macromolecule metabolic process;cellular metabolic process;cellular nitrogen compound metabolic process;cellular process;cellular response to stimulus;cellular response to stress;DNA metabolic process;DNA repair;macromolecule metabolic process;metabolic process;mismatch repair;nitrogen compound metabolic process;nucleic acid metabolic process;nucleobase-containing compound metabolic proc…	adenyl nucleotide binding;adenyl ribonucleotide binding;ATP binding;binding;damaged DNA binding;DNA binding;double-stranded DNA binding;mismatched DNA binding;nucleic acid binding;nucleotide binding;purine nucleotide binding;purine ribonucleoside triphosphate binding;purine ribonucleotide binding;ribonucleotide binding;structure-specific DNA binding		Mismatch repair	MutS_I;MutS_II;MutS_III;MutS_IV;MutS_V				6	6	6	11.3	11.3	11.3	96.189	0	8.9946	49366000	8	NaN	1	0	NaN	Q7VY01	Q7VY01	DNA mismatch repair protein MutS OS	mutS
23.5476	23.5582	23.3367	23.1659	NaN	NaN			catalytic activity;oxidoreductase activity;oxidoreductase activity, acting on the aldehyde or oxo group of donors;oxidoreductase activity, acting on the aldehyde or oxo group of donors, NAD or NADP as acceptor		Arginine and proline metabolism	Aldedh				4	4	4	15.5	15.5	15.5	53.633	0	17.493	49951000	9	NaN	1	0	NaN	Q7VWF4	Q7VWF4	Putative aldehyde dehydrogenase OS	BP2303
23.4487	23.7031	23.473	23.179	23.4936	NaN		alcohol metabolic process;alditol metabolic process;carbohydrate metabolic process;cellular carbohydrate metabolic process;cellular metabolic process;cellular process;glycerol metabolic process;glycerol-3-phosphate metabolic process;metabolic process;organophosphate metabolic process;phosphate-containing compound metabolic process;phosphorus metabolic process;polyol metabolic process;primary meta…	catalytic activity;glycerol-3-phosphate dehydrogenase activity;oxidoreductase activity;oxidoreductase activity, acting on CH-OH group of donors;oxidoreductase activity, acting on the CH-OH group of donors, quinone or similar compound as acceptor	cell part;cytoplasmic part;glycerol-3-phosphate dehydrogenase complex;intracellular part;macromolecular complex;protein complex	Glycerophospholipid metabolism	DAO				7	7	7	24.2	24.2	24.2	57.166	0	25.741	58747000	13	0.282551	0.500616	-0.205299	-0.798365	Q7VVL1	Q7VVL1	Putative glycerol-3-phosphate dehydrogenase OS	BP2644
23.0423	22.2514	22.5801	23.1919	23.1565	NaN						FecR;LysM				4	4	4	18.8	18.8	18.8	38.226	0	7.7921	39490000	8	0.160785	0.162541	0.549601	1.38634	Q7W0R5	Q7W0R5	Putative peptidoglycan binding protein OS	BP0020
22.2103	22.3288	NaN	23.2014	22.6462	NaN						AAT				3	3	3	11.4	11.4	11.4	37.676	0	16.774	32007000	8	0.147652	0.126209	0.65425	1.70443	Q7VXA7	Q7VXA7	Uncharacterized protein OS	BP1896
23.977	23.8846	23.8086	23.2074	NaN	NaN		cellular metabolic process;cellular nitrogen compound metabolic process;cellular process;metabolic process;nitrogen compound metabolic process;nucleobase-containing compound metabolic process;primary metabolic process	adenyl nucleotide binding;adenyl ribonucleotide binding;ATP binding;ATPase activity;ATPase activity, coupled;ATP-dependent helicase activity;binding;catalytic activity;helicase activity;hydrolase activity;hydrolase activity, acting on acid anhydrides;hydrolase activity, acting on acid anhydrides, in phosphorus-containing anhydrides;nucleic acid binding;nucleoside-triphosphatase activity;nucleotid…			Helicase_C_2				7	7	7	19.2	19.2	19.2	75.602	0	35.686	63663000	16	NaN	1	0	NaN	Q7VZ04	Q7VZ04	Probable ATP-dependent helicase OS	BP1145
23.3237	23.1644	23.0317	23.2277	23.3015	NaN			catalytic activity;hydrolase activity			NUDIX				4	4	4	23.1	23.1	23.1	24.372	0	15.457	48934000	13	0.475919	0.764965	0.0913331	0.430026	Q7VZD9	Q7VZD9	Uncharacterized protein OS	BP0976
NaN	23.0154	22.9799	23.2362	23.5434	NaN						SPOR				4	4	4	24.6	24.6	24.6	23.883	0	14.582	41676000	13	0.126607	0.166367	0.39215	1.54013	Q7VYD6	Q7VYD6	Uncharacterized protein OS	BP1413
22.9135	23.0482	22.9796	23.2402	23.042	NaN						RES				2	2	2	14.9	14.9	14.9	18.72	0	6.1871	44199000	6	0.169856	0.458388	0.160666	0.848692	Q7VYM7	Q7VYM7	Uncharacterized protein OS	BP1291
23.2142	23.5205	22.9188	23.2492	23.1833	NaN		biosynthetic process;cellular biosynthetic process;cellular macromolecule biosynthetic process;cellular macromolecule metabolic process;cellular metabolic process;cellular nitrogen compound metabolic process;cellular process;macromolecule biosynthetic process;macromolecule metabolic process;metabolic process;nitrogen compound metabolic process;nucleic acid metabolic process;nucleobase-containing …	binding;DNA binding;nucleic acid binding;nucleic acid binding transcription factor activity;sequence-specific DNA binding transcription factor activity			GntR;UTRA				3	3	3	22	22	22	29.127	0	19.156	48810000	6	0.994842	0.989524	-0.00158278	-0.00486122	Q7VT84	Q7VT84	GntR family regulatory proteins OS	BP3667
22.8899	23.2108	22.9133	23.2501	22.9328	NaN			adenyl nucleotide binding;adenyl ribonucleotide binding;ATP binding;binding;catalytic activity;kinase activity;molecular transducer activity;nucleotide binding;phosphotransferase activity, alcohol group as acceptor;phosphotransferase activity, nitrogenous group as acceptor;protein histidine kinase activity;protein kinase activity;purine nucleotide binding;purine ribonucleoside triphosphate bindin…	cell part;integral to membrane;intrinsic to membrane;membrane part		HAMP;HATPase_c;HisKA				3	3	3	12	12	12	47.742	0	28.111	44066000	11	0.659666	0.836296	0.0867831	0.311918	Q7VUF9	Q7VUF9	Histidine kinase OS	BP3137
23.2707	23.5831	22.9862	23.2574	22.821	NaN			catalytic activity;hydrolase activity;peptidase activity;peptidase activity, acting on L-amino acid peptides;serine hydrolase activity;serine-type peptidase activity	cell part;integral to membrane;intrinsic to membrane;membrane part	Protein export	Peptidase_S24;Peptidase_S26				5	5	5	22.1	22.1	22.1	33.699	0	13.757	48923000	9	0.446616	0.623389	-0.2408	-0.641058	Q79GN3	Q79GN3	Signal peptidase I OS	lep
22.9883	22.4672	23.2342	23.2595	NaN	NaN					ABC transporters					3	3	3	15.1	15.1	15.1	38.039	0	20.449	43125000	10	NaN	1	0	NaN	Q7VVT4	Q7VVT4	Putative exported protein OS	BP2553
23.102	23.7948	23.655	23.2648	23.6584	NaN		amine transport;amino acid transport;carboxylic acid transport;establishment of localization;methionine transport;nitrogen compound transport;organic acid transport;organic substance transport;sulfur amino acid transport;sulfur compound transport;transport	active transmembrane transporter activity;adenyl nucleotide binding;adenyl ribonucleotide binding;amine transmembrane transporter activity;amine-transporting ATPase activity;amino acid transmembrane transporter activity;amino acid-transporting ATPase activity;ATP binding;ATPase activity;ATPase activity, coupled;ATPase activity, coupled to movement of substances;ATPase activity, coupled to transme…	ATP-binding cassette (ABC) transporter complex;cell part;macromolecular complex;membrane part;protein complex	ABC transporters	ABC_tran;NIL				6	6	6	32	32	32	38.825	0	49.257	61486000	20	0.868922	0.926061	-0.0556672	-0.135782	Q7VV72	Q7VV72	Methionine import ATP-binding protein MetN OS	metN
23.2945	23.4089	23.0012	23.2684	22.8155	NaN		ATP biosynthetic process;ATP metabolic process;ATP synthesis coupled proton transport;biosynthetic process;cation transport;cellular biosynthetic process;cellular metabolic process;cellular nitrogen compound biosynthetic process;cellular nitrogen compound metabolic process;cellular process;energy coupled proton transport, down electrochemical gradient;establishment of localization;heterocycle bio…	cation transmembrane transporter activity;hydrogen ion transmembrane transporter activity;hydrogen ion transporting ATP synthase activity, rotational mechanism;inorganic cation transmembrane transporter activity;ion transmembrane transporter activity;monovalent inorganic cation transmembrane transporter activity;substrate-specific transmembrane transporter activity;substrate-specific transporter …	cell part;integral to membrane;intracellular part;intrinsic to membrane;macromolecular complex;membrane;membrane part;plasma membrane;protein complex;proton-transporting ATP synthase complex, coupling factor F(o);proton-transporting two-sector ATPase complex, proton-transporting domain	Oxidative phosphorylation;Photosynthesis	ATP-synt_B				6	6	6	41.7	41.7	41.7	17.293	0	21.128	48022000	24	0.463768	0.666249	-0.192916	-0.583993	Q7VU48	Q7VU48	ATP synthase subunit b OS	atpF
22.9979	23.2071	23.4427	23.2932	23.4477	25.205						PadR				4	4	4	29.1	29.1	29.1	24.525	0	30.098	55996000	26	0.288504	0.286477	0.766067	1.05452	Q7VZR6	Q7VZR6	Uncharacterized protein OS	BP0825
23.3251	23.6329	23.4311	23.2989	NaN	NaN		biosynthetic process;cellular biosynthetic process;cellular macromolecule biosynthetic process;cellular macromolecule metabolic process;cellular metabolic process;cellular nitrogen compound metabolic process;cellular process;macromolecule biosynthetic process;macromolecule metabolic process;metabolic process;nitrogen compound metabolic process;nucleic acid metabolic process;nucleobase-containing …	binding;DNA binding;nucleic acid binding;nucleic acid binding transcription factor activity;sequence-specific DNA binding transcription factor activity			HTH_1;LysR_substrate				5	5	5	25.1	25.1	25.1	34.143	0	17.059	57354000	12	NaN	1	0	NaN	Q7VSD5	Q7VSD5	LysR-family transcriptional regulator OS	BP0498
23.5822	23.4923	23.1755	23.3188	23.1252	NaN			catalytic activity;oxidoreductase activity							4	4	4	28.9	28.9	28.9	26.262	0	14.926	54103000	14	0.346669	0.572703	-0.194667	-0.708343	Q7VV50	Q7VV50	Probable short chain dehydrogenase OS	BP2854
22.9845	22.7102	23.2266	23.3367	22.8763	NaN			catalytic activity;hydrolase activity;hydrolase activity, acting on ester bonds;thiolester hydrolase activity			4HBT				3	3	3	46.8	46.8	46.8	16.299	0	17.378	44747000	16	0.642332	0.802536	0.132734	0.370842	Q7VVI6	Q7VVI6	Phenylacetic acid degradation protein OS	paaI
23.1459	22.828	23.1269	23.3415	23.2644	NaN			binding;carbon-carbon lyase activity;catalytic activity;cation binding;citrate (pro-3S)-lyase activity;ion binding;lyase activity;metal ion binding;oxo-acid-lyase activity		Citrate cycle (TCA cycle);Two-component system	HpcH_HpaI				3	3	3	17.5	17.5	17.5	31.613	0	22.269	47379000	15	0.141934	0.26438	0.26935	1.14144	Q7VYI8	Q7VYI8	Putative citrate lyase beta chain OS	citE
NaN	NaN	23.5859	23.3529	23.9518	NaN				cell part;external encapsulating structure part;outer membrane-bounded periplasmic space;periplasmic space		TctC				3	3	3	17.4	17.4	17.4	34.255	0	8.4091	45383000	10	NaN	1	0	NaN	Q7W0E0	Q7W0E0	Putative exported protein OS	BP0200
26.2707	26.0691	26.5912	23.3577	NaN	NaN		cellular process;establishment of localization;establishment of localization in cell;establishment of protein localization;protein secretion;protein transport;secretion;secretion by cell;transport								5	5	5	62.4	62.4	62.4	13.243	0	63.914	292870000	21	NaN	1	0	NaN	Q79GP9	Q79GP9	Uncharacterized protein OS	BP2258
23.3886	23.3395	23.0658	23.3615	23.423	NaN		alcohol metabolic process;benzene-containing compound metabolic process;biological regulation;biosynthetic process;carboxylic acid metabolic process;catechol-containing compound metabolic process;cellular aromatic compound metabolic process;cellular biosynthetic process;cellular ketone metabolic process;cellular macromolecule biosynthetic process;cellular macromolecule metabolic process;cellular …	binding;DNA binding;nucleic acid binding			HTH_IclR;IclR				3	3	3	15.2	15.2	15.2	31.146	0	20.518	53056000	12	0.403879	0.691793	0.127617	0.550893	Q7W0C5	Q7W0C5	Probable transcriptional regulator OS	BP0220
23.4471	22.7869	22.8185	23.3633	23.1993	NaN			catalytic activity			Isochorismatase				3	3	3	20.5	20.5	20.5	21.583	0	17.281	47109000	12	0.421767	0.591229	0.263801	0.686614	Q7TTD2	Q7TTD2	Putative isochorismatase OS
23.0032	23.449	23.3079	23.3695	24.019	NaN				cell part;external encapsulating structure part;outer membrane-bounded periplasmic space;periplasmic space		TctC				6	6	6	35.5	35.5	35.5	34.139	0	33.51	58590000	13	0.232746	0.279857	0.440883	1.11422	Q7VT01	Q7VT01	Putative exported protein OS	BP3756
23.7009	23.3979	23.7649	23.3875	23.4486	NaN		biological regulation;regulation of biological process;regulation of biosynthetic process;regulation of cellular biosynthetic process;regulation of cellular macromolecule biosynthetic process;regulation of cellular metabolic process;regulation of cellular process;regulation of gene expression;regulation of macromolecule biosynthetic process;regulation of macromolecule metabolic process;regulation…	binding;DNA binding;nucleic acid binding;sequence-specific DNA binding			Cupin_2;MerR				6	6	6	39.4	39.4	39.4	30.263	0	25.949	61895000	21	0.263124	0.486809	-0.203182	-0.819665	Q7VUI1	Q7VUI1	Probable MerR-family transcriptional regulator OS	BP3110
22.7209	NaN	NaN	23.3894	23.1733	NaN					ABC transporters	NMT1				3	3	3	15.7	15.7	15.7	37.592	0	19.222	28898000	10	NaN	1	0	NaN	Q7VT52	Q7VT52	Putative transport system periplasmic protein OS	BP3704
23.6718	23.4171	23.2413	23.4042	23.1794	NaN		response to chemical stimulus;response to nitrosative stress;response to stimulus;response to stress;response to toxin	binding;catalytic activity;cation binding;coenzyme binding;cofactor binding;dioxygenase activity;FAD binding;flavin adenine dinucleotide binding;heme binding;ion binding;iron ion binding;metal ion binding;nitric oxide dioxygenase activity;oxidoreductase activity;oxidoreductase activity, acting on paired donors, with incorporation or reduction of molecular oxygen;oxidoreductase activity, acting on…			FAD_binding_6;Globin;NAD_binding_1				5	5	5	18.2	18.2	18.2	43.753	0	13.129	56065000	17	0.465504	0.699407	-0.151601	-0.537995	Q7TTP0	Q7TTP0	Flavohemoprotein OS	hmp
23.5	23.2551	23.0498	23.4089	23.5394	NaN						BolA				4	4	4	89.4	89.4	89.4	10.228	0	20.881	55297000	12	0.324079	0.541749	0.205849	0.748832	Q7VTH8	Q7VTH8	BolA-like protein OS	BP3562
23.3151	23.2041	23.5884	23.409	23.5619	NaN			binding;catalytic activity;cation binding;hydrolase activity;hydrolase activity, acting on ester bonds;ion binding;metal ion binding			AstE_AspA				3	3	3	21.6	21.6	21.6	35.986	0	21.407	57712000	15	0.515295	0.748232	0.11625	0.450501	Q7VZS4	Q7VZS4	Uncharacterized protein OS	BP0816
24.2572	24.2964	23.7548	23.4322	23.5705	NaN		cellular macromolecule metabolic process;cellular metabolic process;cellular nitrogen compound metabolic process;cellular process;macromolecule metabolic process;macromolecule modification;metabolic process;ncRNA metabolic process;ncRNA processing;nitrogen compound metabolic process;nucleic acid metabolic process;nucleobase-containing compound metabolic process;primary metabolic process;RNA metab…	binding;coenzyme binding;cofactor binding;flavin adenine dinucleotide binding	cell part;cytoplasm;intracellular part		GIDA;GIDA_assoc_3				7	7	7	17.4	17.4	17.4	70.089	0	30.94	79901000	21	0.0800678	0.0620159	-0.601451	-1.81744	Q7W0T0	Q7W0T0	tRNA uridine 5-carboxymethylaminomethyl modification enzyme MnmG OS	mnmG
22.4439	NaN	22.506	23.434	22.8016	NaN				cell part;external encapsulating structure part;outer membrane-bounded periplasmic space;periplasmic space		TctC				5	5	5	25.7	25.7	25.7	34.987	0	10.134	33065000	9	0.180367	0.166394	0.64285	1.53895	Q7VUC5	Q7VUC5	Putative exported protein OS	BP3178
23.2967	22.4516	NaN	23.4589	23.4029	NaN		biosynthetic process;cellular biosynthetic process;cellular macromolecule biosynthetic process;cellular macromolecule metabolic process;cellular metabolic process;cellular nitrogen compound metabolic process;cellular process;macromolecule biosynthetic process;macromolecule metabolic process;metabolic process;nitrogen compound metabolic process;nucleic acid metabolic process;nucleobase-containing …	binding;DNA binding;nucleic acid binding;nucleic acid binding transcription factor activity;sequence-specific DNA binding transcription factor activity	cell part;intracellular		MarR				3	3	3	26.5	26.5	26.5	18.047	0	16.844	41410000	14	0.319127	0.361437	0.556751	1.06356	Q7VWG8	Q7VWG8	Putative transcriptional regulator (MarR family) OS	BP2286
22.9981	23.2671	23.5544	23.4749	23.5008	NaN			acid-amino acid ligase activity;adenyl nucleotide binding;adenyl ribonucleotide binding;ATP binding;binding;catalytic activity;ligase activity;ligase activity, forming carbon-nitrogen bonds;nucleotide binding;purine nucleotide binding;purine ribonucleoside triphosphate binding;purine ribonucleotide binding;ribonucleotide binding;tetrahydrofolylpolyglutamate synthase activity		Folate biosynthesis	Mur_ligase_C;Mur_ligase_M				4	4	4	17	17	17	46.43	0	29.066	55336000	15	0.377163	0.584261	0.21465	0.69786	Q7VYD7	Q7VYD7	FolC bifunctional protein [includes: folylpolyglutamate synthase and dihydrofolate synthase] OS	folC
23.0132	23.2414	23.6047	23.4756	23.4891	NaN		biological regulation;biosynthetic process;cellular biosynthetic process;cellular macromolecule biosynthetic process;cellular macromolecule metabolic process;cellular metabolic process;cellular nitrogen compound metabolic process;cellular process;macromolecule biosynthetic process;macromolecule metabolic process;metabolic process;nitrogen compound metabolic process;nucleic acid metabolic process;…	binding;DNA binding;nucleic acid binding			TetR_N				2	2	2	13.2	13.2	13.2	25.211	0.0006398	5.1349	55880000	9	0.443235	0.653545	0.195916	0.607672	Q7VUB8	Q7VUB8	TetR-family transcriptional regulator OS	BP3190
23.081	23.5183	22.6916	23.4868	23.3673	NaN										5	5	5	50.7	50.7	50.7	22.794	0	16.984	49984000	11	0.367016	0.498489	0.330083	0.802215	Q7VSB9	Q7VSB9	Uncharacterized protein OS	BP0516
23.6165	23.3757	23.8877	23.4908	23.4519	NaN		aromatic compound biosynthetic process;biosynthetic process;cellular aromatic compound metabolic process;cellular biosynthetic process;cellular metabolic process;cellular nitrogen compound biosynthetic process;cellular nitrogen compound metabolic process;cellular process;coenzyme biosynthetic process;coenzyme metabolic process;cofactor biosynthetic process;cofactor metabolic process;heterocycle b…	4 iron, 4 sulfur cluster binding;binding;cation binding;GTP binding;guanyl nucleotide binding;guanyl ribonucleotide binding;ion binding;iron-sulfur cluster binding;metal cluster binding;metal ion binding;nucleotide binding;purine nucleotide binding;purine ribonucleoside triphosphate binding;purine ribonucleotide binding;ribonucleotide binding	cell part;macromolecular complex;molybdopterin synthase complex;protein complex	Folate biosynthesis;Sulfur relay system	Mob_synth_C;Radical_SAM				3	3	3	12.3	12.3	12.3	39.787	0	27.972	64151000	18	0.476737	0.700071	-0.155283	-0.532752	Q7VVG3	Q7VVG3	Cyclic pyranopterin monophosphate synthase OS	moaA
23.5688	23.3403	23.1534	23.4992	NaN	NaN		biosynthetic process;cellular biosynthetic process;cellular macromolecule biosynthetic process;cellular macromolecule metabolic process;cellular metabolic process;cellular nitrogen compound metabolic process;cellular process;DNA metabolic process;DNA replication;macromolecule biosynthetic process;macromolecule metabolic process;metabolic process;nitrogen compound metabolic process;nucleic acid me…	3'-5' exonuclease activity;catalytic activity;DNA polymerase activity;DNA-directed DNA polymerase activity;exonuclease activity;hydrolase activity;hydrolase activity, acting on ester bonds;nuclease activity;nucleotidyltransferase activity;transferase activity;transferase activity, transferring phosphorus-containing groups		DNA replication;Homologous recombination;Mismatch repair;Purine metabolism;Pyrimidine metabolism					6	6	6	32.3	32.3	32.3	37.261	0	25.815	53599000	11	NaN	1	0	NaN	Q7VXD1	Q7VXD1	DNA polymerase III, delta subunit OS	holB
23.4972	23.2689	23.2694	23.5057	23.2925	NaN			protein binding transcription factor activity;sigma factor antagonist activity;transcription factor binding transcription factor activity			RseA_N				4	4	4	34.9	34.9	34.9	17.836	0	34.441	55088000	15	0.698089	0.876296	0.0539328	0.238356	Q7VW36	Q7VW36	Putative membrane protein OS	BP2436
21.2414	21.7714	21.3639	23.5081	21.7993	NaN						Zn-ribbon_8				4	4	4	70.6	70.6	70.6	9.8958	0	16.066	24204000	16	0.172352	0.114658	1.1948	1.55255	Q7W003	Q7W003	Uncharacterized protein OS	BP0707
23.4094	23.911	23.8971	23.5226	23.8353	NaN		biosynthetic process;cellular biosynthetic process;cellular macromolecule biosynthetic process;cellular macromolecule metabolic process;cellular metabolic process;cellular nitrogen compound metabolic process;cellular process;macromolecule biosynthetic process;macromolecule metabolic process;metabolic process;nitrogen compound metabolic process;nucleic acid metabolic process;nucleobase-containing …	binding;DNA binding;nucleic acid binding;nucleic acid binding transcription factor activity;sequence-specific DNA binding transcription factor activity			HTH_1;LysR_substrate				4	4	4	27.4	27.4	27.4	31.908	0	9.7007	70889000	15	0.820084	0.910467	-0.0602166	-0.175696	Q7VXI5	Q7VXI5	Probable LysR-family transcriptional regulator OS	BP1778
26.8754	26.9639	26.7571	23.5316	NaN	NaN		response to stimulus;response to stress								8	8	8	79.1	79.1	79.1	16.645	0	43.37	409570000	28	NaN	1	0	NaN	Q79GQ4	Q79GQ4	Putative regulatory protein OS	bcrH2
23.6549	24.257	23.598	23.5377	23.3049	NaN		establishment of localization;gas transport;oxygen transport;transport	binding;cation binding;heme binding;ion binding;iron ion binding;metal ion binding;tetrapyrrole binding;transition metal ion binding			GGDEF				11	11	11	35.2	35.2	35.2	52.475	0	35.359	69314000	24	0.241944	0.299183	-0.415333	-1.07692	Q7VTL8	Q7VTL8	Uncharacterized protein OS	BP3507
22.9418	23.1467	22.9346	23.5438	23.29	NaN			active transmembrane transporter activity;anion transmembrane transporter activity;anion transmembrane-transporting ATPase activity;ATPase activity;ATPase activity, coupled;ATPase activity, coupled to movement of substances;ATPase activity, coupled to transmembrane movement of ions;ATPase activity, coupled to transmembrane movement of substances;catalytic activity;hydrolase activity;hydrolase act…	cell part;external encapsulating structure part;outer membrane-bounded periplasmic space;periplasmic space	ABC transporters					5	5	5	34.7	34.7	34.7	26.452	0	15.254	50923000	18	0.0517414	0.0683883	0.409201	1.77605	Q7VUJ3	Q7VUJ3	Molybdate-binding periplasmic protein OS	modB
23.4615	23.4756	23.4677	23.5485	23.1038	NaN						DUF494				2	2	2	26.3	26.3	26.3	16.867	0	10.826	57034000	9	0.454409	0.700868	-0.142116	-0.534646	Q7VSG7	Q7VSG7	Protein Smg homolog OS	smg
NaN	22.4714	22.3311	23.5519	NaN	NaN						MetW				2	2	2	9.3	9.3	9.3	23.111	0	9.9227	25475000	6	NaN	1	0	NaN	Q7W0P5	Q7W0P5	Uncharacterized protein OS	BP0048
24.2046	23.9828	23.8047	23.5683	23.6882	NaN			catalytic activity;dioxygenase activity;oxidoreductase activity			TauD				4	4	4	23.2	23.2	23.2	34.256	0	9.5818	80037000	18	0.0986755	0.14501	-0.369116	-1.44258	Q7VTQ9	Q7VTQ9	Putative taurine dioxygenase OS	BP3455
24.3648	24.5246	24.3072	23.5852	NaN	NaN		biosynthetic process;cellular biosynthetic process;cellular macromolecule biosynthetic process;cellular macromolecule metabolic process;cellular metabolic process;cellular nitrogen compound metabolic process;cellular process;macromolecule biosynthetic process;macromolecule metabolic process;metabolic process;nitrogen compound metabolic process;nucleic acid metabolic process;nucleobase-containing …	binding;DNA binding;nucleic acid binding;nucleic acid binding transcription factor activity;sequence-specific DNA binding transcription factor activity			HTH_1;LysR_substrate				5	5	5	21	21	21	37.794	0	46.226	84791000	12	NaN	1	0	NaN	Q7VVW5	Q7VVW5	Putative LysR-family regulatory protein OS	BP2520
23.3675	23.3393	23.4748	23.5937	23.0593	NaN			4 iron, 4 sulfur cluster binding;binding;catalytic activity;cation binding;cofactor binding;ion binding;iron ion binding;iron-sulfur cluster binding;metal cluster binding;metal ion binding;NADH dehydrogenase (quinone) activity;NADH dehydrogenase activity;oxidoreductase activity;oxidoreductase activity, acting on NADH or NADPH;oxidoreductase activity, acting on NADH or NADPH, quinone or similar co…	cell part;membrane;plasma membrane	Oxidative phosphorylation	Fer4_7				4	4	4	25.9	25.9	25.9	18.833	0	14.237	54711000	14	0.765319	0.885364	-0.0673669	-0.220034	Q7VZP7	Q7VZP7	NADH-quinone oxidoreductase subunit I OS	nuoI
23.455	22.8636	23.4893	23.6043	23.6146	25.0657		cellular metabolic process;cellular nitrogen compound metabolic process;cellular process;GTP metabolic process;heterocycle metabolic process;metabolic process;nitrogen compound metabolic process;nucleobase-containing compound metabolic process;nucleobase-containing small molecule metabolic process;nucleoside phosphate metabolic process;nucleoside triphosphate metabolic process;nucleotide metaboli…	binding;catalytic activity;cation binding;dGTPase activity;hydrolase activity;hydrolase activity, acting on ester bonds;ion binding;magnesium ion binding;metal ion binding;phosphoric ester hydrolase activity;triphosphoric monoester hydrolase activity		Purine metabolism	HD;HD_assoc				5	5	5	16.9	16.9	16.9	43.949	0	45.158	56245000	11	0.191745	0.161188	0.825567	1.31838	Q7VT92	Q7VT92	Deoxyguanosinetriphosphate triphosphohydrolase-like protein OS	BP3658
23.0365	22.9412	22.8716	23.6683	NaN	NaN		biosynthetic process;cellular biosynthetic process;cellular macromolecule biosynthetic process;cellular macromolecule metabolic process;cellular metabolic process;cellular nitrogen compound metabolic process;cellular process;macromolecule biosynthetic process;macromolecule metabolic process;metabolic process;nitrogen compound metabolic process;nucleic acid metabolic process;nucleobase-containing …	binding;DNA binding;nucleic acid binding;nucleic acid binding transcription factor activity;sequence-specific DNA binding;sequence-specific DNA binding transcription factor activity	cell part;intracellular		AsnC_trans_reg;HTH_24				4	4	4	28.2	28.2	28.2	19.406	0	12.499	42324000	15	NaN	1	0	NaN	Q7VRX6	Q7VRX6	Leucine-responsive regulatory protein OS	lrp
23.7603	23.6273	23.5842	23.7022	NaN	NaN			carbon-nitrogen ligase activity, with glutamine as amido-N-donor;catalytic activity;ligase activity;ligase activity, forming carbon-nitrogen bonds		Aminobenzoate degradation;Arginine and proline metabolism;Cyanoamino acid metabolism;Phenylalanine metabolism;Styrene degradation;Tryptophan metabolism	Amidase				6	6	6	20.3	20.3	20.3	48.577	0	20.107	59184000	15	NaN	1	0	NaN	Q7VWZ2	Q7VWZ2	Putative amidase OS	BP2039
24.1736	23.9292	24.3232	23.7028	23.6351	NaN			binding;catalytic activity;coenzyme binding;cofactor binding;flavin adenine dinucleotide binding;oxidoreductase activity;oxidoreductase activity, acting on CH-OH group of donors;oxidoreductase activity, acting on the CH-OH group of donors, NAD or NADP as acceptor;UDP-N-acetylmuramate dehydrogenase activity			FAD_binding_4;FAD-oxidase_C				6	6	6	20.9	20.9	20.9	50.965	0	81.701	84581000	25	0.0514341	0.052109	-0.473049	-1.88935	Q7W0D5	Q7W0D5	Putative oxidoreductase OS	BP0208
23.7217	23.4373	23.6318	23.7101	23.1824	NaN		biosynthetic process;cellular biosynthetic process;cellular macromolecule biosynthetic process;cellular macromolecule metabolic process;cellular metabolic process;cellular nitrogen compound metabolic process;cellular process;macromolecule biosynthetic process;macromolecule metabolic process;metabolic process;nitrogen compound metabolic process;nucleic acid metabolic process;nucleobase-containing …	binding;DNA binding;nucleic acid binding;nucleic acid binding transcription factor activity;sequence-specific DNA binding transcription factor activity			FCD;GntR				3	3	3	19.2	19.2	19.2	24.832	0	11.629	73046000	12	0.550213	0.740442	-0.150683	-0.464304	Q7VS99	Q7VS99	Probable transcriptional regulator OS	BP0541
22.8205	23.469	22.8892	23.7115	23.4858	NaN			catalytic activity;transferase activity			GST_N_3				7	7	7	42.7	42.7	42.7	23.347	0	18.993	52518000	21	0.14837	0.150333	0.539083	1.42415	Q7VZB3	Q7VZB3	Probable glutathione S-transferase OS	BP1006
23.1956	23.3799	22.8557	23.7265	22.8746	NaN		biosynthetic process;metabolic process	catalytic activity;transferase activity			Glyco_transf_4;Glycos_transf_1				7	7	7	25.2	25.2	25.2	39.009	0	20.825	50142000	15	0.703417	0.822126	0.156816	0.330644	Q7VT30	Q7VT30	Putative glycosyl transferases OS	BP3727
NaN	NaN	23.4892	23.73	23.5168	NaN						Smr				4	4	4	29.4	29.4	29.4	23.882	0	46.564	53684000	4	NaN	1	0	NaN	Q7VW03	Q7VW03	Uncharacterized protein OS	BP2475
24.5465	24.197	24.3659	23.7303	NaN	NaN										4	4	4	25.9	25.9	25.9	32.305	0	41.981	88832000	21	NaN	1	0	NaN	Q7VXP8	Q7VXP8	Uncharacterized protein OS	BP1699
[truncated: 783 more rows]
