# Supplementary material for: A Mutation Upstream of the rplN-rpsD Ribosomal Operon Downregulates Bordetella pertussis Virulence Factor Production without Compromising Bacterial Survival within Human Macrophages
Source: mSystems. 2020 Dec 8;5(6):e00612-20. doi: 10.1128/mSystems.00612-20 (PMC7742992; doi:10.1128/mSystems.00612-20)
Supplement: TABLE S2 [file mSystems.00612-20-st002.xlsx]

## Sheet: Legend
WT_SN_1	MaxLFQ protein intensity in particular sample and replicate
WT_SN_2
WT_SN_3
JN1_SN_1
JN1_SN_2
JN1_SN_3
Fold change WT/JN1	Ratio of signal from WT vs. JN1 for particular protein. Ratio values > 1 represent increased expression B.p. wild-type compared to JN1 mutant, values < 1 then decrease in expression
GOBP name	Annotation - Gene Ontology - biological processes
GOMF name	Annotation - Gene Ontology - molecular function
GOCC name	Annotation - Gene Ontology - cellular compartments
KEGG name	Annotation - Kyoto Encyclopedia of Genes and Genomes collection of databases
Pfam	Annotation - Pfam database of protein families
Student's T-test Significant JN1_WT	Results of the test of significance - t-test (+ means "significantly deregulated")
Presence/Absence	Results of the test of significance - presence/absence criterion (+ means "significantly deregulated")
JN1/WT comparison	Trend observed for the particular protein in JN1 sample compared to the sample from wild-type B.p.
Peptides	The total number of peptide sequences associated with the protein group
Razor + unique peptides	The total number of peptides shared between protein groups + the total number of unique peptides associated with the protein group
Unique peptides	The total number of unique peptides associated with the protein group
Sequence coverage [%]	Percentage of the sequence that is covered by the identified peptides of the best protein sequence contained in the group
Unique + razor sequence coverage [%]
Unique sequence coverage [%]
Mol. weight [kDa]	Molecular weight of the leading protein sequence contained in the protein group
Q-value	Minimal false discovery rate (FDR)
Score	Protein score which is derived from peptide posterior error probabilities
Intensity
MS/MS count
Student's T-test p-value JN1_WT
Student's T-test q-value JN1_WT
Student's T-test Difference JN1_WT
Student's T-test Test statistic JN1_WT
Protein IDs
Majority protein IDs
Fasta headers	Fasta headers(s) of protein(s) contained within the group
Gene name	Name(s) of gene(s) encoding the identified protein(s)

## Sheet: List1
WT_SN_1	WT_SN_2	WT_SN_3	JN1_SN_1	JN1_SN_2	JN1_SN_3	Fold change WT/JN1	GOBP name	GOMF name	GOCC name	KEGG name	Pfam	Student's T-test Significant JN1_WT	Presence/Absence	JN1/WT comparison	Peptides	Razor + unique peptides	Unique peptides	Sequence coverage [%]	Unique + razor sequence coverage [%]	Unique sequence coverage [%]	Mol. weight [kDa]	Q-value	Score	Intensity	MS/MS count	Student's T-test p-value JN1_WT	Student's T-test q-value JN1_WT	Student's T-test Difference JN1_WT	Student's T-test Test statistic JN1_WT	Protein IDs	Majority protein IDs	Fasta headers	Gene name
26.2837	26.1742	26.0866	25.8372	25.8665	25.8976	1.23773	amine biosynthetic process;amine metabolic process;arginine biosynthetic process;arginine metabolic process;biosynthetic process;carboxylic acid biosynthetic process;carboxylic acid metabolic process;cellular amine metabolic process;cellular amino acid biosynthetic process;cellular amino acid metabolic process;cellular biosynthetic process;cellular ketone metabolic process;cellular metabolic proc…	acetyl-CoA:L-glutamate N-acetyltransferase activity;acetyltransferase activity;catalytic activity;glutamate N-acetyltransferase activity;N-acetyltransferase activity;N-acyltransferase activity;transferase activity;transferase activity, transferring acyl groups;transferase activity, transferring acyl groups other than amino-acyl groups	cell part;cytoplasm;intracellular part	Arginine and proline metabolism	ArgJ	+		DOWN	13	13	13	49.8	49.8	49.8	42.684	0	174.43	597330000	69	0.00619879	0.0356335	-0.3144	-1.96965	Q7VSW3	Q7VSW3	Arginine biosynthesis bifunctional protein ArgJ OS	argJ
33.0853	33.1455	33.1126	32.7652	32.7045	32.7796	1.27226	cellular macromolecule metabolic process;cellular metabolic process;cellular process;cellular protein metabolic process;macromolecule metabolic process;metabolic process;primary metabolic process;protein folding;protein metabolic process;protein refolding	adenyl nucleotide binding;adenyl ribonucleotide binding;ATP binding;binding;nucleotide binding;purine nucleotide binding;purine ribonucleoside triphosphate binding;purine ribonucleotide binding;ribonucleotide binding	cell part;cytoplasm;intracellular part	ko05152;RNA degradation;Type I diabetes mellitus	Cpn60_TCP1	+		DOWN	45	45	45	84.8	84.8	84.8	57.481	0	323.31	78626000000	746	0.000225529	0.00714094	-0.3647	-2.83038	P48210	P48210	60 kDa chaperonin OS	groL
28.1909	28.0942	28.0773	27.7841	27.7204	27.7445	1.2743	macromolecule metabolic process;metabolic process;primary metabolic process;protein maturation;protein metabolic process;protein processing;response to abiotic stimulus;response to heat;response to stimulus;response to stress;response to temperature stimulus	adenyl nucleotide binding;adenyl ribonucleotide binding;ATP binding;binding;nucleotide binding;purine nucleotide binding;purine ribonucleoside triphosphate binding;purine ribonucleotide binding;ribonucleotide binding	cell part;cytoplasm;intracellular part		AAA;AAA_2;Clp_N;ClpB_D2-small	+		DOWN	42	42	42	63.1	63.1	63.1	96.333	0	323.31	2303000000	267	0.000747947	0.00971429	-0.371134	-2.65163	Q7VYV6	Q7VYV6	Chaperone protein ClpB OS	clpB
28.4705	28.0161	27.9366	27.6689	27.6156	27.5691	1.31996	cellular macromolecule metabolic process;cellular metabolic process;cellular process;cellular protein metabolic process;macromolecule metabolic process;metabolic process;primary metabolic process;protein folding;protein metabolic process;response to stimulus;response to stress	adenyl nucleotide binding;adenyl ribonucleotide binding;ATP binding;binding;nucleotide binding;purine nucleotide binding;purine ribonucleoside triphosphate binding;purine ribonucleotide binding;ribonucleotide binding	cell part;cytoplasm;intracellular part	Antigen processing and presentation;NOD-like receptor signaling pathway;Pathways in cancer;Plant-pathogen interaction;Progesterone-mediated oocyte maturation;Prostate cancer;Protein processing in endoplasmic reticulum	HSP90	+		DOWN	34	34	34	68.3	68.3	68.3	71.153	0	323.31	2252300000	192	0.0362305	0.0351628	-0.5232	-1.94651	Q7W0M8	Q7W0M8	Chaperone protein HtpG OS	htpG
24.9191	24.6769	24.7353	24.3307	24.5556	24.2112	1.32372	aromatic compound biosynthetic process;biosynthetic process;cellular aromatic compound metabolic process;cellular biosynthetic process;cellular metabolic process;cellular nitrogen compound biosynthetic process;cellular nitrogen compound metabolic process;cellular process;heterocycle biosynthetic process;heterocycle metabolic process;metabolic process;nitrogen compound metabolic process;small mole…			ABC transporters	NMT1	+		DOWN	10	10	10	48.5	48.5	48.5	39.839	0	65.246	216140000	38	0.0298924	0.0392113	-0.411267	-1.83134	Q7VZV0	Q7VZV0	Putative exported protein OS	BP0782
24.5613	24.7234	24.6154	24.0493	24.1942	24.3774	1.33904					DUF520	+		DOWN	7	7	7	32.5	32.5	32.5	17.843	0	42.614	199310000	29	0.0159377	0.0293891	-0.426401	-2.06773	Q7VUZ9	Q7VUZ9	UPF0234 protein BP2916 OS	BP2916
27.259	27.1678	27.1123	26.5686	26.7888	26.7229	1.36122	biosynthetic process;cellular biosynthetic process;cellular metabolic process;cellular nitrogen compound biosynthetic process;cellular nitrogen compound metabolic process;cellular process;CTP biosynthetic process;CTP metabolic process;GTP biosynthetic process;GTP metabolic process;heterocycle biosynthetic process;heterocycle metabolic process;metabolic process;nitrogen compound metabolic process;…	adenyl nucleotide binding;adenyl ribonucleotide binding;ATP binding;binding;catalytic activity;cation binding;ion binding;kinase activity;metal ion binding;nucleobase-containing compound kinase activity;nucleoside diphosphate kinase activity;nucleotide binding;phosphotransferase activity, phosphate group as acceptor;purine nucleotide binding;purine ribonucleoside triphosphate binding;purine ribon…	cell part;cytoplasm;intracellular part	Purine metabolism;Pyrimidine metabolism	NDK	+		DOWN	7	7	7	73	73	73	15.459	0	121.31	1336700000	75	0.00337529	0.00954037	-0.486268	-2.73159	Q7VWK7	Q7VWK7	Nucleoside diphosphate kinase OS	ndk
24.8203	24.9023	24.8714	24.4176	24.3196	24.5337	1.36964	biological regulation;biosynthetic process;cellular biosynthetic process;cellular macromolecule metabolic process;cellular metabolic process;cellular nitrogen compound metabolic process;cellular process;macromolecule metabolic process;metabolic process;nitrogen compound metabolic process;nucleic acid metabolic process;nucleobase-containing compound metabolic process;primary metabolic process;regu…	binding;nucleic acid binding;RNA binding			NusB	+		DOWN	6	6	6	46.1	46.1	46.1	17.165	0	73.811	218540000	37	0.00265764	0.0096568	-0.441033	-2.65143	Q7VTN3	Q7VTN3	N utilization substance protein B homolog OS	nusB
26.0726	26.0498	26.0839	25.5572	25.9089	25.6165	1.37183						+		DOWN	12	12	12	67.6	67.6	67.6	19.37	0	113.88	572390000	73	0.0265085	0.0440692	-0.374567	-1.79075	Q7W0D8	Q7W0D8	Putative exported protein OS	BP0205
25.2556	25.0132	24.9502	24.5541	24.3767	24.6917	1.37468	biosynthetic process;cellular biosynthetic process;cellular macromolecule biosynthetic process;cellular macromolecule metabolic process;cellular metabolic process;cellular nitrogen compound metabolic process;cellular process;macromolecule biosynthetic process;macromolecule metabolic process;metabolic process;nitrogen compound metabolic process;nucleic acid metabolic process;nucleobase-containing …	binding;catalytic activity;DNA binding;DNA-directed RNA polymerase activity;nucleic acid binding;nucleoside binding;nucleotidyltransferase activity;ribonucleoside binding;RNA polymerase activity;transferase activity;transferase activity, transferring phosphorus-containing groups		Purine metabolism;Pyrimidine metabolism;RNA polymerase	RNA_pol_Rpb2_1;RNA_pol_Rpb2_2;RNA_pol_Rpb2_3;RNA_pol_Rpb2_45;RNA_pol_Rpb2_6;RNA_pol_Rpb2_7	+		DOWN	28	28	28	33.6	33.6	33.6	153.15	0	128.63	251290000	74	0.0150486	0.0170099	-0.532167	-2.31071	Q7W0R9	Q7W0R9	DNA-directed RNA polymerase subunit beta OS	rpoB
25.4287	25.5418	25.4898	25.0185	24.8681	25.0901	1.38636	biological regulation;biosynthetic process;cellular biosynthetic process;cellular macromolecule biosynthetic process;cellular macromolecule metabolic process;cellular metabolic process;cellular process;cellular protein metabolic process;macromolecule biosynthetic process;macromolecule metabolic process;metabolic process;posttranscriptional regulation of gene expression;primary metabolic process;p…	binding;nucleic acid binding;RNA binding;rRNA binding;structural constituent of ribosome;structural molecule activity;tRNA binding	cell part;intracellular organelle part;intracellular part;large ribosomal subunit;macromolecular complex;organelle part;ribonucleoprotein complex	Ribosome	Ribosomal_L1	+		DOWN	6	6	6	39.7	39.7	39.7	23.979	0	83.935	342680000	42	0.00249409	0.00636735	-0.494534	-2.85646	Q7W0S2	Q7W0S2	50S ribosomal protein L1 OS	rplA
NaN	22.6877	22.6158	NaN	22.1659	22.1821	1.39257					SspB	+		DOWN	3	3	3	32.9	32.9	32.9	15.855	0	20.43	39931000	10	0.00589715	0.0121231	-0.477751	-3.49103	Q7W084	Q7W084	Stringent starvation protein B OS	sspB
28.1248	27.472	27.6576	27.2034	27.0465	27.1717	1.40046		binding;nucleic acid binding;RNA binding;translation elongation factor activity;translation factor activity, nucleic acid binding	cell part;cytoplasm;intracellular part		EF_TS;UBA	+		DOWN	15	15	15	61.6	61.6	61.6	30.904	0	247.69	1611200000	89	0.0378682	0.0313279	-0.610934	-2.03629	Q7VYC9	Q7VYC9	Elongation factor Ts OS	tsf
23.7276	23.6534	23.4371	23.2954	23.1091	23.164	1.40386	5-phosphoribose 1-diphosphate biosynthetic process;5-phosphoribose 1-diphosphate metabolic process;alcohol biosynthetic process;alcohol metabolic process;biosynthetic process;carbohydrate biosynthetic process;carbohydrate metabolic process;cellular biosynthetic process;cellular carbohydrate biosynthetic process;cellular carbohydrate metabolic process;cellular metabolic process;cellular nitrogen c…	adenyl nucleotide binding;adenyl ribonucleotide binding;ATP binding;binding;catalytic activity;cation binding;diphosphotransferase activity;ion binding;kinase activity;magnesium ion binding;metal ion binding;nucleotide binding;purine nucleotide binding;purine ribonucleoside triphosphate binding;purine ribonucleotide binding;ribonucleotide binding;ribose phosphate diphosphokinase activity;transfer…	cell part;cytoplasm;intracellular part	Pentose phosphate pathway;Purine metabolism	Pribosyl_synth;Pribosyltran_N	+		DOWN	6	6	6	30.3	30.3	30.3	33.51	0	50.481	95885000	22	0.0156488	0.0309212	-0.416533	-2.04996	Q7VUH1	Q7VUH1	Ribose-phosphate pyrophosphokinase OS	prs
22.2757	22.3624	22.3711	22.0086	21.6106	21.8709	1.40591	barrier septum formation;cellular component assembly;cellular component assembly at cellular level;cellular component organization;cellular component organization at cellular level;cellular component organization or biogenesis;cellular component organization or biogenesis at cellular level;cellular process;cytokinetic process		cell part;integral to membrane;intrinsic to membrane;membrane part			+		DOWN	4	4	4	19.3	19.3	19.3	37.774	0	64.441	38864000	22	0.0137114	0.0178341	-0.506367	-2.29537	Q7VTI0	Q7VTI0	Cell division protein ZipA OS	BP3559
25.3258	24.8001	24.8399	23.9253	24.3471	24.6373	1.40717	response to stimulus;response to stress				Usp	+		DOWN	4	4	4	48.1	48.1	48.1	16.344	0	82.755	227000000	36	0.0621758	0.038073	-0.685366	-1.86753	Q7VSK4	Q7VSK4	Putative universal stress protein OS	BP0410
23.6396	22.9001	23.1485	22.6194	22.3906	22.6262	1.44303	cellular macromolecule metabolic process;cellular metabolic process;cellular process;cellular protein metabolic process;dephosphorylation;macromolecule metabolic process;macromolecule modification;metabolic process;phosphate-containing compound metabolic process;phosphorus metabolic process;primary metabolic process;protein dephosphorylation;protein metabolic process;protein modification process	adenyl nucleotide binding;adenyl ribonucleotide binding;ADP binding;ATP binding;binding;catalytic activity;kinase activity;nucleotide binding;phosphotransferase activity, alcohol group as acceptor;phosphotransferase activity, phosphate group as acceptor;protein kinase activity;protein serine/threonine kinase activity;purine nucleotide binding;purine ribonucleoside triphosphate binding;purine ribo…			Kinase-PPPase	+		DOWN	5	5	5	29.1	29.1	29.1	30.726	0	40.901	64813000	26	0.0413303	0.0295126	-0.684001	-2.06861	Q7VYB4	Q7VYB4	Putative phosphoenolpyruvate synthase regulatory protein OS	BP1435
22.9488	22.9437	23.2718	22.4174	22.2529	22.3985	1.46439	biosynthetic process;cellular biosynthetic process;cellular macromolecule biosynthetic process;cellular macromolecule metabolic process;cellular metabolic process;cellular process;cellular protein metabolic process;macromolecule biosynthetic process;macromolecule metabolic process;metabolic process;primary metabolic process;protein metabolic process;translation	binding;nucleic acid binding;RNA binding;structural constituent of ribosome;structural molecule activity;tRNA binding	cell part;cytoplasmic part;intracellular non-membrane-bounded organelle;intracellular organelle;intracellular part;macromolecular complex;non-membrane-bounded organelle;organelle;ribonucleoprotein complex;ribosome	Ribosome	Ribosomal_S10	+		DOWN	3	3	3	35	35	35	11.807	0	33.603	57894000	15	0.00438105	0.00267797	-0.6985	-3.17026	Q7VTD4	Q7VTD4	30S ribosomal protein S10 OS	rpsJ
26.3084	26.6404	26.5845	26.0096	26.0299	26.1208	1.46876	response to chemical stimulus;response to oxidative stress;response to stimulus;response to stress	alkyl hydroperoxide reductase activity;antioxidant activity;catalytic activity;hydroperoxide reductase activity;oxidoreductase activity;oxidoreductase activity, acting on a sulfur group of donors;oxidoreductase activity, acting on a sulfur group of donors, disulfide as acceptor;oxidoreductase activity, acting on a sulfur group of donors, NAD or NADP as acceptor;oxidoreductase activity, acting on …			CMD	+		DOWN	11	11	11	58.7	58.7	58.7	18.384	0	97.759	708950000	66	0.0133603	0.0228778	-0.457666	-2.1985	Q7VTI6	Q7VTI6	Alkyl hydroperoxide reductase AhpD OS	ahpD
23.262	22.8486	22.9315	22.3758	22.3137	22.5518	1.46988	biological regulation;cell redox homeostasis;cellular homeostasis;cellular process;homeostatic process;regulation of biological process;regulation of biological quality;regulation of cellular process	binding;catalytic activity;coenzyme binding;cofactor binding;dihydrolipoyl dehydrogenase activity;flavin adenine dinucleotide binding;oxidoreductase activity;oxidoreductase activity, acting on a sulfur group of donors;oxidoreductase activity, acting on a sulfur group of donors, NAD or NADP as acceptor;oxidoreductase activity, acting on NADH or NADPH		Citrate cycle (TCA cycle);Glycine, serine and threonine metabolism;Glycolysis / Gluconeogenesis;Pyruvate metabolism;Valine, leucine and isoleucine degradation	Biotin_lipoyl;Pyr_redox;Pyr_redox_2;Pyr_redox_dim	+		DOWN	11	11	11	25.2	25.2	25.2	62.377	0	60.534	57532000	35	0.014384	0.0122553	-0.600267	-2.44992	Q7VZC3	Q7VZC3	Dihydrolipoyl dehydrogenase OS	lpdA
25.5104	25.4532	25.7477	24.9344	24.471	25.1246	1.49071	cellular macromolecule metabolic process;cellular metabolic process;cellular nitrogen compound metabolic process;cellular process;macromolecule metabolic process;metabolic process;ncRNA metabolic process;ncRNA processing;nitrogen compound metabolic process;nucleic acid metabolic process;nucleobase-containing compound metabolic process;primary metabolic process;RNA metabolic process;RNA processing…		cell part;cytoplasm;intracellular part		RBFA	+		DOWN	5	5	5	58.6	58.6	58.6	14.725	0	41.794	358610000	19	0.0273409	0.0170945	-0.7271	-2.31552	Q7VYR1	Q7VYR1	Ribosome-binding factor A OS	rbfA
24.1787	24.1151	24.2252	23.4274	23.7112	23.5989	1.49464	alcohol biosynthetic process;alcohol metabolic process;amine metabolic process;amino sugar biosynthetic process;amino sugar metabolic process;aminoglycan biosynthetic process;aminoglycan metabolic process;anatomical structure morphogenesis;biological regulation;biosynthetic process;carbohydrate biosynthetic process;carbohydrate metabolic process;cell morphogenesis;cell wall macromolecule biosynth…	acetyltransferase activity;binding;catalytic activity;cation binding;glucosamine-1-phosphate N-acetyltransferase activity;ion binding;magnesium ion binding;metal ion binding;N-acetyltransferase activity;N-acyltransferase activity;nucleotidyltransferase activity;transferase activity;transferase activity, transferring acyl groups;transferase activity, transferring acyl groups other than amino-acyl …	cell part;cytoplasm;intracellular part	Amino sugar and nucleotide sugar metabolism	Hexapep;NTP_transf_3	+		DOWN	14	14	14	43.5	43.5	43.5	48.399	0	89.011	136320000	56	0.00256483	0.00353333	-0.593833	-3.15076	Q7VT27	Q7VT27	Bifunctional protein GlmU OS	glmU
20.9562	20.6619	NaN	NaN	20.2036	20.2363	1.50431					SCO1-SenC	+		DOWN	5	5	5	44.5	44.5	44.5	21.346	0	13.258	12990000	6	0.0577472	0.0394164	-0.5891	-2.37487	Q7VT23	Q7VT23	SCO1/SenC family protein OS	BP3734
26.1875	25.4939	25.2671	24.8664	25.0007	24.6315	1.54489	barrier septum site selection;cellular process;cytokinetic process	adenyl nucleotide binding;adenyl ribonucleotide binding;ATP binding;ATPase activity;binding;catalytic activity;hydrolase activity;hydrolase activity, acting on acid anhydrides;hydrolase activity, acting on acid anhydrides, in phosphorus-containing anhydrides;nucleoside-triphosphatase activity;nucleotide binding;purine nucleotide binding;purine ribonucleoside triphosphate binding;purine ribonucleo…			CbiA	+		DOWN	12	12	12	58.3	58.3	58.3	29.681	0	84.912	361010000	58	0.05146	0.03105	-0.816633	-2.05632	Q7VU92	Q7VU92	Site-determining protein OS	minD
23.9394	23.7724	23.469	23.2317	21.9061	23.1433	1.5466	acetyl-CoA catabolic process;acetyl-CoA metabolic process;catabolic process;cellular catabolic process;cellular metabolic process;cellular process;coenzyme catabolic process;coenzyme metabolic process;cofactor catabolic process;cofactor metabolic process;metabolic process;tricarboxylic acid cycle	binding;catalytic activity;coenzyme binding;cofactor binding;oxidoreductase activity;oxidoreductase activity, acting on the aldehyde or oxo group of donors;oxidoreductase activity, acting on the aldehyde or oxo group of donors, disulfide as acceptor;oxoglutarate dehydrogenase (succinyl-transferring) activity;thiamine pyrophosphate binding;vitamin binding		Citrate cycle (TCA cycle);Lysine degradation;Tryptophan metabolism	E1_dh;Transket_pyr	+		DOWN	12	12	12	19.5	19.5	19.5	106.47	0	102.93	87614000	37	0.0979473	0.0489452	-0.966567	-1.75899	Q7VZ18	Q7VZ18	2-oxoglutarate dehydrogenase E1 component OS	odhA
25.144	24.6259	24.3267	23.9922	23.9041	24.1951	1.55154					cobW;CobW_C	+		DOWN	8	8	8	37.5	37.5	37.5	41.601	0	64.546	197250000	37	0.0579745	0.0367584	-0.668399	-1.88916	Q7VUK2	Q7VUK2	Uncharacterized protein OS	BP3084
24.7106	24.6254	24.3097	24.2469	23.9767	23.8749	1.56776	2'-deoxyribonucleotide biosynthetic process;2'-deoxyribonucleotide metabolic process;biosynthetic process;cellular biosynthetic process;cellular metabolic process;cellular nitrogen compound biosynthetic process;cellular nitrogen compound metabolic process;cellular process;deoxyribonucleoside monophosphate biosynthetic process;deoxyribonucleoside monophosphate metabolic process;deoxyribonucleoside…	catalytic activity;dCTP deaminase activity;deaminase activity;hydrolase activity;hydrolase activity, acting on carbon-nitrogen (but not peptide) bonds;hydrolase activity, acting on carbon-nitrogen (but not peptide) bonds, in cyclic amidines		Pyrimidine metabolism	dUTPase	+		DOWN	5	5	5	40.6	40.6	40.6	20.885	0	69.315	173270000	29	0.0352626	0.0352996	-0.515733	-1.94696	Q7W0F2	Q7W0F2	Deoxycytidine triphosphate deaminase OS	dcd
27.1718	26.9679	27.0345	26.3837	26.6316	26.0584	1.57004			cell part;membrane;outer membrane		Autotransporter;Autotrns_rpt	+		DOWN	53	53	53	41.8	41.8	41.8	222.92	0	323.31	955440000	237	0.0165787	0.0105311	-0.700167	-2.53231	Q7VSA8	Q7VSA8	Autotransporter OS	BP0529
26.3365	26.1667	26.0641	25.5093	25.2353	25.5835	1.57724					SWIB	+		DOWN	6	6	6	63	63	63	10.189	0	93.528	551700000	52	0.00486877	0.00272414	-0.7464	-3.21214	Q7VUP1	Q7VUP1	Uncharacterized protein OS	BP3037
26.7774	26.7769	26.5501	25.746	26.1291	26.1158	1.58129	biological regulation;biosynthetic process;cellular biosynthetic process;cellular macromolecule biosynthetic process;cellular macromolecule metabolic process;cellular metabolic process;cellular nitrogen compound metabolic process;cellular process;cellular response to stimulus;macromolecule biosynthetic process;macromolecule metabolic process;metabolic process;nitrogen compound metabolic process;n…	binding;DNA binding;nucleic acid binding		Two-component system	Response_reg;Trans_reg_C	+		DOWN	12	12	12	68.9	68.9	68.9	27.738	0	177.84	807690000	64	0.00861103	0.00641096	-0.704499	-2.85696	Q79GE2	Q79GE2	Tresponse regulator protein OS	risA
27.6306	27.2857	27.4482	26.7836	26.7646	27.1878	1.58513	biosynthetic process;cellular biosynthetic process;cellular macromolecule biosynthetic process;cellular macromolecule metabolic process;cellular metabolic process;cellular process;cellular protein metabolic process;macromolecule biosynthetic process;macromolecule metabolic process;metabolic process;primary metabolic process;protein metabolic process;translation	binding;nucleic acid binding;RNA binding;structural constituent of ribosome;structural molecule activity	cell part;cytoplasmic part;intracellular non-membrane-bounded organelle;intracellular organelle;intracellular part;macromolecular complex;non-membrane-bounded organelle;organelle;ribonucleoprotein complex;ribosome		S1	+		DOWN	26	26	26	59.2	59.2	59.2	63.017	0	323.31	1394400000	177	0.0332399	0.0336748	-0.542833	-2.00895	Q7VZG0	Q7VZG0	30S ribosomal protein S1 OS	rpsA
24.2176	24.0674	24.3126	23.3483	23.5755	23.5487	1.58986	cell communication;cellular macromolecule metabolic process;cellular metabolic process;cellular nitrogen compound metabolic process;cellular process;cellular response to external stimulus;cellular response to extracellular stimulus;cellular response to stimulus;cellular response to stress;DNA metabolic process;DNA recombination;DNA repair;macromolecule metabolic process;metabolic process;nitrogen…	adenyl nucleotide binding;adenyl ribonucleotide binding;ATP binding;ATPase activity;ATPase activity, coupled;binding;catalytic activity;damaged DNA binding;DNA binding;DNA-dependent ATPase activity;hydrolase activity;hydrolase activity, acting on acid anhydrides;hydrolase activity, acting on acid anhydrides, in phosphorus-containing anhydrides;nucleic acid binding;nucleoside-triphosphatase activi…	cell part;cytoplasm;intracellular part	Homologous recombination	RecA	+		DOWN	6	6	6	32.9	32.9	32.9	37.949	0	47.229	127400000	17	0.00218939	0	-0.708366	-3.52138	P0A448	P0A448	Protein RecA OS	recA
23.3108	23.4343	23.3224	22.6265	22.6399	22.9608	1.60492	biosynthetic process;carbohydrate biosynthetic process;carbohydrate metabolic process;macromolecule biosynthetic process;macromolecule metabolic process;metabolic process;polysaccharide biosynthetic process;polysaccharide metabolic process;primary metabolic process	binding;catalytic activity;coenzyme binding;cofactor binding;NAD binding;nucleotide binding;oxidoreductase activity;oxidoreductase activity, acting on CH-OH group of donors;oxidoreductase activity, acting on the CH-CH group of donors;oxidoreductase activity, acting on the CH-CH group of donors, NAD or NADP as acceptor;oxidoreductase activity, acting on the CH-OH group of donors, NAD or NADP as ac…		Amino sugar and nucleotide sugar metabolism	UDPG_MGDP_dh;UDPG_MGDP_dh_C;UDPG_MGDP_dh_N	+		DOWN	11	11	11	46.9	46.9	46.9	46.73	0	44.376	72581000	29	0.00616375	0.00718919	-0.613433	-2.83804	Q7VUE7;Q7VXU9	Q7VUE7;Q7VXU9	Polysaccharide biosynthesis protein OS;Capsular polysaccharide biosynthesis protein OS	wbpO
22.3934	22.6277	NaN	22.1534	21.8179	21.7928	1.61625		4 iron, 4 sulfur cluster binding;binding;catalytic activity;cation binding;coenzyme binding;cofactor binding;FMN binding;ion binding;iron-sulfur cluster binding;metal cluster binding;metal ion binding;NAD binding;NADH dehydrogenase (quinone) activity;NADH dehydrogenase (ubiquinone) activity;NADH dehydrogenase activity;nucleotide binding;oxidoreductase activity;oxidoreductase activity, acting on N…		Oxidative phosphorylation	Complex1_51K;NADH_4Fe-4S;SLBB	+		DOWN	6	6	6	21.1	21.1	21.1	49.942	0	51.172	39749000	14	0.0426663	0.0354921	-0.589183	-2.15326	Q7VZQ0	Q7VZQ0	Respiratory-chain NADH dehydrogenase, 51 kDa subunit OS	nuoF
21.3538	NaN	21.5769	20.7604	NaN	20.7723	1.62338				Porphyrin and chlorophyll metabolism	HemX	+		DOWN	3	3	3	11.9	11.9	11.9	41.294	0	13.176	13238000	8	0.0246015	0.01668	-0.698999	-3.3017	Q7VVV1	Q7VVV1	Putative exported protein OS	BP2535
24.815	24.562	24.5418	23.8422	23.8197	24.1592	1.64695	biological regulation;cell cycle;cell division;cellular process;regulation of barrier septum formation;regulation of biological process;regulation of cell division;regulation of cellular component biogenesis;regulation of cellular component organization;regulation of cellular process;regulation of cytokinesis;regulation of cytokinetic process				MinE	+		DOWN	6	6	6	69.9	69.9	69.9	9.4889	0	40.222	177060000	33	0.00761444	0.006	-0.699233	-2.90744	Q7VU91	Q7VU91	Cell division topological specificity factor OS	minE
25.8631	25.4209	25.4388	24.858	24.6667	24.6662	1.70775						+		DOWN	9	9	9	35.8	35.8	35.8	37.264	0	97.964	329950000	60	0.00591722	0.00279646	-0.843967	-3.27136	Q7VUX9	Q7VUX9	Putative exported protein OS	BP2936
25.8645	25.6357	25.9828	24.5987	25.1567	25.0314	1.78151	biological adhesion;cell adhesion;cellular process		cell part;cell projection;pilus			+		DOWN	7	7	7	37.8	37.8	37.8	40.528	0	159.81	389440000	47	0.0103878	0.005952	-0.898733	-3.02237	Q00879	Q00879	Protein FhaE OS	fhaE
23.5301	23.8737	23.7932	22.9561	22.2246	23.0042	1.78645	amine biosynthetic process;amine metabolic process;biosynthetic process;carboxylic acid biosynthetic process;carboxylic acid metabolic process;cellular amine metabolic process;cellular amino acid biosynthetic process;cellular amino acid metabolic process;cellular biosynthetic process;cellular ketone metabolic process;cellular metabolic process;cellular nitrogen compound biosynthetic process;cellu…	adenyl nucleotide binding;adenyl ribonucleotide binding;ATP binding;ATP phosphoribosyltransferase activity;binding;catalytic activity;nucleotide binding;purine nucleotide binding;purine ribonucleoside triphosphate binding;purine ribonucleotide binding;ribonucleotide binding;transferase activity;transferase activity, transferring glycosyl groups;transferase activity, transferring pentosyl groups	cell part;cytoplasm;intracellular part	Histidine metabolism	HisG	+		DOWN	7	7	7	46.6	46.6	46.6	23.956	0	32.504	90041000	30	0.0211795	0.00930909	-1.00403	-2.69367	Q7VSZ2	Q7VSZ2	ATP phosphoribosyltransferase OS	hisG
23.4439	22.6903	23.4937	22.5529	22.1235	22.7024	1.85446	biosynthetic process;cellular biosynthetic process;cellular macromolecule biosynthetic process;cellular macromolecule metabolic process;cellular metabolic process;cellular process;cellular protein metabolic process;macromolecule biosynthetic process;macromolecule metabolic process;metabolic process;primary metabolic process;protein metabolic process;translation	binding;nucleic acid binding;RNA binding;rRNA binding;structural constituent of ribosome;structural molecule activity	cell part;cytoplasmic part;intracellular non-membrane-bounded organelle;intracellular organelle;intracellular part;macromolecular complex;non-membrane-bounded organelle;organelle;ribonucleoprotein complex;ribosome	Ribosome	Ribosomal_L21p	+		DOWN	3	3	3	39.8	39.8	39.8	11.547	0	13.876	66221000	22	0.0744279	0.0409123	-0.749699	-1.8175	Q7VZX4	Q7VZX4	50S ribosomal protein L21 OS	rplU
21.9613	21.578	21.5274	20.9956	NaN	20.3321	1.88446	amine biosynthetic process;amine metabolic process;biosynthetic process;carboxylic acid biosynthetic process;carboxylic acid metabolic process;cellular amine metabolic process;cellular amino acid biosynthetic process;cellular amino acid metabolic process;cellular biosynthetic process;cellular ketone metabolic process;cellular metabolic process;cellular nitrogen compound biosynthetic process;cellu…	catalytic activity;hydrolase activity;hydrolase activity, acting on ester bonds;phosphatase activity;phosphoric ester hydrolase activity;phosphoserine phosphatase activity		Glycine, serine and threonine metabolism;Methane metabolism	DUF4072	+		DOWN	2	2	2	8.7	8.7	8.7	30.42	0.0010449	6.7377	18867000	10	0.043351	0.0189903	-1.02505	-2.53725	Q7VZN4	Q7VZN4	Phosphoserine phosphatase OS	serB
25.4074	25.8292	25.7176	24.383	24.8759	24.7391	1.97042		catalytic activity			TIM-br_sig_trns	+		DOWN	7	7	7	48.2	48.2	48.2	29.265	0	132.74	340710000	44	0.00703964	0.000859813	-0.985401	-3.3556	Q7VYV3	Q7VYV3	Uncharacterized protein OS	BP1204
22.3959	22.2114	NaN	21.296	NaN	21.2479	2.04443			cell part;integral to membrane;intrinsic to membrane;membrane part		Band_7;HflK_N	+		DOWN	4	4	4	14.5	14.5	14.5	47.485	0	40.515	32951000	9	0.00843084	0.0029916	-1.0317	-5.28172	Q7VWL8	Q7VWL8	Putative membrane protein OS	hflK
NaN	22.6717	22.908	21.7504	NaN	21.6299	2.1431	amine biosynthetic process;amine metabolic process;aromatic amino acid family biosynthetic process;aromatic amino acid family metabolic process;aromatic compound biosynthetic process;biosynthetic process;carboxylic acid biosynthetic process;carboxylic acid metabolic process;cellular amine metabolic process;cellular amino acid biosynthetic process;cellular amino acid metabolic process;cellular aro…	carbon-oxygen lyase activity;carbon-oxygen lyase activity, acting on phosphates;catalytic activity;chorismate synthase activity;lyase activity		Phenylalanine, tyrosine and tryptophan biosynthesis	Chorismate_synt	+		DOWN	4	4	4	22.9	22.9	22.9	37.304	0	24.961	34582000	14	0.014235	0.00581818	-1.0997	-4.72733	Q7VY92	Q7VY92	Chorismate synthase OS	aroC
26.5073	26.064	NaN	25.2758	NaN	25.0296	2.19307	cellular aromatic compound metabolic process;cellular metabolic process;cellular process;coenzyme metabolic process;cofactor metabolic process;folic acid-containing compound metabolic process;heterocycle metabolic process;metabolic process;nitrogen compound metabolic process;pteridine-containing compound metabolic process	aldehyde-lyase activity;carbon-carbon lyase activity;catalytic activity;dihydroneopterin aldolase activity;lyase activity		Folate biosynthesis	FolB	+		DOWN	3	3	3	31.9	31.9	31.9	13.647	0	13.986	295510000	10	0.0466075	0.0190385	-1.13295	-3.20459	Q7VU55	Q7VU55	7,8-dihydroneopterin aldolase OS	folB
22.8301	22.8407	22.8367	21.573	NaN	21.6599	2.32987					CNF1	+		DOWN	10	10	10	9.8	9.8	9.8	160.74	0	38.894	39075000	16	4.2152e-05	0	-1.21938	-9.19381	Q7VTS2	Q7VTS2	Dermonecrotic toxin OS	dnt
25.5772	25.7058	25.9394	23.5375	24.4244	24.4856	2.43075	establishment of localization;establishment of protein localization;ion transport;protein transport;transport	channel activity;passive transmembrane transporter activity;porin activity;transmembrane transporter activity;transporter activity;wide pore channel activity	cell outer membrane;cell part;external encapsulating structure part;macromolecular complex;membrane;membrane part;outer membrane;pore complex;protein complex		POTRA_2;ShlB	+		DOWN	8	8	8	25	25	25	64.445	0	124.63	303830000	52	0.00798698	0	-1.59163	-3.75237	P35077	P35077	Filamentous hemagglutinin transporter protein FhaC OS	fhaC
25.2979	24.8813	24.4847	23.334	23.5898	23.8551	2.44782	biological regulation;biosynthetic process;cellular biosynthetic process;cellular macromolecule biosynthetic process;cellular macromolecule metabolic process;cellular metabolic process;cellular nitrogen compound metabolic process;cellular process;cellular response to stimulus;macromolecule biosynthetic process;macromolecule metabolic process;metabolic process;multi-organism process;nitrogen compo…	binding;DNA binding;nucleic acid binding;nucleic acid binding transcription factor activity;sequence-specific DNA binding transcription factor activity		Two-component system	GerE;Response_reg	+		DOWN	10	10	10	62.2	62.2	62.2	22.952	0	121.05	181710000	40	0.00970287	0	-1.295	-3.41835	P0A4H2	P0A4H2	Virulence factors putative positive transcription regulator BvgA OS	bvgA
31.6997	31.599	31.7367	30.375	30.7026	30.3904	2.47821	biological adhesion;cell adhesion;cellular process;multi-organism process;pathogenesis		cell outer membrane;cell part;cell surface;external encapsulating structure part;extracellular region;integral to membrane;intrinsic to membrane;membrane;membrane part;outer membrane;periplasmic space		Autotransporter;Pertactin	+		DOWN	36	36	36	59.6	59.6	59.6	93.452	0	323.31	21876000000	544	0.000483433	0	-1.18913	-5.54679	P14283	P14283	Pertactin autotransporter OS	prn
22.9989	21.7655	23.1499	21.4185	21.7745	21.6872	2.48234					SPOR	+		DOWN	4	4	4	22	22	22	23.542	0	30.007	48938000	10	0.0885565	0.0393857	-1.01137	-1.83428	Q7W0K1	Q7W0K1	Putative exported protein OS	BP0114
28.6564	28.5441	28.0977	27.0678	27.699	26.798	2.78234					DPBB_1;SPOR	+		DOWN	4	4	4	15.5	15.5	15.5	32.849	0	18.717	2074800000	18	0.0171364	0.0058125	-1.24447	-2.98544	Q7W015	Q7W015	Putative lipoprotein OS	BP0689
22.3189	22.5838	22.9709	20.762	NaN	21.1578	3.08207					Polyketide_cyc2	+		DOWN	3	3	2	26	26	20	16.544	0	28.133	30974000	17	0.0100465	0	-1.66463	-4.31848	Q7VYV2	Q7VYV2	Uncharacterized protein OS	BP1205
36.6112	36.3738	36.6763	34.7978	35.8745	34.9152	3.24001			cell part;cell surface		ESPR;Fil_haemagg;Fil_haemagg_2;Haemagg_act	+		DOWN	230	230	223	76.8	76.8	74.5	367.52	0	323.31	629350000000	7558	0.0183853	0.00585827	-1.35793	-2.99636	P12255	P12255	Filamentous hemagglutinin OS	fhaB
26.1814	25.664	25.9122	24.2116	24.0891	24.2772	3.25036	biosynthetic process;cellular biosynthetic process;cellular macromolecule biosynthetic process;cellular macromolecule metabolic process;cellular metabolic process;cellular process;cellular protein metabolic process;macromolecule biosynthetic process;macromolecule metabolic process;metabolic process;primary metabolic process;protein metabolic process;translation	binding;nucleic acid binding;RNA binding;rRNA binding;structural constituent of ribosome;structural molecule activity	cell part;cytoplasmic part;intracellular non-membrane-bounded organelle;intracellular organelle;intracellular part;macromolecular complex;non-membrane-bounded organelle;organelle;ribonucleoprotein complex;ribosome	Ribosome	Ribosomal_L9_C;Ribosomal_L9_N	+		DOWN	6	6	6	39.1	39.1	39.1	16.383	0	36.928	324410000	23	0.000410634	0	-1.72657	-6.65996	Q7VV92	Q7VV92	50S ribosomal protein L9 OS	rplI
23.3557	23.41	22.9072	NaN	21.6845	21.3628	3.56042	biological regulation;regulation of biological process;regulation of biosynthetic process;regulation of cellular biosynthetic process;regulation of cellular macromolecule biosynthetic process;regulation of cellular metabolic process;regulation of cellular process;regulation of gene expression;regulation of macromolecule biosynthetic process;regulation of macromolecule metabolic process;regulation…				STAS	+		DOWN	3	3	3	46.6	46.6	46.6	12.666	0	34.894	49618000	9	0.00564871	0	-1.70065	-5.03038	Q7VWJ2	Q7VWJ2	Anti-sigma factor antagonist OS	BP2226
29.4823	29.4541	29.8521	27.4979	28.2414	27.6229	3.62857		catalytic activity;endopeptidase activity;hydrolase activity;peptidase activity;peptidase activity, acting on L-amino acid peptides;serine hydrolase activity;serine-type endopeptidase activity;serine-type peptidase activity			Autotransporter;Autotrns_rpt;Peptidase_S8	+		DOWN	35	35	35	56.7	56.7	56.7	99.647	0	323.31	4228300000	247	0.00234856	0	-1.80877	-4.98012	Q7W0C9	Q7W0C9	Autotransporter subtilisin-like protease OS	sphB1
27.2822	27.3623	27.4323	25.4919	25.7277	25.4786	3.65634					DUF302	+		DOWN	7	7	7	62.9	62.9	62.9	16.818	0	157.69	1092600000	105	4.05221e-05	0	-1.79287	-9.34781	Q7VWQ4	Q7VWQ4	Putative exported protein OS	BP2147
23.9556	23.9417	23.4821	22.1428	21.9909	21.9506	3.86589					BOF	+		DOWN	6	6	6	60.7	60.7	60.7	12.596	0	51.124	95873000	25	0.00044517	0	-1.76503	-6.63022	Q7VYX6	Q7VYX6	Putative exported protein OS	BP1175
31.0767	31.1298	31.0383	28.8323	29.447	28.7574	4.7384	biological adhesion;cell adhesion;cellular process;multi-organism process;pathogenesis		cell outer membrane;cell part;cell surface;external encapsulating structure part;extracellular region;integral to membrane;intrinsic to membrane;membrane;membrane part;outer membrane;periplasmic space		Autotransporter;Pertactin	+		DOWN	37	37	37	58.2	58.2	58.2	103.38	0	323.31	11418000000	375	0.000712721	0	-2.06937	-6.46554	Q45340	Q45340	BrkA autotransporter OS	brkA
26.2571	26.2529	26.7029	23.5244	25.0613	23.9982	4.78626					Fil_haemagg_2;Haemagg_act	+		DOWN	50	43	43	30.2	26.7	26.7	263.7	0	323.31	431780000	140	0.00988279	0	-2.20967	-3.82093	Q7VVJ2	Q7VVJ2	Adhesin OS	fhaS
26.1537	25.8872	25.8492	23.3152	23.8246	23.6017	4.87533	multi-organism process;pathogenesis					+		DOWN	3	3	3	31.3	31.3	31.3	14.591	0	44.177	301640000	22	0.000171572	0	-2.38287	-8.63914	Q7VYQ8	Q7VYQ8	Putative exported protein OS	BP1252
25.0558	24.8225	24.6383	22.0853	22.2235	22.417	6.05867					ABC_sub_bind	+		DOWN	14	14	14	47.8	47.8	47.8	42.987	0	108.62	129550000	53	7.32782e-05	0	-2.59693	-10.2072	Q79GS0	Q79GS0	Putative exported protein OS	BP2231
28.271	28.2272	28.3344	25.65	25.9382	25.3632	6.15176	biological regulation;cation homeostasis;cation transport;establishment of localization;homeostatic process;chemical homeostasis;ion homeostasis;ion transport;iron chelate transport;iron ion homeostasis;iron ion transport;metal ion transport;multi-organism process;pathogenesis;regulation of biological quality;siderophore transport;transition metal ion transport;transport	binding;cation binding;ion binding;iron ion binding;metal ion binding;receptor activity;transition metal ion binding	cell outer membrane;cell part;external encapsulating structure part;integral to membrane;intrinsic to membrane;membrane;membrane part;outer membrane		Plug;TonB_dep_Rec	+		DOWN	40	40	40	62.7	62.7	62.7	81.58	0	323.31	1465400000	206	9.97037e-05	0	-2.62707	-9.7704	P81549	P81549	Probable TonB-dependent receptor BfrD OS	bfrD
28.3353	28.2711	28.5025	25.5731	25.875	24.9378	6.78431					Fil_haemagg_2;Haemagg_act;Peptidase_C80	+		DOWN	50	50	50	19.9	19.9	19.9	437.3	0	323.31	1531700000	213	0.000517745	0	-2.90767	-7.55876	Q7VV06	Q7VV06	Adhesin OS	fhaL
23.7849	23.9505	23.8476	21.1376	NaN	20.8566	7.21251						+		DOWN	4	4	4	41	41	41	18.103	0	22.603	62548000	18	0.000168803	0	-2.8639	-12.9085	Q79GQ5	Q79GQ5	Uncharacterized protein OS	bcr4
29.0054	28.4913	28.5176	25.8242	24.4758	25.2803	9.43027					DUF2282	+		DOWN	4	4	4	34.7	34.7	34.7	9.9723	0	66.592	1735400000	20	0.00122357	0	-3.478	-6.61413	Q7VUZ1	Q7VUZ1	Putative exported protein OS	BP2924
33.1388	33.0118	32.4514	28.3756	28.2226	27.8247	27.6498	biological adhesion;cell adhesion;cellular process		cell part;membrane;outer membrane		Autotransporter	+		DOWN	28	28	28	68.5	68.5	68.5	66.293	0	323.31	33623000000	270	6.02641e-05	0	-4.72637	-12.8612	Q79GX8	Q79GX8	Tracheal colonization factor OS	tcfA
31.9207	32.4779	31.8869	26.4485	25.9569	24.3481	62.4141						+		DOWN	18	18	18	87.8	87.8	87.8	22.245	0	323.31	20737000000	456	0.000601483	0	-6.51067	-8.53756	Q7VWI3	Q7VWI3	Putative secreted protein OS	bsp22
34.0157	34.0276	34.3317	28.0617	27.5997	28.0582	62.6568	multi-organism process;pathogenesis	catalytic activity;NAD+ ADP-ribosyltransferase activity;transferase activity;transferase activity, transferring glycosyl groups;transferase activity, transferring pentosyl groups	extracellular region		Pertussis_S1	+		DOWN	19	19	19	81.4	81.4	81.4	29.974	0	323.31	71186000000	564	4.67401e-06	0	-6.21847	-21.818	P04977	P04977	Pertussis toxin subunit 1 OS	ptxA
32.8395	32.5162	32.2946	26.5424	26.5882	26.0558	62.8482	biological regulation;calcium ion homeostasis;cation homeostasis;cell killing;cellular calcium ion homeostasis;cellular cation homeostasis;cellular divalent inorganic cation homeostasis;cellular homeostasis;cellular chemical homeostasis;cellular ion homeostasis;cellular metal ion homeostasis;cellular process;cytolysis in other organism;cytosolic calcium ion homeostasis;divalent inorganic cation h…	adenyl nucleotide binding;adenyl ribonucleotide binding;adenylate cyclase activity;ATP binding;binding;calcium- and calmodulin-responsive adenylate cyclase activity;calcium ion binding;catalytic activity;cation binding;cyclase activity;ion binding;lyase activity;metal ion binding;nucleotide binding;phosphorus-oxygen lyase activity;purine nucleotide binding;purine ribonucleoside triphosphate bindi…	extracellular region	Purine metabolism	Anthrax_toxA;HemolysinCabind;RTX	+		DOWN	67	67	67	59.9	59.9	59.9	177.52	0	323.31	24841000000	568	1.21001e-05	0	-6.15463	-18.5111	P0DKX7	P0DKX7	Bifunctional hemolysin/adenylate cyclase OS	cya
30.2598	29.5172	29.3183	23.4564	23.2459	22.6699	77.2413					DUF3220	+		DOWN	34	34	34	76.2	76.2	76.2	68.647	0	323.31	3416300000	193	5.9317e-05	0	-6.57437	-13.9704	Q7VSD3	Q7VSD3	Uncharacterized protein OS	BP0500
29.7902	29.2514	28.4981	24.1785	22.4168	22.1929	114.135	biological adhesion;cell adhesion;cellular process		cell part;cell projection;pilus		Fimbrial	+		DOWN	5	5	4	43	43	39.6	21.95	0	109.41	2459800000	43	0.00102803	0	-6.2505	-7.5199	P05788	P05788	Serotype 2 fimbrial subunit OS	fim2
29.3767	29.2906	29.1709	23.5093	22.1616	22.3884	119.611	biological adhesion;cell adhesion;cellular process		cell part;membrane;outer membrane		Autotransporter;Pertactin	+		DOWN	32	32	32	56.6	56.6	56.6	94.88	0	323.31	2640600000	217	9.69795e-05	0	-6.59297	-12.6578	Q79GN7	Q79GN7	Autotransporter OS	vag8
32.2225	31.9374	32.3207	24.866	24.643	25.0833	163.881	multi-organism process;pathogenesis		cell part;extracellular region part;host cell membrane;host cell part;host cell plasma membrane;membrane;other organism cell membrane;other organism membrane;other organism part		APT;Pertussis_S2S3	+		DOWN	16	16	14	65.2	65.2	58.6	24.988	0	272.55	17876000000	151	1.81968e-06	0	-7.2961	-26.8856	P04979	P04979	Pertussis toxin subunit 3 OS	ptxC
30.4193	30.49	30.7401	22.723	22.9303	23.3229	188.667	multi-organism process;pathogenesis		cell part;extracellular region part;host cell membrane;host cell part;host cell plasma membrane;membrane;other organism cell membrane;other organism membrane;other organism part		APT;Pertussis_S2S3	+		DOWN	13	11	11	70.4	63.7	63.7	24.799	0	147.79	6510000000	137	2.98953e-06	0	-7.55773	-25.106	P04978	P04978	Pertussis toxin subunit 2 OS	ptxB
33.3084	33.1261	33.0536	24.6826	23.2561	24.41	420.54	multi-organism process;pathogenesis		cell part;extracellular region part;host cell membrane;host cell part;host cell plasma membrane;membrane;other organism cell membrane;other organism membrane;other organism part		Pertus-S4-tox	+		DOWN	16	16	16	59.9	59.9	59.9	16.544	0	256.25	39800000000	216	3.41799e-05	0	-9.04647	-16.6378	P0A3R5	P0A3R5	Pertussis toxin subunit 4 OS	ptxD
31.7098	31.2522	31.4943	19.8791	NaN	19.6838	3356.75						+		DOWN	19	19	19	69	69	69	31.839	0	323.31	14522000000	163	8.77347e-06	0	-11.704	-40.9934	Q79GQ3	Q79GQ3	Putative outer protein D OS	bopD
21.3138	21.7371	21.7887	24.487	24.7278	24.796	0.125808			cell part;external encapsulating structure part;outer membrane-bounded periplasmic space;periplasmic space		TctC	+		UP	10	10	10	48.3	48.3	48.3	34.139	0	98.493	150670000	30	6.63085e-05	0	3.05707	11.0265	Q7VT01	Q7VT01	Putative exported protein OS	BP3756
21.3299	21.1955	21.3342	22.9751	23.9028	25.0673	0.168066			cell part;external encapsulating structure part;outer membrane-bounded periplasmic space;periplasmic space		TctC	+		UP	11	11	11	62.1	62.1	62.1	33.232	0	101.51	115400000	35	0.01133	0	2.6952	3.81235	Q7VW44	Q7VW44	Putative exported protein OS	BP2425
25.0666	25.2167	25.6522	27.0398	28.0112	27.5327	0.200824						+		UP	15	15	15	54.1	54.1	54.1	47.427	0	194.69	1208200000	86	0.00258556	0	2.21607	5.14314	Q7VWI0	Q7VWI0	Putative regulatory lipoprotein OS	BP2271
25.7843	25.4717	25.5973	27.8817	28.3061	27.9036	0.202178			cell part;external encapsulating structure part;outer membrane-bounded periplasmic space;periplasmic space		TctC	+		UP	12	12	12	61.1	61.1	61.1	33.44	0	187.59	1660100000	69	0.000127767	0	2.4127	9.09867	Q7VTM2	Q7VTM2	Putative exported protein OS	BP3501
23.82	23.2475	23.2245	25.4385	25.8157	25.3187	0.219	cellular metabolic process;cellular process;electron transport chain;generation of precursor metabolites and energy;metabolic process;oxidation-reduction process	binding;catalytic activity;cation binding;cation transmembrane transporter activity;copper ion binding;cytochrome-c oxidase activity;heme binding;heme-copper terminal oxidase activity;hydrogen ion transmembrane transporter activity;inorganic cation transmembrane transporter activity;ion binding;ion transmembrane transporter activity;iron ion binding;metal ion binding;monovalent inorganic cation t…	cell part;integral to membrane;intrinsic to membrane;membrane;membrane part;plasma membrane;respiratory chain	Oxidative phosphorylation	COX2;COX2_TM;Cytochrome_CBB3	+		UP	8	8	8	30.1	30.1	30.1	42.882	0	71.133	290820000	33	0.0010405	0	2.09363	6.05639	Q7VT13	Q7VT13	Cytochrome c oxidase subunit 2 OS	BP3744
23.9687	23.9932	23.6476	25.7699	26.3907	26.1567	0.219455	establishment of localization;transport		cell part;external encapsulating structure part;outer membrane-bounded periplasmic space;periplasmic space		SBP_bac_7	+		UP	12	12	12	39.8	39.8	39.8	37.423	0	145.38	426010000	59	0.000461469	0	2.23593	7.1547	Q7VVI8	Q7VVI8	Putative exported protein OS	BP2671
28.9394	28.9624	28.745	30.8398	31.1004	30.8549	0.26508			cell part;external encapsulating structure part;outer membrane-bounded periplasmic space;periplasmic space		TctC	+		UP	20	20	20	78.2	78.2	78.2	34.591	0	323.31	15300000000	248	4.71762e-05	0	2.04943	9.80428	Q7VTS1	Q7VTS1	Putative exported protein OS	BP3440
25.5348	25.8525	26.0068	27.3322	27.7254	27.7487	0.273024	amine transport;amino acid transport;carboxylic acid transport;establishment of localization;nitrogen compound transport;organic acid transport;organic substance transport;transport		cell part;external encapsulating structure part;outer membrane-bounded periplasmic space;periplasmic space	ABC transporters	Peripla_BP_6	+		UP	10	10	10	57.8	57.8	57.8	39.561	0	323.31	1357700000	80	0.000741281	0	1.80407	6.14017	Q7VWV1	Q7VWV1	Putative ABC-transporter substrate-binding protein OS	BP2090
24.7961	24.521	24.4904	26.388	26.4895	26.1686	0.274143	establishment of localization;transport		cell part;external encapsulating structure part;outer membrane-bounded periplasmic space;periplasmic space		SBP_bac_7	+		UP	9	9	9	33.3	33.3	33.3	34.701	0	168.67	530280000	62	0.000210315	0	1.7462	7.40842	Q7VWA8	Q7VWA8	Putative periplasmic substrate-binding transport protein OS	BP2352
23.056	22.7958	22.905	25.0676	24.7685	24.5387	0.274809			cell part;external encapsulating structure part;outer membrane-bounded periplasmic space;periplasmic space		TctC	+		UP	8	8	8	33.4	33.4	33.4	34.522	0	54.457	186420000	31	0.000392164	0	1.87267	6.91811	Q7VV33	Q7VV33	Putative exported protein OS	BP2873
25.8682	25.7664	25.326	27.772	27.4694	27.3852	0.307147	cellular process;establishment of localization;transmembrane transport;transport		ATP-binding cassette (ABC) transporter complex;cell part;macromolecular complex;membrane part;protein complex	ABC transporters		+		UP	9	9	9	43	43	43	37.188	0	177.29	1249400000	75	0.00075194	0	1.88867	6.21975	Q7VTN8	Q7VTN8	Putative exported protein OS	BP3481
28.8668	28.9353	29.1894	30.3316	30.9914	30.5867	0.318331	amine transport;amino acid transport;carboxylic acid transport;establishment of localization;nitrogen compound transport;organic acid transport;organic substance transport;transport		cell part;external encapsulating structure part;outer membrane-bounded periplasmic space;periplasmic space	ABC transporters	Peripla_BP_6	+		UP	15	15	15	59.6	59.6	59.6	39.397	0	316.21	11999000000	241	0.00160815	0	1.6394	5.19281	Q7VYN8	Q7VYN8	Leu/ile/val-binding protein OS	livJ
26.1978	25.9345	26.0801	27.7158	27.6153	27.389	0.345031	cellular process;establishment of localization;transmembrane transport;transport		ATP-binding cassette (ABC) transporter complex;cell part;macromolecular complex;membrane part;protein complex	ABC transporters	SBP_bac_5	+		UP	18	18	18	46.9	46.9	46.9	55.715	0	234.09	1277500000	91	0.000258108	0	1.50257	6.73683	Q7VVH3	Q7VVH3	ABC-transport protein, solute-binding component OS	BP2692
28.5703	28.2561	28.3506	29.8767	29.9719	29.735	0.347215	amine transport;amino acid transport;carboxylic acid transport;establishment of localization;nitrogen compound transport;organic acid transport;organic substance transport;transport		cell part;external encapsulating structure part;outer membrane-bounded periplasmic space;periplasmic space	ABC transporters	Peripla_BP_6	+		UP	19	19	19	77	77	77	40.368	0	323.31	6591700000	198	0.000222126	0	1.46887	6.80806	Q7VTH2	Q7VTH2	Putative exported protein OS	BP3568
28.4048	28.3916	28.5527	29.676	30.2874	29.8994	0.354879	amine transport;amino acid transport;carboxylic acid transport;establishment of localization;nitrogen compound transport;organic acid transport;organic substance transport;transport		cell part;external encapsulating structure part;outer membrane-bounded periplasmic space;periplasmic space	ABC transporters	Peripla_BP_6	+		UP	18	18	18	56.8	56.8	56.8	41.574	0	323.31	7256300000	200	0.00126746	0	1.50457	5.26201	Q7W061	Q7W061	Putative ABC transporter substrate binding protein OS	BP0301
22.4828	22.203	22.5472	24.5619	23.6921	23.97	0.356704		binding;cation binding;ion binding;metal ion binding		Arginine and proline metabolism	Arginase	+		UP	5	5	5	26.9	26.9	26.9	31.974	0	45.676	105260000	13	0.00388839	0	1.66367	4.40833	Q7VY32	Q7VY32	Putative arginase OS	BP1531
26.8663	26.805	27.2768	28.2574	28.4397	28.3474	0.358216					TPR_2;TPR_6	+		UP	6	6	6	48.9	48.9	48.9	25.007	0	195.09	2639600000	103	0.000966543	0	1.36547	5.30933	Q7VU05	Q7VU05	Putative periplasmic protein OS	BP3341
24.7595	24.6654	24.6601	26.18	26.1068	26.0494	0.36821				ABC transporters	NMT1	+		UP	13	13	13	51.5	51.5	51.5	34.715	0	133.87	469910000	47	9.00903e-06	0	1.41707	9.46565	Q7VZJ2	Q7VZJ2	Putative exported protein OS	BP0913
22.8169	22.6353	22.8933	24.7661	24.244	23.5242	0.371878	amine transport;amino acid transport;carboxylic acid transport;establishment of localization;nitrogen compound transport;organic acid transport;organic substance transport;transport		cell part;external encapsulating structure part;outer membrane-bounded periplasmic space;periplasmic space	ABC transporters	Peripla_BP_6	+		UP	8	8	8	40.8	40.8	40.8	42.858	0	89.729	138140000	21	0.019209	0.00572308	1.39627	2.98311	Q7VS30	Q7VS30	Putative leu/ile/val-binding protein OS	BP0622
29.975	29.8181	29.9701	31.3222	31.7202	31.3885	0.374127		transporter activity		ABC transporters		+		UP	22	22	20	70.7	70.7	66.6	36.677	0	323.31	19803000000	323	0.000309398	0	1.5559	6.66476	Q7VSU1	Q7VSU1	Putative ABC transporter periplasmic amino acid-binding protein OS	BP3831
25.0825	25.4418	24.5557	26.5703	26.1172	26.4796	0.379691		binding;nucleic acid binding;RNA binding;translation factor activity, nucleic acid binding;translation initiation factor activity	cell part;cytoplasm;intracellular part		eIF-1a	+		UP	5	5	5	75	75	75	8.2636	0	54.202	573780000	18	0.00956977	0	1.36237	3.47383	Q7VTB0	Q7VTB0	Translation initiation factor IF-1 2 OS	infA2
26.6642	26.5938	26.5511	27.8414	28.1892	27.962	0.387374	cellular process;establishment of localization;transmembrane transport;transport		ATP-binding cassette (ABC) transporter complex;cell part;macromolecular complex;membrane part;protein complex	ABC transporters	SBP_bac_5	+		UP	26	26	26	61.6	61.6	61.6	58.891	0	323.31	1742200000	137	0.000201235	0	1.3945	6.73151	Q7VU86	Q7VU86	Putative binding-protein-dependent transport protein (Periplasmic) OS	BP3237
26.8514	26.5951	26.2694	28.189	27.8779	27.9127	0.401202			cell part;external encapsulating structure part;outer membrane-bounded periplasmic space;periplasmic space		TctC	+		UP	14	14	14	65.3	65.3	65.3	34.294	0	261.9	1706700000	123	0.00188562	0	1.42123	4.81685	Q7VYI0	Q7VYI0	Putative exported protein OS	BP1358
25.2756	25.364	25.142	26.5617	26.7839	26.0473	0.410058					BON	+		UP	8	8	8	51.4	51.4	51.4	24.858	0	282.15	656320000	74	0.00612192	0	1.20377	3.67577	Q7VSL9	Q7VSL9	Putative exported protein OS	BP0387
24.218	24.2104	24.2592	25.4515	25.4874	25.4909	0.414832				ABC transporters	Lipoprotein_9	+		UP	8	8	8	51.9	51.9	51.9	28.166	0	94.857	311780000	46	3.73084e-07	0	1.2474	10.4205	Q7VTS6	Q7VTS6	Putative exported protein OS	BP3434
22.6859	22.6378	22.8073	24.0262	23.9433	23.5974	0.418297					DUF4198	+		UP	9	9	9	49.2	49.2	49.2	28.873	0	50.529	110820000	32	0.00123817	0	1.1453	4.75886	Q7VYU6	Q7VYU6	Putative exported protein OS	BP1211
23.4288	23.265	23.5328	24.9516	24.6824	24.6069	0.419401			cell part;external encapsulating structure part;outer membrane-bounded periplasmic space;periplasmic space		TctC	+		UP	11	11	11	49.5	49.5	49.5	34.132	0	113.94	183210000	37	0.000509401	0	1.3381	5.80624	Q7VTR0	Q7VTR0	Putative lipoprotein OS	BP3454
23.0756	23.5265	NaN	24.3598	NaN	24.7215	0.42349		catalytic activity;hydrolase activity			Hist_deacetyl	+		UP	7	7	7	45.4	45.4	45.4	37.601	0	62.082	128470000	13	0.0502968	0.0196364	1.2396	3.18644	Q7VUM2	Q7VUM2	Putative aminohydrolase OS	BP3063
25.1178	25.4156	24.6095	26.0727	26.7908	26.3535	0.424636	cellular process;establishment of localization;transmembrane transport;transport		ATP-binding cassette (ABC) transporter complex;cell part;macromolecular complex;membrane part;protein complex	ABC transporters	SBP_bac_5	+		UP	14	14	14	51.2	51.2	51.2	57.052	0	168.52	601500000	83	0.0124927	0.00282143	1.35803	3.27478	Q7VUD9	Q7VUD9	Putative extracellular solute-binding protein OS	BP3159
24.1159	23.9478	23.6582	25.182	25.4556	24.9377	0.425078					Lipoprotein_15	+		UP	8	8	8	55.7	55.7	55.7	12.961	0	37.25	243600000	47	0.00305581	0	1.28447	4.27291	Q7VV00	Q7VV00	Putative exported protein OS	BP2915
23.7768	23.366	23.4509	24.5274	24.886	24.6761	0.427738	cellular process;establishment of localization;transmembrane transport;transport		ATP-binding cassette (ABC) transporter complex;cell part;macromolecular complex;membrane part;protein complex	ABC transporters	SBP_bac_5	+		UP	10	10	10	26	26	26	58.975	0	71.201	184040000	33	0.00201534	0	1.16527	4.43441	Q7VWG3	Q7VWG3	Putative solute-binding transport protein (Periplasmic) OS	BP2293
25.4703	25.266	25.1905	26.5467	25.9802	26.4878	0.428747	amine metabolic process;biosynthetic process;carboxylic acid metabolic process;cellular amine metabolic process;cellular amino acid metabolic process;cellular aromatic compound metabolic process;cellular biosynthetic process;cellular ketone metabolic process;cellular metabolic process;cellular nitrogen compound biosynthetic process;cellular nitrogen compound metabolic process;cellular process;'de…	amine binding;amino acid binding;aspartate carbamoyltransferase activity;binding;carboxyl- or carbamoyltransferase activity;carboxylic acid binding;catalytic activity;transferase activity;transferase activity, transferring one-carbon groups		Alanine, aspartate and glutamate metabolism;Pyrimidine metabolism	OTCace;OTCace_N	+		UP	16	16	16	53.4	53.4	53.4	47.63	0	227.25	587150000	69	0.00655768	0	1.0293	3.45061	Q7VVS5	Q7VVS5	Aspartate transcarbamoylase OS	pyrB
28.8599	28.9505	28.7499	30.0682	30.0917	29.9742	0.432778						+		UP	17	17	17	71.5	71.5	71.5	28.391	0	293.44	7770800000	169	6.3101e-05	0	1.19127	7.08208	Q7VY31	Q7VY31	Putative amino acid-binding periplasmic protein OS	BP1532
29.4874	29.2936	29.1277	30.4688	30.652	30.4805	0.439246					ABC_sub_bind	+		UP	18	18	18	70.4	70.4	70.4	33.711	0	323.31	10935000000	211	0.000503167	0	1.23087	5.60443	Q7VWW8	Q7VWW8	Putative exported protein OS	BP2068
23.5585	23.3813	23.301	24.7867	24.5609	24.4613	0.441474	alcohol metabolic process;ethanol metabolic process;ethanol oxidation;metabolic process;oxidation-reduction process;primary alcohol metabolic process;small molecule metabolic process	binding;catalytic activity;cation binding;ion binding;metal ion binding;oxidoreductase activity;oxidoreductase activity, acting on CH-OH group of donors;oxidoreductase activity, acting on the CH-OH group of donors, NAD or NADP as acceptor;S-(hydroxymethyl)glutathione dehydrogenase activity;transition metal ion binding;zinc ion binding		Drug metabolism - cytochrome P450;Fatty acid metabolism;Glycolysis / Gluconeogenesis;Chloroalkane and chloroalkene degradation;Metabolism of xenobiotics by cytochrome P450;Methane metabolism;Naphthalene degradation;Retinol metabolism;Tyrosine metabolism	ADH_N;ADH_zinc_N	+		UP	6	6	6	29.3	29.3	29.3	39.415	0	34.523	174540000	19	0.000633734	0	1.18937	5.34094	Q7VT06	Q7VT06	S-(hydroxymethyl)glutathione dehydrogenase OS	adhI
23.527	23.6258	24.0746	24.8041	25.1549	24.5218	0.441872			cell part;external encapsulating structure part;outer membrane-bounded periplasmic space;periplasmic space		TctC	+		UP	5	5	5	30.3	30.3	30.3	33.797	0	87.149	209670000	25	0.0120809	0.0042623	1.08447	3.10874	Q7VWS8	Q7VWS8	Putative exported protein OS	BP2116
30.025	30.0193	30.067	30.9879	31.6616	31.2009	0.442608			cell part;external encapsulating structure part;outer membrane-bounded periplasmic space;periplasmic space		TctC	+		UP	17	17	17	75.2	75.2	75.2	35.856	0	323.31	20213000000	264	0.00333909	0	1.24637	4.16313	Q7VRZ5	Q7VRZ5	Putative exported protein OS	BP0664
26.5875	26.5013	26.5752	27.831	27.744	27.3728	0.444791			cell part;external encapsulating structure part;outer membrane-bounded periplasmic space;periplasmic space		TctC	+		UP	16	16	16	74.3	74.3	74.3	33.857	0	234.38	1450900000	131	0.00156746	0	1.0946	4.50358	Q7W032	Q7W032	Putative exported protein OS	BP0334
20.7568	20.8989	NaN	21.7675	22.1566	21.9936	0.445732			cell part;external encapsulating structure part;outer membrane-bounded periplasmic space;periplasmic space		TctC	+		UP	3	3	3	15.2	15.2	15.2	34.088	0	20.117	25463000	8	0.00513102	0	1.14472	4.48957	Q7VXS1	Q7VXS1	Putative exported protein OS	BP1667
24.4024	24.4557	24.5318	25.6153	25.7909	25.4508	0.447637	amine transport;amino acid transport;carboxylic acid transport;establishment of localization;nitrogen compound transport;organic acid transport;organic substance transport;transport		cell part;external encapsulating structure part;outer membrane-bounded periplasmic space;periplasmic space	ABC transporters	Peripla_BP_6	+		UP	13	13	13	57.8	57.8	57.8	42.936	0	172.48	353480000	66	0.000389118	0	1.1557	5.634	Q7VW51	Q7VW51	Putative ABC transport protein, substrate-binding component OS	BP2418
26.4966	26.3262	26.6291	27.5512	27.7625	27.644	0.451438	establishment of localization;transport	binding;cation binding;ion binding;metal ion binding	cell part;external encapsulating structure part;outer membrane-bounded periplasmic space;periplasmic space		SBP_bac_7	+		UP	10	10	10	45.7	45.7	45.7	39.418	0	275.57	1471400000	76	0.000397492	0	1.1686	5.64852	Q7VVJ6	Q7VVJ6	Putative exported protein OS	BP2661
30.1509	30.2348	30.1046	31.2672	31.418	31.2825	0.456409	establishment of localization;transport	binding;cation binding;ion binding;metal ion binding	cell part;external encapsulating structure part;outer membrane-bounded periplasmic space;periplasmic space		SBP_bac_7	+		UP	20	20	20	74.8	74.8	74.8	40.317	0	323.31	20253000000	312	4.58408e-05	0	1.15913	7.18961	Q7VUV7	Q7VUV7	Putative exported solute binding protein OS	BP2963
25.0662	25.1242	25.0568	26.0813	26.9703	26.1937	0.457708						+		UP	12	12	12	44.3	44.3	44.3	47.341	0	247.28	631680000	75	0.00893908	0	1.3327	3.50449	Q7VY05	Q7VY05	Putative exported protein OS	BP1561
28.2308	28.6101	28.2562	29.1965	29.4482	29.3812	0.458502		transporter activity				+		UP	13	13	13	59.1	59.1	59.1	27.152	0	221.74	5140600000	136	0.00245178	0	0.976267	4.00596	Q7VXC7	Q7VXC7	Putative glutamine-binding periplasmic protein OS	BP1852
25.0132	25.7431	25.0137	26.0594	26.1366	26.1656	0.45917	response to chemical stimulus;response to inorganic substance;response to metal ion;response to stimulus	catalytic activity;methyltransferase activity;S-adenosylmethionine-dependent methyltransferase activity;S-methyltransferase activity;thiopurine S-methyltransferase activity;transferase activity;transferase activity, transferring one-carbon groups	cell part;cytoplasm;intracellular part	Drug metabolism - other enzymes	TPMT	+		UP	8	8	8	56.2	56.2	56.2	24.746	0	78.759	532970000	49	0.0244044	0.0116685	0.863867	2.50199	Q7VZM5	Q7VZM5	Thiopurine S-methyltransferase OS	tpm
27.4717	27.8085	27.9793	28.4479	29.1893	28.8902	0.472472			cell outer membrane;cell part;external encapsulating structure part;integral to membrane;intrinsic to membrane;membrane;membrane part;outer membrane;plasma membrane		OmpA	+		UP	9	9	9	59.1	59.1	59.1	20.987	0	132.33	3415500000	78	0.0141614	0.00590476	1.0893	3.00962	Q7VZG6	Q7VZG6	Outer membrane protein A OS	ompA
34.4527	34.3422	34.4839	35.517	35.91	35.2509	0.478206					Big_3_2;DUF3442;ESPR	+		UP	75	75	75	70.9	70.9	70.9	137.19	0	323.31	371480000000	2806	0.00446506	0	1.13303	3.82517	Q7VZ27	Q7VZ27	Putative outer membrane ligand binding protein OS	bipA
27.8986	27.898	27.8681	28.9525	29.2397	28.9095	0.481464		transporter activity				+		UP	20	19	19	77.8	73.7	73.7	36.14	0	304.17	3960400000	142	0.000387918	0	1.14567	5.61233	Q7VS83	Q7VS83	Amino acid-binding periplasmic protein OS	BP0558
23.5237	23.6059	23.8467	24.2051	24.7522	24.6463	0.486193		active transmembrane transporter activity;anion transmembrane transporter activity;anion transmembrane-transporting ATPase activity;ATPase activity;ATPase activity, coupled;ATPase activity, coupled to movement of substances;ATPase activity, coupled to transmembrane movement of ions;ATPase activity, coupled to transmembrane movement of substances;catalytic activity;hydrolase activity;hydrolase act…	cell part;external encapsulating structure part;outer membrane-bounded periplasmic space;periplasmic space	ABC transporters		+		UP	10	10	10	42.7	42.7	42.7	37.913	0	96.256	177920000	28	0.0106185	0.00576744	0.875765	2.98343	Q7VZE6	Q7VZE6	Sulfate-binding protein OS	sbp
22.7621	22.8726	22.6632	23.8577	23.7981	23.3932	0.487678						+		UP	10	10	10	56.4	56.4	56.4	24.74	0	50.895	95833000	34	0.00437908	0	0.917033	3.55501	Q7VX97	Q7VX97	Putative exported protein OS	BP1907
25.7906	25.7161	25.5923	26.7496	26.9899	26.7393	0.488524	cellular process;establishment of localization;transmembrane transport;transport		ATP-binding cassette (ABC) transporter complex;cell part;macromolecular complex;membrane part;protein complex	ABC transporters	SBP_bac_5	+		UP	21	21	21	60.4	60.4	60.4	57.369	0	252.87	841230000	113	0.000356936	0	1.1266	5.62636	Q7VSR6	Q7VSR6	Putative extracellular solute-binding protein OS	BP3862
26.7357	27.0052	26.8341	27.5492	28.1715	27.8545	0.49298					NMT1	+		UP	12	12	12	63.4	63.4	63.4	35.029	0	285.41	1835000000	121	0.0069899	0	1.00007	3.3769	Q7VVN1	Q7VVN1	ABC transport protein, periplasmic component OS	BP2616
27.5938	27.7092	27.7992	28.7284	29.1412	28.7057	0.49339	amine transport;amino acid transport;carboxylic acid transport;establishment of localization;nitrogen compound transport;organic acid transport;organic substance transport;transport		cell part;external encapsulating structure part;outer membrane-bounded periplasmic space;periplasmic space	ABC transporters	Peripla_BP_6	+		UP	20	20	20	69.7	69.7	69.7	40.794	0	323.31	3410200000	154	0.00165602	0	1.1577	4.56665	Q7VY56	Q7VY56	Putative exported protein OS	BP1506
28.3282	28.327	28.0963	29.4149	29.3313	29.0249	0.498512			cell part;external encapsulating structure part;outer membrane-bounded periplasmic space;periplasmic space		TctC	+		UP	15	15	15	67.9	67.9	67.9	33.655	0	256.64	5720000000	236	0.00205936	0	1.00653	4.1693	Q7VS81	Q7VS81	Putative exported protein OS	BP0561
28.4339	28.248	28.2966	29.1652	29.5574	29.2967	0.499966	biological regulation;cellular component assembly;cellular component assembly at cellular level;cellular component organization;cellular component organization at cellular level;cellular component organization or biogenesis;cellular component organization or biogenesis at cellular level;cellular macromolecule metabolic process;cellular membrane organization;cellular metabolic process;cellular pro…	binding;catalytic activity;cis-trans isomerase activity;isomerase activity;peptide binding;peptidyl-prolyl cis-trans isomerase activity	cell part;external encapsulating structure part;outer membrane-bounded periplasmic space;periplasmic space		Rotamase;SurA_N	+		UP	20	20	20	48.6	48.6	48.6	56.857	0	323.31	4956100000	182	0.00137575	0	1.0136	4.44587	Q7VU12	Q7VU12	Chaperone SurA OS	surA
29.4061	29.2202	29.1783	30.275	30.2061	29.7567	0.50491				ABC transporters	Lipoprotein_9	+		UP	14	14	14	55.8	55.8	55.8	28.743	0	323.31	8069300000	142	0.0101541	0.00617647	0.811067	2.92866	Q7VV70	Q7VV70	Lipoprotein OS	BP2818
28.6962	28.8109	28.407	29.6603	29.7885	29.5055	0.512598			cell part;external encapsulating structure part;outer membrane-bounded periplasmic space;periplasmic space		TctC	+		UP	13	13	13	71.2	71.2	71.2	35.41	0	323.31	6645200000	193	0.00222661	0	1.0134	4.12999	Q7VSU5	Q7VSU5	Putative exported protein OS	BP3827
24.2252	24.4374	23.965	25.1884	25.108	25.3665	0.512918					Ank;Ank_2	+		UP	7	7	7	42.4	42.4	42.4	29.389	0	52.005	272240000	36	0.00294905	0	1.01177	3.94439	Q7VXC9	Q7VXC9	Putative exported protein OS	BP1850
24.0583	24.009	23.7617	25.2938	24.9696	24.8255	0.513843						+		UP	8	8	8	50.2	50.2	50.2	26.215	0	66.053	237540000	51	0.00282302	0	1.08663	4.08322	Q7VSV3	Q7VSV3	Uncharacterized protein OS	BP3819
31.8814	31.7455	31.6442	32.7052	32.8111	32.5926	0.514164			cell part;external encapsulating structure part;outer membrane-bounded periplasmic space;periplasmic space		TctC	+		UP	23	23	23	80.7	80.7	80.7	34.534	0	323.31	52476000000	415	0.000532428	0	0.945934	4.89405	Q7W0A0	Q7W0A0	Putative exported protein OS	BP0250
26.1423	26.2277	26.2594	27.1822	27.237	27.0027	0.51602			cell part;external encapsulating structure part;outer membrane-bounded periplasmic space;periplasmic space		TctC	+		UP	12	12	12	53.9	53.9	53.9	34.579	0	193.47	1082700000	90	0.000295815	0	0.930834	5.20233	Q7VXA4	Q7VXA4	Putative exported protein OS	BP1900
24.6706	24.8313	24.2823	25.6144	25.4206	26.1063	0.519862	biological regulation;biosynthetic process;cellular biosynthetic process;cellular macromolecule biosynthetic process;cellular macromolecule metabolic process;cellular metabolic process;cellular nitrogen compound metabolic process;cellular process;macromolecule biosynthetic process;macromolecule metabolic process;metabolic process;nitrogen compound metabolic process;nucleic acid metabolic process;…	binding;DNA binding;nucleic acid binding	cell part;cytoplasm;intracellular part		CSD	+		UP	3	3	3	63	63	63	8.6406	0	41.603	371630000	8	0.0127987	0.00422764	1.11903	3.09842	Q7VVC0	Q7VVC0	Putative cold-shock protein OS	BP2757
27.2417	27.2209	26.8513	28.2236	27.9806	28.1562	0.522933	amine transport;establishment of localization;nitrogen compound transport;organic substance transport;polyamine transport;transport	amine binding;binding;polyamine binding	cell part;periplasmic space	ABC transporters		+		UP	13	13	13	60.8	60.8	60.8	40.91	0	255.5	2112400000	124	0.00224721	0	1.0155	4.12745	Q7VWB2	Q7VWB2	Putrescine-binding periplasmic protein OS	BP2348
23.2989	23.3696	23.355	23.864	24.3658	24.2877	0.523877	establishment of localization;transport		cell part;external encapsulating structure part;outer membrane-bounded periplasmic space;periplasmic space		SBP_bac_7	+		UP	8	8	8	31.3	31.3	31.3	43.253	0	75.228	140380000	31	0.00615919	0.00274783	0.831334	3.23009	Q7W0N0	Q7W0N0	Putative exported protein OS	BP0069
30.5446	30.5343	30.4418	31.4531	31.769	31.4363	0.528949	amine transport;amino acid transport;carboxylic acid transport;establishment of localization;nitrogen compound transport;organic acid transport;organic substance transport;transport		cell part;external encapsulating structure part;outer membrane-bounded periplasmic space;periplasmic space	ABC transporters	Peripla_BP_6	+		UP	14	14	14	65.1	65.1	65.1	39.608	0	323.31	25164000000	235	0.000758562	0	1.0459	4.90947	Q7VYN1	Q7VYN1	Leu/ile/val-binding protein OS	livJ
26.1046	25.862	25.6786	26.7753	26.9659	26.7146	0.530969					Lipoprotein_18	+		UP	18	18	18	70.9	70.9	70.9	41.495	0	158.46	866890000	110	0.00293595	0	0.936866	3.82789	Q7VXZ9	Q7VXZ9	Putative lipoprotein OS	BP1569
23.7641	23.8484	23.857	24.7512	24.8309	24.6109	0.534848	cellular process;establishment of localization;transmembrane transport;transport		ATP-binding cassette (ABC) transporter complex;cell part;macromolecular complex;membrane part;protein complex	ABC transporters	SBP_bac_5	+		UP	18	18	18	45.3	45.3	45.3	59.09	0	174.16	191190000	63	0.000213321	0	0.907834	5.31495	Q7VSW7	Q7VSW7	Putative extracellular solute-binding protein OS	BP3802
24.0748	23.8396	23.7481	24.6395	24.7891	24.74	0.535738	aldehyde catabolic process;catabolic process;cellular aldehyde metabolic process;cellular catabolic process;cellular metabolic process;cellular process;formaldehyde catabolic process;formaldehyde metabolic process;metabolic process;small molecule catabolic process;small molecule metabolic process	carboxylic ester hydrolase activity;catalytic activity;hydrolase activity;hydrolase activity, acting on ester bonds;S-formylglutathione hydrolase activity;thiolester hydrolase activity		Methane metabolism	Esterase	+		UP	8	8	8	49.3	49.3	49.3	31.446	0	66.822	214060000	31	0.00144225	0	0.835367	4.03947	Q7VT07	Q7VT07	Putative esterase OS	BP3750
29.618	29.4926	29.7341	30.512	30.7556	30.2383	0.53812		binding;cation binding;ion binding;metal ion binding		ABC transporters		+		UP	15	15	15	61	61	61	37.399	0	323.31	11428000000	167	0.00576922	0.000851852	0.887067	3.34885	Q7VXW9	Q7VXW9	Putative iron binding protein OS	BP1605
25.0232	25.3772	25.439	25.852	26.5239	26.2653	0.540325			cell part;external encapsulating structure part;outer membrane-bounded periplasmic space;periplasmic space		TctC	+		UP	9	9	9	48.6	48.6	48.6	33.399	0	75.407	581230000	60	0.0164016	0.00922876	0.933934	2.7907	Q7VVK4	Q7VVK4	Putative exported protein OS	BP2653
NaN	23.6795	23.3426	24.3955	24.8699	24.3654	0.541694			cell part;external encapsulating structure part;outer membrane-bounded periplasmic space;periplasmic space		TctC	+		UP	8	8	8	51.8	51.8	51.8	34.342	0	54.022	164980000	43	0.0245313	0.0096	1.03255	2.98887	Q7VT56	Q7VT56	Putative exported protein OS	BP3700
23.5912	24.0414	23.7218	24.3857	24.9667	24.5954	0.545783					DUF3298	+		UP	5	5	5	33.5	33.5	33.5	30.04	0	52.553	191160000	23	0.0161481	0.0096	0.864466	2.73402	Q7VYM2	Q7VYM2	Putative lipoprotein OS	BP1296
21.1227	21.0643	21.344	21.9872	21.9501	22.0376	0.549237					SPOR	+		UP	3	3	3	16.4	16.4	16.4	23.883	0	38.788	29903000	17	0.00078666	0	0.814633	4.313	Q7VYD6	Q7VYD6	Uncharacterized protein OS	BP1413
27.5316	27.7441	27.5546	28.4124	28.3807	28.5704	0.551794	amine metabolic process;amino acid activation;carboxylic acid metabolic process;cellular amine metabolic process;cellular amino acid metabolic process;cellular ketone metabolic process;cellular macromolecule metabolic process;cellular metabolic process;cellular nitrogen compound metabolic process;cellular process;isoleucyl-tRNA aminoacylation;macromolecule metabolic process;metabolic process;ncRN…	adenyl nucleotide binding;adenyl ribonucleotide binding;aminoacyl-tRNA editing activity;aminoacyl-tRNA ligase activity;ATP binding;binding;carboxylic ester hydrolase activity;catalytic activity;cation binding;hydrolase activity;hydrolase activity, acting on ester bonds;ion binding;isoleucine-tRNA ligase activity;ligase activity;ligase activity, forming aminoacyl-tRNA and related compounds;ligase …	cell part;cytoplasm;intracellular part	Aminoacyl-tRNA biosynthesis;Valine, leucine and isoleucine biosynthesis	Anticodon_1;tRNA-synt_1;zf-FPG_IleRS	+		UP	39	39	39	66.8	66.8	66.8	105.59	0	323.31	2668700000	233	0.000697782	0	0.844399	4.46056	Q7VXK3	Q7VXK3	Isoleucine--tRNA ligase OS	ileS
26.9472	27.0382	26.0958	27.8023	27.6609	27.9287	0.552827			cell part;external encapsulating structure part;outer membrane-bounded periplasmic space;periplasmic space	Two-component system	TctC	+		UP	13	13	13	48.5	48.5	48.5	35.653	0	147.31	1589200000	84	0.0235703	0.00925301	1.10357	2.69211	Q7VSR1	Q7VSR1	Putative exported protein OS	BP3867
23.8387	23.9888	24.073	24.944	24.8428	24.2755	0.553249			cell part;external encapsulating structure part;outer membrane-bounded periplasmic space;periplasmic space		TctC	+		UP	8	8	8	32.5	32.5	32.5	32.605	0	91.193	202380000	38	0.0302138	0.0201143	0.7206	2.25877	Q7VS15	Q7VS15	Putative exported protein OS	BP0641
22.1648	22.4715	21.9802	23.0181	23.0693	22.748	0.553517	amine biosynthetic process;amine metabolic process;arginine biosynthetic process;arginine metabolic process;biosynthetic process;carboxylic acid biosynthetic process;carboxylic acid metabolic process;cellular amine metabolic process;cellular amino acid biosynthetic process;cellular amino acid metabolic process;cellular biosynthetic process;cellular ketone metabolic process;cellular metabolic proc…	acetylornithine deacetylase activity;binding;catalytic activity;cation binding;cobalt ion binding;deacetylase activity;hydrolase activity;hydrolase activity, acting on carbon-nitrogen (but not peptide) bonds;hydrolase activity, acting on carbon-nitrogen (but not peptide) bonds, in linear amides;ion binding;metal ion binding;metallopeptidase activity;peptidase activity;peptidase activity, acting o…	cell part;cytoplasm;intracellular part	Arginine and proline metabolism	M20_dimer;Peptidase_M20	+		UP	4	4	4	19	19	19	42.432	0	38.652	59271000	14	0.0132878	0.00936585	0.739633	2.69412	Q7VTF2	Q7VTF2	Acetylornithine deacetylase OS	BP3588
23.5906	23.6835	22.7011	24.5782	24.4074	24.4364	0.556402			cell part;external encapsulating structure part;outer membrane-bounded periplasmic space;periplasmic space		TctC	+		UP	8	8	8	57.2	57.2	57.2	33.119	0	76.549	162940000	27	0.0223943	0.00966038	1.14893	2.75161	Q7W0B2	Q7W0B2	Putative exported protein OS	BP0237
25.073	25.0758	24.9519	26.1495	25.9098	25.8771	0.559884	establishment of localization;transport		cell part;external encapsulating structure part;outer membrane-bounded periplasmic space;periplasmic space		SBP_bac_7	+		UP	12	12	12	49.5	49.5	49.5	35.201	0	105.39	462490000	45	0.000575113	0	0.945233	4.84516	Q7VX85	Q7VX85	Putative exported protein OS	BP1920
23.8593	24.064	23.7273	24.9	24.4275	24.6904	0.562101				ABC transporters	NMT1	+		UP	5	5	5	22.9	22.9	22.9	37.592	0	105.13	189990000	23	0.00935986	0.00626866	0.789099	2.94265	Q7VT52	Q7VT52	Putative transport system periplasmic protein OS	BP3704
22.3316	NaN	22.3839	22.6699	23.1833	23.3296	0.564267		catalytic activity;hydrolase activity			M20_dimer;Peptidase_M20	+		UP	7	7	7	36.1	36.1	36.1	43.295	0	35.788	60807000	17	0.0728349	0.0413472	0.703183	1.95891	Q7VSS1	Q7VSS1	Putative hydrolase OS	BP3857
23.7261	23.7624	23.9537	24.5493	24.8779	24.5867	0.564756				ABC transporters	Peripla_BP_2	+		UP	9	9	9	51.2	51.2	51.2	29.505	0	138.39	195450000	49	0.00240871	0	0.857233	3.80005	Q7VSQ6	Q7VSQ6	Putative hemin binding protein OS	bhuT
24.2598	24.3591	24.183	25.0105	NaN	25.1497	0.566324				Folate biosynthesis;Sulfur relay system	ThiS	+		UP	4	4	4	62.7	62.7	62.7	8.8311	0	41.62	207810000	24	0.0023271	0	0.8128	4.4223	Q7VVF9	Q7VVF9	Molybdopterin converting factor OS	moaD
29.46	29.3961	29.115	30.4064	30.2143	30.0936	0.567149					NMT1	+		UP	13	13	13	56.2	56.2	56.2	33.455	0	213.73	9017900000	134	0.00281844	0	0.914401	3.81429	Q7VSH0	Q7VSH0	Putative exported protein OS	BP0454
25.9784	26.0207	26.1927	26.493	26.8358	26.8586	0.568369	establishment of localization;transport		cell part;external encapsulating structure part;outer membrane-bounded periplasmic space;periplasmic space		SBP_bac_7	+		UP	12	12	12	62.5	62.5	62.5	35.78	0	323.31	845040000	81	0.00792745	0.00709333	0.665201	2.82831	Q7VXB9	Q7VXB9	Putative exported protein OS	BP1864
23.6359	23.5891	23.1796	24.71	23.9546	24.4013	0.569513	amine metabolic process;aromatic amino acid family metabolic process;carboxylic acid metabolic process;cellular amine metabolic process;cellular amino acid metabolic process;cellular aromatic compound metabolic process;cellular ketone metabolic process;cellular metabolic process;cellular nitrogen compound metabolic process;cellular process;metabolic process;nitrogen compound metabolic process;org…	catalytic activity;fumarylacetoacetase activity;hydrolase activity;hydrolase activity, acting on acid carbon-carbon bonds;hydrolase activity, acting on acid carbon-carbon bonds, in ketonic substances		Styrene degradation;Tyrosine metabolism	FAA_hydrolase;FAA_hydrolase_N	+		UP	8	8	8	27.2	27.2	27.2	47.244	0	50.917	151150000	38	0.0279138	0.0121263	0.8871	2.44486	Q7VUG1	Q7VUG1	Fumarylacetoacetase OS	fahA
27.8594	27.7672	28.0887	28.6659	28.7734	28.5166	0.571767					NMT1	+		UP	15	15	15	73.4	73.4	73.4	35.452	0	319.64	3186500000	163	0.00351571	0	0.746866	3.37705	Q7VWJ6	Q7VWJ6	Putative cell surface protein OS	BP2219
29.5165	29.3379	29.0052	30.5706	30.1119	30.1396	0.573673	metabolic process;oxidation-reduction process	binding;cation binding;copper ion binding;electron carrier activity;ion binding;metal ion binding;transition metal ion binding	cell part;periplasmic space		Copper-bind	+		UP	7	7	7	51.3	51.3	51.3	15.973	0	153.5	9865300000	158	0.00943826	0.00270085	0.987501	3.17582	P0A320	P0A320	Azurin OS	BP0824
25.4695	25.066	25.762	26.5806	26.2701	26.0497	0.57411		binding;cation binding;electron carrier activity;heme binding;ion binding;iron ion binding;metal ion binding;tetrapyrrole binding;transition metal ion binding			Cytochrom_C	+		UP	4	4	4	47.5	47.5	47.5	12.459	0	60.53	552510000	27	0.0268213	0.0123871	0.867634	2.4522	Q7VVZ0	Q7VVZ0	Putative cytochrome OS	BP2490
26.8123	26.9812	27.2519	27.5828	27.7988	27.7735	0.577422	biosynthetic process;cellular biosynthetic process;cellular metabolic process;cellular nitrogen compound biosynthetic process;cellular nitrogen compound metabolic process;cellular process;GMP biosynthetic process;GMP metabolic process;heterocycle biosynthetic process;heterocycle metabolic process;metabolic process;nitrogen compound metabolic process;nucleobase-containing compound biosynthetic pro…	binding;catalytic activity;cation binding;IMP dehydrogenase activity;ion binding;metal ion binding;nucleotide binding;oxidoreductase activity;oxidoreductase activity, acting on CH-OH group of donors;oxidoreductase activity, acting on the CH-OH group of donors, NAD or NADP as acceptor		Drug metabolism - other enzymes;Purine metabolism	CBS;IMPDH	+		UP	22	22	22	61.7	61.7	61.7	51.766	0	296.35	1737100000	128	0.00835042	0.0057931	0.703234	2.86974	Q7VVM3	Q7VVM3	Inosine-5-monophosphate dehydrogenase OS	guaB
25.6914	25.5951	25.4579	26.4532	26.3816	26.1313	0.579749			cell part;external encapsulating structure part;outer membrane-bounded periplasmic space;periplasmic space		TctC	+		UP	16	16	16	75.1	75.1	75.1	34.206	0	168.47	615350000	78	0.00337302	0	0.740566	3.38476	Q7VV83	Q7VV83	Putative exported protein OS	BP2802
26.2959	26.2326	26.115	27.0137	27.0793	27.0096	0.581922			cell part;external encapsulating structure part;outer membrane-bounded periplasmic space;periplasmic space		TctC	+		UP	13	13	13	58.5	58.5	58.5	34.601	0	179.73	1059300000	94	0.000141693	0	0.8197	5.20082	Q7W019	Q7W019	Putative exported protein OS	BP0682
24.8648	25.1579	25.2762	25.6272	26.1163	25.9351	0.583498	carbohydrate transport;cellular component assembly;cellular component assembly at cellular level;cellular component organization;cellular component organization at cellular level;cellular component organization or biogenesis;cellular component organization or biogenesis at cellular level;cellular membrane organization;cellular process;establishment of localization;Gram-negative-bacterium-type cel…	binding;lipopolysaccharide binding	cell part;periplasmic space		OstA	+		UP	8	8	8	46.1	46.1	46.1	22.185	0	112.39	472760000	44	0.0134783	0.00978344	0.793234	2.75454	Q7W010	Q7W010	Lipopolysaccharide export system protein LptA OS	lptA
23.4264	23.2919	23.6103	24.0992	24.1818	24.2691	0.592381	aromatic compound biosynthetic process;biosynthetic process;cellular aromatic compound metabolic process;cellular biosynthetic process;cellular metabolic process;cellular nitrogen compound biosynthetic process;cellular nitrogen compound metabolic process;cellular process;coenzyme metabolic process;cofactor biosynthetic process;cofactor metabolic process;heterocycle biosynthetic process;heterocycl…				MoCF_biosynth;MoeA_C;MoeA_N	+		UP	13	13	13	52.1	52.1	52.1	45.407	0	81.713	140140000	41	0.00209453	0	0.7405	3.62087	Q7VY89	Q7VY89	Molybdopterin biosynthesis protein OS	moeA
26.4927	26.6661	26.582	27.3341	27.2548	27.3766	0.593739	amine metabolic process;biosynthetic process;carboxylic acid metabolic process;cellular amine metabolic process;cellular amino acid metabolic process;cellular ketone metabolic process;cellular metabolic process;cellular nitrogen compound metabolic process;cellular process;metabolic process;nitrogen compound metabolic process;organic acid metabolic process;oxoacid metabolic process;primary metabol…	aromatic-amino-acid:2-oxoglutarate aminotransferase activity;binding;catalytic activity;cofactor binding;L-phenylalanine aminotransferase activity;L-phenylalanine:2-oxoglutarate aminotransferase activity;pyridoxal phosphate binding;transaminase activity;transferase activity;transferase activity, transferring nitrogenous groups;vitamin B6 binding;vitamin binding		Cysteine and methionine metabolism;Isoquinoline alkaloid biosynthesis;Novobiocin biosynthesis;Phenylalanine metabolism;Phenylalanine, tyrosine and tryptophan biosynthesis;Tropane, piperidine and pyridine alkaloid biosynthesis;Tyrosine metabolism	Aminotran_1_2	+		UP	18	18	18	70.2	70.2	70.2	43.031	0	280.12	1299100000	149	0.000270982	0	0.741567	4.59221	Q7VV46	Q7VV46	Aromatic-amino-acid aminotransferase OS	tyrB
NaN	22.4238	22.1514	22.9731	23.3406	23.0386	0.594191					Cupredoxin_1	+		UP	2	2	2	24.6	24.6	24.6	12.335	0	38.267	64012000	10	0.0186013	0.00954386	0.829834	2.98595	Q7VYZ6	Q7VYZ6	Putative exported protein OS	BP1153
26.6446	26.6984	26.6476	27.393	27.9071	27.3947	0.5958	biological regulation;cell redox homeostasis;cellular homeostasis;cellular process;homeostatic process;regulation of biological process;regulation of biological quality;regulation of cellular process		cell part;periplasmic space		DsbC_N;Thioredoxin_2	+		UP	9	9	9	49.1	49.1	49.1	30.658	0	123.42	1432100000	61	0.00633365	0.00170909	0.9014	3.3143	Q7VU58	Q7VU58	Probable thiol:disulfide interchange protein DsbC OS	dsbC
26.2009	26.5457	26.3219	26.8655	27.0689	27.1937	0.595841	amine metabolic process;carboxylic acid metabolic process;cellular amine metabolic process;cellular amino acid metabolic process;cellular ketone metabolic process;cellular metabolic process;cellular nitrogen compound metabolic process;cellular process;metabolic process;nitrogen compound metabolic process;organic acid metabolic process;oxoacid metabolic process;primary metabolic process;small mole…	arginine decarboxylase activity;binding;carbon-carbon lyase activity;carboxy-lyase activity;catalytic activity;cofactor binding;lyase activity;pyridoxal phosphate binding;vitamin B6 binding;vitamin binding	cell part;cytoplasm;intracellular part	Arginine and proline metabolism	OKR_DC_1;OKR_DC_1_C;OKR_DC_1_N	+		UP	27	27	27	54.8	54.8	54.8	85.425	0	236.96	1055000000	142	0.00784172	0.00583333	0.686534	2.87132	Q7W0E8	Q7W0E8	Probable orn/arg/lys decarboxylase OS	BP0190
25.9828	26.2253	26.0576	26.8017	26.9552	26.3256	0.59704	biological regulation;biosynthetic process;cellular biosynthetic process;cellular macromolecule biosynthetic process;cellular macromolecule metabolic process;cellular metabolic process;cellular nitrogen compound metabolic process;cellular process;macromolecule biosynthetic process;macromolecule metabolic process;metabolic process;nitrogen compound metabolic process;nucleic acid metabolic process;…	binding;DNA binding;nucleic acid binding	cell part;cytoplasm;intracellular part		CSD	+		UP	3	3	3	55.2	55.2	55.2	7.3483	0	68.071	800660000	29	0.0403976	0.0332691	0.6056	2.00104	P0A352	P0A352	Cold shock-like protein CspA OS	cspA
27.094	26.8355	27.289	27.5739	28.2045	27.8312	0.599903	cellular metabolic process;cellular process;electron transport chain;generation of precursor metabolites and energy;metabolic process;oxidation-reduction process	binding;cation binding;electron carrier activity;heme binding;ion binding;iron ion binding;metal ion binding;tetrapyrrole binding;transition metal ion binding	cell part;periplasmic space		Cytochrom_C_2	+		UP	8	8	8	58.6	58.6	58.6	16.293	0	68.333	1706700000	47	0.0240658	0.0123209	0.797033	2.45011	Q7VV21	Q7VV21	Putative ccytochrome OS	BP2889
23.4561	22.7821	23.362	24.1809	24.0983	23.5517	0.600276			cell part;external encapsulating structure part;outer membrane-bounded periplasmic space;periplasmic space		TctC	+		UP	9	9	9	41.3	41.3	41.3	34.255	0	50.695	127950000	32	0.0616509	0.0364377	0.743567	1.91265	Q7W0E0	Q7W0E0	Putative exported protein OS	BP0200
21.8628	21.8596	NaN	22.5646	22.5971	22.6072	0.600444					Hist_deacetyl	+		UP	4	4	4	22.8	22.8	22.8	33.73	0	44.841	44356000	12	2.62129e-05	0	0.728433	6.24543	Q7VZF1	Q7VZF1	Histone deacetylase family protein OS	BP0960
23.168	22.6788	NaN	23.6567	23.5757	23.7105	0.601526		carboxylic ester hydrolase activity;carboxymethylenebutenolidase activity;catalytic activity;hydrolase activity;hydrolase activity, acting on ester bonds		Fluorobenzoate degradation;Chlorocyclohexane and chlorobenzene degradation;Toluene degradation	DLH	+		UP	6	6	6	45.8	45.8	45.8	27.971	0	84.169	94853000	25	0.0314051	0.0205283	0.724234	2.50428	Q7VYQ4	Q7VYQ4	Putative carboxymethylenebutenolidase OS	BP1256
21.2567	20.8942	20.9278	21.6692	21.6593	21.3795	0.602277					DUF336	+		UP	4	4	4	38.5	38.5	38.5	13.687	0	31.272	28890000	25	0.0221692	0.0235874	0.5431	2.17559	Q7VW57	Q7VW57	Uncharacterized protein OS	BP2411
23.8198	23.3681	23.1185	24.0534	24.3378	24.0991	0.602486		binding;cation binding;electron carrier activity;heme binding;ion binding;iron ion binding;metal ion binding;tetrapyrrole binding;transition metal ion binding	cell part;periplasmic space		Cytochrom_C	+		UP	6	6	6	42.5	42.5	42.5	24.335	0	46.684	142000000	39	0.03111	0.0204319	0.727967	2.25118	Q7VTA0	Q7VTA0	Putative cytochrome C OS	BP3650
24.8869	24.7406	24.4296	25.5916	25.4246	25.4697	0.60328		catalytic activity;NAD(P)+ transhydrogenase (AB-specific) activity;NAD(P)+ transhydrogenase activity;oxidoreductase activity;oxidoreductase activity, acting on NADH or NADPH;oxidoreductase activity, acting on NADH or NADPH, NAD or NADP as acceptor		Nicotinate and nicotinamide metabolism	AlaDh_PNT_C;AlaDh_PNT_N	+		UP	14	14	14	58.9	58.9	58.9	39.021	0	170.18	350570000	44	0.004892	0.000844037	0.8096	3.32123	Q7VV14	Q7VV14	NAD(P) transhydrogenase, subunit alpha part 1 OS	pntaA
22.013	22.1702	22.1187	22.843	23.0282	22.286	0.605291						+		UP	4	4	4	90.9	90.9	90.9	9.3585	0	50.519	50888000	16	0.053262	0.0363529	0.618433	1.8867	Q7VTL6	Q7VTL6	Uncharacterized protein OS	BP3511
26.226	26.5216	26.4022	27.1142	27.2426	27.0893	0.610473	cellular metabolic process;cellular process;metabolic process;phosphate-containing compound metabolic process;phosphorus metabolic process	binding;catalytic activity;cation binding;hydrolase activity;hydrolase activity, acting on acid anhydrides;hydrolase activity, acting on acid anhydrides, in phosphorus-containing anhydrides;inorganic diphosphatase activity;ion binding;magnesium ion binding;metal ion binding;pyrophosphatase activity	cell part;cytoplasm;intracellular part	Oxidative phosphorylation	Pyrophosphatase	+		UP	14	14	14	74.7	74.7	74.7	20.042	0	163.63	1204300000	114	0.00145675	0	0.765433	3.86351	Q7VVV3	Q7VVV3	Inorganic pyrophosphatase OS	ppa
25.4024	25.3541	25.4959	26.1062	26.1946	26.0192	0.613953	amine biosynthetic process;amine metabolic process;arginine biosynthetic process;arginine metabolic process;biosynthetic process;carboxylic acid biosynthetic process;carboxylic acid metabolic process;cellular amine metabolic process;cellular amino acid biosynthetic process;cellular amino acid metabolic process;cellular biosynthetic process;cellular ketone metabolic process;cellular metabolic proc…	binding;catalytic activity;cofactor binding;N2-acetyl-L-ornithine:2-oxoglutarate 5-aminotransferase activity;pyridoxal phosphate binding;transaminase activity;transferase activity;transferase activity, transferring nitrogenous groups;vitamin B6 binding;vitamin binding	cell part;cytoplasm;intracellular part	Arginine and proline metabolism	Aminotran_3	+		UP	13	13	13	56	56	56	41.437	0	105.78	543860000	53	0.000462582	0	0.6892	4.16322	Q7VTJ7	Q7VTJ7	Acetylornithine aminotransferase 1 OS	argD1
29.8431	29.6358	29.2468	30.3473	30.3388	30.312	0.614293	establishment of localization;transport		cell part;external encapsulating structure part;outer membrane-bounded periplasmic space;periplasmic space		SBP_bac_7	+		UP	18	18	18	71.6	71.6	71.6	35.644	0	183.28	10770000000	208	0.0123905	0.00972152	0.757467	2.75339	Q7VXB3	Q7VXB3	Putative exported protein OS	BP1887
27.8401	27.7843	27.6548	28.42	28.4861	28.4813	0.616853	carboxylic acid metabolic process;cellular ketone metabolic process;cellular metabolic process;cellular process;dicarboxylic acid metabolic process;malate metabolic process;metabolic process;organic acid metabolic process;oxoacid metabolic process;small molecule metabolic process	binding;carbon-carbon lyase activity;carboxy-lyase activity;catalytic activity;cation binding;coenzyme binding;cofactor binding;ion binding;lyase activity;malate dehydrogenase (decarboxylating) activity;malate dehydrogenase (oxaloacetate-decarboxylating) (NADP+) activity;malate dehydrogenase activity;malic enzyme activity;manganese ion binding;metal ion binding;NAD binding;nucleotide binding;oxal…	cell part;cytoplasmic part;cytosol;intracellular part	Carbon fixation in photosynthetic organisms;Pyruvate metabolism	malic;Malic_M;PTA_PTB	+		UP	34	34	34	63.8	63.8	63.8	82.299	0	323.31	2880100000	248	0.000282058	0	0.702733	4.42349	Q7VZ22	Q7VZ22	NADP-dependent malic enzyme OS	maeB
23.8591	23.8941	24.0562	24.4728	24.5835	24.8229	0.620112	amine biosynthetic process;amine metabolic process;biosynthetic process;carboxylic acid biosynthetic process;carboxylic acid metabolic process;cellular amine metabolic process;cellular amino acid biosynthetic process;cellular amino acid metabolic process;cellular biosynthetic process;cellular ketone metabolic process;cellular metabolic process;cellular nitrogen compound biosynthetic process;cellu…		cell part;cytoplasm;intracellular part	Histidine metabolism		+		UP	13	13	13	37.4	37.4	37.4	41.627	0	84.534	184880000	37	0.00451437	0.00350413	0.689933	3.13841	Q7VWM0	Q7VWM0	ATP phosphoribosyltransferase regulatory subunit OS	hisZ
23.7001	23.6295	23.6407	24.3549	24.3288	24.0138	0.62067						+		UP	4	4	4	42.7	42.7	42.7	15.209	0	63.538	146660000	28	0.00674107	0.00942331	0.575734	2.71858	Q7VVF5	Q7VVF5	Putative lipoprotein OS	BP2714
24.4956	24.2061	24.5478	24.8704	25.7109	25.1784	0.622955						+		UP	6	6	6	25	25	25	36.461	0	84.594	297490000	22	0.0352599	0.0188986	0.836733	2.27673	Q7W0J1	Q7W0J1	Probable periplasmic solute-binding protein OS	BP0128
23.3324	22.9383	NaN	23.8115	23.7366	24.1388	0.625833		5-oxoprolinase (ATP-hydrolyzing) activity;catalytic activity;hydrolase activity;hydrolase activity, acting on carbon-nitrogen (but not peptide) bonds;hydrolase activity, acting on carbon-nitrogen (but not peptide) bonds, in cyclic amides		Glutathione metabolism	Hydant_A_N;Hydantoinase_A;Hydantoinase_B	+		UP	15	15	15	22.4	22.4	22.4	129.98	0	66.706	108780000	23	0.0392719	0.0234821	0.760284	2.40014	Q7VXA8	Q7VXA8	5-oxoprolinase OS	oplaH
26.5805	26.4968	26.2093	27.2302	27.1709	26.8595	0.626723		antioxidant activity;catalytic activity;oxidoreductase activity			AhpC-TSA	+		UP	8	8	8	49.2	49.2	49.2	19.377	0	131.19	1091800000	57	0.0149466	0.0104134	0.658001	2.52312	Q7VYL2	Q7VYL2	Putative bacterioferritin comigratory protein OS	BP1307
26.5379	26.4902	26.4697	27.3434	26.9287	27.1629	0.627331	amine metabolic process;aminoglycan biosynthetic process;aminoglycan metabolic process;biological regulation;biosynthetic process;carbohydrate biosynthetic process;carbohydrate metabolic process;cell cycle;cell division;cell wall macromolecule biosynthetic process;cell wall macromolecule metabolic process;cell wall organization;cell wall organization or biogenesis;cellular biosynthetic process;ce…	acid-amino acid ligase activity;adenyl nucleotide binding;adenyl ribonucleotide binding;ATP binding;binding;catalytic activity;ligase activity;ligase activity, forming carbon-nitrogen bonds;nucleotide binding;purine nucleotide binding;purine ribonucleoside triphosphate binding;purine ribonucleotide binding;ribonucleotide binding;tetrahydrofolylpolyglutamate synthase activity;UDP-N-acetylmuramoyla…	cell part;cytoplasm;intracellular part	Lysine biosynthesis;Peptidoglycan biosynthesis	Mur_ligase;Mur_ligase_C;Mur_ligase_M	+		UP	30	30	30	53.1	53.1	53.1	99.307	0	323.31	1105400000	180	0.00606918	0.00608696	0.645733	2.91217	Q7VUP9	Q7VUP9	UDP-N-acetylmuramoyl-tripeptide--D-alanyl-D-alanine ligase OS	murE
22.7908	22.8607	23.0139	23.2938	23.533	23.7789	0.627505	biosynthetic process;cellular biosynthetic process;cellular metabolic process;cellular nitrogen compound biosynthetic process;cellular nitrogen compound metabolic process;cellular process;coenzyme biosynthetic process;coenzyme metabolic process;cofactor biosynthetic process;cofactor metabolic process;heterocycle biosynthetic process;heterocycle metabolic process;metabolic process;NAD biosynthetic…	catalytic activity;ligase activity;nicotinate phosphoribosyltransferase activity;nicotinate-nucleotide diphosphorylase (carboxylating) activity;transferase activity;transferase activity, transferring glycosyl groups;transferase activity, transferring pentosyl groups		Nicotinate and nicotinamide metabolism	NAPRTase	+		UP	6	6	6	21.5	21.5	21.5	46.656	0	39.813	97570000	18	0.013929	0.0105909	0.646767	2.53869	Q7VTF7	Q7VTF7	Nicotinate phosphoribosyltransferase OS	pncB
27.6956	27.5854	27.1221	28.2573	28.4558	28.2438	0.62768				ABC transporters	PBP_like_2	+		UP	12	12	12	47.8	47.8	47.8	29.033	0	225.36	2673000000	129	0.0107094	0.00631579	0.851266	2.9497	Q7VY76	Q7VY76	Putative exported protein OS	BP1480
31.4606	31.4842	31.4287	31.8477	32.5719	32.1315	0.628115	amine transport;amino acid transport;carboxylic acid transport;establishment of localization;nitrogen compound transport;organic acid transport;organic substance transport;transport		cell part;external encapsulating structure part;outer membrane-bounded periplasmic space;periplasmic space	ABC transporters	Peripla_BP_6	+		UP	24	24	24	74.3	74.3	74.3	40.677	0	323.31	39739000000	356	0.0264061	0.0166231	0.725867	2.33177	Q7VVC9	Q7VVC9	Putative ABC transport solute-binding protein OS	BP2747
26.372	26.3482	26.7703	26.993	27.4548	27.0377	0.630382						+		UP	14	13	13	57.6	55.3	55.3	36.56	0	323.31	1147700000	106	0.0296586	0.0221198	0.665	2.20992	Q7VY34	Q7VY34	Putative extracellular solute-binding protein OS	BP1529
22.4016	22.3391	NaN	22.9983	23.2943	23.034	0.631279			cell part;external encapsulating structure part;outer membrane-bounded periplasmic space;periplasmic space		TctC	+		UP	9	9	9	46.2	46.2	46.2	34.987	0	38.355	62053000	17	0.00918376	0.00587413	0.738517	3.31671	Q7VUC5	Q7VUC5	Putative exported protein OS	BP3178
24.5954	24.5518	24.0527	25.1915	25.7235	25.214	0.631914		antioxidant activity;binding;catalytic activity;cation binding;ion binding;metal ion binding;oxidoreductase activity;oxidoreductase activity, acting on superoxide radicals as acceptor;superoxide dismutase activity		Amyotrophic lateral sclerosis (ALS);Huntington's disease;Peroxisome;Prion diseases	Sod_Cu	+		UP	7	7	7	64.1	64.1	64.1	17.422	0	34.743	347470000	44	0.0165367	0.00704636	0.976367	2.82246	Q7VWW9	Q7VWW9	Superoxide dismutase [Cu-Zn] OS	BP2067
27.7525	27.694	27.8025	28.5723	28.0992	28.4128	0.632747	AMP biosynthetic process;AMP metabolic process;biosynthetic process;cellular biosynthetic process;cellular metabolic process;cellular nitrogen compound biosynthetic process;cellular nitrogen compound metabolic process;cellular process;'de novo' AMP biosynthetic process;heterocycle biosynthetic process;heterocycle metabolic process;metabolic process;nitrogen compound metabolic process;nucleobase-c…	adenylosuccinate synthase activity;binding;catalytic activity;cation binding;GTP binding;guanyl nucleotide binding;guanyl ribonucleotide binding;ion binding;ligase activity;ligase activity, forming carbon-nitrogen bonds;magnesium ion binding;metal ion binding;nucleotide binding;purine nucleotide binding;purine ribonucleoside triphosphate binding;purine ribonucleotide binding;ribonucleotide binding	cell part;cytoplasm;intracellular part	Alanine, aspartate and glutamate metabolism;Purine metabolism	Adenylsucc_synt	+		UP	14	14	14	56.8	56.8	56.8	46.775	0	301.33	2604500000	130	0.0127026	0.0104719	0.611766	2.52317	Q7VWM1	Q7VWM1	Adenylosuccinate synthetase OS	purA
26.8294	27.0445	26.5922	27.6842	27.4855	27.4658	0.634591	carbohydrate metabolic process;metabolic process;primary metabolic process	binding;carbohydrate binding;catalytic activity;hydrolase activity;hydrolase activity, acting on glycosyl bonds;hydrolase activity, hydrolyzing O-glycosyl compounds			Glyco_hydro_31	+		UP	28	28	28	59.4	59.4	59.4	81.07	0	323.31	1441200000	143	0.00813988	0.00613139	0.723134	2.91497	Q7VV73	Q7VV73	Uncharacterized protein OS	BP2815
23.2617	23.0742	22.9075	23.7303	23.9103	23.5833	0.634591					Pirin;Pirin_C	+		UP	6	6	6	41.5	41.5	41.5	32.641	0	44.868	108490000	32	0.0090454	0.00990968	0.660167	2.7586	Q7VXX1	Q7VXX1	Uncharacterized protein OS	BP1601
26.5282	26.4672	26.4176	27.3384	26.9912	27.1217	0.635295	AMP biosynthetic process;AMP metabolic process;biosynthetic process;cellular biosynthetic process;cellular metabolic process;cellular nitrogen compound biosynthetic process;cellular nitrogen compound metabolic process;cellular process;'de novo' AMP biosynthetic process;'de novo' IMP biosynthetic process;heterocycle biosynthetic process;heterocycle metabolic process;IMP biosynthetic process;IMP me…	(S)-2-(5-amino-1-(5-phospho-D-ribosyl)imidazole-4-carboxamido)succinate AMP-lyase (fumarate-forming) activity;amidine-lyase activity;carbon-nitrogen lyase activity;catalytic activity;lyase activity;N6-(1,2-dicarboxyethyl)AMP AMP-lyase (fumarate-forming) activity		Alanine, aspartate and glutamate metabolism;Purine metabolism	ASL_C;Lyase_1	+		UP	20	20	20	59.6	59.6	59.6	50.142	0	288.01	1141900000	114	0.00306335	0.00169369	0.679433	3.29528	Q7VV20	Q7VV20	Adenylosuccinate lyase OS	purB
27.3581	27.2866	26.8471	28.0631	27.8851	27.9383	0.63653		transporter activity		ABC transporters	OpuAC	+		UP	13	13	13	62.3	62.3	62.3	36.404	0	323.31	1917700000	117	0.00900662	0.00567939	0.798233	2.97581	Q7VTG8	Q7VTG8	Putative solute-binding periplasmic protein OS	BP3572
22.1598	22.1841	22.5174	23.2581	22.7034	22.8326	0.637943	biological regulation;biosynthetic process;cellular biosynthetic process;cellular macromolecule biosynthetic process;cellular macromolecule metabolic process;cellular metabolic process;cellular nitrogen compound metabolic process;cellular process;macromolecule biosynthetic process;macromolecule metabolic process;metabolic process;nitrogen compound metabolic process;nucleic acid metabolic process;…	binding;DNA binding;nucleic acid binding;RNA binding;translation elongation factor activity;translation factor activity, nucleic acid binding			GreA_GreB;GreA_GreB_N	+		UP	3	3	3	25	25	25	20.663	0	50.273	58837000	15	0.0339607	0.026867	0.644267	2.1232	Q7VZ24	Q7VZ24	Transcription elongation factor GreB OS	greB
22.7286	22.9851	23.1301	23.4011	23.995	23.6336	0.637943	AMP biosynthetic process;AMP metabolic process;AMP salvage;biosynthetic process;cellular biosynthetic process;cellular metabolic compound salvage;cellular metabolic process;cellular nitrogen compound biosynthetic process;cellular nitrogen compound metabolic process;cellular process;heterocycle biosynthetic process;heterocycle metabolic process;metabolic process;nitrogen compound metabolic process…	AMP nucleosidase activity;catalytic activity;hydrolase activity;hydrolase activity, acting on glycosyl bonds;hydrolase activity, hydrolyzing N-glycosyl compounds		Purine metabolism	AMNp_N;PNP_UDP_1	+		UP	12	12	12	40.7	40.7	40.7	55.898	0	56.441	98090000	30	0.0251644	0.015269	0.728634	2.3589	Q7VXY8	Q7VXY8	AMP nucleosidase OS	amn
24.7695	24.1601	24.5235	25.3968	25.1714	24.9737	0.638209			cell part;external encapsulating structure part;outer membrane-bounded periplasmic space;periplasmic space		TctC	+		UP	12	12	12	51.1	51.1	51.1	34.446	0	68.343	286060000	50	0.0317672	0.0220183	0.696266	2.20964	Q7VS39	Q7VS39	Putative exported protein OS	BP0612
27.743	27.9938	27.6944	28.4289	28.2981	28.3726	0.646355	cellular macromolecule metabolic process;cellular metabolic process;cellular process;cellular protein metabolic process;macromolecule metabolic process;metabolic process;primary metabolic process;protein folding;protein metabolic process	catalytic activity;cis-trans isomerase activity;isomerase activity;peptidyl-prolyl cis-trans isomerase activity			Pro_isomerase	+		UP	8	8	8	53.8	53.8	53.8	18.566	0	167.13	3270100000	93	0.0051565	0.00916883	0.556133	2.77785	Q7VX98	Q7VX98	Peptidyl-prolyl cis-trans isomerase OS	ppiB
22.9239	22.9	22.6038	23.5277	23.7014	23.2644	0.647207					MaoC_dehydratas	+		UP	5	5	5	49.7	49.7	49.7	16.029	0	66.568	92322000	22	0.0135712	0.0102093	0.688601	2.61319	Q7VY27	Q7VY27	Uncharacterized protein OS	BP1536
27.1797	27.118	27.18	27.9047	27.8049	27.5557	0.648331		lipoprotein transporter activity;protein transporter activity;substrate-specific transporter activity;transporter activity	cell part;periplasmic space		LolA	+		UP	8	8	8	71	71	71	22.298	0	160.44	1751900000	47	0.00489128	0.00595745	0.595866	2.89527	Q7VW06	Q7VW06	Outer-membrane lipoprotein carrier protein OS	lolA
23.7313	23.6091	23.5229	24.8996	24.0804	24.2338	0.648554		catalytic activity;hydrolase activity		Phenylalanine metabolism	M20_dimer;Peptidase_M20	+		UP	8	8	8	30.2	30.2	30.2	43.313	0	111.14	159540000	29	0.0387876	0.0227748	0.7835	2.18491	Q7VV76	Q7VV76	Putative hydrolase OS	BP2810
25.6535	25.5615	25.3977	26.1837	26.4369	26.0117	0.649679					BON;LysM	+		UP	7	7	7	47.5	47.5	47.5	19.305	0	222.91	678230000	71	0.00957013	0.00984615	0.6732	2.75473	Q7VT64	Q7VT64	Putative membrane protein OS	BP3689
22.4507	22.5991	22.7788	23.328	22.8633	23.2205	0.650039	aromatic compound catabolic process;catabolic process;cellular aromatic compound metabolic process;cellular catabolic process;cellular metabolic process;cellular process;metabolic process	2 iron, 2 sulfur cluster binding;binding;catalytic activity;cation binding;dioxygenase activity;ion binding;iron ion binding;iron-sulfur cluster binding;metal cluster binding;metal ion binding;oxidoreductase activity;oxidoreductase activity, acting on paired donors, with incorporation or reduction of molecular oxygen;oxidoreductase activity, acting on paired donors, with incorporation or reductio…			Rieske;Ring_hydroxyl_A	+		UP	8	8	8	35	35	35	43.959	0	82.735	72069000	21	0.0357423	0.0350745	0.527733	1.9583	Q7VV81;Q7VW15	Q7VV81	Putative iron-sulfur protein OS	BP2804
26.524	26.5562	26.5097	27.4084	26.8797	27.1403	0.652342		4,5-dihydroxyphthalate decarboxylase activity;carbon-carbon lyase activity;carboxy-lyase activity;catalytic activity;lyase activity		Polycyclic aromatic hydrocarbon degradation	NMT1	+		UP	13	13	13	53.5	53.5	53.5	37.857	0	256.35	1125900000	87	0.0161432	0.0118763	0.612833	2.41991	Q7W018	Q7W018	4,5-dihydroxyphthalate decarboxylase OS	BP0683
30.2255	30.0535	30.1753	30.7902	31.0106	30.716	0.652976				ABC transporters	Lipoprotein_9	+		UP	20	20	20	76	76	76	28.524	0	323.31	14361000000	216	0.00253863	0	0.687499	3.401	Q7VSM1	Q7VSM1	Putative exported protein OS	BP0385
22.46	22.7071	22.6739	23.3794	23.2017	23.286	0.654244		acetyltransferase activity;catalytic activity;O-acetyltransferase activity;O-acyltransferase activity;serine O-acetyltransferase activity;serine O-acyltransferase activity;transferase activity;transferase activity, transferring acyl groups;transferase activity, transferring acyl groups other than amino-acyl groups		Cysteine and methionine metabolism;Sulfur metabolism	Hexapep	+		UP	6	6	6	30.9	30.9	30.9	34.401	0	32.216	72479000	16	0.00190123	0	0.675367	3.50126	Q7VX48	Q7VX48	Serine acetyltransferase OS	srpH
25.6303	25.55	25.8001	26.231	26.5054	26.0725	0.659434					YceI	+		UP	8	8	8	55.6	55.6	55.6	21.186	0	150.4	664460000	46	0.0140991	0.0114162	0.6095	2.47389	Q7VZY4	Q7VZY4	Putative exported protein OS	BP0735
29.5134	29.4716	29.6035	30.1091	30.5622	30.0952	0.661723		transporter activity				+		UP	17	17	17	62.6	62.6	62.6	28.277	0	323.31	10183000000	170	0.0101273	0.00763158	0.726	2.8111	Q7VYH5	Q7VYH5	Putative amino-acid ABC transporter, periplasmic amino acid-binding protein OS	BP1364
26.4975	26.5879	26.5028	27.0955	27.1537	26.9548	0.6631	amine biosynthetic process;amine metabolic process;arginine biosynthetic process;arginine biosynthetic process via ornithine;arginine metabolic process;biosynthetic process;carboxylic acid biosynthetic process;carboxylic acid metabolic process;cellular amine metabolic process;cellular amino acid biosynthetic process;cellular amino acid metabolic process;cellular biosynthetic process;cellular keto…	amidine-lyase activity;argininosuccinate lyase activity;carbon-nitrogen lyase activity;catalytic activity;lyase activity	cell part;cytoplasm;intracellular part	Alanine, aspartate and glutamate metabolism;Arginine and proline metabolism	ASL_C2;Lyase_1	+		UP	20	20	20	57.3	57.3	57.3	52.003	0	210.58	1115600000	97	0.00122084	0.00277193	0.5386	3.24639	Q7VVG6	Q7VVG6	Argininosuccinate lyase OS	argH
26.9371	27.1797	27.4462	27.8235	27.6261	27.7722	0.663193	carbon utilization	binding;carbonate dehydratase activity;carbon-oxygen lyase activity;catalytic activity;cation binding;hydro-lyase activity;ion binding;lyase activity;metal ion binding;transition metal ion binding;zinc ion binding		Nitrogen metabolism	Pro_CA	+		UP	13	13	13	81.5	81.5	81.5	23.659	0	137.29	1769400000	112	0.0251388	0.0260351	0.552933	2.13929	Q7VTT5	Q7VTT5	Carbonic anhydrase OS	BP3425
24.0659	23.7239	23.6933	24.2938	24.3058	24.5996	0.668084					DUF498	+		UP	7	7	7	72	72	72	15.789	0	68.808	176130000	25	0.0213442	0.0203364	0.572033	2.23659	Q7VV99	Q7VV99	Uncharacterized protein OS	BP2786
24.2468	24.4793	24.725	25.0527	25.51	25.0032	0.672031		binding;nucleic acid binding			DNA_pol_B_exo2	+		UP	7	7	7	39.8	39.8	39.8	29.463	0	167.6	312580000	45	0.0293792	0.020019	0.704934	2.25701	Q7VXM9	Q7VXM9	Uncharacterized protein OS	BP1722
22.5565	22.6608	22.3946	23.1842	NaN	23.0673	0.673967		acetolactate synthase activity;binding;catalytic activity;cation binding;coenzyme binding;cofactor binding;ion binding;magnesium ion binding;metal ion binding;thiamine pyrophosphate binding;transferase activity;transferase activity, transferring aldehyde or ketonic groups;vitamin binding		Butanoate metabolism;C5-Branched dibasic acid metabolism;Pantothenate and CoA biosynthesis;Valine, leucine and isoleucine biosynthesis	TPP_enzyme_C;TPP_enzyme_M;TPP_enzyme_N	+		UP	7	7	7	22.3	22.3	22.3	60.667	0	72.043	56606000	30	0.0124756	0.0116044	0.58845	2.81477	Q7VY25	Q7VY25	Putative acetolactate synthase large subunit OS	ilvG
25.5402	25.9253	25.8062	26.3681	26.195	26.5076	0.67741	biosynthetic process;cellular biosynthetic process;cellular macromolecule biosynthetic process;cellular macromolecule metabolic process;cellular metabolic process;cellular nitrogen compound metabolic process;cellular process;DNA conformation change;DNA metabolic process;DNA replication;DNA topological change;DNA-dependent DNA replication;macromolecule biosynthetic process;macromolecule metabolic …	adenyl nucleotide binding;adenyl ribonucleotide binding;ATP binding;ATPase activity;ATPase activity, coupled;binding;catalytic activity;DNA binding;DNA topoisomerase (ATP-hydrolyzing) activity;DNA topoisomerase activity;DNA-dependent ATPase activity;hydrolase activity;hydrolase activity, acting on acid anhydrides;hydrolase activity, acting on acid anhydrides, in phosphorus-containing anhydrides;i…	cell part;cytoplasm;chromosome;intracellular non-membrane-bounded organelle;intracellular organelle;intracellular part;non-membrane-bounded organelle;organelle		DNA_gyraseA_C;DNA_topoisoIV	+		UP	28	28	28	49.9	49.9	49.9	98.852	0	323.31	681220000	124	0.014552	0.0120628	0.599667	2.44392	Q7VZG5	Q7VZG5	DNA gyrase subunit A OS	gyrA
25.0602	25.3105	25.4297	25.7832	26.1082	25.8711	0.67802		catalytic activity		Aminobenzoate degradation;Benzoate degradation;beta-Alanine metabolism;Butanoate metabolism;Caprolactam degradation;Fatty acid metabolism;Geraniol degradation;Limonene and pinene degradation;Lysine degradation;Propanoate metabolism;Tryptophan metabolism;Valine, leucine and isoleucine degradation	ECH	+		UP	11	11	11	46.2	46.2	46.2	30.006	0	50.461	495220000	49	0.0109566	0.00977245	0.654033	2.66017	Q7VU52	Q7VU52	Putative enoyl-CoA hydratase OS	BP3277
26.6923	26.87	26.7917	27.132	27.3512	27.4075	0.678537	amine metabolic process;amino acid activation;carboxylic acid metabolic process;cellular amine metabolic process;cellular amino acid metabolic process;cellular ketone metabolic process;cellular macromolecule metabolic process;cellular metabolic process;cellular nitrogen compound metabolic process;cellular process;macromolecule metabolic process;metabolic process;methionyl-tRNA aminoacylation;ncRN…	adenyl nucleotide binding;adenyl ribonucleotide binding;aminoacyl-tRNA ligase activity;ATP binding;binding;catalytic activity;cation binding;ion binding;ligase activity;ligase activity, forming aminoacyl-tRNA and related compounds;ligase activity, forming carbon-oxygen bonds;metal ion binding;methionine-tRNA ligase activity;nucleic acid binding;nucleotide binding;purine nucleotide binding;purine …	cell part;cytoplasm;intracellular part	Aminoacyl-tRNA biosynthesis;Selenocompound metabolism	tRNA_bind;tRNA-synt_1g	+		UP	21	21	21	47.3	47.3	47.3	76.499	0	267.97	1304400000	134	0.00651908	0.0107126	0.512232	2.58027	Q7W0F7	Q7W0F7	Methionine--tRNA ligase OS	metG
28.1093	28.2143	27.9732	28.8063	28.6044	28.6685	0.678678	acetyl-CoA catabolic process;acetyl-CoA metabolic process;carbohydrate metabolic process;carboxylic acid metabolic process;catabolic process;cellular aldehyde metabolic process;cellular carbohydrate metabolic process;cellular catabolic process;cellular ketone metabolic process;cellular metabolic process;cellular process;coenzyme catabolic process;coenzyme metabolic process;cofactor catabolic proc…	binding;catalytic activity;cation binding;ion binding;malate synthase activity;metal ion binding;transferase activity;transferase activity, transferring acyl groups;transferase activity, transferring acyl groups, acyl groups converted into alkyl on transfer	cell part;cytoplasm;intracellular part	Glyoxylate and dicarboxylate metabolism;Pyruvate metabolism	Malate_synthase	+		UP	34	34	34	76.4	76.4	76.4	78.575	0	323.31	3357200000	272	0.00293112	0.00419355	0.594133	3.09842	Q7VT71	Q7VT71	Malate synthase G OS	glcB
23.6976	24.3514	24.3005	24.495	25.071	24.8582	0.679385				ABC transporters		+		UP	8	8	8	33	33	33	38.039	0	162.6	226110000	41	0.0619218	0.0374212	0.691566	1.87416	Q7VVT4	Q7VVT4	Putative exported protein OS	BP2553
24.8484	25.1114	25.3055	25.4877	25.7755	25.6654	0.68113				ABC transporters		+		UP	10	10	10	46.9	46.9	46.9	37.939	0	131.35	456250000	52	0.0240809	0.0232743	0.554433	2.15936	Q7VSG4	Q7VSG4	Putative exported protein OS	BP0461
24.3753	24.7001	24.4521	25.1878	24.9978	24.9381	0.685059	biosynthetic process;cellular aromatic compound metabolic process;cellular biosynthetic process;cellular metabolic process;cellular nitrogen compound biosynthetic process;cellular nitrogen compound metabolic process;cellular process;'de novo' UMP biosynthetic process;heterocycle biosynthetic process;heterocycle metabolic process;metabolic process;nitrogen compound metabolic process;nucleobase bio…	binding;catalytic activity;cation binding;dihydroorotase activity;hydrolase activity;hydrolase activity, acting on carbon-nitrogen (but not peptide) bonds;hydrolase activity, acting on carbon-nitrogen (but not peptide) bonds, in cyclic amides;ion binding;metal ion binding;transition metal ion binding;zinc ion binding		Pyrimidine metabolism	Amidohydro_1	+		UP	12	12	12	49.3	49.3	49.3	39.013	0	103.41	258660000	65	0.0125924	0.0153469	0.532067	2.37973	Q7VUP3	Q7VUP3	Dihydroorotase OS	pyrC
NaN	22.2967	22.1635	22.7716	22.6058	22.9438	0.687056	alcohol biosynthetic process;alcohol metabolic process;biosynthetic process;carbohydrate biosynthetic process;carbohydrate metabolic process;cellular biosynthetic process;cellular carbohydrate biosynthetic process;cellular carbohydrate metabolic process;cellular metabolic process;cellular process;D-glycero-D-manno-heptose 7-phosphate biosynthetic process;lipopolysaccharide core region biosyntheti…	binding;carbohydrate binding;catalytic activity;cation binding;D-sedoheptulose 7-phosphate isomerase activity;intramolecular transferase activity;intramolecular transferase activity, phosphotransferases;ion binding;isomerase activity;metal ion binding;transition metal ion binding;zinc ion binding	cell part;cytoplasm;intracellular part	Lipopolysaccharide biosynthesis	SIS_2	+		UP	3	3	3	35.5	35.5	35.5	21.326	0	9.6472	52355000	6	0.027735	0.0288305	0.543634	2.3094	Q7VSL8	Q7VSL8	Phosphoheptose isomerase OS	gmhA
22.8533	23.0611	23.3126	23.5662	23.6017	23.7805	0.687485	amine metabolic process;amino acid activation;carboxylic acid metabolic process;cellular amine metabolic process;cellular amino acid metabolic process;cellular ketone metabolic process;cellular macromolecule metabolic process;cellular metabolic process;cellular nitrogen compound metabolic process;cellular process;macromolecule metabolic process;metabolic process;ncRNA metabolic process;nitrogen c…	adenyl nucleotide binding;adenyl ribonucleotide binding;aminoacyl-tRNA ligase activity;ATP binding;binding;catalytic activity;ligase activity;ligase activity, forming aminoacyl-tRNA and related compounds;ligase activity, forming carbon-oxygen bonds;nucleotide binding;purine nucleotide binding;purine ribonucleoside triphosphate binding;purine ribonucleotide binding;ribonucleotide binding;tryptopha…	cell part;cytoplasm;intracellular part	Aminoacyl-tRNA biosynthesis;Tryptophan metabolism	tRNA-synt_1b	+		UP	6	6	6	23.1	23.1	23.1	49.354	0	121.26	101840000	28	0.0180561	0.0169261	0.5738	2.30975	Q7VZ05	Q7VZ05	Tryptophan--tRNA ligase OS	trpS
23.4586	23.4457	23.5024	23.9983	24.3224	23.8804	0.687913						+		UP	3	3	3	61.9	61.9	61.9	10.135	0	26.428	140520000	16	0.010916	0.0106514	0.598134	2.56434	Q7VYM0	Q7VYM0	Uncharacterized protein OS	BP1298
25.4033	25.2217	25.5756	26.1631	25.9393	25.8946	0.68968				ABC transporters	NMT1	+		UP	11	11	11	54.7	54.7	54.7	34.433	0	134.28	497090000	45	0.0104367	0.0107746	0.5988	2.58466	Q7VT77	Q7VT77	Periplasmic solute-binding protein OS	BP3674
25.1234	24.8925	24.9572	25.6657	25.4929	25.4823	0.689823						+		UP	21	21	21	50.5	50.5	50.5	68.592	0	186.81	387270000	73	0.00361928	0.00604316	0.555934	2.91217	Q7VUG8	Q7VUG8	Uncharacterized protein OS	BP3128
28.4254	28.744	28.7176	29.2512	29.2146	29.5411	0.690829	amine biosynthetic process;amine metabolic process;aspartate family amino acid biosynthetic process;aspartate family amino acid metabolic process;biosynthetic process;branched chain family amino acid biosynthetic process;branched chain family amino acid metabolic process;carboxylic acid biosynthetic process;carboxylic acid metabolic process;cellular amine metabolic process;cellular amino acid bio…	aspartate-semialdehyde dehydrogenase activity;binding;catalytic activity;coenzyme binding;cofactor binding;N-acetyl-gamma-glutamyl-phosphate reductase activity;NAD binding;NADP binding;nucleotide binding;oxidoreductase activity;oxidoreductase activity, acting on the aldehyde or oxo group of donors;oxidoreductase activity, acting on the aldehyde or oxo group of donors, NAD or NADP as acceptor	cell part;cytoplasm;intracellular part	Cysteine and methionine metabolism;Glycine, serine and threonine metabolism;Lysine biosynthesis	Semialdhyde_dh;Semialdhyde_dhC	+		UP	18	18	18	69.7	69.7	69.7	40.332	0	323.31	5034100000	142	0.00824255	0.00591549	0.706633	2.8817	P41399	P41399	Aspartate-semialdehyde dehydrogenase OS	asd
23.9409	23.8019	23.7557	24.3292	24.6263	24.1073	0.693852			cell part;external encapsulating structure part;outer membrane-bounded periplasmic space;periplasmic space		TctC	+		UP	8	8	8	42.4	42.4	42.4	33.147	0	57.656	207430000	40	0.031301	0.0334032	0.521434	2.00307	Q7VSH2	Q7VSH2	Putative exported protein OS	BP0452
25.1165	25.0142	24.9223	25.8068	25.5407	25.4136	0.694237	biosynthetic process;cellular biosynthetic process;cellular metabolic process;cellular nitrogen compound biosynthetic process;cellular nitrogen compound metabolic process;cellular process;'de novo' IMP biosynthetic process;heterocycle biosynthetic process;heterocycle metabolic process;IMP biosynthetic process;IMP metabolic process;metabolic process;nitrogen compound metabolic process;nucleobase-c…	adenyl nucleotide binding;adenyl ribonucleotide binding;ATP binding;binding;catalytic activity;cation binding;hydroxymethyl-, formyl- and related transferase activity;ion binding;magnesium ion binding;metal ion binding;nucleotide binding;phosphoribosylglycinamide formyltransferase 2 activity;phosphoribosylglycinamide formyltransferase activity;purine nucleotide binding;purine ribonucleoside triph…		One carbon pool by folate;Purine metabolism	ATP-grasp	+		UP	15	15	15	56.9	56.9	56.9	43.277	0	123.04	381850000	64	0.0114785	0.011541	0.569367	2.48947	Q7W006	Q7W006	Phosphoribosylglycinamide formyltransferase 2 OS	purT
27.3788	27.3839	27.2697	27.9014	28.0713	27.8688	0.696116					PG_binding_1;SLT_2	+		UP	19	19	19	66.5	66.5	66.5	44.042	0	323.31	2037700000	133	0.00117128	0	0.603034	3.48586	Q7VXK9	Q7VXK9	Putative peptidoglycan-binding protein OS	BP1746
23.447	23.2273	22.9928	23.6483	23.7403	23.7987	0.700764					Lipoprotein_9	+		UP	6	6	6	32.1	32.1	32.1	29.614	0	74.796	108600000	20	0.0214808	0.0262783	0.506733	2.12687	Q7VYM6	Q7VYM6	Putative exported protein OS	BP1292
25.7537	26.0975	26.1832	26.606	26.8497	26.4786	0.702952	biological regulation;cell redox homeostasis;cellular homeostasis;cellular process;glycerol ether metabolic process;homeostatic process;metabolic process;organic ether metabolic process;regulation of biological process;regulation of biological quality;regulation of cellular process;small molecule metabolic process	catalytic activity;disulfide oxidoreductase activity;oxidoreductase activity;oxidoreductase activity, acting on a sulfur group of donors;protein disulfide oxidoreductase activity			Thioredoxin	+		UP	6	6	6	64.6	64.6	64.6	13.871	0	163.51	797660000	36	0.0205808	0.0156768	0.6333	2.3411	Q7VXN6	Q7VXN6	Thioredoxin 2 OS	trxC
25.7565	26.2096	26.031	26.4419	26.996	26.5328	0.706225				ABC transporters		+		UP	8	8	8	48.5	48.5	48.5	32.032	0	156.43	836110000	61	0.0383644	0.0292321	0.657867	2.07967	Q7VRZ6	Q7VRZ6	Uncharacterized protein OS	BP0663
26.3625	26.3687	26.2379	26.864	26.5216	26.8911	0.706371		catalytic activity;transferase activity;transferase activity, transferring acyl groups;transferase activity, transferring acyl groups other than amino-acyl groups		Benzoate degradation;Butanoate metabolism;Carbon fixation pathways in prokaryotes;Fatty acid metabolism;Glyoxylate and dicarboxylate metabolism;Lysine degradation;Propanoate metabolism;Pyruvate metabolism;Synthesis and degradation of ketone bodies;Terpenoid backbone biosynthesis;Tryptophan metabolism;Two-component system;Valine, leucine and isoleucine degradation	Thiolase_C;Thiolase_N	+		UP	20	20	20	72.4	72.4	72.4	40.64	0	199.53	924920000	148	0.0260357	0.0360153	0.435867	1.92598	Q7VWX5	Q7VWX5	Putative thiolase OS	BP2059
22.8932	22.6136	22.3331	23.1117	23.0928	23.2312	0.708039	biosynthetic process;cellular biosynthetic process;cellular metabolic process;cellular process;cofactor biosynthetic process;cofactor metabolic process;iron-sulfur cluster assembly;metabolic process;metallo-sulfur cluster assembly	binding;cation binding;ion binding;iron ion binding;iron-sulfur cluster binding;metal cluster binding;metal ion binding;transition metal ion binding			NifU_N	+		UP	8	8	8	74.3	74.3	74.3	14.442	0	66.391	69225000	24	0.0336067	0.03352	0.531933	1.98934	Q7VXH0	Q7VXH0	Iron-sulfur cluster assembly scaffold protein IscU OS	iscU
22.7285	23.4315	23.1233	23.6039	23.6208	23.9008	0.708333	alanine biosynthetic process;alanine metabolic process;amine biosynthetic process;amine metabolic process;biosynthetic process;carboxylic acid biosynthetic process;carboxylic acid metabolic process;cellular amine metabolic process;cellular amino acid biosynthetic process;cellular amino acid metabolic process;cellular biosynthetic process;cellular ketone metabolic process;cellular metabolic proces…	alanine racemase activity;amino-acid racemase activity;binding;catalytic activity;cofactor binding;isomerase activity;pyridoxal phosphate binding;racemase and epimerase activity;racemase and epimerase activity, acting on amino acids and derivatives;vitamin B6 binding;vitamin binding		D-Alanine metabolism	Ala_racemase_C;Ala_racemase_N	+		UP	7	7	7	32.3	32.3	32.3	39.532	0	53.499	104850000	26	0.0525394	0.0366222	0.614067	1.88897	Q7VYT6	Q7VYT6	Alanine racemase OS	dadX
21.9438	21.8061	NaN	22.3832	NaN	22.3562	0.709685					DUF4390	+		UP	3	3	3	23.2	23.2	23.2	23.048	0	31.365	39314000	10	0.0195233	0.0264655	0.494749	2.90754	Q7VS73	Q7VS73	Putative exported protein OS	BP0570
27.4289	27.6886	27.5096	28.0365	28.0003	27.9485	0.71168	amine metabolic process;amino acid activation;carboxylic acid metabolic process;cellular amine metabolic process;cellular amino acid metabolic process;cellular ketone metabolic process;cellular macromolecule metabolic process;cellular metabolic process;cellular nitrogen compound metabolic process;cellular process;macromolecule metabolic process;metabolic process;ncRNA metabolic process;nitrogen c…	adenyl nucleotide binding;adenyl ribonucleotide binding;aminoacyl-tRNA ligase activity;aspartate-tRNA(Asn) ligase activity;ATP binding;binding;catalytic activity;ligase activity;ligase activity, forming aminoacyl-tRNA and related compounds;ligase activity, forming carbon-oxygen bonds;nucleic acid binding;nucleotide binding;purine nucleotide binding;purine ribonucleoside triphosphate binding;purin…	cell part;cytoplasm;intracellular part	Aminoacyl-tRNA biosynthesis	GAD;tRNA_anti-codon;tRNA-synt_2	+		UP	27	27	27	61.4	61.4	61.4	67.165	0	323.31	2230100000	205	0.00499899	0.0103556	0.452733	2.50301	Q7W001	Q7W001	Aspartate--tRNA(Asp/Asn) ligase OS	aspS
26.0914	25.9378	26.1921	26.5757	27.3388	26.4472	0.714844			cell part;membrane;outer membrane		Rick_17kDa_Anti	+		UP	6	6	6	58.7	58.7	58.7	16.53	0	221.06	887480000	61	0.0683586	0.0393502	0.713467	1.8392	Q7VUT2	Q7VUT2	Putative lipoprotein OS	pcp
24.2297	24.281	24.0488	24.8964	24.5092	24.7104	0.71663	amine metabolic process;aminoglycan biosynthetic process;aminoglycan metabolic process;biological regulation;biosynthetic process;carbohydrate biosynthetic process;carbohydrate metabolic process;cell wall macromolecule biosynthetic process;cell wall macromolecule metabolic process;cell wall organization;cell wall organization or biogenesis;cellular biosynthetic process;cellular cell wall macromol…	acid-amino acid ligase activity;adenyl nucleotide binding;adenyl ribonucleotide binding;ATP binding;binding;catalytic activity;cation binding;D-alanine-D-alanine ligase activity;ion binding;ligase activity;ligase activity, forming carbon-nitrogen bonds;magnesium ion binding;manganese ion binding;metal ion binding;nucleotide binding;purine nucleotide binding;purine ribonucleoside triphosphate bind…	cell part;cytoplasm;intracellular part	D-Alanine metabolism;Peptidoglycan biosynthesis	Dala_Dala_lig_C;Dala_Dala_lig_N	+		UP	8	8	8	40.5	40.5	40.5	33.558	0	104.45	215480000	35	0.0171532	0.0202419	0.518833	2.23504	Q7VUQ5	Q7VUQ5	D-alanine--D-alanine ligase OS	ddl
30.5617	30.8987	31.0752	31.3624	31.7728	31.3049	0.725125		transporter activity		ABC transporters		+		UP	14	14	14	66.4	66.4	66.4	26.774	0	323.31	23436000000	210	0.0394324	0.0314568	0.634833	2.04326	Q7VXZ7	Q7VXZ7	Glutamine-binding periplasmic protein OS	glnH
28.6345	28.6061	28.5476	29.0695	28.8158	29.3088	0.725275	cell cycle;cell division;cellular macromolecule metabolic process;cellular metabolic process;cellular process;cellular protein metabolic process;establishment of localization;establishment of protein localization;macromolecule metabolic process;metabolic process;primary metabolic process;protein folding;protein metabolic process;protein transport;transport	catalytic activity;cis-trans isomerase activity;isomerase activity;peptidyl-prolyl cis-trans isomerase activity	cell part;cytoplasm;intracellular part		FKBP_C;Trigger_C;Trigger_N	+		UP	25	25	25	72.5	72.5	72.5	47.615	0	323.31	4570700000	195	0.0316592	0.0367148	0.468633	1.91578	Q7VXI8	Q7VXI8	Trigger factor OS	tig
27.1186	27.1673	27.0796	27.8915	27.4229	27.5815	0.725527	amine biosynthetic process;amine metabolic process;biosynthetic process;branched chain family amino acid biosynthetic process;branched chain family amino acid metabolic process;carboxylic acid biosynthetic process;carboxylic acid metabolic process;cellular amine metabolic process;cellular amino acid biosynthetic process;cellular amino acid metabolic process;cellular biosynthetic process;cellular …	binding;catalytic activity;coenzyme binding;cofactor binding;ketol-acid reductoisomerase activity;oxidoreductase activity;oxidoreductase activity, acting on CH-OH group of donors;oxidoreductase activity, acting on the CH-OH group of donors, NAD or NADP as acceptor		Pantothenate and CoA biosynthesis;Valine, leucine and isoleucine biosynthesis	IlvC;IlvN	+		UP	17	17	17	70.1	70.1	70.1	36.206	0	323.31	1706400000	131	0.0218535	0.0261645	0.510133	2.12621	Q7VZU4	Q7VZU4	Ketol-acid reductoisomerase OS	ilvC
26.1807	26.2035	25.9057	26.6559	26.3577	26.6418	0.726432	biosynthetic process;cellular biosynthetic process;cellular metabolic process;cellular nitrogen compound biosynthetic process;cellular nitrogen compound metabolic process;cellular process;'de novo' IMP biosynthetic process;heterocycle biosynthetic process;heterocycle metabolic process;IMP biosynthetic process;IMP metabolic process;metabolic process;nitrogen compound metabolic process;nucleobase-c…	catalytic activity;cyclohydrolase activity;hydrolase activity;hydrolase activity, acting on carbon-nitrogen (but not peptide) bonds;hydrolase activity, acting on carbon-nitrogen (but not peptide) bonds, in cyclic amidines;hydroxymethyl-, formyl- and related transferase activity;IMP cyclohydrolase activity;phosphoribosylaminoimidazolecarboxamide formyltransferase activity;transferase activity;tran…		One carbon pool by folate;Purine metabolism	AICARFT_IMPCHas;MGS	+		UP	18	18	18	56.7	56.7	56.7	55.805	0	179.5	788360000	86	0.0288863	0.0358779	0.455166	1.92578	Q7VTU1	Q7VTU1	Bifunctional purine biosynthesis protein PurH OS	purH
23.9168	23.9955	23.208	24.5696	24.2139	24.3772	0.726785			cell part;external encapsulating structure part;outer membrane-bounded periplasmic space;periplasmic space		TctC	+		UP	10	10	10	54.9	54.9	54.9	34.208	0	70.35	178290000	38	0.0658778	0.0395269	0.680133	1.83475	Q7VV16	Q7VV16	Putative exported protein OS	BP2895
27.5826	27.628	27.5928	28.0531	27.8554	28.1673	0.726835	amine biosynthetic process;amine metabolic process;arginine biosynthetic process;arginine metabolic process;biosynthetic process;carboxylic acid biosynthetic process;carboxylic acid metabolic process;cellular amine metabolic process;cellular amino acid biosynthetic process;cellular amino acid metabolic process;cellular biosynthetic process;cellular ketone metabolic process;cellular metabolic proc…	adenyl nucleotide binding;adenyl ribonucleotide binding;ATP binding;binding;carbamoyl-phosphate synthase (glutamine-hydrolyzing) activity;carbon-nitrogen ligase activity, with glutamine as amido-N-donor;catalytic activity;cation binding;ion binding;ligase activity;ligase activity, forming carbon-nitrogen bonds;metal ion binding;nucleotide binding;purine nucleotide binding;purine ribonucleoside tr…		Alanine, aspartate and glutamate metabolism;Pyrimidine metabolism	CPSase_L_D2;CPSase_L_D3;CPSase_L_chain;MGS	+		UP	40	40	40	57.2	57.2	57.2	118.14	0	323.31	2164800000	218	0.0100068	0.0225023	0.424133	2.20743	Q7VY97	Q7VY97	Carbamoyl-phosphate synthase (glutamine-hydrolyzing) OS	carB
27.9521	27.9157	27.8748	28.356	28.5896	28.3706	0.729561	cellular macromolecule metabolic process;cellular metabolic process;cellular process;cellular protein metabolic process;macromolecule metabolic process;metabolic process;primary metabolic process;protein folding;protein metabolic process	adenyl nucleotide binding;adenyl-nucleotide exchange factor activity;ATPase regulator activity;binding;enzyme regulator activity;nucleoside-triphosphatase regulator activity;nucleotide binding;purine nucleotide binding	cell part;cytoplasm;intracellular part		GrpE	+		UP	13	13	13	82.1	82.1	82.1	19.625	0	171.63	2830600000	81	0.00264302	0.00622222	0.524533	2.93394	Q7VVY0	Q7VVY0	Protein GrpE OS	grpE
23.1085	23.3781	23.2298	23.6641	NaN	23.6998	0.730952	alcohol metabolic process;biosynthetic process;carbohydrate metabolic process;carboxylic acid metabolic process;cellular aldehyde metabolic process;cellular biosynthetic process;cellular carbohydrate metabolic process;cellular ketone metabolic process;cellular lipid metabolic process;cellular metabolic process;cellular process;glyceraldehyde-3-phosphate metabolic process;isopentenyl diphosphate b…	2-C-methyl-D-erythritol 4-phosphate cytidylyltransferase activity;catalytic activity;cytidylyltransferase activity;nucleotidyltransferase activity;transferase activity;transferase activity, transferring phosphorus-containing groups		Terpenoid backbone biosynthesis	IspD	+		UP	6	6	6	51.5	51.5	51.5	23.718	0	53.682	87956000	19	0.0222291	0.0335385	0.443151	2.19907	Q7VZN2	Q7VZN2	2-C-methyl-D-erythritol 4-phosphate cytidylyltransferase OS	ispD
27.8394	27.7041	27.4168	28.4434	27.9632	28.1498	0.734228				ABC transporters		+		UP	22	22	22	65.8	65.8	65.8	47.151	0	282.43	2338000000	145	0.0467979	0.0396364	0.532033	1.85223	Q7W0J5	Q7W0J5	Probable extracellular solute-binding protein OS	BP0121
28.6718	28.6835	28.5997	29.1105	28.9367	29.147	0.737799					Lactamase_B	+		UP	15	15	15	58.7	58.7	58.7	35.699	0	237.14	4435000000	118	0.00411974	0.012	0.413066	2.43025	Q7VUG6	Q7VUG6	Putative cyclase OS	BP3130
23.9474	23.9247	23.8412	24.2072	24.362	24.4497	0.738516	amine metabolic process;biosynthetic process;carboxylic acid metabolic process;cellular amine metabolic process;cellular amino acid metabolic process;cellular biosynthetic process;cellular ketone metabolic process;cellular metabolic process;cellular nitrogen compound biosynthetic process;cellular nitrogen compound metabolic process;cellular process;glutamine family amino acid metabolic process;gl…	adenyl nucleotide binding;adenyl ribonucleotide binding;ATP binding;binding;carbon-nitrogen ligase activity, with glutamine as amido-N-donor;catalytic activity;GMP synthase (glutamine-hydrolyzing) activity;hydrolase activity;hydrolase activity, acting on acid anhydrides;hydrolase activity, acting on acid anhydrides, in phosphorus-containing anhydrides;ligase activity;ligase activity, forming carb…		Drug metabolism - other enzymes;Purine metabolism	GATase;GMP_synt_C;NAD_synthase	+		UP	13	13	13	41.3	41.3	41.3	57.869	0	156.57	164790000	49	0.00503508	0.0121905	0.4352	2.44634	Q7VVM4	Q7VVM4	GMP synthase [glutamine-hydrolyzing] OS	guaA
25.2996	25.3339	25.2997	25.7303	25.5791	25.8368	0.741953		binding;catalytic activity;coenzyme binding;cofactor binding;NAD binding;nucleotide binding;oxidoreductase activity;oxidoreductase activity, acting on CH-OH group of donors;oxidoreductase activity, acting on the CH-OH group of donors, NAD or NADP as acceptor			2-Hacid_dh;2-Hacid_dh_C	+		UP	12	12	12	54.6	54.6	54.6	33.855	0	213.96	426430000	75	0.00590078	0.0174706	0.404333	2.30218	Q7VTJ3	Q7VTJ3	Putative D-isomer specific 2-hydroxyacid dehydrogenase OS	BP3543
23.2938	23.5248	NaN	23.7977	24.1769	23.8383	0.742776	alcohol catabolic process;alcohol metabolic process;alditol catabolic process;alditol metabolic process;carbohydrate catabolic process;carbohydrate metabolic process;catabolic process;cellular carbohydrate catabolic process;cellular carbohydrate metabolic process;cellular metabolic process;cellular process;glycerol catabolic process;glycerol metabolic process;glycerol-3-phosphate metabolic proces…	adenyl nucleotide binding;adenyl ribonucleotide binding;ATP binding;binding;catalytic activity;glycerol kinase activity;kinase activity;nucleotide binding;phosphotransferase activity, alcohol group as acceptor;purine nucleotide binding;purine ribonucleoside triphosphate binding;purine ribonucleotide binding;ribonucleotide binding;transferase activity;transferase activity, transferring phosphorus-…		Glycerolipid metabolism;Plant-pathogen interaction;PPAR signaling pathway	FGGY_C;FGGY_N	+		UP	9	9	9	35.6	35.6	35.6	54.713	0	128.29	120190000	38	0.058732	0.0491134	0.528334	1.90415	Q7VSU7	Q7VSU7	Glycerol kinase OS	glpK
22.8608	22.962	22.8557	23.4805	23.2507	23.2831	0.746234					4HBT	+		UP	4	4	4	42.4	42.4	42.4	15.244	0	32.362	84885000	10	0.00503929	0.0114783	0.445267	2.47758	Q7VV40	Q7VV40	Uncharacterized protein OS	BP2865
24.9707	24.7356	24.8139	25.5224	25.0994	25.2347	0.747011	biosynthetic process;carbohydrate biosynthetic process;carbohydrate metabolic process;lipopolysaccharide core region biosynthetic process;lipopolysaccharide core region metabolic process;metabolic process;oligosaccharide biosynthetic process;oligosaccharide metabolic process;primary metabolic process	ADP-glyceromanno-heptose 6-epimerase activity;binding;catalytic activity;coenzyme binding;cofactor binding;isomerase activity;NADP binding;nucleotide binding;racemase and epimerase activity;racemase and epimerase activity, acting on carbohydrates and derivatives		Lipopolysaccharide biosynthesis	Epimerase	+		UP	12	12	12	49.8	49.8	49.8	36.76	0	114.75	312070000	54	0.035397	0.0396691	0.445433	1.83613	Q7VZF5	Q7VZF5	ADP-L-glycero-D-manno-heptose-6-epimerase OS	hldD
29.8738	29.9446	30.0331	30.3647	30.3814	30.2623	0.747372		antioxidant activity;catalytic activity;oxidoreductase activity			AhpC-TSA	+		UP	11	11	11	81.9	81.9	81.9	20.172	0	269.32	10701000000	109	0.00287423	0.0119378	0.385633	2.4217	Q7VTI5	Q7VTI5	Alkyl hydroperoxide reductase OS	ahpC
27.4618	27.5748	27.551	27.9703	27.8661	27.9881	0.747787	ATP biosynthetic process;ATP hydrolysis coupled proton transport;ATP metabolic process;ATP synthesis coupled proton transport;biosynthetic process;cation transport;cellular biosynthetic process;cellular metabolic process;cellular nitrogen compound biosynthetic process;cellular nitrogen compound metabolic process;cellular process;energy coupled proton transport, against electrochemical gradient;en…	adenyl nucleotide binding;adenyl ribonucleotide binding;ATP binding;binding;cation transmembrane transporter activity;hydrogen ion transmembrane transporter activity;hydrogen ion transporting ATP synthase activity, rotational mechanism;inorganic cation transmembrane transporter activity;ion transmembrane transporter activity;monovalent inorganic cation transmembrane transporter activity;nucleotid…	cell part;intracellular part;macromolecular complex;membrane;membrane part;plasma membrane;protein complex;proton-transporting ATP synthase complex, catalytic core F(1);proton-transporting two-sector ATPase complex, catalytic domain	Oxidative phosphorylation;Photosynthesis	ATP-synt_ab;ATP-synt_ab_C;ATP-synt_ab_N	+		UP	22	22	22	77	77	77	50.53	0	323.31	2089400000	170	0.00129982	0.00948148	0.4123	2.72524	Q7VU44	Q7VU44	ATP synthase subunit beta OS	atpD
29.0275	28.8928	28.8522	29.3103	29.5042	29.1613	0.74872	establishment of localization;establishment of protein localization;protein import;protein transport;transport		cell part;periplasmic space		PD40;TolB_N	+		UP	22	22	22	65.8	65.8	65.8	47.147	0	323.31	5304900000	184	0.023488	0.0364871	0.401101	1.88734	Q7VU03	Q7VU03	Protein TolB OS	tolB
27.9338	27.855	27.6892	28.2688	28.4725	28.12	0.750643	anion transport;carbohydrate transport;establishment of localization;glycerol-3-phosphate transport;glycerophosphodiester transport;ion transport;organic alcohol transport;organic anion transport;organic substance transport;organophosphate ester transport;polyol transport;transport	transporter activity	ATP-binding cassette (ABC) transporter complex;ATP-binding cassette (ABC) transporter complex, substrate-binding subunit-containing;cell part;external encapsulating structure part;macromolecular complex;membrane part;outer membrane-bounded periplasmic space;periplasmic space;protein complex	ABC transporters		+		UP	22	22	22	69.1	69.1	69.1	47.697	0	321.89	2981500000	219	0.0210611	0.0307934	0.461101	2.049	Q7VYN5	Q7VYN5	Glycerol-3-phosphate-binding periplasmic protein OS	ugpB
23.3332	23.9432	24.0365	24.3255	24.3531	24.7476	0.752675		binding;catalytic activity;coenzyme binding;cofactor binding;thiamine pyrophosphate binding;vitamin binding		Butanoate metabolism;C5-Branched dibasic acid metabolism;Pantothenate and CoA biosynthesis;Valine, leucine and isoleucine biosynthesis	TPP_enzyme_C;TPP_enzyme_N	+		UP	8	8	8	25.8	25.8	25.8	54.942	0	79.372	221740000	26	0.0531532	0.0353518	0.704433	1.96072	Q7VY28	Q7VY28	Putative thiamine-pyrophosphate-requiring enzyme OS	BP1535
28.8086	28.6683	28.6946	29.0967	29.1679	28.9988	0.756755		binding;catalytic activity;cation binding;endopeptidase activity;hydrolase activity;ion binding;metal ion binding;metalloendopeptidase activity;metallopeptidase activity;peptidase activity;peptidase activity, acting on L-amino acid peptides			Peptidase_M16;Peptidase_M16_C	+		UP	43	43	43	67.4	67.4	67.4	101.11	0	323.31	4694300000	323	0.00506172	0.0224	0.363967	2.20262	Q7VVY4	Q7VVY4	Putative zinc protease OS	BP2497
25.8511	26.0544	26.1829	26.4448	26.5323	26.4523	0.758962	biosynthetic process;carbohydrate biosynthetic process;carbohydrate metabolic process;cellular biosynthetic process;cellular carbohydrate biosynthetic process;cellular carbohydrate metabolic process;cellular lipid metabolic process;cellular macromolecule biosynthetic process;cellular macromolecule metabolic process;cellular metabolic process;cellular polysaccharide biosynthetic process;cellular p…	3-deoxy-manno-octulosonate-8-phosphatase activity;catalytic activity;hydrolase activity;hydrolase activity, acting on ester bonds;phosphatase activity;phosphoric ester hydrolase activity		Lipopolysaccharide biosynthesis	Hydrolase_3	+		UP	11	11	11	87.6	87.6	87.6	21.034	0	144.05	820040000	73	0.0112919	0.0201481	0.447	2.22868	Q7W008	Q7W008	Probable hydrolase OS	BP0700
22.8203	22.4563	22.9284	23.4796	23.2142	23.1158	0.761069			cell part;external encapsulating structure part;outer membrane-bounded periplasmic space;periplasmic space		TctC	+		UP	5	5	5	27.1	27.1	27.1	34.019	0	53.641	77302000	13	0.0407035	0.0365758	0.534867	1.91412	Q7VZT0	Q7VZT0	Putative exported protein OS	BP0807
26.8027	27.0258	26.8985	27.2274	27.2891	27.4601	0.762812	amine transport;amino acid transport;carboxylic acid transport;establishment of localization;nitrogen compound transport;organic acid transport;organic substance transport;transport		cell part;external encapsulating structure part;outer membrane-bounded periplasmic space;periplasmic space	ABC transporters	Peripla_BP_6	+		UP	16	16	16	60.7	60.7	60.7	44.362	0	246.41	1380700000	105	0.0118208	0.0259214	0.416533	2.13637	Q7VX60	Q7VX60	Branched-chain amino acid-binding protein OS	BP1948
26.5594	26.819	26.7754	27.0285	27.214	27.1568	0.767693		catalytic activity;endopeptidase activity;hydrolase activity;metalloendopeptidase activity;metallopeptidase activity;peptidase activity;peptidase activity, acting on L-amino acid peptides			Peptidase_M3	+		UP	21	21	21	48.8	48.8	48.8	76.313	0	216.94	1217800000	135	0.0129412	0.0280851	0.415166	2.10521	Q7VZC9	Q7VZC9	Oligopeptidase A OS	prlC
23.6132	23.7636	23.6252	24.1731	23.9226	24.0028	0.769717	cellular macromolecule metabolic process;cellular metabolic process;cellular process;cellular protein metabolic process;macromolecule metabolic process;metabolic process;primary metabolic process;protein folding;protein metabolic process	binding;DNA binding;nucleic acid binding			CTDII;DnaJ	+		UP	9	9	9	53.8	53.8	53.8	34.749	0	116.19	138850000	36	0.0143431	0.035027	0.3655	1.94184	Q7VZB0	Q7VZB0	Curved DNA-binding protein OS	cbpA
27.4872	27.6797	27.8611	28.3019	28.0019	28.0547	0.771105	amine biosynthetic process;amine metabolic process;arginine biosynthetic process;arginine metabolic process;biosynthetic process;carboxylic acid biosynthetic process;carboxylic acid metabolic process;cellular amine metabolic process;cellular amino acid biosynthetic process;cellular amino acid metabolic process;cellular biosynthetic process;cellular ketone metabolic process;cellular metabolic proc…	binding;catalytic activity;coenzyme binding;cofactor binding;N-acetyl-gamma-glutamyl-phosphate reductase activity;NAD binding;nucleotide binding;oxidoreductase activity;oxidoreductase activity, acting on the aldehyde or oxo group of donors;oxidoreductase activity, acting on the aldehyde or oxo group of donors, NAD or NADP as acceptor	cell part;cytoplasm;intracellular part	Arginine and proline metabolism;Lysine biosynthesis	Semialdhyde_dh;Semialdhyde_dhC	+		UP	20	20	20	80.8	80.8	80.8	37.829	0	323.31	2372500000	139	0.0355196	0.0393498	0.443501	1.8316	Q7VUW0	Q7VUW0	N-acetyl-gamma-glutamyl-phosphate reductase OS	argC
25.5027	25.3739	25.2062	25.7389	25.8	25.6748	0.776469	amine metabolic process;biosynthetic process;carboxylic acid metabolic process;cellular amine metabolic process;cellular amino acid metabolic process;cellular ketone metabolic process;cellular metabolic process;cellular nitrogen compound metabolic process;cellular process;metabolic process;nitrogen compound metabolic process;organic acid metabolic process;oxoacid metabolic process;primary metabol…	aromatic-amino-acid:2-oxoglutarate aminotransferase activity;binding;catalytic activity;cofactor binding;L-phenylalanine aminotransferase activity;L-phenylalanine:2-oxoglutarate aminotransferase activity;pyridoxal phosphate binding;transaminase activity;transferase activity;transferase activity, transferring nitrogenous groups;vitamin B6 binding;vitamin binding		Cysteine and methionine metabolism;Isoquinoline alkaloid biosynthesis;Novobiocin biosynthesis;Phenylalanine metabolism;Phenylalanine, tyrosine and tryptophan biosynthesis;Tropane, piperidine and pyridine alkaloid biosynthesis;Tyrosine metabolism	Aminotran_1_2	+		UP	14	14	14	55.5	55.5	55.5	43.094	0	110.05	449270000	80	0.0155087	0.0354375	0.376966	1.9518	Q7VXH5	Q7VXH5	Aromatic-amino-acid aminotransferase OS	tyrB
26.0307	25.9178	25.7832	26.4695	26.2702	26.2728	0.78187	biosynthetic process;cellular biosynthetic process;cellular metabolic process;cellular process;cofactor biosynthetic process;cofactor metabolic process;iron-sulfur cluster assembly;metabolic process;metallo-sulfur cluster assembly	binding;cation binding;ferric iron binding;ion binding;iron ion binding;metal ion binding;transition metal ion binding			Frataxin_Cyay	+		UP	2	2	2	27.5	27.5	27.5	11.849	0	37.303	650580000	17	0.0118179	0.0233778	0.426933	2.16348	Q7VT96	Q7VT96	Protein CyaY OS	cyaY
23.3884	23.9163	23.9668	24.2474	24.4131	24.2695	0.782845		branched-chain-amino-acid transaminase activity;catalytic activity;L-isoleucine transaminase activity;L-leucine transaminase activity;L-valine transaminase activity;transaminase activity;transferase activity;transferase activity, transferring nitrogenous groups		Pantothenate and CoA biosynthesis;Valine, leucine and isoleucine biosynthesis;Valine, leucine and isoleucine degradation	Aminotran_4	+		UP	10	10	10	54.1	54.1	54.1	31.016	0	68.368	157490000	31	0.0451207	0.0368955	0.552834	1.89252	Q7VTG9	Q7VTG9	Putative aminotransferase OS	BP3571
27.4817	27.6563	27.4261	27.8347	27.8239	27.8289	0.786109	amine metabolic process;carboxylic acid metabolic process;cellular amine metabolic process;cellular amino acid metabolic process;cellular ketone metabolic process;cellular metabolic process;cellular nitrogen compound metabolic process;cellular process;metabolic process;nitrogen compound metabolic process;organic acid metabolic process;oxoacid metabolic process;primary metabolic process;small mole…	catalytic activity;oxidoreductase activity;oxidoreductase activity, acting on the CH-NH2 group of donors;oxidoreductase activity, acting on the CH-NH2 group of donors, NAD or NADP as acceptor		Alanine, aspartate and glutamate metabolism;Arginine and proline metabolism;D-Glutamine and D-glutamate metabolism;Nitrogen metabolism;Proximal tubule bicarbonate reclamation	ELFV_dehydrog;ELFV_dehydrog_N	+		UP	14	14	14	47.1	47.1	47.1	46.323	0	181.96	2109000000	103	0.0113875	0.0407692	0.3078	1.81679	Q7VXC5	Q7VXC5	Glutamate dehydrogenase OS	gdhA
24.0778	24.5875	24.461	24.7835	24.8011	25.2038	0.789987	amine biosynthetic process;amine metabolic process;aromatic amino acid family biosynthetic process;aromatic amino acid family biosynthetic process, prephenate pathway;aromatic amino acid family metabolic process;aromatic compound biosynthetic process;biosynthetic process;carboxylic acid biosynthetic process;carboxylic acid metabolic process;cellular amine metabolic process;cellular amino acid bio…	amine binding;amino acid binding;binding;carbon-oxygen lyase activity;carboxylic acid binding;catalytic activity;hydro-lyase activity;chorismate mutase activity;intramolecular transferase activity;isomerase activity;lyase activity;prephenate dehydratase activity	cell part;cytoplasm;intracellular part	Phenylalanine, tyrosine and tryptophan biosynthesis	ACT;CM_2;PDT	+		UP	9	9	9	37.4	37.4	37.4	39.014	0	158.08	249780000	41	0.0544795	0.0406272	0.554033	1.81223	Q7VZG3	Q7VZG3	p-protein [includes: chorismate mutase and prephenate dehydratase] OS	pheA
27.0742	27.2278	27.18	27.7353	27.4068	27.4943	0.804241	amine biosynthetic process;amine metabolic process;aspartate family amino acid biosynthetic process;aspartate family amino acid metabolic process;biosynthetic process;carboxylic acid biosynthetic process;carboxylic acid metabolic process;cellular amine metabolic process;cellular amino acid biosynthetic process;cellular amino acid metabolic process;cellular biosynthetic process;cellular ketone met…	carbon-oxygen lyase activity;catalytic activity;dihydrodipicolinate synthase activity;hydro-lyase activity;lyase activity	cell part;cytoplasm;intracellular part	Lysine biosynthesis	DHDPS	+		UP	11	11	11	54.1	54.1	54.1	31.09	0	215.14	1574500000	81	0.0236612	0.0394928	0.3848	1.84824	Q7VXZ8	Q7VXZ8	4-hydroxy-tetrahydrodipicolinate synthase OS	dapA
26.0883	26.0814	25.8071	26.3714	26.3947	26.5149	0.804799		catalytic activity;kinase activity;phosphotransferase activity, alcohol group as acceptor;transferase activity;transferase activity, transferring phosphorus-containing groups		Purine metabolism	PfkB	+		UP	12	12	12	60.1	60.1	60.1	32.868	0	243.84	715880000	79	0.0133487	0.0246344	0.434733	2.14444	Q7VUT1	Q7VUT1	Putative carbohydrate kinase OS	BP2993
25.6422	25.7787	25.921	26.0835	26.0695	26.2321	0.809554	biosynthetic process;cellular biosynthetic process;cellular macromolecule biosynthetic process;cellular macromolecule metabolic process;cellular metabolic process;cellular process;cellular protein metabolic process;macromolecule biosynthetic process;macromolecule metabolic process;metabolic process;primary metabolic process;protein metabolic process;translation	adenyl nucleotide binding;adenyl ribonucleotide binding;ATP binding;binding;carbon-nitrogen ligase activity, with glutamine as amido-N-donor;catalytic activity;glutaminyl-tRNA synthase (glutamine-hydrolyzing) activity;ligase activity;ligase activity, forming carbon-nitrogen bonds;nucleotide binding;purine nucleotide binding;purine ribonucleoside triphosphate binding;purine ribonucleotide binding;…		Aminoacyl-tRNA biosynthesis	Amidase	+		UP	21	21	21	69.1	69.1	69.1	53.416	0	275.61	592290000	132	0.022192	0.0452828	0.347733	1.77562	Q7VSN2	Q7VSN2	Glutamyl-tRNA(Gln) amidotransferase subunit A OS	gatA
25.4635	25.911	25.8889	26.1912	26.5199	26.1763	0.810959	biosynthetic process;cellular biosynthetic process;cellular metabolic process;cellular nitrogen compound biosynthetic process;cellular nitrogen compound metabolic process;cellular process;coenzyme biosynthetic process;coenzyme metabolic process;cofactor biosynthetic process;cofactor metabolic process;heterocycle biosynthetic process;heterocycle metabolic process;metabolic process;NAD biosynthetic…	catalytic activity;nicotinate-nucleotide diphosphorylase (carboxylating) activity;transferase activity;transferase activity, transferring glycosyl groups;transferase activity, transferring pentosyl groups		Nicotinate and nicotinamide metabolism	QRPTase_C;QRPTase_N	+		UP	11	11	11	57.8	57.8	57.8	31.333	0	134.36	659640000	70	0.0421642	0.0363008	0.541334	1.90749	Q7VT31	Q7VT31	Putative nicotinate-nucleotide pyrophosphorylase OS	nadC
26.0297	26.0646	26.0827	26.4585	26.268	26.3638	0.812703		catalytic activity;hydrolase activity			Asparaginase_2	+		UP	15	15	15	77.6	77.6	77.6	33.556	0	199.95	699440000	92	0.0059778	0.0353077	0.304433	1.93721	Q7VW68	Q7VW68	Putative L-asparaginase OS	BP2398
26.2172	26.2174	25.938	26.4815	26.5081	26.5234	0.817391	alcohol catabolic process;alcohol metabolic process;carbohydrate catabolic process;carbohydrate metabolic process;catabolic process;cellular carbohydrate catabolic process;cellular carbohydrate metabolic process;cellular metabolic process;cellular process;generation of precursor metabolites and energy;glucose catabolic process;glucose metabolic process;glycolysis;hexose catabolic process;hexose m…	2,3-bisphosphoglycerate-dependent phosphoglycerate mutase activity;catalytic activity;intramolecular transferase activity;intramolecular transferase activity, phosphotransferases;isomerase activity;phosphoglycerate mutase activity		Glycolysis / Gluconeogenesis;Methane metabolism	His_Phos_1	+		UP	9	9	9	56.8	56.8	56.8	28.21	0	138.15	732110000	51	0.0154983	0.0352126	0.380134	1.96045	Q7VS43	Q7VS43	2,3-bisphosphoglycerate-dependent phosphoglycerate mutase OS	gpmA
19.6012	19.5736	19.5898	19.8799	19.9989	19.8158	0.817845	aromatic compound biosynthetic process;biosynthetic process;cellular aromatic compound metabolic process;cellular biosynthetic process;cellular metabolic process;cellular nitrogen compound biosynthetic process;cellular nitrogen compound metabolic process;cellular process;coenzyme biosynthetic process;coenzyme metabolic process;cofactor biosynthetic process;cofactor metabolic process;heterocycle b…			Folate biosynthesis;Sulfur relay system	MoaC	+		UP	3	3	3	24.8	24.8	24.8	17.349	0	11.746	8554300	9	0.00463528	0.0338122	0.309999	2.00989	Q7VVF8	Q7VVF8	Cyclic pyranopterin monophosphate synthase accessory protein OS	moaC
22.9439	22.8715	22.9751	23.2339	23.1959	23.3479	0.817902	biosynthetic process;cellular biosynthetic process;cellular macromolecule biosynthetic process;cellular macromolecule metabolic process;cellular metabolic process;cellular nitrogen compound metabolic process;cellular process;cellular response to stimulus;cellular response to stress;DNA metabolic process;DNA recombination;DNA repair;DNA replication;macromolecule biosynthetic process;macromolecule …	binding;DNA binding;nucleic acid binding;single-stranded DNA binding;structure-specific DNA binding		DNA replication;Homologous recombination;Mismatch repair	SSB	+		UP	5	5	5	44.6	44.6	44.6	18.1	0	91.741	79113000	23	0.00392859	0.0267521	0.329067	2.12272	P66846	P66846	Single-stranded DNA-binding protein OS	ssb
27.1232	26.8794	27.0855	27.3857	27.348	27.3301	0.833643	biological regulation;cation homeostasis;cation transport;cellular cation homeostasis;cellular homeostasis;cellular chemical homeostasis;cellular ion homeostasis;cellular iron ion homeostasis;cellular metal ion homeostasis;cellular process;establishment of localization;homeostatic process;chemical homeostasis;ion homeostasis;ion transport;iron ion homeostasis;iron ion transport;metal ion homeosta…	binding;cation binding;ferric iron binding;ion binding;iron ion binding;metal ion binding;transition metal ion binding			Ferritin	+		UP	7	7	7	55.1	55.1	55.1	18.269	0	85.733	1525400000	54	0.0137462	0.0394894	0.325233	1.83209	Q7W0G1	Q7W0G1	Bacterioferritin OS	bfr
31.549	31.6135	31.6006	32.0831	31.8516	31.8506	0.840313	cellular macromolecule metabolic process;cellular metabolic process;cellular process;cellular protein metabolic process;macromolecule metabolic process;metabolic process;primary metabolic process;protein folding;protein metabolic process	adenyl nucleotide binding;adenyl ribonucleotide binding;ATP binding;binding;nucleotide binding;purine nucleotide binding;purine ribonucleoside triphosphate binding;purine ribonucleotide binding;ribonucleotide binding	cell part;cytoplasm;intracellular part		Cpn10	+		UP	8	8	8	57.9	57.9	57.9	10.272	0	130.95	33636000000	177	0.0129544	0.0365693	0.340733	1.89502	P0A339	P0A339	10 kDa chaperonin OS	groS
21.7416	21.9081	21.6398	NaN	NaN	NaN	NenĂ­ ÄŤĂ­slo	biosynthetic process;cellular biosynthetic process;cellular macromolecule biosynthetic process;cellular macromolecule metabolic process;cellular metabolic process;cellular nitrogen compound metabolic process;cellular process;macromolecule biosynthetic process;macromolecule metabolic process;metabolic process;nitrogen compound metabolic process;nucleic acid metabolic process;nucleobase-containing …	binding;catalytic activity;DNA binding;DNA-directed RNA polymerase activity;nucleic acid binding;nucleotidyltransferase activity;RNA polymerase activity;transferase activity;transferase activity, transferring phosphorus-containing groups		Purine metabolism;Pyrimidine metabolism;RNA polymerase	RNA_pol_Rpb6		+	DOWN	2	2	2	38.8	38.8	38.8	7.4767	0	16.171	25493000	4	NenĂ­ ÄŤĂ­slo	1	0	NenĂ­ ÄŤĂ­slo	Q7VXZ4	Q7VXZ4	DNA-directed RNA polymerase subunit omega OS	rpoZ
22.2677	21.5574	21.748	NaN	NaN	NaN	NenĂ­ ÄŤĂ­slo	biosynthetic process;cellular biosynthetic process;cellular macromolecule metabolic process;cellular metabolic process;cellular nitrogen compound metabolic process;cellular process;macromolecule metabolic process;metabolic process;nitrogen compound metabolic process;nucleic acid metabolic process;nucleobase-containing compound metabolic process;primary metabolic process;RNA biosynthetic process;R…	binding;core DNA-dependent RNA polymerase binding promoter specificity activity;core RNA polymerase binding transcription factor activity;DNA binding;nucleic acid binding;nucleic acid binding transcription factor activity;protein binding transcription factor activity;sequence-specific DNA binding transcription factor activity;sigma factor activity			Sigma70_r2;Sigma70_r4_2		+	DOWN	2	2	2	21	21	21	22.207	0	21.069	13740000	5	NenĂ­ ÄŤĂ­slo	1	0	NenĂ­ ÄŤĂ­slo	Q79GR9	Q79GR9	Putative RNA polymerase sigma factor OS	brpL
22.4412	22.6189	22.4157	NaN	NaN	NaN	NenĂ­ ÄŤĂ­slo		binding;carboxylic acid binding;catalytic activity;cation binding;ion binding;iron ion binding;L-ascorbic acid binding;metal ion binding;oxidoreductase activity;oxidoreductase activity, acting on paired donors, with incorporation or reduction of molecular oxygen;oxidoreductase activity, acting on paired donors, with incorporation or reduction of molecular oxygen, 2-oxoglutarate as one donor, and …			2OG-FeII_Oxy		+	DOWN	4	4	4	28.3	28.3	28.3	25.133	0	41.217	35188000	17	NenĂ­ ÄŤĂ­slo	1	0	NenĂ­ ÄŤĂ­slo	P0A3X2	P0A3X2	PKHD-type hydroxylase BP3529 OS	BP3529
22.8694	22.9387	NaN	NaN	NaN	NaN	NenĂ­ ÄŤĂ­slo		binding;catalytic activity;coenzyme binding;cofactor binding;flavin adenine dinucleotide binding;oxidoreductase activity;oxidoreductase activity, acting on CH-OH group of donors;oxidoreductase activity, acting on the CH-OH group of donors, NAD or NADP as acceptor;UDP-N-acetylmuramate dehydrogenase activity			FAD_binding_4;FAD-oxidase_C		+	DOWN	3	3	3	14	14	14	50.965	0	8.5647	36626000	6	NenĂ­ ÄŤĂ­slo	1	0	NenĂ­ ÄŤĂ­slo	Q7W0D5	Q7W0D5	Putative oxidoreductase OS	BP0208
23.2062	22.9273	22.8585	NaN	NaN	NaN	NenĂ­ ÄŤĂ­slo	biological regulation;multi-organism process;pathogenesis;regulation of biological process;regulation of cellular localization;regulation of cellular process;regulation of establishment of protein localization;regulation of localization;regulation of protein localization;regulation of protein secretion;regulation of protein transport;regulation of secretion;regulation of transport		cell part;cytoplasm;intracellular part		CesT		+	DOWN	1	1	1	9.1	9.1	9.1	13.918	0	17.156	33990000	8	NenĂ­ ÄŤĂ­slo	1	0	NenĂ­ ÄŤĂ­slo	Q7VSD4	Q7VSD4	Uncharacterized protein OS	BP0499
23.4939	23.552	23.5129	NaN	NaN	NaN	NenĂ­ ÄŤĂ­slo	cellular metabolic process;cellular nitrogen compound metabolic process;cellular process;metabolic process;nitrogen compound metabolic process;nucleobase-containing compound metabolic process;primary metabolic process	binding;nucleic acid binding;RNA binding			S1;Tex_N		+	DOWN	2	2	2	4	4	4	85.726	0.0019685	4.5847	66861000	5	NenĂ­ ÄŤĂ­slo	1	0	NenĂ­ ÄŤĂ­slo	Q45388	Q45388	Protein tex OS	tex
24.5881	23.739	23.9624	NaN	NaN	NaN	NenĂ­ ÄŤĂ­slo							+	DOWN	7	7	7	44.8	44.8	44.8	25.033	0	62.142	64708000	25	NenĂ­ ÄŤĂ­slo	1	0	NenĂ­ ÄŤĂ­slo	Q7VWI6	Q7VWI6	Uncharacterized protein OS	BP2233
24.8809	25.1033	24.8059	NaN	NaN	NaN	NenĂ­ ÄŤĂ­slo		channel activity;passive transmembrane transporter activity;porin activity;transmembrane transporter activity;transporter activity;wide pore channel activity	cell part;membrane				+	DOWN	9	9	9	35.4	35.4	35.4	39.141	0	61.224	121230000	22	NenĂ­ ÄŤĂ­slo	1	0	NenĂ­ ÄŤĂ­slo	Q79GG1	Q79GG1	Outer membrane porin protein OmpQ OS	ompQ
25.1276	24.6247	25.1889	NaN	NaN	NaN	NenĂ­ ÄŤĂ­slo	cellular macromolecule metabolic process;cellular metabolic process;cellular process;cellular protein metabolic process;macromolecule metabolic process;metabolic process;primary metabolic process;protein metabolic process;protein unfolding	adenyl nucleotide binding;adenyl ribonucleotide binding;ATP binding;ATPase activity;binding;catalytic activity;hydrolase activity;hydrolase activity, acting on acid anhydrides;hydrolase activity, acting on acid anhydrides, in phosphorus-containing anhydrides;nucleoside-triphosphatase activity;nucleotide binding;peptidase activity;peptidase activity, acting on L-amino acid peptides;purine nucleoti…	cell part;cytoplasmic part;HslUV protease complex;intracellular part;macromolecular complex;protein complex		AAA;AAA_2;ClpB_D2-small		+	DOWN	5	5	5	18.9	18.9	18.9	49.701	0	17.162	130290000	8	NenĂ­ ÄŤĂ­slo	1	0	NenĂ­ ÄŤĂ­slo	Q7VUJ9	Q7VUJ9	ATP-dependent protease ATPase subunit HslU OS	hslU
28.3533	28.389	28.6499	NaN	NaN	NaN	NenĂ­ ÄŤĂ­slo	multi-organism process;pathogenesis				SseC		+	DOWN	12	12	12	44	44	44	40.537	0	141.37	1395800000	36	NenĂ­ ÄŤĂ­slo	1	0	NenĂ­ ÄŤĂ­slo	Q7VWI4	Q7VWI4	Putative outer protein B OS	bopB
29.615	29.4404	29.2022	NaN	NaN	NaN	NenĂ­ ÄŤĂ­slo	biological regulation;cellular process;establishment of localization;establishment of localization in cell;establishment of protein localization;multi-organism process;negative regulation of biological process;negative regulation of cellular process;negative regulation of protein secretion;negative regulation of protein transport;negative regulation of secretion;negative regulation of transport;p…		cell part;cell surface;membrane;outer membrane	Bacterial secretion system	HrpJ;TyeA		+	DOWN	21	21	21	91	91	91	38.992	0	323.31	2783800000	121	NenĂ­ ÄŤĂ­slo	1	0	NenĂ­ ÄŤĂ­slo	Q79GQ0	Q79GQ0	Putative outer protein N OS	bopN
NaN	NaN	NaN	19.6576	NaN	19.4227	NenĂ­ ÄŤĂ­slo							+	UP	4	4	4	45.7	45.7	45.7	11.647	0	11.463	7705900	6	NenĂ­ ÄŤĂ­slo	1	0	NenĂ­ ÄŤĂ­slo	Q7VZA9	Q7VZA9	Uncharacterized protein OS	BP1012
NaN	NaN	NaN	19.8138	NaN	19.1366	NenĂ­ ÄŤĂ­slo	amine metabolic process;biosynthetic process;carboxylic acid metabolic process;cellular amine metabolic process;cellular amino acid metabolic process;cellular biosynthetic process;cellular ketone metabolic process;cellular metabolic process;cellular nitrogen compound biosynthetic process;cellular nitrogen compound metabolic process;cellular process;CTP biosynthetic process;CTP metabolic process;'…	adenyl nucleotide binding;adenyl ribonucleotide binding;ATP binding;binding;catalytic activity;CTP synthase activity;ligase activity;ligase activity, forming carbon-nitrogen bonds;nucleotide binding;purine nucleotide binding;purine ribonucleoside triphosphate binding;purine ribonucleotide binding;ribonucleotide binding		Pyrimidine metabolism	CTP_synth_N;GATase		+	UP	4	4	4	10.7	10.7	10.7	60.657	0	13.094	5800600	7	NenĂ­ ÄŤĂ­slo	1	0	NenĂ­ ÄŤĂ­slo	Q7VW76	Q7VW76	CTP synthase OS	pyrG
NaN	NaN	NaN	19.9046	NaN	19.5066	NenĂ­ ÄŤĂ­slo		catalytic activity;endopeptidase activity;hydrolase activity;metalloendopeptidase activity;metallopeptidase activity;peptidase activity;peptidase activity, acting on L-amino acid peptides	cell part;membrane		Peptidase_M48		+	UP	3	3	3	15.5	15.5	15.5	29.581	0	11.951	4114400	6	NenĂ­ ÄŤĂ­slo	1	0	NenĂ­ ÄŤĂ­slo	Q7VY91	Q7VY91	Putative lipoprotein OS	BP1463
NaN	NaN	NaN	20.1442	NaN	19.7698	NenĂ­ ÄŤĂ­slo	biological regulation;biosynthetic process;cellular biosynthetic process;cellular macromolecule biosynthetic process;cellular macromolecule metabolic process;cellular metabolic process;cellular nitrogen compound metabolic process;cellular process;cellular response to stimulus;macromolecule biosynthetic process;macromolecule metabolic process;metabolic process;nitrogen compound metabolic process;n…	binding;DNA binding;nucleic acid binding		Two-component system	Response_reg;Trans_reg_C		+	UP	2	2	2	15.4	15.4	15.4	25.34	0	6.9799	4419100	6	NenĂ­ ÄŤĂ­slo	1	0	NenĂ­ ÄŤĂ­slo	Q7VTZ6	Q7VTZ6	Two component response regulator OS	BP3350
NaN	NaN	NaN	20.158	20.6116	19.9998	NenĂ­ ÄŤĂ­slo	cellular macromolecule metabolic process;cellular metabolic process;cellular nitrogen compound metabolic process;cellular process;macromolecule metabolic process;metabolic process;nitrogen compound metabolic process;nucleic acid metabolic process;nucleobase-containing compound metabolic process;primary metabolic process;RNA metabolic process;RNA processing	binding;catalytic activity;methyltransferase activity;nucleic acid binding;O-methyltransferase activity;RNA binding;RNA methyltransferase activity;rRNA (guanine) methyltransferase activity;rRNA (guanosine-2'-O-)-methyltransferase activity;rRNA methyltransferase activity;S-adenosylmethionine-dependent methyltransferase activity;transferase activity;transferase activity, transferring one-carbon gro…	cell part;cytoplasm;intracellular part		SpoU_methylase;SpoU_sub_bind		+	UP	5	5	5	32.2	32.2	32.2	26.621	0	13.448	7612300	11	NenĂ­ ÄŤĂ­slo	1	0	NenĂ­ ÄŤĂ­slo	Q7VTK4	Q7VTK4	23S rRNA (guanosine-2-O-)-methyltransferase RlmB OS	rlmB
NaN	NaN	NaN	20.1651	20.121	19.6945	NenĂ­ ÄŤĂ­slo		catalytic activity;hydrolase activity;peptidase activity	cell part;membrane;outer membrane		Autotransporter		+	UP	4	4	4	8.6	8.6	8.6	106.47	0	18.38	5883400	12	NenĂ­ ÄŤĂ­slo	1	0	NenĂ­ ÄŤĂ­slo	Q7VZ29	Q7VZ29	Serine protease OS	sphB3
NaN	NaN	NaN	20.2239	NaN	20.3493	NenĂ­ ÄŤĂ­slo					Glyoxalase_3		+	UP	2	2	2	9.8	9.8	9.8	32.384	0	8.6736	7848200	5	NenĂ­ ÄŤĂ­slo	1	0	NenĂ­ ÄŤĂ­slo	Q7VV42	Q7VV42	Uncharacterized protein OS	BP2863
NaN	NaN	NaN	20.2856	NaN	19.6964	NenĂ­ ÄŤĂ­slo	amine biosynthetic process;amine metabolic process;aromatic amino acid family biosynthetic process;aromatic amino acid family biosynthetic process, prephenate pathway;aromatic amino acid family metabolic process;aromatic compound biosynthetic process;biosynthetic process;carboxylic acid biosynthetic process;carboxylic acid metabolic process;cellular amine metabolic process;cellular amino acid bio…	catalytic activity;oxidoreductase activity;oxidoreductase activity, acting on the CH-CH group of donors;oxidoreductase activity, acting on the CH-CH group of donors, NAD or NADP as acceptor;prephenate dehydrogenase (NADP+) activity;prephenate dehydrogenase activity		Novobiocin biosynthesis;Phenylalanine, tyrosine and tryptophan biosynthesis	PDH		+	UP	2	2	2	11	11	11	31.098	0	18.72	3309800	3	NenĂ­ ÄŤĂ­slo	1	0	NenĂ­ ÄŤĂ­slo	Q7VZG2	Q7VZG2	Prephenate dehydrogenase OS	tyrA
NaN	NaN	NaN	20.3628	NaN	20.1791	NenĂ­ ÄŤĂ­slo	biosynthetic process;cellular biosynthetic process;cellular macromolecule biosynthetic process;cellular macromolecule metabolic process;cellular metabolic process;cellular nitrogen compound metabolic process;cellular process;cellular response to stimulus;cellular response to stress;DNA metabolic process;DNA repair;DNA replication;macromolecule biosynthetic process;macromolecule metabolic process;…	binding;catalytic activity;cation binding;DNA binding;DNA ligase (NAD+) activity;DNA ligase activity;ion binding;ligase activity;ligase activity, forming phosphoric ester bonds;metal ion binding;nucleic acid binding		Base excision repair;DNA replication;Mismatch repair;Nucleotide excision repair	BRCT;DNA_ligase_aden;DNA_ligase_OB;DNA_ligase_ZBD		+	UP	4	4	4	10.5	10.5	10.5	75.585	0	6.9912	5120600	3	NenĂ­ ÄŤĂ­slo	1	0	NenĂ­ ÄŤĂ­slo	Q7VRX7	Q7VRX7	DNA ligase OS	ligA
NaN	NaN	NaN	20.6909	NaN	20.6117	NenĂ­ ÄŤĂ­slo					Dodecin		+	UP	1	1	1	15.5	15.5	15.5	7.8787	0	9.2282	5777600	2	NenĂ­ ÄŤĂ­slo	1	0	NenĂ­ ÄŤĂ­slo	Q7VY02	Q7VY02	Uncharacterized protein OS	BP1565
NaN	NaN	NaN	20.7136	NaN	20.2979	NenĂ­ ÄŤĂ­slo	cellular metabolic process;cellular nitrogen compound metabolic process;cellular process;GTP metabolic process;heterocycle metabolic process;metabolic process;nitrogen compound metabolic process;nucleobase-containing compound metabolic process;nucleobase-containing small molecule metabolic process;nucleoside phosphate metabolic process;nucleoside triphosphate metabolic process;nucleotide metaboli…	binding;catalytic activity;cation binding;dGTPase activity;hydrolase activity;hydrolase activity, acting on ester bonds;ion binding;magnesium ion binding;metal ion binding;phosphoric ester hydrolase activity;triphosphoric monoester hydrolase activity		Purine metabolism	HD;HD_assoc		+	UP	3	3	3	9.6	9.6	9.6	43.949	0	10.15	7070600	8	NenĂ­ ÄŤĂ­slo	1	0	NenĂ­ ÄŤĂ­slo	Q7VT92	Q7VT92	Deoxyguanosinetriphosphate triphosphohydrolase-like protein OS	BP3658
NaN	NaN	NaN	20.7836	NaN	20.5293	NenĂ­ ÄŤĂ­slo		binding;catalytic activity;coenzyme binding;cofactor binding;flavin adenine dinucleotide binding;oxidoreductase activity;oxidoreductase activity, acting on CH-OH group of donors;oxidoreductase activity, acting on the CH-OH group of donors, NAD or NADP as acceptor;UDP-N-acetylmuramate dehydrogenase activity		Pyruvate metabolism	FAD_binding_4;FAD-oxidase_C		+	UP	2	2	2	7.7	7.7	7.7	50.949	0	8.2131	9899200	9	NenĂ­ ÄŤĂ­slo	1	0	NenĂ­ ÄŤĂ­slo	Q7VV07	Q7VV07	Putative oxidoreductase OS	BP2906
NaN	NaN	NaN	20.9872	NaN	20.6278	NenĂ­ ÄŤĂ­slo					NIPSNAP		+	UP	2	2	2	23.1	23.1	23.1	12.155	0.0010132	5.4297	7969900	4	NenĂ­ ÄŤĂ­slo	1	0	NenĂ­ ÄŤĂ­slo	Q7VX89	Q7VX89	Uncharacterized protein OS	BP1916
NaN	NaN	NaN	21.1073	NaN	20.9889	NenĂ­ ÄŤĂ­slo		carbon-sulfur lyase activity;catalytic activity;lyase activity			GFA		+	UP	2	2	2	20.9	20.9	20.9	12.807	0	9.5848	8263500	4	NenĂ­ ÄŤĂ­slo	1	0	NenĂ­ ÄŤĂ­slo	Q7VWR4	Q7VWR4	Uncharacterized protein OS	BP2134
NaN	NaN	NaN	21.114	NaN	21.1446	NenĂ­ ÄŤĂ­slo		catalytic activity;hydrolase activity;hydrolase activity, acting on ester bonds;sulfuric ester hydrolase activity			Sulfatase		+	UP	4	4	4	9.2	9.2	9.2	73.274	0	17.944	12452000	8	NenĂ­ ÄŤĂ­slo	1	0	NenĂ­ ÄŤĂ­slo	Q7VUG0	Q7VUG0	Putative sulfatase OS	BP3136
NaN	NaN	NaN	21.2154	20.9398	20.2226	NenĂ­ ÄŤĂ­slo	amine metabolic process;carboxylic acid metabolic process;cellular amine metabolic process;cellular amino acid metabolic process;cellular ketone metabolic process;cellular metabolic process;cellular nitrogen compound metabolic process;cellular process;metabolic process;nitrogen compound metabolic process;organic acid metabolic process;oxoacid metabolic process;primary metabolic process;small mole…	catalytic activity;oxidoreductase activity;oxidoreductase activity, acting on the CH-NH2 group of donors;oxidoreductase activity, acting on the CH-NH2 group of donors, NAD or NADP as acceptor		Alanine, aspartate and glutamate metabolism;Arginine and proline metabolism;Nitrogen metabolism	ELFV_dehydrog;ELFV_dehydrog_N		+	UP	6	6	6	22.4	22.4	22.4	48.612	0	26.369	12076000	12	NenĂ­ ÄŤĂ­slo	1	0	NenĂ­ ÄŤĂ­slo	Q7VSN6	Q7VSN6	Glutamate dehydrogenase OS	gdhA
NaN	NaN	NaN	21.2385	NaN	20.8234	NenĂ­ ÄŤĂ­slo		aldehyde dehydrogenase (NAD) activity;catalytic activity;oxidoreductase activity;oxidoreductase activity, acting on the aldehyde or oxo group of donors;oxidoreductase activity, acting on the aldehyde or oxo group of donors, NAD or NADP as acceptor		Arginine and proline metabolism;Ascorbate and aldarate metabolism;beta-Alanine metabolism;Fatty acid metabolism;Glycerolipid metabolism;Glycolysis / Gluconeogenesis;Histidine metabolism;Chloroalkane and chloroalkene degradation;Limonene and pinene degradation;Lysine degradation;Pentose and glucuronate interconversions;Propanoate metabolism;Pyruvate metabolism;Tryptophan metabolism;Valine, leucine…	Aldedh		+	UP	4	4	4	15	15	15	52.041	0	12.658	10426000	6	NenĂ­ ÄŤĂ­slo	1	0	NenĂ­ ÄŤĂ­slo	Q7VSP3	Q7VSP3	Probable aldehyde dehydrogenase OS	BP0360
NaN	NaN	NaN	21.2624	NaN	21.9024	NenĂ­ ÄŤĂ­slo		acetyltransferase activity;catalytic activity;N-acetyltransferase activity;N-acyltransferase activity;transferase activity;transferase activity, transferring acyl groups;transferase activity, transferring acyl groups other than amino-acyl groups			Acetyltransf_1		+	UP	3	3	3	37.4	37.4	37.4	16.099	0	10.313	15092000	4	NenĂ­ ÄŤĂ­slo	1	0	NenĂ­ ÄŤĂ­slo	Q7VTK7	Q7VTK7	Putative acetyltransferase OS	BP3524
NaN	NaN	NaN	21.2863	NaN	20.4376	NenĂ­ ÄŤĂ­slo	amine biosynthetic process;amine metabolic process;biosynthetic process;carboxylic acid biosynthetic process;carboxylic acid metabolic process;cellular amine metabolic process;cellular amino acid biosynthetic process;cellular amino acid metabolic process;cellular biosynthetic process;cellular ketone metabolic process;cellular metabolic process;cellular nitrogen compound biosynthetic process;cellu…	adenyl nucleotide binding;adenyl ribonucleotide binding;ATP binding;binding;catalytic activity;hydrolase activity;hydrolase activity, acting on acid anhydrides;hydrolase activity, acting on acid anhydrides, in phosphorus-containing anhydrides;nucleotide binding;phosphoribosyl-ATP diphosphatase activity;purine nucleotide binding;purine ribonucleoside triphosphate binding;purine ribonucleotide bind…	cell part;cytoplasm;intracellular part	Histidine metabolism	PRA-PH		+	UP	2	2	2	12.2	12.2	12.2	12.631	0	13.152	16448000	7	NenĂ­ ÄŤĂ­slo	1	0	NenĂ­ ÄŤĂ­slo	Q7VSY4	Q7VSY4	Phosphoribosyl-ATP pyrophosphatase OS	hisE
NaN	NaN	NaN	21.3116	21.4971	21.4445	NenĂ­ ÄŤĂ­slo			cell part;external encapsulating structure part;outer membrane-bounded periplasmic space;periplasmic space		TctC		+	UP	3	3	3	23.3	23.3	23.3	34.219	0	11.1	14761000	4	NenĂ­ ÄŤĂ­slo	1	0	NenĂ­ ÄŤĂ­slo	Q7VS23	Q7VS23	Putative exported protein OS	BP0633
NaN	NaN	NaN	21.3201	NaN	21.7125	NenĂ­ ÄŤĂ­slo		binding;DNA binding;nucleic acid binding			ParBc		+	UP	6	6	6	30.5	30.5	30.5	32.686	0	16.889	47033000	8	NenĂ­ ÄŤĂ­slo	1	0	NenĂ­ ÄŤĂ­slo	Q7W0S6	Q7W0S6	Probable chromosome partitioning protein ParB OS	parB
NaN	NaN	NaN	21.3372	20.9543	21.1607	NenĂ­ ÄŤĂ­slo	amine metabolic process;aminoglycan biosynthetic process;aminoglycan metabolic process;biological regulation;biosynthetic process;carbohydrate biosynthetic process;carbohydrate metabolic process;cell cycle;cell division;cell wall macromolecule biosynthetic process;cell wall macromolecule metabolic process;cell wall organization;cell wall organization or biogenesis;cellular biosynthetic process;ce…	binding;catalytic activity;coenzyme binding;cofactor binding;flavin adenine dinucleotide binding;oxidoreductase activity;oxidoreductase activity, acting on CH-OH group of donors;oxidoreductase activity, acting on the CH-OH group of donors, NAD or NADP as acceptor;UDP-N-acetylmuramate dehydrogenase activity	cell part;cytoplasm;intracellular part	Amino sugar and nucleotide sugar metabolism;Peptidoglycan biosynthesis	FAD_binding_4;MurB_C		+	UP	3	3	3	15.7	15.7	15.7	37.363	0	9.1959	15065000	4	NenĂ­ ÄŤĂ­slo	1	0	NenĂ­ ÄŤĂ­slo	Q9X6Y8	Q9X6Y8	UDP-N-acetylenolpyruvoylglucosamine reductase OS	murB
NaN	NaN	NaN	21.3603	NaN	21.3971	NenĂ­ ÄŤĂ­slo	aromatic compound catabolic process;catabolic process;cellular aromatic compound metabolic process;cellular catabolic process;cellular metabolic process;cellular process;metabolic process	2 iron, 2 sulfur cluster binding;binding;catalytic activity;cation binding;dioxygenase activity;ion binding;iron ion binding;iron-sulfur cluster binding;metal cluster binding;metal ion binding;oxidoreductase activity;oxidoreductase activity, acting on paired donors, with incorporation or reduction of molecular oxygen;oxidoreductase activity, acting on paired donors, with incorporation or reductio…			Rieske;Ring_hydroxyl_A		+	UP	3	3	3	13.9	13.9	13.9	47.625	0	7.2033	9640900	4	NenĂ­ ÄŤĂ­slo	1	0	NenĂ­ ÄŤĂ­slo	Q7VWV0	Q7VWV0	Putative dioxygenase hydroxylase component OS	BP2091
NaN	NaN	NaN	21.442	22.475	21.9127	NenĂ­ ÄŤĂ­slo			cell part;external encapsulating structure part;outer membrane-bounded periplasmic space;periplasmic space		TctC		+	UP	5	5	5	25	25	25	33.023	0	29.357	22717000	12	NenĂ­ ÄŤĂ­slo	1	0	NenĂ­ ÄŤĂ­slo	Q7VYZ0	Q7VYZ0	Putative lipoprotein OS	BP1160
NaN	NaN	NaN	21.4528	22.6928	22.2797	NenĂ­ ÄŤĂ­slo	cellular process;establishment of localization;transmembrane transport;transport		ATP-binding cassette (ABC) transporter complex;cell part;macromolecular complex;membrane part;protein complex	ABC transporters	SBP_bac_5		+	UP	5	5	5	18.5	18.5	18.5	55.218	0	47.15	26613000	10	NenĂ­ ÄŤĂ­slo	1	0	NenĂ­ ÄŤĂ­slo	Q7VVQ0	Q7VVQ0	ABC transport protein, solute binding component OS	BP2594
NaN	NaN	NaN	21.5151	NaN	21.6635	NenĂ­ ÄŤĂ­slo					Aldo_ket_red		+	UP	3	3	3	14.6	14.6	14.6	31.474	0	13.861	10277000	5	NenĂ­ ÄŤĂ­slo	1	0	NenĂ­ ÄŤĂ­slo	Q7VYK9	Q7VYK9	Putative exported protein OS	BP1314
NaN	NaN	NaN	21.5645	22.0138	21.7341	NenĂ­ ÄŤĂ­slo			cell part;external encapsulating structure part;outer membrane-bounded periplasmic space;periplasmic space		TctC		+	UP	4	4	4	20.7	20.7	20.7	33.436	0	17.36	20588000	8	NenĂ­ ÄŤĂ­slo	1	0	NenĂ­ ÄŤĂ­slo	Q7VWX0	Q7VWX0	Putative exported protein OS	BP2066
NaN	NaN	NaN	21.5684	22.8305	22.2101	NenĂ­ ÄŤĂ­slo				ABC transporters			+	UP	6	6	6	24.4	24.4	24.4	35.628	0	28.305	27892000	9	NenĂ­ ÄŤĂ­slo	1	0	NenĂ­ ÄŤĂ­slo	Q7VXN9	Q7VXN9	Putative exported protein OS	BP1708
NaN	NaN	NaN	21.5935	NaN	21.2625	NenĂ­ ÄŤĂ­slo		active transmembrane transporter activity;adenyl nucleotide binding;adenyl ribonucleotide binding;amine transmembrane transporter activity;amine-transporting ATPase activity;amino acid transmembrane transporter activity;amino acid-transporting ATPase activity;ATP binding;ATPase activity;ATPase activity, coupled;ATPase activity, coupled to movement of substances;ATPase activity, coupled to transme…		ABC transporters	ABC_tran		+	UP	4	4	3	23.6	23.6	18.3	28.044	0	11.505	10582000	6	NenĂ­ ÄŤĂ­slo	1	0	NenĂ­ ÄŤĂ­slo	Q7VSU4;Q7VY29	Q7VSU4	Putative amino acid ABC transporter ATP-binding protein OS	BP3828
NaN	NaN	NaN	21.6274	NaN	21.6396	NenĂ­ ÄŤĂ­slo							+	UP	3	3	3	22.9	22.9	22.9	31.944	0	24.294	10829000	10	NenĂ­ ÄŤĂ­slo	1	0	NenĂ­ ÄŤĂ­slo	Q7VVN9	Q7VVN9	Putative exported protein OS	BP2606
NaN	NaN	NaN	21.6332	21.9381	21.9503	NenĂ­ ÄŤĂ­slo			cell part;external encapsulating structure part;outer membrane-bounded periplasmic space;periplasmic space		TctC		+	UP	4	4	4	28	28	28	34.982	0	16.426	24086000	8	NenĂ­ ÄŤĂ­slo	1	0	NenĂ­ ÄŤĂ­slo	Q7VVX2	Q7VVX2	Putative exported protein OS	BP2513
NaN	NaN	NaN	21.6415	21.543	21.69	NenĂ­ ÄŤĂ­slo		catalytic activity;oxidoreductase activity;oxidoreductase activity, acting on the aldehyde or oxo group of donors;oxidoreductase activity, acting on the aldehyde or oxo group of donors, NAD or NADP as acceptor		Arginine and proline metabolism;Ascorbate and aldarate metabolism;beta-Alanine metabolism;Fatty acid metabolism;Glycerolipid metabolism;Glycolysis / Gluconeogenesis;Histidine metabolism;Chloroalkane and chloroalkene degradation;Limonene and pinene degradation;Lysine degradation;Pentose and glucuronate interconversions;Propanoate metabolism;Pyruvate metabolism;Tryptophan metabolism;Valine, leucine…	Aldedh		+	UP	2	2	2	10.1	10.1	10.1	50.648	0	15.382	20986000	8	NenĂ­ ÄŤĂ­slo	1	0	NenĂ­ ÄŤĂ­slo	Q7VSG0	Q7VSG0	Probable aldehyde dehydrogenase OS	BP0465
NaN	NaN	NaN	21.8159	NaN	21.895	NenĂ­ ÄŤĂ­slo	biological regulation;cell redox homeostasis;cellular homeostasis;cellular process;homeostatic process;regulation of biological process;regulation of biological quality;regulation of cellular process	antioxidant activity;catalytic activity;oxidoreductase activity			AhpC-TSA		+	UP	1	1	1	10.1	10.1	10.1	20.313	0.001998	5.0368	15084000	7	NenĂ­ ÄŤĂ­slo	1	0	NenĂ­ ÄŤĂ­slo	Q7VUS6	Q7VUS6	Thioredoxin OS	BP2999
NaN	NaN	NaN	21.8637	22.213	22.067	NenĂ­ ÄŤĂ­slo	carbohydrate transport;establishment of localization;organic substance transport;phosphoenolpyruvate-dependent sugar phosphotransferase system;transport		cell part;integral to membrane;intrinsic to membrane;membrane part	Ascorbate and aldarate metabolism;Phosphotransferase system (PTS)	EIIA-man		+	UP	4	4	4	54.5	54.5	54.5	13.735	0	27.683	31195000	9	NenĂ­ ÄŤĂ­slo	1	0	NenĂ­ ÄŤĂ­slo	Q7VY61	Q7VY61	Putative IIa component of sugar transport PTS system OS	BP1500
NaN	NaN	NaN	21.8746	NaN	21.8413	NenĂ­ ÄŤĂ­slo	establishment of localization;gas transport;oxygen transport;transport	binding;cation binding;heme binding;ion binding;iron ion binding;metal ion binding;oxygen binding;tetrapyrrole binding;transition metal ion binding			Bac_globin		+	UP	2	2	2	17.9	17.9	17.9	15.093	0	13.367	12646000	6	NenĂ­ ÄŤĂ­slo	1	0	NenĂ­ ÄŤĂ­slo	Q7VWT6	Q7VWT6	Uncharacterized protein OS	BP2107
NaN	NaN	NaN	21.925	21.3021	NaN	NenĂ­ ÄŤĂ­slo					Pirin		+	UP	2	2	2	15.5	15.5	15.5	25.239	0	17.069	15645000	7	NenĂ­ ÄŤĂ­slo	1	0	NenĂ­ ÄŤĂ­slo	Q7VXX2	Q7VXX2	Uncharacterized protein OS	BP1600
NaN	NaN	NaN	21.9557	21.6476	21.993	NenĂ­ ÄŤĂ­slo	metabolic process;nitrogen compound metabolic process	catalytic activity;hydrolase activity;hydrolase activity, acting on carbon-nitrogen (but not peptide) bonds		Aminobenzoate degradation;Cyanoamino acid metabolism;Nitrogen metabolism;Styrene degradation;Tryptophan metabolism	CN_hydrolase		+	UP	3	3	3	21	21	21	29.935	0	7.6769	20892000	6	NenĂ­ ÄŤĂ­slo	1	0	NenĂ­ ÄŤĂ­slo	Q7VV03	Q7VV03	Putative hydrolase OS	BP2910
NaN	NaN	NaN	21.9622	NaN	21.6655	NenĂ­ ÄŤĂ­slo	biosynthetic process;cellular biosynthetic process;cellular metabolic process;cellular nitrogen compound biosynthetic process;cellular nitrogen compound metabolic process;cellular process;coenzyme biosynthetic process;coenzyme metabolic process;cofactor biosynthetic process;cofactor metabolic process;heterocycle biosynthetic process;heterocycle metabolic process;metabolic process;NAD metabolic pr…	adenyl nucleotide binding;adenyl ribonucleotide binding;ATP binding;binding;catalytic activity;cation binding;ion binding;kinase activity;metal ion binding;NAD+ kinase activity;nucleotide binding;phosphotransferase activity, alcohol group as acceptor;purine nucleotide binding;purine ribonucleoside triphosphate binding;purine ribonucleotide binding;ribonucleotide binding;transferase activity;trans…	cell part;cytoplasm;intracellular part	Nicotinate and nicotinamide metabolism	NAD_kinase		+	UP	3	3	3	15.4	15.4	15.4	32.341	0	18.005	22654000	7	NenĂ­ ÄŤĂ­slo	1	0	NenĂ­ ÄŤĂ­slo	Q7VVX6	Q7VVX6	NAD kinase OS	nadK
NaN	NaN	NaN	22.1669	NaN	22.99	NenĂ­ ÄŤĂ­slo		binding;cation binding;electron carrier activity;heme binding;ion binding;iron ion binding;metal ion binding;tetrapyrrole binding;transition metal ion binding			Cytochrom_C		+	UP	2	2	2	42.7	42.7	42.7	11.244	0	8.3373	22551000	6	NenĂ­ ÄŤĂ­slo	1	0	NenĂ­ ÄŤĂ­slo	Q7VUN7	Q7VUN7	Cytochrome c-552 OS	cyt
NaN	NaN	NaN	22.2293	23.3362	22.1749	NenĂ­ ÄŤĂ­slo							+	UP	4	4	4	59.3	59.3	59.3	15.681	0	37.726	45296000	10	NenĂ­ ÄŤĂ­slo	1	0	NenĂ­ ÄŤĂ­slo	Q7VTV3	Q7VTV3	Uncharacterized protein OS	BP3400
NaN	NaN	NaN	22.3456	22.6796	22.5796	NenĂ­ ÄŤĂ­slo	biosynthetic process;cellular biosynthetic process;cellular lipid metabolic process;cellular metabolic process;cellular process;glycolipid biosynthetic process;glycolipid metabolic process;lipid A biosynthetic process;lipid A metabolic process;lipid biosynthetic process;lipid metabolic process;membrane lipid biosynthetic process;membrane lipid metabolic process;metabolic process;organophosphate m…	catalytic activity;transferase activity;transferase activity, transferring acyl groups;transferase activity, transferring acyl groups other than amino-acyl groups		Lipopolysaccharide biosynthesis	Hexapep;LpxD		+	UP	7	7	7	27	27	27	37.667	0	28.165	33219000	14	NenĂ­ ÄŤĂ­slo	1	0	NenĂ­ ÄŤĂ­slo	Q7VYC0	Q7VYC0	UDP-3-O-acylglucosamine N-acyltransferase OS	lpxD
NaN	NaN	NaN	22.3834	NaN	22.873	NenĂ­ ÄŤĂ­slo	carboxylic acid metabolic process;cellular ketone metabolic process;cellular lipid metabolic process;cellular metabolic process;cellular process;fatty acid metabolic process;lipid metabolic process;metabolic process;monocarboxylic acid metabolic process;organic acid metabolic process;oxoacid metabolic process;primary metabolic process;small molecule metabolic process	3-hydroxyacyl-CoA dehydrogenase activity;3-hydroxybutyryl-CoA dehydrogenase activity;binding;catalytic activity;coenzyme binding;cofactor binding;NAD binding;NAD+ binding;nucleotide binding;oxidoreductase activity;oxidoreductase activity, acting on CH-OH group of donors;oxidoreductase activity, acting on the CH-OH group of donors, NAD or NADP as acceptor		Benzoate degradation;Butanoate metabolism	3HCDH;3HCDH_N		+	UP	3	3	3	15.2	15.2	15.2	33.711	0	27.723	37908000	6	NenĂ­ ÄŤĂ­slo	1	0	NenĂ­ ÄŤĂ­slo	Q7W0C8	Q7W0C8	3-hydroxybutyryl-CoA dehydrogenase OS	BP0217
NaN	NaN	NaN	22.435	22.8458	22.7448	NenĂ­ ÄŤĂ­slo			cell part;external encapsulating structure part;outer membrane-bounded periplasmic space;periplasmic space		TctC		+	UP	3	3	3	18.3	18.3	18.3	34.047	0	34.415	35835000	7	NenĂ­ ÄŤĂ­slo	1	0	NenĂ­ ÄŤĂ­slo	Q7VTJ2	Q7VTJ2	Putative lipoprotein OS	BP3544
NaN	NaN	NaN	22.4527	23.1658	22.0579	NenĂ­ ÄŤĂ­slo	aromatic compound biosynthetic process;biosynthetic process;cellular aromatic compound metabolic process;cellular biosynthetic process;cellular metabolic process;cellular nitrogen compound biosynthetic process;cellular nitrogen compound metabolic process;cellular process;heterocycle biosynthetic process;heterocycle metabolic process;metabolic process;nitrogen compound metabolic process;small mole…			ABC transporters	NMT1		+	UP	4	4	4	19	19	19	36.723	0	55.576	35858000	13	NenĂ­ ÄŤĂ­slo	1	0	NenĂ­ ÄŤĂ­slo	Q7VS56	Q7VS56	Putative exported protein OS	BP0593
NaN	NaN	NaN	22.7276	22.3706	22.2992	NenĂ­ ÄŤĂ­slo	cellular process;establishment of localization;transmembrane transport;transport		ATP-binding cassette (ABC) transporter complex;cell part;macromolecular complex;membrane part;protein complex	ABC transporters	SBP_bac_5		+	UP	6	6	6	20.8	20.8	20.8	58.46	0	27.375	29826000	11	NenĂ­ ÄŤĂ­slo	1	0	NenĂ­ ÄŤĂ­slo	Q7VZZ0	Q7VZZ0	Probable ABC transporter, periplasmic binding protein OS	BP0726
NaN	NaN	NaN	22.9224	NaN	23.2341	NenĂ­ ÄŤĂ­slo					DUF1841		+	UP	2	2	2	16.3	16.3	16.3	16.351	0	8.5714	66095000	5	NenĂ­ ÄŤĂ­slo	1	0	NenĂ­ ÄŤĂ­slo	Q7VVZ1	Q7VVZ1	Uncharacterized protein OS	BP2489
NaN	NaN	NaN	23.1262	NaN	23.2908	NenĂ­ ÄŤĂ­slo	biosynthetic process;metabolic process	binding;catalytic activity;cofactor binding;pyridoxal phosphate binding;transaminase activity;transferase activity;transferase activity, transferring nitrogenous groups;vitamin B6 binding;vitamin binding			Aminotran_1_2		+	UP	2	2	2	12.1	12.1	12.1	42.748	0	17.813	107560000	7	NenĂ­ ÄŤĂ­slo	1	0	NenĂ­ ÄŤĂ­slo	Q7VSQ8	Q7VSQ8	Probable aminotransferase OS	BP3870
NaN	NaN	NaN	23.2079	23.4885	23.2568	NenĂ­ ÄŤĂ­slo	establishment of localization;transport	binding;cation binding;ion binding;metal ion binding	cell part;external encapsulating structure part;outer membrane-bounded periplasmic space;periplasmic space		SBP_bac_7		+	UP	7	7	7	29.4	29.4	29.4	41.231	0	41.036	53295000	14	NenĂ­ ÄŤĂ­slo	1	0	NenĂ­ ÄŤĂ­slo	Q7VXP2	Q7VXP2	Putative exported protein OS	BP1705
NaN	NaN	NaN	23.3108	23.6569	23.2414	NenĂ­ ÄŤĂ­slo			cell part;external encapsulating structure part;outer membrane-bounded periplasmic space;periplasmic space		TctC		+	UP	5	5	5	25.5	25.5	25.5	34.733	0	45.573	59304000	12	NenĂ­ ÄŤĂ­slo	1	0	NenĂ­ ÄŤĂ­slo	Q7VXT9	Q7VXT9	Putative exported protein OS	BP1644
NaN	NaN	NaN	23.64	23.2276	23.1624	NenĂ­ ÄŤĂ­slo					Barstar		+	UP	4	4	4	51.9	51.9	51.9	16.778	0	19.256	73284000	14	NenĂ­ ÄŤĂ­slo	1	0	NenĂ­ ÄŤĂ­slo	Q7VZ67	Q7VZ67	Uncharacterized protein OS	BP1066
NaN	NaN	NaN	24.3203	NaN	24.0096	NenĂ­ ÄŤĂ­slo	response to chemical stimulus;response to inorganic substance;response to metal ion;response to stimulus				CutA1		+	UP	5	5	5	54.9	54.9	54.9	12.435	0	27.395	83496000	10	NenĂ­ ÄŤĂ­slo	1	0	NenĂ­ ÄŤĂ­slo	Q7VTA5	Q7VTA5	Putative periplasmic divalent cation tolerance protein OS	cutA
NaN	NaN	NaN	24.323	24.5349	24.0145	NenĂ­ ÄŤĂ­slo			cell part;external encapsulating structure part;outer membrane-bounded periplasmic space;periplasmic space		TctC		+	UP	11	11	11	61.2	61.2	61.2	33.23	0	138.55	109040000	38	NenĂ­ ÄŤĂ­slo	1	0	NenĂ­ ÄŤĂ­slo	Q7VXR3	Q7VXR3	Putative exported protein OS	BP1675
NaN	NaN	NaN	NaN	21.2548	21.0895	NenĂ­ ÄŤĂ­slo		catalytic activity;hydrolase activity		Biosynthesis of unsaturated fatty acids			+	UP	3	3	3	21.8	21.8	21.8	21.461	0	20.849	10253000	4	NenĂ­ ÄŤĂ­slo	1	0	NenĂ­ ÄŤĂ­slo	Q7VXL8	Q7VXL8	Acyl-CoA thioesterase I OS	tesA
NaN	NaN	NaN	NaN	21.4133	21.5616	NenĂ­ ÄŤĂ­slo		receptor activity;transporter activity	cell outer membrane;cell part;external encapsulating structure part;membrane;outer membrane		Plug;STN;TonB_dep_Rec		+	UP	2	2	2	2	2	2	91.712	0.0092593	3.2047	19301000	2	NenĂ­ ÄŤĂ­slo	1	0	NenĂ­ ÄŤĂ­slo	Q7VSQ4	Q7VSQ4	Outer membrane heme receptor OS	bhuR
NaN	NaN	NaN	NaN	22.4515	22.4041	NenĂ­ ÄŤĂ­slo	catabolic process;cellular catabolic process;cellular metabolic process;cellular nitrogen compound catabolic process;cellular nitrogen compound metabolic process;cellular process;heterocycle metabolic process;metabolic process;nitrogen compound metabolic process;nucleobase-containing compound catabolic process;nucleobase-containing compound metabolic process;nucleobase-containing small molecule m…	binding;catalytic activity;cation binding;hydrolase activity;hydrolase activity, acting on acid anhydrides;hydrolase activity, acting on acid anhydrides, in phosphorus-containing anhydrides;ion binding;metal ion binding;nucleoside-triphosphatase activity;nucleoside-triphosphate diphosphatase activity;nucleotide binding;pyrophosphatase activity		Purine metabolism;Thiamine metabolism	Ham1p_like		+	UP	1	1	1	17.8	17.8	17.8	22.59	0.006673	3.8755	22637000	5	NenĂ­ ÄŤĂ­slo	1	0	NenĂ­ ÄŤĂ­slo	Q7VXX8	Q7VXX8	Non-canonical purine NTP pyrophosphatase OS	BP1593
NaN	NaN	NaN	NaN	24.9222	24.3992	NenĂ­ ÄŤĂ­slo	amine metabolic process;carboxylic acid metabolic process;cellular amine metabolic process;cellular amino acid metabolic process;cellular ketone metabolic process;cellular metabolic process;cellular nitrogen compound metabolic process;cellular process;gamma-aminobutyric acid metabolic process;metabolic process;nitrogen compound metabolic process;organic acid metabolic process;oxoacid metabolic pr…	4-aminobutyrate transaminase activity;binding;catalytic activity;cofactor binding;pyridoxal phosphate binding;transaminase activity;transferase activity;transferase activity, transferring nitrogenous groups;vitamin B6 binding;vitamin binding		Alanine, aspartate and glutamate metabolism;beta-Alanine metabolism;Butanoate metabolism;Propanoate metabolism;Valine, leucine and isoleucine degradation	Aminotran_3		+	UP	3	3	3	14.2	14.2	14.2	45.345	0	9.0074	213760000	6	NenĂ­ ÄŤĂ­slo	1	0	NenĂ­ ÄŤĂ­slo	Q7VWF9	Q7VWF9	Aminobutyrate aminotransferase OS	BP2298
NaN	19.3476	NaN	18.1797	18.7032	18.6775	NenĂ­ ÄŤĂ­slo									2	2	2	17.5	17.5	17.5	12.917	0.0010091	5.2791	4470600	7	NenĂ­ ÄŤĂ­slo	1	0	NenĂ­ ÄŤĂ­slo	Q7VW09	Q7VW09	Uncharacterized protein OS	BP2469
NaN	NaN	19.8604	19.2031	20.3784	19.7199	NenĂ­ ÄŤĂ­slo	biosynthetic process;cellular biosynthetic process;cellular macromolecule biosynthetic process;cellular macromolecule metabolic process;cellular metabolic process;cellular process;cellular protein metabolic process;macromolecule biosynthetic process;macromolecule metabolic process;metabolic process;primary metabolic process;protein metabolic process;translation	structural constituent of ribosome;structural molecule activity	cell part;cytoplasmic part;intracellular non-membrane-bounded organelle;intracellular organelle;intracellular part;macromolecular complex;non-membrane-bounded organelle;organelle;ribonucleoprotein complex;ribosome	Ribosome	Ribosomal_L29				2	2	2	30.2	30.2	30.2	7.0982	0	14.069	6842500	10	NenĂ­ ÄŤĂ­slo	1	0	NenĂ­ ÄŤĂ­slo	Q7VTC5	Q7VTC5	50S ribosomal protein L29 OS	rpmC
22.3067	21.7894	21.7014	20.5054	NaN	NaN	NenĂ­ ÄŤĂ­slo	biosynthetic process;cellular biosynthetic process;cellular macromolecule biosynthetic process;cellular macromolecule metabolic process;cellular metabolic process;cellular process;cellular protein metabolic process;macromolecule biosynthetic process;macromolecule metabolic process;metabolic process;primary metabolic process;protein metabolic process;translation	aminoacyl-tRNA hydrolase activity;carboxylic ester hydrolase activity;catalytic activity;hydrolase activity;hydrolase activity, acting on ester bonds	cell part;cytoplasm;intracellular part		Pept_tRNA_hydro				5	5	5	35.3	35.3	35.3	23.502	0	16.726	18096000	9	NenĂ­ ÄŤĂ­slo	1	0	NenĂ­ ÄŤĂ­slo	Q7VUH3	Q7VUH3	Peptidyl-tRNA hydrolase OS	pth
21.211	NaN	21.633	20.5309	21.0788	20.8725	NenĂ­ ÄŤĂ­slo	alcohol biosynthetic process;alcohol metabolic process;biosynthetic process;carbohydrate biosynthetic process;carbohydrate metabolic process;cellular biosynthetic process;cellular carbohydrate biosynthetic process;cellular carbohydrate metabolic process;cellular metabolic process;cellular process;gluconeogenesis;glucose metabolic process;hexose biosynthetic process;hexose metabolic process;metabo…	binding;carbohydrate phosphatase activity;catalytic activity;cation binding;fructose 1,6-bisphosphate 1-phosphatase activity;hydrolase activity;hydrolase activity, acting on ester bonds;ion binding;magnesium ion binding;metal ion binding;phosphatase activity;phosphoric ester hydrolase activity;sugar-phosphatase activity	cell part;cytoplasm;intracellular part	Carbon fixation in photosynthetic organisms;Fructose and mannose metabolism;Glycolysis / Gluconeogenesis;Insulin signaling pathway;Methane metabolism;Pentose phosphate pathway	FBPase				5	5	5	18.9	18.9	18.9	37.197	0	30.556	17846000	13	0.105719	0.0680727	-0.5946	-1.65454	Q7VZM9	Q7VZM9	Fructose-1,6-bisphosphatase class 1 OS	fbp
21.3426	20.9062	21.6882	20.6851	21.4758	20.6125	NenĂ­ ÄŤĂ­slo	cellular component organization;cellular component organization at cellular level;cellular component organization or biogenesis;cellular component organization or biogenesis at cellular level;cellular macromolecule metabolic process;cellular metabolic process;cellular nitrogen compound metabolic process;cellular process;DNA conformation change;DNA metabolic process;DNA packaging;chromosome conden…	binding;DNA binding;nucleic acid binding			Bac_DNA_binding				2	2	2	22.2	22.2	22.2	9.4029	0	13.202	19726000	15	0.338652	0.326403	-0.387867	-0.848278	Q79GE7	Q79GE7	DNA-binding protein Hu-beta OS	hupB
21.0415	21.0908	21.1048	20.7115	20.9188	21.4531	NenĂ­ ÄŤĂ­slo	biosynthetic process;cellular biosynthetic process;cellular macromolecule biosynthetic process;cellular macromolecule metabolic process;cellular metabolic process;cellular process;cellular protein metabolic process;macromolecule biosynthetic process;macromolecule metabolic process;metabolic process;primary metabolic process;protein metabolic process;translation	binding;nucleic acid binding;RNA binding;rRNA binding;structural constituent of ribosome;structural molecule activity	cell part;cytoplasmic part;intracellular non-membrane-bounded organelle;intracellular organelle;intracellular part;macromolecular complex;non-membrane-bounded organelle;organelle;ribonucleoprotein complex;ribosome	Ribosome	Ribosomal_S6				6	6	6	73	73	73	14.22	0	18.805	22026000	22	0.828616	0.881978	-0.0512327	-0.159235	Q7VV89	Q7VV89	30S ribosomal protein S6 OS	rpsF
20.6266	NaN	NaN	20.8292	NaN	20.5649	NenĂ­ ÄŤĂ­slo		cation transmembrane transporter activity;energy transducer activity;inorganic cation transmembrane transporter activity;ion transmembrane transporter activity;iron ion transmembrane transporter activity;metal ion transmembrane transporter activity;molecular transducer activity;siderophore transmembrane transporter activity;siderophore transporter activity;substrate-specific transmembrane transpo…	cell part;external encapsulating structure part;outer membrane-bounded periplasmic space;periplasmic space		TonB_C				2	2	2	10.9	10.9	10.9	28.631	0	10.473	7421100	11	NenĂ­ ÄŤĂ­slo	1	0	NenĂ­ ÄŤĂ­slo	Q79GE6	Q79GE6	Protein TonB OS	tonB
22.3827	21.2491	NaN	20.8743	NaN	21.1449	NenĂ­ ÄŤĂ­slo	biosynthetic process;cellular aromatic compound metabolic process;cellular biosynthetic process;cellular metabolic compound salvage;cellular metabolic process;cellular nitrogen compound biosynthetic process;cellular nitrogen compound metabolic process;cellular process;heterocycle biosynthetic process;heterocycle metabolic process;metabolic process;nitrogen compound metabolic process;nucleobase me…	binding;catalytic activity;cation binding;GTP binding;guanyl nucleotide binding;guanyl ribonucleotide binding;ion binding;magnesium ion binding;metal ion binding;nucleotide binding;purine nucleotide binding;purine ribonucleoside triphosphate binding;purine ribonucleotide binding;ribonucleotide binding;transferase activity;transferase activity, transferring glycosyl groups;transferase activity, tr…		Pyrimidine metabolism					2	2	2	15.5	15.5	15.5	22.912	0	21.063	18879000	6	0.300654	0.215128	-0.8063	-1.181	Q7VZ79	Q7VZ79	Uracil phosphoribosyltransferase OS	upp
21.3874	21.0246	21.4336	20.8767	21.2676	21.5113	NenĂ­ ÄŤĂ­slo	biosynthetic process;cellular biosynthetic process;cellular macromolecule biosynthetic process;cellular macromolecule metabolic process;cellular metabolic process;cellular process;cellular protein metabolic process;macromolecule biosynthetic process;macromolecule metabolic process;metabolic process;primary metabolic process;protein metabolic process;translation	structural constituent of ribosome;structural molecule activity	cell part;cytoplasmic part;intracellular non-membrane-bounded organelle;intracellular organelle;intracellular part;macromolecular complex;non-membrane-bounded organelle;organelle;ribonucleoprotein complex;ribosome	Ribosome	Ribosomal_L17				3	3	3	23.7	23.7	23.7	14.79	0	10.015	22552000	10	0.792818	0.857236	-0.0633335	-0.194526	Q7VTA6	Q7VTA6	50S ribosomal protein L17 OS	rplQ
21.7988	22.4751	22.9513	21.0341	22.4938	21.841	NenĂ­ ÄŤĂ­slo	amine biosynthetic process;amine metabolic process;biosynthetic process;carboxylic acid biosynthetic process;carboxylic acid metabolic process;cellular amine metabolic process;cellular amino acid biosynthetic process;cellular amino acid metabolic process;cellular biosynthetic process;cellular ketone metabolic process;cellular metabolic process;cellular nitrogen compound biosynthetic process;cellu…	binding;catalytic activity;cofactor binding;O-phospho-L-serine:2-oxoglutarate aminotransferase activity;pyridoxal phosphate binding;transaminase activity;transferase activity;transferase activity, transferring nitrogenous groups;vitamin B6 binding;vitamin binding	cell part;cytoplasm;intracellular part	Glycine, serine and threonine metabolism;Methane metabolism;Vitamin B6 metabolism	Aminotran_5				5	5	5	21	21	21	40.858	0	19.079	44560000	18	0.314596	0.244598	-0.618767	-0.969041	Q7VZG4	Q7VZG4	Phosphoserine aminotransferase OS	serC
21.0991	21.3763	NaN	21.0739	NaN	21.8878	NenĂ­ ÄŤĂ­slo	amine biosynthetic process;amine metabolic process;biosynthetic process;branched chain family amino acid biosynthetic process;branched chain family amino acid metabolic process;carboxylic acid biosynthetic process;carboxylic acid metabolic process;cellular amine metabolic process;cellular amino acid biosynthetic process;cellular amino acid metabolic process;cellular biosynthetic process;cellular …	acetolactate synthase activity;binding;catalytic activity;cation binding;coenzyme binding;cofactor binding;flavin adenine dinucleotide binding;ion binding;magnesium ion binding;metal ion binding;thiamine pyrophosphate binding;transferase activity;transferase activity, transferring aldehyde or ketonic groups;vitamin binding		Butanoate metabolism;C5-Branched dibasic acid metabolism;Pantothenate and CoA biosynthesis;Valine, leucine and isoleucine biosynthesis	TPP_enzyme_C;TPP_enzyme_M;TPP_enzyme_N				4	4	4	8.6	8.6	8.6	63.008	0	10.038	25113000	12	0.628664	0.666345	0.24315	0.458855	Q7VZU6	Q7VZU6	Acetolactate synthase OS	ilvI
NaN	21.2778	NaN	21.1749	NaN	21.2926	NenĂ­ ÄŤĂ­slo	biosynthetic process;cellular biosynthetic process;cellular macromolecule biosynthetic process;cellular macromolecule metabolic process;cellular metabolic process;cellular process;cellular protein metabolic process;macromolecule biosynthetic process;macromolecule metabolic process;metabolic process;primary metabolic process;protein metabolic process;translation	structural constituent of ribosome;structural molecule activity	cell part;cytoplasmic part;intracellular non-membrane-bounded organelle;intracellular organelle;intracellular part;macromolecular complex;non-membrane-bounded organelle;organelle;ribonucleoprotein complex;ribosome	Ribosome	Ribosomal_L31				2	2	2	33	33	33	10.03	0	21.339	15550000	6	NenĂ­ ÄŤĂ­slo	1	0	NenĂ­ ÄŤĂ­slo	Q7VYS7	Q7VYS7	50S ribosomal protein L31 type B OS	rpmE2
22.2174	22.134	NaN	21.1988	NaN	NaN	NenĂ­ ÄŤĂ­slo									2	2	2	28.3	28.3	28.3	11.604	0	13.916	16981000	5	NenĂ­ ÄŤĂ­slo	1	0	NenĂ­ ÄŤĂ­slo	Q7VWM6	Q7VWM6	Uncharacterized protein OS	BP2183
21.0496	NaN	NaN	21.2449	NaN	20.8928	NenĂ­ ÄŤĂ­slo	alcohol biosynthetic process;alcohol metabolic process;biosynthetic process;carbohydrate biosynthetic process;carbohydrate metabolic process;carboxylic acid biosynthetic process;carboxylic acid metabolic process;cellular biosynthetic process;cellular carbohydrate biosynthetic process;cellular carbohydrate metabolic process;cellular ketone metabolic process;cellular metabolic process;cellular nitr…	3-deoxy-manno-octulosonate cytidylyltransferase activity;catalytic activity;cytidylyltransferase activity;nucleotidyltransferase activity;transferase activity;transferase activity, transferring phosphorus-containing groups	cell part;cytoplasm;intracellular part	Lipopolysaccharide biosynthesis	CTP_transf_3				4	4	4	19.7	19.7	19.7	27.046	0	14.47	12878000	8	NenĂ­ ÄŤĂ­slo	1	0	NenĂ­ ÄŤĂ­slo	Q7VVB0	Q7VVB0	3-deoxy-manno-octulosonate cytidylyltransferase OS	kdsB
21.548	21.7232	21.7093	21.2575	21.4384	21.766	NenĂ­ ÄŤĂ­slo	biological regulation;biosynthetic process;cellular biosynthetic process;cellular macromolecule biosynthetic process;cellular macromolecule metabolic process;cellular metabolic process;cellular nitrogen compound metabolic process;cellular process;macromolecule biosynthetic process;macromolecule metabolic process;metabolic process;nitrogen compound metabolic process;nucleic acid metabolic process;…	binding;DNA binding;nucleic acid binding	cell part;cytoplasm;intracellular part		Transcrip_reg				6	6	6	33.7	33.7	33.7	26.262	0	44.253	27405000	22	0.338291	0.458989	-0.172866	-0.667227	Q7VWE9	Q7VWE9	Probable transcriptional regulatory protein BP2308 OS	BP2308
21.2142	21.1448	NaN	21.3112	21.4264	21.0536	NenĂ­ ÄŤĂ­slo					Inhibitor_I78				3	3	3	57.9	57.9	57.9	11.767	0	20.185	17375000	13	0.601115	0.742171	0.0842333	0.344366	Q7VWS3	Q7VWS3	Putative exported protein OS	BP2125A
21.6612	21.1694	NaN	21.3246	20.5574	21.2913	NenĂ­ ÄŤĂ­slo	amine biosynthetic process;amine metabolic process;biosynthetic process;carboxylic acid biosynthetic process;carboxylic acid metabolic process;cellular amine metabolic process;cellular amino acid biosynthetic process;cellular amino acid metabolic process;cellular biosynthetic process;cellular ketone metabolic process;cellular metabolic process;cellular modified amino acid biosynthetic process;cel…	2-dehydropantoate 2-reductase activity;binding;catalytic activity;coenzyme binding;cofactor binding;NADP binding;nucleotide binding;oxidoreductase activity;oxidoreductase activity, acting on CH-OH group of donors;oxidoreductase activity, acting on the CH-OH group of donors, NAD or NADP as acceptor	cell part;cytoplasm;intracellular part	Pantothenate and CoA biosynthesis	ApbA;ApbA_C				2	2	2	10.5	10.5	10.5	31.628	0	8.1531	17229000	5	0.406923	0.403319	-0.357533	-0.758171	Q7VYH8	Q7VYH8	2-dehydropantoate 2-reductase OS	BP1360
NaN	NaN	22.0388	21.3602	NaN	22.273	NenĂ­ ÄŤĂ­slo					PmbA_TldD				2	2	2	14.5	14.5	14.5	48.518	0	13.372	29054000	7	NenĂ­ ÄŤĂ­slo	1	0	NenĂ­ ÄŤĂ­slo	Q7VUV6	Q7VUV6	Uncharacterized protein OS	BP2964
19.9774	19.9084	NaN	21.376	20.1572	20.5928	NenĂ­ ÄŤĂ­slo		binding;catalytic activity;cation binding;ion binding;magnesium ion binding;metal ion binding;prenyltransferase activity;transferase activity;transferase activity, transferring alkyl or aryl (other than methyl) groups		Terpenoid backbone biosynthesis	Prenyltransf				3	3	3	15.7	15.7	15.7	29.079	0	14.786	11398000	13	0.195317	0.119223	0.765767	1.36487	Q7VYC6	Q7VYC6	Isoprenyl transferase OS	uppS
21.2908	21.2331	NaN	21.3877	NaN	20.9249	NenĂ­ ÄŤĂ­slo	biosynthetic process;cellular biosynthetic process;cellular macromolecule biosynthetic process;cellular macromolecule metabolic process;cellular metabolic process;cellular process;cellular protein metabolic process;macromolecule biosynthetic process;macromolecule metabolic process;metabolic process;primary metabolic process;protein metabolic process;translation	binding;nucleic acid binding;RNA binding;rRNA binding;structural constituent of ribosome;structural molecule activity	cell part;cytoplasmic part;intracellular non-membrane-bounded organelle;intracellular organelle;intracellular part;macromolecular complex;non-membrane-bounded organelle;organelle;ribonucleoprotein complex;ribosome	Ribosome	Ribosomal_L6				5	5	5	43.5	43.5	43.5	19.172	0	27.563	15210000	12	0.694908	0.780482	-0.105651	-0.317088	Q7VTB6	Q7VTB6	50S ribosomal protein L6 OS	rplF
22.2297	21.7796	22.6325	21.4026	NaN	21.7704	NenĂ­ ÄŤĂ­slo	catabolic process;cellular catabolic process;cellular macromolecule catabolic process;cellular macromolecule metabolic process;cellular metabolic process;cellular nitrogen compound metabolic process;cellular process;macromolecule catabolic process;macromolecule metabolic process;metabolic process;mRNA catabolic process;mRNA metabolic process;ncRNA metabolic process;ncRNA processing;nitrogen compo…	binding;catalytic activity;cation binding;endonuclease activity;endoribonuclease activity;hydrolase activity;hydrolase activity, acting on ester bonds;ion binding;magnesium ion binding;metal ion binding;nuclease activity;nucleic acid binding;ribonuclease activity;ribonuclease E activity;RNA binding;transition metal ion binding;zinc ion binding	cell part;cytoplasm;internal side of plasma membrane;intracellular part;membrane part;plasma membrane part	RNA degradation	RNase_E_G;S1				5	5	5	10.2	10.2	10.2	113.01	0	25.365	31965000	14	0.167686	0.110824	-0.627434	-1.40585	Q7VSF2	Q7VSF2	Ribonuclease E OS	rne
21.663	20.9338	21.0679	21.5376	21.0123	20.7525	NenĂ­ ÄŤĂ­slo					DUF883				2	2	2	22.9	22.9	22.9	11.581	0	37.485	20137000	11	0.726479	0.789074	-0.120766	-0.28633	Q7VZ75	Q7VZ75	Putative membrane protein OS	BP1057
21.5107	21.5979	NaN	21.539	NaN	21.331	NenĂ­ ÄŤĂ­slo	alcohol biosynthetic process;alcohol metabolic process;biosynthetic process;carbohydrate biosynthetic process;carbohydrate metabolic process;carboxylic acid biosynthetic process;carboxylic acid metabolic process;cellular biosynthetic process;cellular carbohydrate biosynthetic process;cellular carbohydrate metabolic process;cellular ketone metabolic process;cellular metabolic process;cellular proc…	3-deoxy-8-phosphooctulonate synthase activity;catalytic activity;transferase activity;transferase activity, transferring alkyl or aryl (other than methyl) groups	cell part;cytoplasm;intracellular part	Lipopolysaccharide biosynthesis	DAHP_synth_1				5	5	5	33	33	33	30.492	0	35.044	20260000	10	0.400995	0.587364	-0.119301	-0.560704	Q7VW77	Q7VW77	2-dehydro-3-deoxyphosphooctonate aldolase OS	kdsA
21.415	NaN	NaN	21.5541	NaN	21.7432	NenĂ­ ÄŤĂ­slo	establishment of localization;transport	4 iron, 4 sulfur cluster binding;binding;catalytic activity;cation binding;cofactor binding;ion binding;iron ion binding;iron-sulfur cluster binding;metal cluster binding;metal ion binding;NADH dehydrogenase (quinone) activity;NADH dehydrogenase (ubiquinone) activity;NADH dehydrogenase activity;oxidoreductase activity;oxidoreductase activity, acting on NADH or NADPH;oxidoreductase activity, actin…	cell part;membrane;plasma membrane	Oxidative phosphorylation	Oxidored_q6				3	3	3	29.1	29.1	29.1	17.425	0	10.58	16161000	5	NenĂ­ ÄŤĂ­slo	1	0	NenĂ­ ÄŤĂ­slo	Q7VZQ4	Q7VZQ4	NADH-quinone oxidoreductase subunit B OS	nuoB
21.69	21.9581	NaN	21.5541	NaN	NaN	NenĂ­ ÄŤĂ­slo	biosynthetic process;cellular biosynthetic process;cellular macromolecule biosynthetic process;cellular macromolecule metabolic process;cellular metabolic process;cellular process;cellular protein metabolic process;macromolecule biosynthetic process;macromolecule metabolic process;metabolic process;primary metabolic process;protein metabolic process;translation	binding;catalytic activity;cation binding;hydrolase activity;hydrolase activity, acting on carbon-nitrogen (but not peptide) bonds;hydrolase activity, acting on carbon-nitrogen (but not peptide) bonds, in linear amides;ion binding;iron ion binding;metal ion binding;peptide deformylase activity;transition metal ion binding			Pep_deformylase				2	2	2	25.6	25.6	25.6	19.939	0	8.7614	15944000	6	NenĂ­ ÄŤĂ­slo	1	0	NenĂ­ ÄŤĂ­slo	Q7W0Q0	Q7W0Q0	Peptide deformylase 1 OS	def1
21.4166	NaN	NaN	21.6053	NaN	21.088	NenĂ­ ÄŤĂ­slo		catalytic activity;hydrolase activity			Abhydrolase_3				3	3	3	16.6	16.6	16.6	32.409	0	10.396	15102000	5	NenĂ­ ÄŤĂ­slo	1	0	NenĂ­ ÄŤĂ­slo	Q7W062	Q7W062	Putative esterase OS	BP0300
21.0838	NaN	NaN	21.6337	NaN	21.8734	NenĂ­ ÄŤĂ­slo					DUF1732;YicC_N				4	4	4	17.5	17.5	17.5	34.141	0	26.545	17126000	11	NenĂ­ ÄŤĂ­slo	1	0	NenĂ­ ÄŤĂ­slo	Q7VXY4	Q7VXY4	Uncharacterized protein OS	BP1587
NaN	NaN	21.9302	21.6692	NaN	21.6542	NenĂ­ ÄŤĂ­slo	biosynthetic process;cellular biosynthetic process;cellular macromolecule biosynthetic process;cellular macromolecule metabolic process;cellular metabolic process;cellular process;cellular protein metabolic process;macromolecule biosynthetic process;macromolecule metabolic process;metabolic process;primary metabolic process;protein metabolic process;translation	binding;nucleic acid binding;RNA binding;rRNA binding;structural constituent of ribosome;structural molecule activity	cell part;cytoplasmic part;intracellular non-membrane-bounded organelle;intracellular organelle;intracellular part;macromolecular complex;non-membrane-bounded organelle;organelle;ribonucleoprotein complex;ribosome	Ribosome	Ribosomal_L18p				3	3	3	34.2	34.2	34.2	12.948	0	21.296	34746000	10	NenĂ­ ÄŤĂ­slo	1	0	NenĂ­ ÄŤĂ­slo	Q7VTB5	Q7VTB5	50S ribosomal protein L18 OS	rplR
21.843	21.91	22.6274	21.6782	22.0698	21.736	NenĂ­ ÄŤĂ­slo	biosynthetic process;cellular biosynthetic process;cellular macromolecule biosynthetic process;cellular macromolecule metabolic process;cellular metabolic process;cellular process;cellular protein metabolic process;macromolecule biosynthetic process;macromolecule metabolic process;metabolic process;primary metabolic process;protein metabolic process;translation	binding;nucleic acid binding;RNA binding;rRNA binding;structural constituent of ribosome;structural molecule activity	cell part;cytoplasmic part;intracellular non-membrane-bounded organelle;intracellular organelle;intracellular part;macromolecular complex;non-membrane-bounded organelle;organelle;ribonucleoprotein complex;ribosome	Ribosome	Ribosomal_S8				3	3	3	24.4	24.4	24.4	14.26	0	22.932	35964000	21	0.344717	0.371029	-0.2988	-0.788099	Q7VTB7	Q7VTB7	30S ribosomal protein S8 OS	rpsH
21.7593	21.6152	NaN	21.6868	NaN	20.1797	NenĂ­ ÄŤĂ­slo					Zn-ribbon_8				3	3	3	63.7	63.7	63.7	9.8958	0	7.3549	15370000	12	0.424171	0.368855	-0.754	-0.879827	Q7W003	Q7W003	Uncharacterized protein OS	BP0707
22.5085	21.6411	22.2574	21.6962	22.0993	22.2852	NenĂ­ ÄŤĂ­slo	biosynthetic process;cellular biosynthetic process;cellular metabolic process;cellular nitrogen compound biosynthetic process;cellular nitrogen compound metabolic process;cellular process;flavin-containing compound biosynthetic process;flavin-containing compound metabolic process;heterocycle biosynthetic process;heterocycle metabolic process;metabolic process;nitrogen compound metabolic process;r…	3,4-dihydroxy-2-butanone-4-phosphate synthase activity;binding;carbon-carbon lyase activity;catalytic activity;cation binding;cyclohydrolase activity;GTP binding;GTP cyclohydrolase activity;GTP cyclohydrolase II activity;guanyl nucleotide binding;guanyl ribonucleotide binding;hydrolase activity;hydrolase activity, acting on carbon-nitrogen (but not peptide) bonds;hydrolase activity, acting on car…		Riboflavin metabolism	DHBP_synthase;GTP_cyclohydro2				4	4	4	16.9	16.9	16.9	42.156	0	17.793	40140000	19	0.744055	0.805466	-0.108767	-0.264739	Q7VTN5	Q7VTN5	Putative 3,4-dihydroxy-2-butanone 4-phosphate synthase OS	ribB
21.3749	21.2988	21.2449	21.7398	NaN	21.4054	NenĂ­ ÄŤĂ­slo	amine metabolic process;carboxylic acid metabolic process;cellular amine metabolic process;cellular amino acid metabolic process;cellular ketone metabolic process;cellular metabolic process;cellular nitrogen compound metabolic process;cellular process;cysteine metabolic process;metabolic process;nitrogen compound metabolic process;organic acid metabolic process;oxoacid metabolic process;primary m…	2 iron, 2 sulfur cluster binding;binding;catalytic activity;cation binding;cofactor binding;cysteine desulfurase activity;ion binding;iron-sulfur cluster binding;lyase activity;metal cluster binding;metal ion binding;pyridoxal phosphate binding;sulfurtransferase activity;transferase activity;transferase activity, transferring sulfur-containing groups;vitamin B6 binding;vitamin binding	cell part;cytoplasm;intracellular part	Sulfur relay system;Thiamine metabolism	Aminotran_5				4	4	4	20.1	20.1	20.1	44.878	0	13.388	19919000	9	0.140534	0.189821	0.266399	1.13946	Q7VXH1	Q7VXH1	Cysteine desulfurase IscS OS	iscS
21.5521	21.1844	21.7104	21.7626	20.4324	20.8367	NenĂ­ ÄŤĂ­slo					Peptidase_M23				3	3	3	16.1	16.1	16.1	30.432	0	8.7642	21926000	10	0.327661	0.295712	-0.471733	-0.901252	Q7VZA5	Q7VZA5	Putative peptidase OS	BP1017
22.2794	22.3205	22.502	21.7674	22.7877	22.6489	NenĂ­ ÄŤĂ­slo		carboxyl-O-methyltransferase activity;catalytic activity;methyltransferase activity;O-methyltransferase activity;protein carboxyl O-methyltransferase activity;protein methyltransferase activity;protein-L-isoaspartate (D-aspartate) O-methyltransferase activity;S-adenosylmethionine-dependent methyltransferase activity;transferase activity;transferase activity, transferring one-carbon groups			PCMT				4	4	4	23.9	23.9	23.9	24.832	0	55.779	47284000	23	0.922052	0.935321	0.0340335	0.0797548	Q7VTE3	Q7VTE3	Uncharacterized protein OS	BP3599
22.5214	22.182	21.8524	21.8275	NaN	21.8273	NenĂ­ ÄŤĂ­slo	anatomical structure morphogenesis;cell morphogenesis;cellular component morphogenesis;cellular component organization;cellular component organization or biogenesis;cellular developmental process;cellular process;developmental process				MreB_Mbl				4	4	4	21.6	21.6	21.6	36.845	0	13.756	27876000	10	0.246698	0.235018	-0.357867	-1.02444	Q7VSN0	Q7VSN0	Rod shape-determining protein OS	mreB
NaN	22.4241	22.7464	21.883	22.0492	NaN	NenĂ­ ÄŤĂ­slo	cation transport;establishment of localization;ion transport;metal ion transport;transport	binding;cation binding;ion binding;metal ion binding		Mineral absorption	HMA				3	3	3	60.6	60.6	60.6	6.7868	0	11.513	38600000	9	0.0760977	0.052202	-0.619151	-2.20092	Q7VXM4	Q7VXM4	Putative exported protein OS	BP1727
21.8877	21.9262	NaN	21.8933	21.219	21.8451	NenĂ­ ÄŤĂ­slo	amine biosynthetic process;amine metabolic process;biosynthetic process;carboxylic acid biosynthetic process;carboxylic acid metabolic process;cellular amine metabolic process;cellular amino acid biosynthetic process;cellular amino acid metabolic process;cellular biosynthetic process;cellular ketone metabolic process;cellular metabolic process;cellular nitrogen compound biosynthetic process;cellu…	binding;catalytic activity;coenzyme binding;cofactor binding;glutamate-5-semialdehyde dehydrogenase activity;NADP binding;nucleotide binding;oxidoreductase activity;oxidoreductase activity, acting on the aldehyde or oxo group of donors;oxidoreductase activity, acting on the aldehyde or oxo group of donors, NAD or NADP as acceptor	cell part;cytoplasm;intracellular part	Arginine and proline metabolism	Aldedh				7	7	7	26.5	26.5	26.5	44.327	0	59.224	27375000	21	0.431516	0.47394	-0.254484	-0.668384	Q7VWZ0	Q7VWZ0	Gamma-glutamyl phosphate reductase OS	proA
22.6303	22.1417	21.7061	21.9475	NaN	21.6973	NenĂ­ ÄŤĂ­slo	amine biosynthetic process;amine metabolic process;biosynthetic process;branched chain family amino acid biosynthetic process;branched chain family amino acid metabolic process;carboxylic acid biosynthetic process;carboxylic acid metabolic process;cellular amine metabolic process;cellular amino acid biosynthetic process;cellular amino acid metabolic process;cellular biosynthetic process;cellular …	acetolactate synthase activity;amine binding;amino acid binding;binding;carboxylic acid binding;catalytic activity;transferase activity;transferase activity, transferring aldehyde or ketonic groups		Butanoate metabolism;C5-Branched dibasic acid metabolism;Pantothenate and CoA biosynthesis;Valine, leucine and isoleucine biosynthesis	ALS_ss_C				2	2	2	21.5	21.5	21.5	18.127	0	25.593	31486000	6	0.414873	0.417476	-0.336967	-0.737331	Q7VZU5	Q7VZU5	Acetolactate synthase small subunit OS	ilvH
21.9946	22.0794	20.8757	22.0011	22.6611	21.6028	NenĂ­ ÄŤĂ­slo					DUF493				3	3	3	44	44	44	10.212	0	14.489	39225000	18	0.42637	0.404512	0.438434	0.736044	Q7W0L0	Q7W0L0	UPF0250 protein BP0104 OS	BP0104
21.446	21.6161	22.3398	22.0121	NaN	22.6528	NenĂ­ ÄŤĂ­slo	establishment of localization;transport	binding;catalytic activity;coenzyme binding;cofactor binding;NAD binding;NADH dehydrogenase (quinone) activity;NADH dehydrogenase activity;nucleotide binding;oxidoreductase activity;oxidoreductase activity, acting on NADH or NADPH;oxidoreductase activity, acting on NADH or NADPH, quinone or similar compound as acceptor;quinone binding	cell part;membrane;plasma membrane	Oxidative phosphorylation	Complex1_49kDa				3	3	3	8.1	8.1	8.1	47.458	0	30.854	34307000	11	0.301185	0.24494	0.531817	1.00953	Q7VZQ2	Q7VZQ2	NADH-quinone oxidoreductase subunit D OS	nuoD
21.93	21.3695	NaN	22.0125	NaN	21.4393	NenĂ­ ÄŤĂ­slo	cellular macromolecule metabolic process;cellular metabolic process;cellular process;cellular protein metabolic process;macromolecule metabolic process;metabolic process;primary metabolic process;protein metabolic process;protein repair;response to chemical stimulus;response to oxidative stress;response to stimulus;response to stress	binding;catalytic activity;cation binding;ion binding;metal ion binding;oxidoreductase activity;oxidoreductase activity, acting on a sulfur group of donors;oxidoreductase activity, acting on a sulfur group of donors, disulfide as acceptor;peptide-methionine (R)-S-oxide reductase activity;transition metal ion binding;zinc ion binding			SelR				3	3	3	30.8	30.8	30.8	15.036	0	7.7916	19420000	9	0.866864	0.886588	0.0761509	0.152044	Q7VTH6	Q7VTH6	Peptide methionine sulfoxide reductase MsrB OS	msrB
NaN	22.0258	NaN	22.0478	21.9971	21.7372	NenĂ­ ÄŤĂ­slo		3',5'-cyclic-AMP phosphodiesterase activity;3',5'-cyclic-nucleotide phosphodiesterase activity;binding;catalytic activity;cation binding;cyclic-nucleotide phosphodiesterase activity;hydrolase activity;hydrolase activity, acting on ester bonds;ion binding;metal ion binding;nucleotide binding;phosphoric diester hydrolase activity;phosphoric ester hydrolase activity			Metallophos				4	4	4	25.3	25.3	25.3	30.569	0	20.028	30685000	17	NenĂ­ ÄŤĂ­slo	1	0	NenĂ­ ÄŤĂ­slo	Q7W0J3	Q7W0J3	3,5-cyclic adenosine monophosphate phosphodiesterase CpdA OS	cpdA
21.9479	21.4999	21.7272	22.0653	21.1217	21.6507	NenĂ­ ÄŤĂ­slo	amine biosynthetic process;amine metabolic process;aspartate family amino acid biosynthetic process;aspartate family amino acid metabolic process;biosynthetic process;carboxylic acid biosynthetic process;carboxylic acid metabolic process;cellular amine metabolic process;cellular amino acid biosynthetic process;cellular amino acid metabolic process;cellular biosynthetic process;cellular ketone met…	binding;catalytic activity;cation binding;cobalt ion binding;hydrolase activity;hydrolase activity, acting on carbon-nitrogen (but not peptide) bonds;hydrolase activity, acting on carbon-nitrogen (but not peptide) bonds, in linear amides;ion binding;metal ion binding;succinyl-diaminopimelate desuccinylase activity;transition metal ion binding;zinc ion binding		Lysine biosynthesis	M20_dimer;Peptidase_M20				7	7	7	26.6	26.6	26.6	40.822	0	24.599	30016000	19	0.728676	0.792928	-0.112434	-0.279589	Q7VXJ5	Q7VXJ5	Succinyl-diaminopimelate desuccinylase OS	dapE
22.0524	22.2691	22.3814	22.0792	22.0207	22.148	NenĂ­ ÄŤĂ­slo					ArsC				4	4	4	46.6	46.6	46.6	13.285	0	34.828	39263000	16	0.216056	0.398195	-0.151666	-0.745927	Q7VWB6	Q7VWB6	Uncharacterized protein OS	BP2344
NaN	20.8784	21.9077	22.0856	23.351	22.4485	NenĂ­ ÄŤĂ­slo			cell part;external encapsulating structure part;outer membrane-bounded periplasmic space;periplasmic space		TctC				5	5	5	28.6	28.6	28.6	33.86	0	22.259	45887000	8	0.139863	0.0635888	1.23532	1.71837	Q7VZW0	Q7VZW0	Putative exported protein OS	BP0771
22.4512	NaN	NaN	22.0962	21.5628	21.8174	NenĂ­ ÄŤĂ­slo	alcohol catabolic process;alcohol metabolic process;carbohydrate catabolic process;carbohydrate metabolic process;catabolic process;cellular carbohydrate catabolic process;cellular carbohydrate metabolic process;cellular metabolic process;cellular process;generation of precursor metabolites and energy;glucose catabolic process;glucose metabolic process;glycolysis;hexose catabolic process;hexose m…	acetyltransferase activity;catalytic activity;dihydrolipoamide S-acyltransferase activity;dihydrolipoyllysine-residue acetyltransferase activity;S-acetyltransferase activity;S-acyltransferase activity;transferase activity;transferase activity, transferring acyl groups;transferase activity, transferring acyl groups other than amino-acyl groups	cell part;cytoplasmic part;intracellular part;macromolecular complex;protein complex;pyruvate dehydrogenase complex	Citrate cycle (TCA cycle);Glycolysis / Gluconeogenesis;Pyruvate metabolism	2-oxoacid_dh;Biotin_lipoyl;E3_binding				4	4	4	15	15	15	57.242	0	27.191	26531000	15	NenĂ­ ÄŤĂ­slo	1	0	NenĂ­ ÄŤĂ­slo	Q7VZC4	Q7VZC4	Acetyltransferase component of pyruvate dehydrogenase complex OS	aceF
NaN	21.981	21.8597	22.1183	21.9684	22.4858	NenĂ­ ÄŤĂ­slo				Sulfur relay system	TusA				3	3	3	59.5	59.5	59.5	9.1813	0	11.739	39658000	11	0.275861	0.322215	0.270483	0.891179	Q7VXE0	Q7VXE0	Uncharacterized protein OS	BP1837
21.6591	NaN	NaN	22.1229	NaN	21.9445	NenĂ­ ÄŤĂ­slo	cation transport;cellular metabolic process;cellular process;establishment of localization;generation of precursor metabolites and energy;hydrogen transport;ion transport;metabolic process;monovalent inorganic cation transport;oxidative phosphorylation;phosphate-containing compound metabolic process;phosphorus metabolic process;phosphorylation;proton transport;transport	binding;catalytic activity;cation binding;electron carrier activity;heme binding;ion binding;iron ion binding;metal ion binding;oxidoreductase activity;tetrapyrrole binding;transition metal ion binding	cell part;membrane;membrane part;plasma membrane;respiratory chain	Oxidative phosphorylation	Cytochrome_CBB3				3	3	3	13.1	13.1	13.1	34.322	0	16.532	20678000	9	NenĂ­ ÄŤĂ­slo	1	0	NenĂ­ ÄŤĂ­slo	Q7VWN5	Q7VWN5	Cbb3-type cytochrome c oxidase subunit OS	BP2172
21.8543	22.2305	22.4532	22.124	22.6891	22.5456	NenĂ­ ÄŤĂ­slo	amine metabolic process;carboxylic acid metabolic process;cellular amine metabolic process;cellular amino acid metabolic process;cellular ketone metabolic process;cellular metabolic process;cellular modified amino acid metabolic process;cellular nitrogen compound metabolic process;cellular process;glutathione metabolic process;metabolic process;nitrogen compound metabolic process;organic acid met…	catalytic activity;gamma-glutamyltransferase activity;transferase activity;transferase activity, transferring acyl groups;transferase activity, transferring amino-acyl groups		Arachidonic acid metabolism;Cyanoamino acid metabolism;Glutathione metabolism;Taurine and hypotaurine metabolism	G_glu_transpept				6	6	6	19.4	19.4	19.4	57.143	0	53.599	51453000	23	0.324143	0.368075	0.273568	0.796355	Q7VUN0	Q7VUN0	Putative gamma-glutamyltranspeptidase OS	BP3052
21.9025	22.7094	22.886	22.1331	22.5383	22.8103	NenĂ­ ÄŤĂ­slo	biosynthetic process;cellular biosynthetic process;cellular macromolecule biosynthetic process;cellular macromolecule metabolic process;cellular metabolic process;cellular process;cellular protein metabolic process;macromolecule biosynthetic process;macromolecule metabolic process;metabolic process;primary metabolic process;protein metabolic process;translation	aminoacyl-tRNA editing activity;carboxylic ester hydrolase activity;catalytic activity;hydrolase activity;hydrolase activity, acting on ester bonds;lyase activity			tRNA_edit				1	1	1	11.1	11.1	11.1	17.671	0	11.079	54574000	12	0.988784	0.976012	-0.0053997	-0.011712	Q7VY22	Q7VY22	Cys-tRNA(Pro)/Cys-tRNA(Cys) deacylase OS	BP1541
22.5031	22.2457	22.0593	22.1574	NaN	NaN	NenĂ­ ÄŤĂ­slo		binding;nucleic acid binding;RNA binding;translation factor activity, nucleic acid binding;translation release factor activity;translation release factor activity, codon specific;translation termination factor activity	cell part;cytoplasm;intracellular part		PCRF;RF-1				5	5	5	20.4	20.4	20.4	41.465	0	46.589	50233000	13	NenĂ­ ÄŤĂ­slo	1	0	NenĂ­ ÄŤĂ­slo	Q7VZ35	Q7VZ35	Peptide chain release factor 2 OS	prfB
22.7735	22.7181	22.7325	22.1715	21.7223	23.0706	NenĂ­ ÄŤĂ­slo	amine metabolic process;amino acid activation;carboxylic acid metabolic process;cellular amine metabolic process;cellular amino acid metabolic process;cellular ketone metabolic process;cellular macromolecule metabolic process;cellular metabolic process;cellular nitrogen compound metabolic process;cellular process;macromolecule metabolic process;metabolic process;ncRNA metabolic process;nitrogen c…	adenyl nucleotide binding;adenyl ribonucleotide binding;aminoacyl-tRNA ligase activity;ATP binding;binding;catalytic activity;cation binding;ion binding;ligase activity;ligase activity, forming aminoacyl-tRNA and related compounds;ligase activity, forming carbon-oxygen bonds;magnesium ion binding;metal ion binding;nucleic acid binding;nucleotide binding;phenylalanine-tRNA ligase activity;purine n…	cell part;cytoplasm;intracellular part		Phe_tRNA-synt_N;tRNA-synt_2d				7	7	7	33	33	33	39.23	0	62.064	55790000	16	0.349548	0.32811	-0.4199	-0.845337	Q7VVR4	Q7VVR4	Phenylalanine--tRNA ligase alpha subunit OS	pheS
22.2202	22.5453	22.1333	22.1844	22.1197	21.9983	NenĂ­ ÄŤĂ­slo	ATP synthesis coupled electron transport;cellular metabolic process;cellular process;electron transport chain;generation of precursor metabolites and energy;metabolic process;oxidation-reduction process;respiratory electron transport chain	binding;catalytic activity;cation binding;electron carrier activity;ion binding;iron-sulfur cluster binding;metal cluster binding;metal ion binding;molybdenum ion binding;NADH dehydrogenase (quinone) activity;NADH dehydrogenase (ubiquinone) activity;NADH dehydrogenase activity;oxidoreductase activity;oxidoreductase activity, acting on NADH or NADPH;oxidoreductase activity, acting on NADH or NADPH…	cell part;membrane	Oxidative phosphorylation	Molybdopterin;Molydop_binding;NADH-G_4Fe-4S_3				7	7	7	16.1	16.1	16.1	81.183	0	39.806	40005000	20	0.219649	0.332474	-0.1988	-0.839753	Q7VZP9	Q7VZP9	NADH-quinone oxidoreductase OS	nuoG
22.7232	22.8842	22.4249	22.2062	NaN	22.1863	NenĂ­ ÄŤĂ­slo	multi-organism process;pathogenesis		extracellular region		APT;Pertussis_S2S3				5	5	5	34.4	34.4	34.4	26.372	0	17.643	39638000	13	0.0697049	0.0605987	-0.481183	-1.75704	Q7VYQ9	Q7VYQ9	Putative toxin OS	BP1251
22.6595	22.4924	NaN	22.2116	NaN	22.8799	NenĂ­ ÄŤĂ­slo					DUF484				3	3	3	33	33	33	25.203	0	18.398	42050000	11	0.93812	0.94912	-0.0302	-0.0679511	Q7VUL1	Q7VUL1	Uncharacterized protein OS	BP3075
22.2417	NaN	NaN	22.2504	NaN	22.4551	NenĂ­ ÄŤĂ­slo					DUF328				3	3	3	20.6	20.6	20.6	28.65	0	26.813	37124000	7	NenĂ­ ÄŤĂ­slo	1	0	NenĂ­ ÄŤĂ­slo	Q7VW21	Q7VW21	UPF0246 protein BP2452 OS	BP2452
22.8336	NaN	22.7279	22.2625	22.6659	22.9676	NenĂ­ ÄŤĂ­slo	amine catabolic process;amine metabolic process;aromatic amino acid family catabolic process;aromatic amino acid family metabolic process;aromatic compound catabolic process;carboxylic acid catabolic process;carboxylic acid metabolic process;catabolic process;cellular amine metabolic process;cellular amino acid catabolic process;cellular amino acid metabolic process;cellular aromatic compound met…	binding;catalytic activity;cation binding;dioxygenase activity;homogentisate 1,2-dioxygenase activity;ion binding;iron ion binding;metal ion binding;oxidoreductase activity;oxidoreductase activity, acting on single donors with incorporation of molecular oxygen;oxidoreductase activity, acting on single donors with incorporation of molecular oxygen, incorporation of two atoms of oxygen;transition m…		Styrene degradation;Tyrosine metabolism	HgmA				4	4	4	20.8	20.8	20.8	48.046	0	17.856	58702000	7	0.615824	0.692841	-0.148749	-0.405742	Q7VUG2	Q7VUG2	Homogentisate 1,2-dioxygenase OS	hmgA
22.1656	22.0523	NaN	22.2713	22.0341	21.9047	NenĂ­ ÄŤĂ­slo	7-methylguanosine biosynthetic process;7-methylguanosine metabolic process;biosynthetic process;cellular biosynthetic process;cellular macromolecule metabolic process;cellular metabolic process;cellular nitrogen compound biosynthetic process;cellular nitrogen compound metabolic process;cellular process;guanosine biosynthetic process;guanosine metabolic process;heterocycle biosynthetic process;het…	adenyl nucleotide binding;adenyl ribonucleotide binding;ATP binding;binding;catalytic activity;cation binding;ion binding;ligase activity;ligase activity, forming carbon-nitrogen bonds;metal ion binding;nucleotide binding;purine nucleotide binding;purine ribonucleoside triphosphate binding;purine ribonucleotide binding;ribonucleotide binding;transition metal ion binding;zinc ion binding			QueC				3	3	3	20.5	20.5	20.5	27.374	0	23.936	33470000	16	0.805624	0.884307	-0.0389169	-0.15893	Q7W0D1	Q7W0D1	7-cyano-7-deazaguanine synthase OS	queC
21.9071	21.6864	22.4662	22.2749	NaN	23.0107	NenĂ­ ÄŤĂ­slo	biosynthetic process;cellular biosynthetic process;cellular macromolecule biosynthetic process;cellular macromolecule metabolic process;cellular metabolic process;cellular process;cellular protein metabolic process;macromolecule biosynthetic process;macromolecule metabolic process;metabolic process;primary metabolic process;protein metabolic process;translation	structural constituent of ribosome;structural molecule activity	cell part;intracellular organelle part;intracellular part;large ribosomal subunit;macromolecular complex;organelle part;ribonucleoprotein complex	Ribosome	Ribosomal_L32p				1	1	1	36.7	36.7	36.7	6.8207	0.0010267	5.802	46488000	9	0.22265	0.159373	0.6229	1.23068	Q7VW27	Q7VW27	50S ribosomal protein L32 OS	rpmF
21.4706	22.313	21.8723	22.3001	22.0967	22.3663	NenĂ­ ÄŤĂ­slo					DUF1178				2	2	2	31	31	31	17.073	0	30.396	41236000	19	0.223491	0.215442	0.369068	1.03544	Q7VX20	Q7VX20	Uncharacterized protein OS	BP2006
22.6369	22.6973	23.2531	22.313	22.8384	22.3747	NenĂ­ ÄŤĂ­slo					Peptidase_M23				7	7	7	16.5	16.5	16.5	55.911	0	25.888	83388000	20	0.240437	0.23303	-0.353733	-0.991374	Q7VS42	Q7VS42	Putative peptidase OS	BP0608
22.6147	22.7189	22.5776	22.322	22.4337	22.7206	NenĂ­ ÄŤĂ­slo	amine biosynthetic process;amine metabolic process;aspartate family amino acid biosynthetic process;aspartate family amino acid metabolic process;biosynthetic process;carboxylic acid biosynthetic process;carboxylic acid metabolic process;cellular amine metabolic process;cellular amino acid biosynthetic process;cellular amino acid metabolic process;cellular biosynthetic process;cellular ketone met…	adenyl nucleotide binding;adenyl ribonucleotide binding;amino acid kinase activity;ATP binding;binding;catalytic activity;homoserine kinase activity;kinase activity;nucleotide binding;phosphotransferase activity, alcohol group as acceptor;purine nucleotide binding;purine ribonucleoside triphosphate binding;purine ribonucleotide binding;ribonucleotide binding;transferase activity;transferase activ…		Glycine, serine and threonine metabolism	APH				5	5	5	23.8	23.8	23.8	36.763	0	23.388	53808000	14	0.314102	0.480367	-0.144967	-0.641382	Q7VZ53	Q7VZ53	Homoserine kinase OS	thrB
22.8159	21.773	NaN	22.3246	21.8808	22.3967	NenĂ­ ÄŤĂ­slo	amine biosynthetic process;amine metabolic process;biosynthetic process;carboxylic acid biosynthetic process;carboxylic acid metabolic process;cellular amine metabolic process;cellular amino acid biosynthetic process;cellular amino acid metabolic process;cellular biosynthetic process;cellular ketone metabolic process;cellular metabolic process;cellular nitrogen compound biosynthetic process;cellu…	carbon-oxygen lyase activity;catalytic activity;cysteine synthase activity;lyase activity;transferase activity		Cysteine and methionine metabolism;Sulfur metabolism	PALP				4	4	4	24.8	24.8	24.8	32.203	0	79.713	48443000	13	0.845252	0.871131	-0.0937506	-0.173312	Q7VZF3	Q7VZF3	Cysteine synthase OS	cysM
22.0909	22.3957	NaN	22.3322	22.5217	22.2997	NenĂ­ ÄŤĂ­slo	biosynthetic process;cellular biosynthetic process;cellular ketone metabolic process;cellular metabolic process;cellular process;coenzyme biosynthetic process;coenzyme metabolic process;cofactor biosynthetic process;cofactor metabolic process;metabolic process;oxidoreduction coenzyme metabolic process;quinone cofactor biosynthetic process;quinone cofactor metabolic process;small molecule metaboli…	3-octaprenyl-4-hydroxybenzoate carboxy-lyase activity;binding;carbon-carbon lyase activity;carboxy-lyase activity;catalytic activity;coenzyme binding;cofactor binding;FMN binding;lyase activity;nucleotide binding;oxidoreductase activity	cell part;membrane;plasma membrane	Ubiquinone and other terpenoid-quinone biosynthesis	UbiD				5	5	5	19.3	19.3	19.3	56.839	0	27.327	46663000	15	0.400549	0.54823	0.141232	0.577563	Q7VZ72	Q7VZ72	3-octaprenyl-4-hydroxybenzoate carboxy-lyase OS	ubiD
22.1173	22.0802	22.0933	22.3567	21.7619	22.0329	NenĂ­ ÄŤĂ­slo	acetyl-CoA catabolic process;acetyl-CoA metabolic process;catabolic process;cellular catabolic process;cellular metabolic process;cellular process;coenzyme catabolic process;coenzyme metabolic process;cofactor catabolic process;cofactor metabolic process;metabolic process;tricarboxylic acid cycle	2 iron, 2 sulfur cluster binding;3 iron, 4 sulfur cluster binding;4 iron, 4 sulfur cluster binding;binding;catalytic activity;cation binding;electron carrier activity;ion binding;iron-sulfur cluster binding;metal cluster binding;metal ion binding;oxidoreductase activity;oxidoreductase activity, acting on the CH-CH group of donors;oxidoreductase activity, acting on the CH-CH group of donors, quino…		Butanoate metabolism;Carbon fixation pathways in prokaryotes;Citrate cycle (TCA cycle);Oxidative phosphorylation;Toluene degradation	Fer2_3;Fer4_8				3	3	3	14.7	14.7	14.7	27.212	0	9.4908	41385000	16	0.800852	0.871827	-0.0464331	-0.170539	Q7VWA2	Q7VWA2	Succinate dehydrogenase iron-sulfur subunit OS	sdhB
22.6383	23.0045	NaN	22.3769	NaN	23.2646	NenĂ­ ÄŤĂ­slo		catalytic activity;hydrolase activity			Abhydrolase_2				2	2	2	16.5	16.5	16.5	24.266	0	32.366	50410000	11	0.999044	0.980901	-0.000649452	-0.00111949	Q7VUV4	Q7VUV4	Probable carboxylesterase OS	BP2966
21.7445	21.5528	21.6626	22.3793	21.6436	22.4734	NenĂ­ ÄŤĂ­slo	cell cycle process;cell division;cellular process;chromosome separation		cell part;cytoplasm;intracellular part		DUF387				7	7	7	24	24	24	38.049	0	28.44	35237000	17	0.128754	0.0964822	0.512134	1.39114	Q7VYR6	Q7VYR6	Segregation and condensation protein B OS	BP1243
22.8378	22.4659	NaN	22.3975	NaN	22.294	NenĂ­ ÄŤĂ­slo	carbohydrate metabolic process;metabolic process;primary metabolic process	catalytic activity;hydrolase activity;hydrolase activity, acting on ester bonds;phosphatase activity;phosphoric ester hydrolase activity	cell part;cytoplasm;intracellular part	Lipopolysaccharide biosynthesis					3	3	3	26.3	26.3	26.3	19.035	0	23.608	34087000	11	0.253653	0.274451	-0.3061	-1.04465	Q7W0Q4	Q7W0Q4	D,D-heptose 1,7-bisphosphate phosphatase OS	BP0035
22.3798	22.2221	22.6328	22.4006	21.6822	22.0862	NenĂ­ ÄŤĂ­slo					Nitrate_red_del				4	4	4	34	34	34	22.808	0	59.066	43579000	15	0.212745	0.21172	-0.355233	-1.04519	Q7VY83	Q7VY83	Uncharacterized protein OS	BP1471
NaN	NaN	22.3382	22.4095	22.5685	22.9338	NenĂ­ ÄŤĂ­slo		catalytic activity;hydrolase activity			Hydrolase_3				5	5	5	32.5	32.5	32.5	29.009	0	58.885	50278000	9	NenĂ­ ÄŤĂ­slo	1	0	NenĂ­ ÄŤĂ­slo	Q7VTN6	Q7VTN6	Haloacid dehalogenase-like hydrolase OS	BP3483
22.5556	21.5889	21.771	22.4173	22.2888	22.6306	NenĂ­ ÄŤĂ­slo			cell part;external encapsulating structure part;outer membrane-bounded periplasmic space;periplasmic space		TctC				5	5	5	27.1	27.1	27.1	36.491	0	37.403	49261000	18	0.204564	0.167322	0.473733	1.14738	Q7VVK9	Q7VVK9	Putative exported protein OS	BP2647
22.6816	22.6981	22.2871	22.4455	NaN	22.3682	NenĂ­ ÄŤĂ­slo	biosynthetic process;cellular biosynthetic process;cellular lipid metabolic process;cellular metabolic process;cellular process;glycolipid biosynthetic process;glycolipid metabolic process;lipid A biosynthetic process;lipid A metabolic process;lipid biosynthetic process;lipid metabolic process;membrane lipid biosynthetic process;membrane lipid metabolic process;metabolic process;organophosphate m…	acyl-[acyl-carrier-protein]-UDP-N-acetylglucosamine O-acyltransferase activity;catalytic activity;O-acyltransferase activity;transferase activity;transferase activity, transferring acyl groups;transferase activity, transferring acyl groups other than amino-acyl groups	cell part;cytoplasm;intracellular part	Lipopolysaccharide biosynthesis	Acetyltransf_11;Hexapep				3	3	3	27.7	27.7	27.7	27.924	0	14.267	43278000	9	0.459633	0.581723	-0.14875	-0.539337	Q7VYB8	Q7VYB8	Acyl-[acyl-carrier-protein]--UDP-N-acetylglucosamine O-acyltransferase OS	lpxA
23.0059	22.6225	22.525	22.4516	22.8578	22.6207	NenĂ­ ÄŤĂ­slo		binding;catalytic activity;exonuclease activity;exonuclease activity, active with either ribo- or deoxyribonucleic acids and producing 5'-phosphomonoesters;exoribonuclease activity;exoribonuclease activity, producing 5'-phosphomonoesters;hydrolase activity;hydrolase activity, acting on ester bonds;nuclease activity;nucleic acid binding;ribonuclease activity	cell part;cytoplasm;intracellular part	Ribosome biogenesis in eukaryotes	RNase_T				4	4	4	37.6	37.6	37.6	20.66	0	26.253	57467000	13	0.712667	0.808907	-0.074433	-0.258265	Q7VVH7	Q7VVH7	Oligoribonuclease OS	orn
22.755	23.2863	23.5388	22.4678	22.7973	23.005	NenĂ­ ÄŤĂ­slo	amine biosynthetic process;amine metabolic process;aromatic amino acid family biosynthetic process;aromatic amino acid family metabolic process;aromatic compound biosynthetic process;biosynthetic process;carboxylic acid biosynthetic process;carboxylic acid metabolic process;cellular amine metabolic process;cellular amino acid biosynthetic process;cellular amino acid metabolic process;cellular aro…	3-dehydroquinate dehydratase activity;carbon-oxygen lyase activity;catalytic activity;hydro-lyase activity;lyase activity		Phenylalanine, tyrosine and tryptophan biosynthesis	DHquinase_II				3	3	3	42.4	42.4	42.4	15.385	0	34.281	76772000	18	0.19255	0.165903	-0.436666	-1.1523	Q7VUS7	Q7VUS7	3-dehydroquinate dehydratase OS	aroQ
22.37	NaN	NaN	22.4718	21.9831	22.067	NenĂ­ ÄŤĂ­slo	establishment of localization;transport	binding;catalytic activity;cofactor binding;NADH dehydrogenase (quinone) activity;NADH dehydrogenase (ubiquinone) activity;NADH dehydrogenase activity;oxidoreductase activity;oxidoreductase activity, acting on NADH or NADPH;oxidoreductase activity, acting on NADH or NADPH, quinone or similar compound as acceptor;quinone binding	cell part;membrane;plasma membrane	Oxidative phosphorylation	Complex1_30kDa				3	3	3	19.8	19.8	19.8	23.92	0	27.35	37841000	11	NenĂ­ ÄŤĂ­slo	1	0	NenĂ­ ÄŤĂ­slo	Q7VZQ3	Q7VZQ3	NADH-quinone oxidoreductase subunit C OS	nuoC
22.933	22.7672	NaN	22.4758	NaN	23.3865	NenĂ­ ÄŤĂ­slo		adenyl nucleotide binding;adenyl ribonucleotide binding;ATP binding;binding;nucleotide binding;purine nucleotide binding;purine ribonucleoside triphosphate binding;purine ribonucleotide binding;ribonucleotide binding			DUF853				5	5	5	18.6	18.6	18.6	57.225	0	24.756	55059000	9	0.877114	0.887663	0.081049	0.144001	Q7VWF0	Q7VWF0	Conserved ATP-binding protein OS	BP2307
21.811	22.4812	21.5624	22.4967	22.0046	22.1454	NenĂ­ ÄŤĂ­slo		catalytic activity;hydrolase activity;hydrolase activity, acting on carbon-nitrogen (but not peptide) bonds;hydrolase activity, acting on carbon-nitrogen (but not peptide) bonds, in linear amidines		beta-Alanine metabolism;Drug metabolism - other enzymes;Pantothenate and CoA biosynthesis;Pyrimidine metabolism	M20_dimer;Peptidase_M20				8	8	8	31.9	31.9	31.9	44.982	0	38.623	39753000	15	0.443664	0.479542	0.264033	0.642475	Q7VWF6	Q7VWF6	Putative amidohydrolase OS	BP2301
21.5114	21.4929	NaN	22.527	21.6843	22.0487	NenĂ­ ÄŤĂ­slo	alcohol catabolic process;alcohol metabolic process;carbohydrate catabolic process;carbohydrate metabolic process;catabolic process;cellular carbohydrate catabolic process;cellular carbohydrate metabolic process;cellular metabolic process;cellular nitrogen compound metabolic process;cellular process;coenzyme metabolic process;cofactor metabolic process;glucose catabolic process;glucose metabolic …	catalytic activity;sedoheptulose-7-phosphate:D-glyceraldehyde-3-phosphate glyceronetransferase activity;transferase activity;transferase activity, transferring aldehyde or ketonic groups	cell part;cytoplasm;intracellular part	Pentose phosphate pathway	Transaldolase				6	6	6	30.6	30.6	30.6	34.796	0	50.311	30623000	16	0.160609	0.110295	0.584516	1.40818	Q7VY99	Q7VY99	Transaldolase OS	tal
NaN	21.6976	NaN	22.5397	21.9441	22.387	NenĂ­ ÄŤĂ­slo	biological regulation;cell redox homeostasis;cellular component assembly;cellular component assembly at cellular level;cellular component organization;cellular component organization at cellular level;cellular component organization or biogenesis;cellular component organization or biogenesis at cellular level;cellular homeostasis;cellular macromolecular complex assembly;cellular macromolecular co…	catalytic activity;electron carrier activity;oxidoreductase activity;oxidoreductase activity, acting on a sulfur group of donors;oxidoreductase activity, acting on a sulfur group of donors, NAD or NADP as acceptor;oxidoreductase activity, acting on NADH or NADPH;protein-disulfide reductase activity	cell part;integral to membrane;intrinsic to membrane;membrane;membrane part;plasma membrane		DsbC;DsbD				7	7	7	13.6	13.6	13.6	67.256	0	32.643	46298000	14	NenĂ­ ÄŤĂ­slo	1	0	NenĂ­ ÄŤĂ­slo	Q7VTA4	Q7VTA4	Thiol:disulfide interchange protein DsbD OS	dsbD
22.1407	22.16	22.3662	22.5734	22.2155	22.0646	NenĂ­ ÄŤĂ­slo				Biosynthesis of unsaturated fatty acids	4HBT				4	4	4	56.6	56.6	56.6	14.677	0	69.224	43337000	19	0.728824	0.827474	0.0622005	0.232746	Q7VV79	Q7VV79	Putative thioesterase OS	BP2807
22.514	23.3631	NaN	22.5867	NaN	22.7308	NenĂ­ ÄŤĂ­slo	biosynthetic process;cellular biosynthetic process;cellular metabolic process;cellular process;cofactor biosynthetic process;cofactor metabolic process;iron-sulfur cluster assembly;metabolic process;metallo-sulfur cluster assembly				Fe-S_assembly				2	2	2	59.4	59.4	59.4	7.2721	0	14.362	46911000	6	0.582508	0.615707	-0.279799	-0.527306	Q7VXG5	Q7VXG5	Uncharacterized protein OS	BP1805
23.084	22.5837	22.8244	22.6112	22.4597	22.2966	NenĂ­ ÄŤĂ­slo	biosynthetic process;carboxylic acid biosynthetic process;carboxylic acid metabolic process;cellular biosynthetic process;cellular ketone metabolic process;cellular lipid metabolic process;cellular metabolic process;cellular process;fatty acid biosynthetic process;fatty acid metabolic process;lipid biosynthetic process;lipid metabolic process;metabolic process;monocarboxylic acid metabolic proces…	catalytic activity;enoyl-[acyl-carrier-protein] reductase (NADH) activity;fatty acid synthase activity;oxidoreductase activity;oxidoreductase activity, acting on the CH-CH group of donors;oxidoreductase activity, acting on the CH-CH group of donors, NAD or NADP as acceptor;transferase activity;transferase activity, transferring acyl groups;transferase activity, transferring acyl groups other than…		Fatty acid biosynthesis					5	5	5	26.1	26.1	26.1	27.6	0	50.571	57418000	22	0.0929878	0.0971816	-0.374866	-1.38509	Q7VUA3	Q7VUA3	Enoyl-[acyl-carrier-protein] reductase [NADH] OS	fabI
22.9629	22.7279	22.625	22.6388	22.8349	22.4817	NenĂ­ ÄŤĂ­slo	cellular macromolecule metabolic process;cellular metabolic process;cellular nitrogen compound metabolic process;cellular process;DNA conformation change;DNA metabolic process;DNA topological change;macromolecule metabolic process;metabolic process;nitrogen compound metabolic process;nucleic acid metabolic process;nucleobase-containing compound metabolic process;primary metabolic process	binding;catalytic activity;DNA binding;DNA topoisomerase activity;DNA topoisomerase type I activity;isomerase activity;nucleic acid binding			Topoisom_bac;Toprim;Toprim_Crpt				5	5	5	9.9	9.9	9.9	96.532	0	15.439	61594000	18	0.44802	0.60965	-0.120133	-0.494457	Q7VSG5	Q7VSG5	DNA topoisomerase OS	topB
NaN	22.3112	NaN	22.6392	NaN	22.296	NenĂ­ ÄŤĂ­slo	cellular metabolic process;cellular nitrogen compound metabolic process;cellular process;metabolic process;nitrogen compound metabolic process;nucleobase-containing compound metabolic process;nucleobase-containing small molecule metabolic process;nucleoside metabolic process;primary metabolic process;small molecule metabolic process	catalytic activity;transferase activity			Pribosyltran				3	3	3	26.3	26.3	26.3	20.486	0	18.583	48102000	7	NenĂ­ ÄŤĂ­slo	1	0	NenĂ­ ÄŤĂ­slo	Q7VWM2	Q7VWM2	Putative transferase OS	BP2187
22.5424	23.0321	22.9357	22.6435	22.9412	22.9692	NenĂ­ ÄŤĂ­slo	amine metabolic process;biosynthetic process;carboxylic acid metabolic process;cellular amine metabolic process;cellular amino acid metabolic process;cellular biosynthetic process;cellular ketone metabolic process;cellular metabolic process;cellular nitrogen compound biosynthetic process;cellular nitrogen compound metabolic process;cellular process;'de novo' IMP biosynthetic process;glutamine fam…	adenyl nucleotide binding;adenyl ribonucleotide binding;ATP binding;binding;carbon-nitrogen ligase activity, with glutamine as amido-N-donor;catalytic activity;cation binding;ion binding;ligase activity;ligase activity, forming carbon-nitrogen bonds;metal ion binding;nucleotide binding;phosphoribosylformylglycinamidine synthase activity;purine nucleotide binding;purine ribonucleoside triphosphate…	cell part;cytoplasm;intracellular part	Purine metabolism	AIRS;AIRS_C				11	11	11	14.9	14.9	14.9	144.83	0	62.095	67343000	25	0.940205	0.955571	0.0145664	0.0515692	Q7VVJ1	Q7VVJ1	Phosphoribosylformylglycinamidine synthase OS	purL
23.1987	22.7969	22.841	22.6526	22.7117	NaN	NenĂ­ ÄŤĂ­slo	amine biosynthetic process;amine metabolic process;aromatic compound biosynthetic process;aspartate family amino acid biosynthetic process;aspartate family amino acid metabolic process;biosynthetic process;carboxylic acid biosynthetic process;carboxylic acid metabolic process;cellular amine metabolic process;cellular amino acid biosynthetic process;cellular amino acid metabolic process;cellular a…	catalytic activity;cyclohydrolase activity;hydrolase activity;hydrolase activity, acting on carbon-nitrogen (but not peptide) bonds;hydrolase activity, acting on carbon-nitrogen (but not peptide) bonds, in cyclic amidines;methenyltetrahydrofolate cyclohydrolase activity;methylenetetrahydrofolate dehydrogenase (NADP+) activity;oxidoreductase activity;oxidoreductase activity, acting on the CH-NH gr…		Carbon fixation pathways in prokaryotes;One carbon pool by folate	THF_DHG_CYH;THF_DHG_CYH_C				2	2	2	10.6	10.6	10.6	29.489	0	20.478	58588000	10	0.210189	0.256802	-0.263383	-0.991231	Q7VZC8	Q7VZC8	Bifunctional protein FolD 1 OS	folD1
22.4664	22.553	22.5346	22.6614	22.8572	22.5852	NenĂ­ ÄŤĂ­slo	carbohydrate metabolic process;catabolic process;cellular carbohydrate metabolic process;cellular lipid metabolic process;cellular metabolic process;cellular process;dephosphorylation;glycerolipid metabolic process;glycerophospholipid metabolic process;inositol phosphate catabolic process;inositol phosphate dephosphorylation;inositol phosphate metabolic process;lipid metabolic process;lipid modif…	catalytic activity;hydrolase activity;hydrolase activity, acting on ester bonds;inositol monophosphate phosphatase activity;inositol or phosphatidylinositol phosphatase activity;inositol phosphate phosphatase activity;phosphatase activity;phosphoric ester hydrolase activity		Inositol phosphate metabolism;Phosphatidylinositol signaling system;Streptomycin biosynthesis	Inositol_P				3	3	3	14.8	14.8	14.8	35.506	0	66.264	56663000	12	0.0978293	0.233533	0.183267	0.98964	Q7VV74	Q7VV74	Inositol monophosphatase-family protein OS	BP2813
NaN	22.6823	22.5499	22.6675	23.1863	22.9201	NenĂ­ ÄŤĂ­slo									4	4	4	29.8	29.8	29.8	26.639	0	23.985	59946000	17	0.21982	0.232975	0.308533	1.02994	Q7VUW1	Q7VUW1	Putative integral membrane protein OS	BP2959
22.7857	22.7724	22.8396	22.6675	NaN	22.3361	NenĂ­ ÄŤĂ­slo		catalytic activity;oxidoreductase activity;oxidoreductase activity, acting on the aldehyde or oxo group of donors;oxidoreductase activity, acting on the aldehyde or oxo group of donors, disulfide as acceptor;pyruvate dehydrogenase (acetyl-transferring) activity;pyruvate dehydrogenase activity		Butanoate metabolism;Citrate cycle (TCA cycle);Glycolysis / Gluconeogenesis;Pyruvate metabolism;Valine, leucine and isoleucine biosynthesis	Transketolase_N				9	9	9	13.8	13.8	13.8	100.77	0	33.064	47053000	22	0.0998899	0.133081	-0.297434	-1.31421	Q7VZC5	Q7VZC5	Pyruvate dehydrogenase E1 component OS	aceE
23.1972	23.4253	NaN	22.6866	NaN	23.3565	NenĂ­ ÄŤĂ­slo	biosynthetic process;cellular biosynthetic process;cellular macromolecule biosynthetic process;cellular macromolecule metabolic process;cellular metabolic process;cellular nitrogen compound metabolic process;cellular process;DNA metabolic process;DNA replication;macromolecule biosynthetic process;macromolecule metabolic process;metabolic process;nitrogen compound metabolic process;nucleic acid me…	binding;catalytic activity;DNA binding;DNA polymerase activity;DNA-directed DNA polymerase activity;nucleic acid binding;nucleotidyltransferase activity;transferase activity;transferase activity, transferring phosphorus-containing groups			PHP				5	5	5	41.6	41.6	41.6	30.053	0	28.934	65856000	20	0.498969	0.52759	-0.289701	-0.638339	Q7VZ25	Q7VZ25	Uncharacterized protein OS	BP1116
NaN	NaN	22.4151	22.691	22.3887	22.523	NenĂ­ ÄŤĂ­slo									4	4	4	50.9	50.9	50.9	18.198	0	23.485	43905000	7	NenĂ­ ÄŤĂ­slo	1	0	NenĂ­ ÄŤĂ­slo	Q7W0E9	Q7W0E9	Uncharacterized protein OS	BP0189
22.6084	22.191	22.1288	22.6921	22.6173	22.8677	NenĂ­ ÄŤĂ­slo	amine biosynthetic process;amine metabolic process;aspartate family amino acid biosynthetic process;aspartate family amino acid metabolic process;biosynthetic process;carboxylic acid biosynthetic process;carboxylic acid metabolic process;cellular amine metabolic process;cellular amino acid biosynthetic process;cellular amino acid metabolic process;cellular biosynthetic process;cellular ketone met…	amino-acid racemase activity;catalytic activity;diaminopimelate epimerase activity;isomerase activity;racemase and epimerase activity;racemase and epimerase activity, acting on amino acids and derivatives	cell part;cytoplasm;intracellular part	Lysine biosynthesis	DAP_epimerase				5	5	5	41.9	41.9	41.9	32.767	0	25.414	51721000	14	0.0682175	0.0678293	0.4163	1.55412	Q7VUL2	Q7VUL2	Diaminopimelate epimerase OS	dapF
23.0127	22.8699	22.8444	22.7005	NaN	22.6225	NenĂ­ ÄŤĂ­slo			cell part;membrane		VacJ				3	3	3	18.3	18.3	18.3	28.095	0	21.026	54678000	11	0.0436339	0.106706	-0.2475	-1.42574	Q7VSZ7	Q7VSZ7	Putative lipoprotein OS	BP3760
22.4758	21.981	21.6611	22.7022	NaN	22.284	NenĂ­ ÄŤĂ­slo	aromatic compound biosynthetic process;biosynthetic process;cellular aromatic compound metabolic process;cellular biosynthetic process;cellular metabolic process;cellular nitrogen compound biosynthetic process;cellular nitrogen compound metabolic process;cellular process;coenzyme biosynthetic process;coenzyme metabolic process;cofactor biosynthetic process;cofactor metabolic process;heterocycle b…	binding;catalytic activity;cation binding;ion binding;magnesium ion binding;metal ion binding;thiamine-phosphate diphosphorylase activity;transferase activity;transferase activity, transferring alkyl or aryl (other than methyl) groups		Thiamine metabolism	TMP-TENI				2	2	2	14.3	14.3	14.3	22.342	0	30.228	36283000	12	0.278028	0.23449	0.4538	1.02356	Q7W049	Q7W049	Thiamine-phosphate synthase OS	thiE
22.5446	22.6136	22.827	22.7197	23.1178	23.427	NenĂ­ ÄŤĂ­slo	catabolic process;cell division;cellular process;macromolecule catabolic process;macromolecule metabolic process;metabolic process;primary metabolic process;protein catabolic process;protein metabolic process	adenyl nucleotide binding;adenyl ribonucleotide binding;ATP binding;ATPase activity;binding;catalytic activity;cation binding;endopeptidase activity;hydrolase activity;hydrolase activity, acting on acid anhydrides;hydrolase activity, acting on acid anhydrides, in phosphorus-containing anhydrides;ion binding;metal ion binding;metalloendopeptidase activity;metallopeptidase activity;nucleoside-triph…	cell part;integral to membrane;intrinsic to membrane;membrane;membrane part;plasma membrane		AAA;FtsH_ext;Peptidase_M41				8	8	8	16.2	16.2	16.2	69.002	0	92.88	73214000	24	0.126716	0.111426	0.426434	1.32572	Q7VZ57	Q7VZ57	ATP-dependent zinc metalloprotease FtsH OS	ftsH
22.1482	22.5956	NaN	22.7268	22.9088	23.4383	NenĂ­ ÄŤĂ­slo	alcohol biosynthetic process;alcohol catabolic process;alcohol metabolic process;biosynthetic process;carbohydrate biosynthetic process;carbohydrate catabolic process;carbohydrate metabolic process;catabolic process;cellular biosynthetic process;cellular carbohydrate biosynthetic process;cellular carbohydrate catabolic process;cellular carbohydrate metabolic process;cellular metabolic process;cel…	catalytic activity;glucose-6-phosphate isomerase activity;intramolecular oxidoreductase activity;intramolecular oxidoreductase activity, interconverting aldoses and ketoses;isomerase activity	cell part;cytoplasm;intracellular part	Amino sugar and nucleotide sugar metabolism;Glycolysis / Gluconeogenesis;Pentose phosphate pathway;Starch and sucrose metabolism	PGI				11	11	11	32.2	32.2	32.2	57.163	0	74.165	52153000	27	0.135742	0.0848415	0.652734	1.54666	Q7VUF4	Q7VUF4	Glucose-6-phosphate isomerase OS	pgi
23.8041	22.8391	22.6053	22.7297	23.5452	23.0689	NenĂ­ ÄŤĂ­slo	aromatic compound biosynthetic process;biosynthetic process;cellular aromatic compound metabolic process;cellular biosynthetic process;cellular metabolic process;cellular nitrogen compound biosynthetic process;cellular nitrogen compound metabolic process;cellular process;coenzyme biosynthetic process;coenzyme metabolic process;cofactor biosynthetic process;cofactor metabolic process;heterocycle b…				MoCF_biosynth;MoeA_C;MoeA_N				6	6	6	35.7	35.7	35.7	42.578	0	69.628	80140000	14	0.945482	0.95429	0.0317663	0.0592075	Q7VVG2	Q7VVG2	Molybdopterin cofactor biosynthesis protein OS	moeA
22.2592	22.489	22.607	22.7377	22.8141	22.5157	NenĂ­ ÄŤĂ­slo					MCE				2	2	2	4.7	4.7	4.7	60.158	0	38.966	55320000	7	0.155264	0.226734	0.237433	1.007	Q7VVC6	Q7VVC6	Putative membrane protein OS	BP2751
22.7111	22.8263	NaN	22.7557	NaN	22.9432	NenĂ­ ÄŤĂ­slo					Abhydrolase_5				4	4	4	26.2	26.2	26.2	33.144	0	21.739	45650000	12	0.539394	0.721311	0.0807495	0.384465	Q7VU37	Q7VU37	Uncharacterized protein OS	BP3296
23.5379	22.5394	22.3929	22.757	22.6361	22.3315	NenĂ­ ÄŤĂ­slo					Phasin_2				7	7	7	62.5	62.5	62.5	19.831	0	88.432	54748000	27	0.550149	0.587958	-0.248534	-0.516308	Q7VTS0	Q7VTS0	Uncharacterized protein OS	BP3441
22.7332	22.5446	22.8583	22.7656	22.948	22.1325	NenĂ­ ÄŤĂ­slo					DUF4377;META				3	3	3	12.9	12.9	12.9	28.449	0	14.884	57159000	14	0.732206	0.805603	-0.0966663	-0.266011	Q7W0F9	Q7W0F9	Putative lipoprotein OS	BP0178
21.3923	21.3374	NaN	22.7716	21.9469	21.8976	NenĂ­ ÄŤĂ­slo		carbon-nitrogen ligase activity, with glutamine as amido-N-donor;catalytic activity;ligase activity;ligase activity, forming carbon-nitrogen bonds		Aminoacyl-tRNA biosynthesis	Amidase				6	6	6	21.6	21.6	21.6	45.93	0	23.195	31267000	12	0.105651	0.0563541	0.840517	1.80161	Q7VXB6	Q7VXB6	Putative amidase OS	BP1874
NaN	22.4837	22.4292	22.7795	22.2829	22.2851	NenĂ­ ÄŤĂ­slo		binding;nucleic acid binding;RNA binding;translation factor activity, nucleic acid binding;translation initiation factor activity	cell part;cytoplasm;intracellular part		IF3_C;IF3_N				3	3	3	25.6	25.6	25.6	18.749	0	26.74	49223000	9	0.975012	0.970798	-0.00728289	-0.0231795	Q7VY63	Q7VY63	Translation initiation factor IF-3 OS	infC
22.7173	22.3817	22.474	22.7831	22.8657	22.7699	NenĂ­ ÄŤĂ­slo	biosynthetic process;carboxylic acid biosynthetic process;carboxylic acid metabolic process;cellular biosynthetic process;cellular ketone metabolic process;cellular lipid metabolic process;cellular metabolic process;cellular process;fatty acid biosynthetic process;fatty acid metabolic process;glycolipid biosynthetic process;glycolipid metabolic process;lipid A biosynthetic process;lipid A metabol…	3-hydroxyacyl-[acyl-carrier-protein] dehydratase activity;3-hydroxyoctanoyl-[acyl-carrier-protein] dehydratase activity;carbon-oxygen lyase activity;catalytic activity;hydro-lyase activity;lyase activity	cell part;cytoplasm;intracellular part	Fatty acid biosynthesis	FabA				3	3	3	19.9	19.9	19.9	16.753	0	12.156	57292000	13	0.0542103	0.0969437	0.281899	1.37857	Q7VYB9	Q7VYB9	3-hydroxyacyl-[acyl-carrier-protein] dehydratase FabZ OS	fabZ
22.687	NaN	NaN	22.7962	22.9367	23.0402	NenĂ­ ÄŤĂ­slo	alcohol catabolic process;alcohol metabolic process;amine catabolic process;amine metabolic process;branched chain family amino acid catabolic process;branched chain family amino acid metabolic process;carbohydrate catabolic process;carbohydrate metabolic process;carboxylic acid catabolic process;carboxylic acid metabolic process;catabolic process;cellular amine metabolic process;cellular amino a…	3-hydroxyisobutyrate dehydrogenase activity;binding;catalytic activity;coenzyme binding;cofactor binding;NAD binding;nucleotide binding;oxidoreductase activity;oxidoreductase activity, acting on CH-OH group of donors;oxidoreductase activity, acting on the CH-OH group of donors, NAD or NADP as acceptor;phosphogluconate dehydrogenase (decarboxylating) activity		Valine, leucine and isoleucine degradation	NAD_binding_11;NAD_binding_2				7	7	7	45.5	45.5	45.5	29.662	0	26.047	53762000	14	NenĂ­ ÄŤĂ­slo	1	0	NenĂ­ ÄŤĂ­slo	Q7VYA3	Q7VYA3	3-hydroxyisobutyrate dehydrogenase OS	mmsB
22.0593	21.7471	22.1193	22.7981	22.5804	22.1563	NenĂ­ ÄŤĂ­slo		catalytic activity;cis-trans isomerase activity;isomerase activity;peptidyl-prolyl cis-trans isomerase activity			Rotamase				8	8	8	22.9	22.9	22.9	70.41	0	30.411	47215000	13	0.0721745	0.0563909	0.536366	1.67117	Q7VXL9	Q7VXL9	Peptidylprolyl isomerase OS	ppiD
22.3034	22.7787	NaN	22.8028	NaN	22.7438	NenĂ­ ÄŤĂ­slo		adenyl nucleotide binding;adenyl ribonucleotide binding;ATP binding;binding;catalytic activity;kinase activity;nucleotide binding;phosphomethylpyrimidine kinase activity;phosphotransferase activity, phosphate group as acceptor;purine nucleotide binding;purine ribonucleoside triphosphate binding;purine ribonucleotide binding;ribonucleotide binding;transferase activity;transferase activity, transfe…		Thiamine metabolism	Phos_pyr_kin				4	4	4	32.3	32.3	32.3	29.144	0	35.348	47891000	15	0.434438	0.494836	0.232249	0.684145	Q7W048	Q7W048	Phosphomethylpyrimidine kinase OS	thiD
22.9558	23.5148	23.2511	22.8127	23.0097	23.0689	NenĂ­ ÄŤĂ­slo		catalytic activity;oxidoreductase activity;oxidoreductase activity, acting on the aldehyde or oxo group of donors;oxidoreductase activity, acting on the aldehyde or oxo group of donors, NAD or NADP as acceptor			Aldedh				7	7	7	29.5	29.5	29.5	51.65	0	65.94	87525000	16	0.197052	0.233342	-0.2768	-0.991873	Q7VTC2	Q7VTC2	Putative aldehyde dehydrogenase OS	BP3624
23.4876	24.2127	23.3012	22.8319	23.6239	23.441	NenĂ­ ÄŤĂ­slo									2	2	2	43.4	43.4	43.4	11.086	0	40.905	109570000	17	0.372341	0.371348	-0.368234	-0.788681	Q7VXJ2	Q7VXJ2	Uncharacterized protein OS	BP1769
22.9987	23.1316	22.8914	22.847	22.7476	22.6498	NenĂ­ ÄŤĂ­slo	amine biosynthetic process;amine metabolic process;biosynthetic process;branched chain family amino acid biosynthetic process;branched chain family amino acid metabolic process;carboxylic acid biosynthetic process;carboxylic acid metabolic process;cellular amine metabolic process;cellular amino acid biosynthetic process;cellular amino acid metabolic process;cellular biosynthetic process;cellular …	ammonia-lyase activity;binding;carbon-nitrogen lyase activity;catalytic activity;cofactor binding;L-threonine ammonia-lyase activity;lyase activity;pyridoxal phosphate binding;vitamin B6 binding;vitamin binding		Glycine, serine and threonine metabolism;Valine, leucine and isoleucine biosynthesis	PALP;Thr_dehydrat_C				12	12	12	35.5	35.5	35.5	55.361	0	46.122	69481000	27	0.0447977	0.100384	-0.259099	-1.365	Q7W0I4	Q7W0I4	L-threonine dehydratase OS	ilvA
22.69	23.0372	22.5227	22.8543	22.5112	22.898	NenĂ­ ÄŤĂ­slo		catalytic activity;hydrolase activity		Phenylalanine metabolism	M20_dimer;Peptidase_M20				8	8	8	37.5	37.5	37.5	42.465	0	41.182	61368000	22	0.982542	0.975404	0.00453313	0.0153811	Q7VUP2	Q7VUP2	Putative hydrolase OS	BP3036
22.441	22.0665	21.2795	22.8606	21.5145	22.6762	NenĂ­ ÄŤĂ­slo	amine biosynthetic process;amine metabolic process;biosynthetic process;carboxylic acid biosynthetic process;carboxylic acid metabolic process;cellular amine metabolic process;cellular amino acid biosynthetic process;cellular amino acid metabolic process;cellular biosynthetic process;cellular ketone metabolic process;cellular metabolic process;cellular modified amino acid biosynthetic process;cel…	3-methyl-2-oxobutanoate hydroxymethyltransferase activity;binding;catalytic activity;cation binding;hydroxymethyl-, formyl- and related transferase activity;ion binding;metal ion binding;transferase activity;transferase activity, transferring one-carbon groups	cell part;cytoplasm;intracellular part	Pantothenate and CoA biosynthesis	Pantoate_transf				4	4	4	20.1	20.1	20.1	29.188	0	36.282	47919000	22	0.480894	0.468953	0.421434	0.655577	Q7VV53	Q7VV53	3-methyl-2-oxobutanoate hydroxymethyltransferase OS	panB
23.092	22.5167	22.8691	22.8766	NaN	22.7841	NenĂ­ ÄŤĂ­slo				Peroxisome	PhyH				5	5	5	37	37	37	28.174	0	63.903	58850000	15	0.985172	0.974926	0.00441647	0.0138475	Q7VTD9	Q7VTD9	Uncharacterized protein OS	BP3605
22.8594	22.775	NaN	22.8777	22.7326	22.9171	NenĂ­ ÄŤĂ­slo		catalytic activity;dioxygenase activity;oxidoreductase activity			Glyoxalase_2				5	5	5	51.7	51.7	51.7	15.646	0	43.496	64436000	12	0.769956	0.88913	0.0252673	0.14119	Q79H37	Q79H37	Probable dioxygenase OS	BP0153
22.3978	22.6682	22.0976	22.8865	23.1344	22.5504	NenĂ­ ÄŤĂ­slo	alcohol metabolic process;biosynthetic process;carbohydrate metabolic process;carboxylic acid metabolic process;cellular aldehyde metabolic process;cellular biosynthetic process;cellular carbohydrate metabolic process;cellular ketone metabolic process;cellular lipid metabolic process;cellular metabolic process;cellular process;glyceraldehyde-3-phosphate metabolic process;isopentenyl diphosphate b…	2-C-methyl-D-erythritol 2,4-cyclodiphosphate synthase activity;binding;catalytic activity;cation binding;ion binding;lyase activity;metal ion binding;phosphorus-oxygen lyase activity		Terpenoid backbone biosynthesis	YgbB				6	6	6	56.8	56.8	56.8	16.568	0	38.785	59055000	25	0.117918	0.0960222	0.469233	1.39566	Q7VZN1	Q7VZN1	2-C-methyl-D-erythritol 2,4-cyclodiphosphate synthase OS	ispF
22.7714	23.1668	22.5614	22.8926	22.7529	23.0155	NenĂ­ ÄŤĂ­slo	amine biosynthetic process;amine metabolic process;aromatic amino acid family biosynthetic process;aromatic amino acid family metabolic process;aromatic compound biosynthetic process;biosynthetic process;carboxylic acid biosynthetic process;carboxylic acid metabolic process;cellular amine metabolic process;cellular amino acid biosynthetic process;cellular amino acid metabolic process;cellular aro…	catalytic activity;intramolecular oxidoreductase activity;intramolecular oxidoreductase activity, interconverting aldoses and ketoses;isomerase activity;phosphoribosylanthranilate isomerase activity		Phenylalanine, tyrosine and tryptophan biosynthesis	PRAI				3	3	3	28	28	28	22.896	0	60.945	66268000	20	0.794259	0.863188	0.0537993	0.183611	Q7VY68	Q7VY68	N-(5-phosphoribosyl)anthranilate isomerase OS	trpF
23.5123	22.9804	23.2136	22.8936	23.0711	23.0931	NenĂ­ ÄŤĂ­slo	biosynthetic process;cellular biosynthetic process;cellular macromolecule biosynthetic process;cellular macromolecule metabolic process;cellular metabolic process;cellular nitrogen compound metabolic process;cellular process;DNA metabolic process;DNA replication;macromolecule biosynthetic process;macromolecule metabolic process;metabolic process;nitrogen compound metabolic process;nucleic acid me…	adenyl nucleotide binding;adenyl ribonucleotide binding;ATP binding;binding;catalytic activity;nucleotide binding;oxidoreductase activity;oxidoreductase activity, acting on CH or CH2 groups;oxidoreductase activity, acting on CH or CH2 groups, disulfide as acceptor;purine nucleotide binding;purine ribonucleoside triphosphate binding;purine ribonucleotide binding;ribonucleoside-diphosphate reductas…		Purine metabolism;Pyrimidine metabolism	ATP-cone;Ribonuc_red_lgC;Ribonuc_red_lgN				11	11	11	18.5	18.5	18.5	107.94	0	109.91	78393000	31	0.263702	0.354692	-0.216167	-0.811482	Q7VUU1	Q7VUU1	Ribonucleoside-diphosphate reductase OS	nrdA
22.2534	NaN	NaN	22.9086	NaN	22.6698	NenĂ­ ÄŤĂ­slo	biological regulation;biosynthetic process;cellular biosynthetic process;cellular macromolecule biosynthetic process;cellular macromolecule metabolic process;cellular metabolic process;cellular nitrogen compound metabolic process;cellular process;macromolecule biosynthetic process;macromolecule metabolic process;metabolic process;negative regulation of biological process;negative regulation of bi…	adenyl nucleotide binding;adenyl ribonucleotide binding;ATP binding;binding;cation binding;DNA binding;ion binding;metal ion binding;nucleic acid binding;nucleotide binding;purine nucleotide binding;purine ribonucleoside triphosphate binding;purine ribonucleotide binding;ribonucleotide binding;transition metal ion binding;zinc ion binding			ATP-cone				2	2	2	18.1	18.1	18.1	18.111	0	13.186	41718000	7	NenĂ­ ÄŤĂ­slo	1	0	NenĂ­ ÄŤĂ­slo	Q7VUW8	Q7VUW8	Transcriptional repressor NrdR OS	nrdR
22.5962	22.498	NaN	22.9257	22.4637	22.6405	NenĂ­ ÄŤĂ­slo	carbohydrate metabolic process;metabolic process;primary metabolic process	binding;catalytic activity;coenzyme binding;cofactor binding;isomerase activity;racemase and epimerase activity;racemase and epimerase activity, acting on carbohydrates and derivatives		Amino sugar and nucleotide sugar metabolism;Galactose metabolism	Epimerase				6	6	6	20.5	20.5	20.5	37.384	0	20.878	50485000	11	0.518491	0.643116	0.129532	0.466679	Q7TTK0	Q7TTK0	Capsular polysaccharide biosynthesis protein OS	wbpP
23.2737	23.3936	23.0369	22.9361	23.0242	23.329	NenĂ­ ÄŤĂ­slo	acetyl-CoA catabolic process;acetyl-CoA metabolic process;catabolic process;cellular catabolic process;cellular metabolic process;cellular process;coenzyme catabolic process;coenzyme metabolic process;cofactor catabolic process;cofactor metabolic process;electron transport chain;generation of precursor metabolites and energy;metabolic process;oxidation-reduction process;tricarboxylic acid cycle	binding;catalytic activity;coenzyme binding;cofactor binding;flavin adenine dinucleotide binding;oxidoreductase activity;oxidoreductase activity, acting on the CH-CH group of donors;succinate dehydrogenase activity		Butanoate metabolism;Carbon fixation pathways in prokaryotes;Citrate cycle (TCA cycle);Oxidative phosphorylation;Toluene degradation	FAD_binding_2;Succ_DH_flav_C				5	5	5	16.2	16.2	16.2	64.855	0	54.82	79837000	17	0.432397	0.575159	-0.1383	-0.53482	Q7VWA1	Q7VWA1	Succinate dehydrogenase flavoprotein subunit OS	sdhA
22.5137	21.9606	NaN	22.9603	NaN	22.2183	NenĂ­ ÄŤĂ­slo	establishment of localization;transport				TonB_C				6	6	6	30.1	30.1	30.1	32.7	0	17.751	46048000	11	0.52613	0.535204	0.35215	0.625786	Q7VUS2	Q7VUS2	Putative membrane protein OS	BP3003
22.2234	22.2164	22.2528	22.9633	22.1346	22.469	NenĂ­ ÄŤĂ­slo	biosynthetic process;cellular biosynthetic process;cellular macromolecule biosynthetic process;cellular macromolecule metabolic process;cellular metabolic process;cellular nitrogen compound metabolic process;cellular process;macromolecule biosynthetic process;macromolecule metabolic process;metabolic process;nitrogen compound metabolic process;nucleic acid metabolic process;nucleobase-containing …	binding;DNA binding;nucleic acid binding;nucleic acid binding transcription factor activity;sequence-specific DNA binding transcription factor activity			FCD;GntR				5	5	5	27.9	27.9	27.9	26.172	0	39.364	47949000	21	0.293082	0.322584	0.291433	0.854735	Q7VSP7	Q7VSP7	GntR-family transcription regulator OS	BP0356
23.081	23.5637	23.7185	22.9717	23.6494	23.1666	NenĂ­ ÄŤĂ­slo				Porphyrin and chlorophyll metabolism	Cob_adeno_trans				3	3	3	21.5	21.5	21.5	19.904	0	69.568	97848000	15	0.528481	0.59607	-0.191833	-0.507144	Q7VUJ7	Q7VUJ7	Uncharacterized protein OS	BP3090
22.9703	22.7648	NaN	22.9785	21.8774	22.53	NenĂ­ ÄŤĂ­slo	cellular macromolecule metabolic process;cellular metabolic process;cellular process;cellular protein metabolic process;macromolecule metabolic process;macromolecule modification;metabolic process;primary metabolic process;protein initiator methionine removal;protein metabolic process;protein modification process	aminopeptidase activity;binding;catalytic activity;cation binding;exopeptidase activity;hydrolase activity;ion binding;metal ion binding;metalloaminopeptidase activity;metalloexopeptidase activity;metallopeptidase activity;peptidase activity;peptidase activity, acting on L-amino acid peptides			Peptidase_M24				7	7	7	40.3	40.3	40.3	29.708	0	38.846	50478000	26	0.40519	0.390395	-0.405583	-0.78035	Q7VYD1	Q7VYD1	Methionine aminopeptidase OS	map
NaN	22.6709	NaN	22.9787	22.2315	NaN	NenĂ­ ÄŤĂ­slo					Trm112p				2	2	2	37.1	37.1	37.1	6.8108	0	7.275	57902000	3	NenĂ­ ÄŤĂ­slo	1	0	NenĂ­ ÄŤĂ­slo	Q7VVB1	Q7VVB1	UPF0434 protein BP2767 OS	BP2767
NaN	22.9929	22.7497	22.9835	22.8973	23.0301	NenĂ­ ÄŤĂ­slo		binding;catalytic activity;cation binding;ion binding;metal ion binding			MR_MLE				7	7	7	24	24	24	41.877	0	57.83	65233000	20	0.409848	0.625014	0.0989993	0.486201	Q7VYH9	Q7VYH9	Putative mandelate racemase OS	BP1359
23.0437	23.7787	23.265	22.9958	22.7262	22.9749	NenĂ­ ÄŤĂ­slo	biosynthetic process;cellular aromatic compound metabolic process;cellular biosynthetic process;cellular metabolic process;cellular nitrogen compound biosynthetic process;cellular nitrogen compound metabolic process;cellular process;cofactor biosynthetic process;cofactor metabolic process;heterocycle biosynthetic process;heterocycle metabolic process;metabolic process;nitrogen compound metabolic …	binding;catalytic activity;cofactor binding;glutamate-1-semialdehyde 2,1-aminomutase activity;intramolecular transferase activity;intramolecular transferase activity, transferring amino groups;isomerase activity;pyridoxal phosphate binding;transaminase activity;transferase activity;transferase activity, transferring nitrogenous groups;vitamin B6 binding;vitamin binding	cell part;cytoplasm;intracellular part	Porphyrin and chlorophyll metabolism	Aminotran_3				10	10	10	46.8	46.8	46.8	44.844	0	77.614	82032000	29	0.119032	0.0974457	-0.4635	-1.38652	Q7W050	Q7W050	Glutamate-1-semialdehyde 2,1-aminomutase OS	hemL
23.6113	23.4406	22.9194	22.9971	23.0635	22.9916	NenĂ­ ÄŤĂ­slo	amine biosynthetic process;amine metabolic process;aspartate family amino acid biosynthetic process;aspartate family amino acid metabolic process;biosynthetic process;carboxylic acid biosynthetic process;carboxylic acid metabolic process;cellular amine metabolic process;cellular amino acid biosynthetic process;cellular amino acid metabolic process;cellular biosynthetic process;cellular ketone met…	binding;catalytic activity;coenzyme binding;cofactor binding;dihydrodipicolinate reductase activity;NAD binding;NADP binding;NADPH binding;nucleotide binding;oxidoreductase activity;oxidoreductase activity, acting on CH or CH2 groups;oxidoreductase activity, acting on CH or CH2 groups, NAD or NADP as acceptor;oxidoreductase activity, acting on the CH-CH group of donors;oxidoreductase activity, ac…	cell part;cytoplasm;intracellular part	Lysine biosynthesis	DapB_C;DapB_N				5	5	5	28.6	28.6	28.6	28.328	0	42.807	84181000	25	0.217245	0.233782	-0.306366	-0.990257	Q9X6Y9	Q9X6Y9	4-hydroxy-tetrahydrodipicolinate reductase OS	dapB
23.84	23.2517	23.3941	23.0006	23.4437	22.9199	NenĂ­ ÄŤĂ­slo			cell part;external encapsulating structure part;outer membrane-bounded periplasmic space;periplasmic space		TctC				6	6	6	36.4	36.4	36.4	34.637	0	45.054	87009000	29	0.19525	0.186562	-0.373866	-1.09751	Q7VUA0	Q7VUA0	Putative exported protein OS	BP3219
22.6003	22.6901	22.337	23.0028	22.3828	22.8055	NenĂ­ ÄŤĂ­slo		binding;catalytic activity;cation binding;coenzyme binding;cofactor binding;ion binding;magnesium ion binding;metal ion binding;NAD binding;nucleotide binding;oxidoreductase activity;oxidoreductase activity, acting on CH-OH group of donors;oxidoreductase activity, acting on the CH-OH group of donors, NAD or NADP as acceptor;tartrate dehydrogenase activity		Butanoate metabolism;Glyoxylate and dicarboxylate metabolism	Iso_dh				8	8	8	25.9	25.9	25.9	38.9	0	42.382	59119000	20	0.424223	0.511231	0.1879	0.603491	Q7VWG5	Q7VWG5	Tartrate dehydrogenase OS	BP2291
23.2443	23.3009	23.0087	23.0124	23.1651	22.9155	NenĂ­ ÄŤĂ­slo	amine biosynthetic process;amine metabolic process;aromatic amino acid family biosynthetic process;aromatic amino acid family metabolic process;aromatic compound biosynthetic process;biosynthetic process;carboxylic acid biosynthetic process;carboxylic acid metabolic process;cellular amine metabolic process;cellular amino acid biosynthetic process;cellular amino acid metabolic process;cellular aro…	binding;catalytic activity;coenzyme binding;cofactor binding;NADP binding;nucleotide binding;oxidoreductase activity;oxidoreductase activity, acting on CH-OH group of donors;oxidoreductase activity, acting on the CH-OH group of donors, NAD or NADP as acceptor;shikimate 3-dehydrogenase (NADP+) activity		Phenylalanine, tyrosine and tryptophan biosynthesis	Shikimate_DH;Shikimate_dh_N				6	6	6	26.8	26.8	26.8	29.517	0	32.088	84191000	18	0.253386	0.417543	-0.153633	-0.713732	Q7VUS1	Q7VUS1	Shikimate dehydrogenase (NADP(+)) OS	aroE
22.2829	22.4857	22.8184	23.0126	22.6982	23.2319	NenĂ­ ÄŤĂ­slo					DUF615				2	2	2	13.1	13.1	13.1	21.001	0	30.266	65523000	13	0.109058	0.0927667	0.4519	1.41266	Q7VUV5	Q7VUV5	UPF0307 protein BP2965 OS	BP2965
22.8681	22.753	NaN	23.0199	NaN	22.4499	NenĂ­ ÄŤĂ­slo	establishment of localization;gas transport;oxygen transport;transport	binding;cation binding;heme binding;ion binding;iron ion binding;metal ion binding;oxygen binding;tetrapyrrole binding;transition metal ion binding			Bac_globin				4	4	4	36.9	36.9	36.9	16.255	0	20.252	40360000	10	0.819056	0.862873	-0.0756502	-0.193601	Q7VWB0	Q7VWB0	Globin-like protein OS	BP2350
23.0442	23.0076	23.327	23.0392	23.0609	23.1275	NenĂ­ ÄŤĂ­slo	amine metabolic process;aminoglycan biosynthetic process;aminoglycan metabolic process;biological regulation;biosynthetic process;carbohydrate biosynthetic process;carbohydrate metabolic process;cell cycle;cell division;cell wall macromolecule biosynthetic process;cell wall macromolecule metabolic process;cell wall organization;cell wall organization or biogenesis;cellular biosynthetic process;ce…	acid-amino acid ligase activity;adenyl nucleotide binding;adenyl ribonucleotide binding;ATP binding;binding;catalytic activity;ligase activity;ligase activity, forming carbon-nitrogen bonds;nucleotide binding;purine nucleotide binding;purine ribonucleoside triphosphate binding;purine ribonucleotide binding;ribonucleotide binding;tetrahydrofolylpolyglutamate synthase activity;UDP-N-acetylmuramoyla…	cell part;cytoplasm;intracellular part	D-Glutamine and D-glutamate metabolism;Peptidoglycan biosynthesis	Mur_ligase_C;Mur_ligase_M				8	8	8	28.2	28.2	28.2	54.069	0	79.287	78779000	26	0.654372	0.815771	-0.0504004	-0.246627	Q7VUQ1	Q7VUQ1	UDP-N-acetylmuramoylalanine--D-glutamate ligase OS	murD
23.5663	22.9854	22.7691	23.0433	23.1251	23.2931	NenĂ­ ÄŤĂ­slo		catalytic activity;isomerase activity			ECH				7	7	7	46.4	46.4	46.4	27.889	0	43.344	76442000	18	0.859833	0.886555	0.0469004	0.13434	Q7VS27	Q7VS27	Probable enoyl-CoA hydratase/isomerase OS	BP0627
22.8628	22.5961	22.9864	23.1002	22.5093	22.5928	NenĂ­ ÄŤĂ­slo		4 iron, 4 sulfur cluster binding;binding;cation binding;electron carrier activity;ion binding;iron-sulfur cluster binding;metal cluster binding;metal ion binding			DUF3470;Fer4				3	3	3	36.4	36.4	36.4	12.012	0	23.658	61084000	16	0.7286	0.811592	-0.081	-0.255034	Q7VTF8	Q7VTF8	Ferredoxin OS	BP3582
22.6775	NaN	NaN	23.1014	NaN	23.1615	NenĂ­ ÄŤĂ­slo					DUF525				3	3	3	52.7	52.7	52.7	14.609	0	22.793	62854000	13	NenĂ­ ÄŤĂ­slo	1	0	NenĂ­ ÄŤĂ­slo	Q7VU61	Q7VU61	Protein ApaG OS	apaG
23.9984	23.4385	22.1903	23.1036	22.0504	23.8973	NenĂ­ ÄŤĂ­slo	alanyl-tRNA aminoacylation;amine metabolic process;amino acid activation;carboxylic acid metabolic process;cellular amine metabolic process;cellular amino acid metabolic process;cellular ketone metabolic process;cellular macromolecule metabolic process;cellular metabolic process;cellular nitrogen compound metabolic process;cellular process;macromolecule metabolic process;metabolic process;ncRNA m…	adenyl nucleotide binding;adenyl ribonucleotide binding;alanine-tRNA ligase activity;aminoacyl-tRNA ligase activity;ATP binding;binding;catalytic activity;cation binding;ion binding;ligase activity;ligase activity, forming aminoacyl-tRNA and related compounds;ligase activity, forming carbon-oxygen bonds;metal ion binding;nucleic acid binding;nucleotide binding;purine nucleotide binding;purine rib…	cell part;cytoplasm;intracellular part	Aminoacyl-tRNA biosynthesis	DHHA1;tRNA_SAD;tRNA-synt_2c				10	10	10	19.9	19.9	19.9	94.927	0	56.593	84294000	29	0.812102	0.832858	-0.191966	-0.224228	Q7VXE1	Q7VXE1	Alanine--tRNA ligase OS	alaS
23.4741	23.467	22.7565	23.1102	22.9742	22.9744	NenĂ­ ÄŤĂ­slo		carbon-carbon lyase activity;catalytic activity;hydroxymethylglutaryl-CoA lyase activity;lyase activity;oxo-acid-lyase activity		Butanoate metabolism;Geraniol degradation;Peroxisome;Synthesis and degradation of ketone bodies;Valine, leucine and isoleucine degradation	HMGL-like				6	6	6	28.8	28.8	28.8	31.823	0	61.8	79997000	15	0.429128	0.499665	-0.212933	-0.62207	Q7VS85	Q7VS85	Hydroxymethylglutaryl-CoA lyase OS	hmgcL
23.2874	23.1355	22.6514	23.1204	23.2911	23.7818	NenĂ­ ÄŤĂ­slo		bis(5'-nucleosyl)-tetraphosphatase (symmetrical) activity;bis(5'-nucleosyl)-tetraphosphatase activity;catalytic activity;hydrolase activity;hydrolase activity, acting on acid anhydrides;hydrolase activity, acting on acid anhydrides, in phosphorus-containing anhydrides;nucleotide diphosphatase activity;pyrophosphatase activity		Purine metabolism	Metallophos				4	4	4	18.4	18.4	18.4	30.538	0	34.284	86131000	12	0.247656	0.233309	0.373	0.992518	Q7W041	Q7W041	Bis(5-nucleosyl)-tetraphosphatase, symmetrical OS	apaH
23.5984	23.6759	23.7024	23.1352	22.9052	23.6632	NenĂ­ ÄŤĂ­slo	amine catabolic process;amine metabolic process;carboxylic acid catabolic process;carboxylic acid metabolic process;catabolic process;cellular amine metabolic process;cellular amino acid catabolic process;cellular amino acid metabolic process;cellular catabolic process;cellular ketone metabolic process;cellular metabolic process;cellular nitrogen compound metabolic process;cellular process;glycin…	aminomethyltransferase activity;catalytic activity;methyltransferase activity;transaminase activity;transferase activity;transferase activity, transferring nitrogenous groups;transferase activity, transferring one-carbon groups		Glycine, serine and threonine metabolism;Nitrogen metabolism;One carbon pool by folate	GCV_T;GCV_T_C				6	6	6	29	29	29	39.349	0	83.356	98869000	39	0.134326	0.1164	-0.424367	-1.29958	Q7W0E5	Q7W0E5	Aminomethyltransferase OS	gcvT
NaN	22.6586	NaN	23.1445	NaN	23.2495	NenĂ­ ÄŤĂ­slo					DUF330				3	3	3	22.5	22.5	22.5	23.183	0	21.109	42593000	6	NenĂ­ ÄŤĂ­slo	1	0	NenĂ­ ÄŤĂ­slo	Q7VVC7	Q7VVC7	Lipoprotein OS	BP2750
23.1417	22.926	NaN	23.1483	23.0704	23.2093	NenĂ­ ÄŤĂ­slo					MOSC_N				4	4	4	47.7	47.7	47.7	14.212	0	23.107	71382000	8	0.338036	0.568937	0.108816	0.556088	Q7VTP7	Q7VTP7	Uncharacterized protein OS	BP3468
22.412	22.7777	23.2201	23.1602	23.1259	22.9388	NenĂ­ ÄŤĂ­slo	cellular macromolecule metabolic process;cellular metabolic process;cellular nitrogen compound metabolic process;cellular process;cellular response to stimulus;cellular response to stress;DNA metabolic process;DNA repair;macromolecule metabolic process;metabolic process;nitrogen compound metabolic process;nucleic acid metabolic process;nucleobase-containing compound metabolic process;primary meta…	binding;catalytic activity;deoxyribonuclease activity;DNA binding;endonuclease activity;exodeoxyribonuclease activity;exodeoxyribonuclease activity, producing 5'-phosphomonoesters;exodeoxyribonuclease III activity;exonuclease activity;exonuclease activity, active with either ribo- or deoxyribonucleic acids and producing 5'-phosphomonoesters;hydrolase activity;hydrolase activity, acting on ester b…	cell part;intracellular	Base excision repair	Exo_endo_phos				6	6	6	32.7	32.7	32.7	29.402	0	34.532	71262000	18	0.327094	0.370107	0.2717	0.790865	Q7VWT3	Q7VWT3	Putative exodeoxyribonuclease III OS	BP2110
22.7161	22.8597	NaN	23.171	23.1111	22.9545	NenĂ­ ÄŤĂ­slo	amine metabolic process;amino acid activation;arginyl-tRNA aminoacylation;carboxylic acid metabolic process;cellular amine metabolic process;cellular amino acid metabolic process;cellular ketone metabolic process;cellular macromolecule metabolic process;cellular metabolic process;cellular nitrogen compound metabolic process;cellular process;macromolecule metabolic process;metabolic process;ncRNA …	adenyl nucleotide binding;adenyl ribonucleotide binding;aminoacyl-tRNA ligase activity;arginine-tRNA ligase activity;ATP binding;binding;catalytic activity;ligase activity;ligase activity, forming aminoacyl-tRNA and related compounds;ligase activity, forming carbon-oxygen bonds;nucleotide binding;purine nucleotide binding;purine ribonucleoside triphosphate binding;purine ribonucleotide binding;ri…	cell part;cytoplasm;intracellular part	Aminoacyl-tRNA biosynthesis	Arg_tRNA_synt_N;DALR_1;tRNA-synt_1d				8	8	8	24.8	24.8	24.8	61.387	0	57.442	70467000	14	0.0605993	0.0972043	0.290966	1.46193	Q7W0K0	Q7W0K0	Arginine--tRNA ligase OS	argS
22.7152	23.0976	22.246	23.1763	22.4399	22.9006	NenĂ­ ÄŤĂ­slo					TPR_2				4	4	4	46.8	46.8	46.8	12.401	0	83.003	62411000	17	0.664684	0.722162	0.152666	0.357715	Q7VYL5	Q7VYL5	Uncharacterized protein OS	BP1304
23.0936	22.8667	22.5517	23.1809	23.2021	23.5161	NenĂ­ ÄŤĂ­slo	carboxylic acid metabolic process;cellular ketone metabolic process;cellular metabolic process;cellular process;dicarboxylic acid metabolic process;malate metabolic process;metabolic process;organic acid metabolic process;oxoacid metabolic process;small molecule metabolic process	binding;carbon-carbon lyase activity;carboxy-lyase activity;catalytic activity;cation binding;coenzyme binding;cofactor binding;ion binding;lyase activity;malate dehydrogenase (decarboxylating) activity;malate dehydrogenase (oxaloacetate-decarboxylating) (NADP+) activity;malate dehydrogenase activity;malic enzyme activity;manganese ion binding;metal ion binding;NAD binding;nucleotide binding;oxal…	cell part;cytoplasmic part;cytosol;intracellular part	Carbon fixation in photosynthetic organisms;Pyruvate metabolism	malic;Malic_M;PTA_PTB				11	11	11	21.1	21.1	21.1	82.537	0	79.38	88569000	35	0.072573	0.0651692	0.462367	1.5896	Q7VTQ8;Q7VZ68	Q7VTQ8;Q7VZ68	NADP-dependent malic enzyme OS;NADP-dependent malic enzyme OS	maeB
23.755	23.2633	NaN	23.1913	22.7913	23.2549	NenĂ­ ÄŤĂ­slo	barrier septum formation;cellular component assembly;cellular component assembly at cellular level;cellular component organization;cellular component organization at cellular level;cellular component organization or biogenesis;cellular component organization or biogenesis at cellular level;cellular process;cytokinetic process		cell part;cytoplasm;intracellular part		ZapA				5	5	5	58.3	58.3	58.3	11.124	0	88.339	76254000	20	0.199362	0.173928	-0.429983	-1.18764	Q7VUN4	Q7VUN4	Cell division protein ZapA OS	BP3047
23.5783	23.1493	23.0573	23.2391	23.2706	23.0993	NenĂ­ ÄŤĂ­slo	amine metabolic process;carboxylic acid metabolic process;cellular amine metabolic process;cellular amino acid metabolic process;cellular ketone metabolic process;cellular metabolic process;cellular nitrogen compound metabolic process;cellular process;cysteine metabolic process;L-cysteine metabolic process;metabolic process;nitrogen compound metabolic process;organic acid metabolic process;oxoaci…	binding;catalytic activity;cation binding;cysteine dioxygenase activity;dioxygenase activity;ion binding;iron ion binding;metal ion binding;oxidoreductase activity;oxidoreductase activity, acting on single donors with incorporation of molecular oxygen;oxidoreductase activity, acting on single donors with incorporation of molecular oxygen, incorporation of two atoms of oxygen;transition metal ion …			CDO_I				4	4	4	34.2	34.2	34.2	21.42	0	37.141	86362000	20	0.746052	0.836805	-0.0586338	-0.218006	Q7VU20	Q7VU20	Uncharacterized protein OS	BP3320
23.5516	23.4664	23.5224	23.245	22.7804	23.3079	NenĂ­ ÄŤĂ­slo	biosynthetic process;cellular biosynthetic process;cellular lipid metabolic process;cellular metabolic process;cellular process;glycolipid biosynthetic process;glycolipid metabolic process;lipid A biosynthetic process;lipid A metabolic process;lipid biosynthetic process;lipid metabolic process;membrane lipid biosynthetic process;membrane lipid metabolic process;metabolic process;organophosphate m…	catalytic activity;hydrolase activity;hydrolase activity, acting on acid anhydrides;hydrolase activity, acting on acid anhydrides, in phosphorus-containing anhydrides;pyrophosphatase activity	cell part;cytoplasm;intracellular part	Lipopolysaccharide biosynthesis	Metallophos				7	7	7	38	38	38	28.282	0	37.353	104470000	25	0.0750029	0.0753783	-0.402367	-1.50018	Q7VX99	Q7VX99	UDP-2,3-diacylglucosamine hydrolase OS	lpxH
23.4311	22.9027	21.9686	23.2904	21.3797	22.9454	NenĂ­ ÄŤĂ­slo					CBS				3	3	3	30.9	30.9	30.9	16.737	0	23.427	64521000	25	0.768527	0.794855	-0.228967	-0.276886	Q7VZ50	Q7VZ50	Uncharacterized protein OS	BP1087
23.2182	23.4969	23.1817	23.2971	23.0601	23.3388	NenĂ­ ÄŤĂ­slo	amine biosynthetic process;amine metabolic process;aromatic amino acid family biosynthetic process;aromatic amino acid family metabolic process;aromatic compound biosynthetic process;biosynthetic process;carboxylic acid biosynthetic process;carboxylic acid metabolic process;cellular amine metabolic process;cellular amino acid biosynthetic process;cellular amino acid metabolic process;cellular aro…	anthranilate synthase activity;carbon-carbon lyase activity;catalytic activity;lyase activity;oxo-acid-lyase activity		Phenylalanine, tyrosine and tryptophan biosynthesis	Anth_synt_I_N;Chorismate_bind				6	6	6	21.5	21.5	21.5	55.495	0	78.88	86739000	36	0.638941	0.787883	-0.0669333	-0.288425	Q7VU64	Q7VU64	Anthranilate synthase component I OS	trpE
23.7439	23.0634	22.9777	23.3023	23.2551	22.9845	NenĂ­ ÄŤĂ­slo		carbon-oxygen lyase activity;catalytic activity;hydro-lyase activity;lyase activity;tryptophan synthase activity		Glycine, serine and threonine metabolism;Phenylalanine, tyrosine and tryptophan biosynthesis	PALP				8	8	8	35.1	35.1	35.1	43.342	0	42.48	83332000	26	0.772398	0.831893	-0.0810331	-0.223957	Q7VTF1	Q7VTF1	Tryptophan synthase beta chain OS	trpB
23.65	23.7699	23.7596	23.3141	23.5819	23.9086	NenĂ­ ÄŤĂ­slo	biosynthetic process;cellular biosynthetic process;cellular macromolecule biosynthetic process;cellular macromolecule metabolic process;cellular metabolic process;cellular nitrogen compound metabolic process;cellular process;macromolecule biosynthetic process;macromolecule metabolic process;metabolic process;nitrogen compound metabolic process;nucleic acid metabolic process;nucleobase-containing …	binding;DNA binding;nucleic acid binding;nucleic acid binding transcription factor activity;sequence-specific DNA binding;sequence-specific DNA binding transcription factor activity	cell part;intracellular		AsnC_trans_reg;HTH_24				6	6	6	62.3	62.3	62.3	17.912	0	103.4	118570000	29	0.51717	0.644547	-0.124966	-0.452568	Q7VRZ2	Q7VRZ2	AsnC-family transcriptional regulator OS	BP0667
22.0236	21.75	21.1653	23.3166	21.0031	22.5626	NenĂ­ ÄŤĂ­slo									2	2	2	20.7	20.7	20.7	17.63	0	25.818	43909000	19	0.42309	0.372851	0.6478	0.783576	Q7VXP9	Q7VXP9	Putative exported protein OS	BP1698
23.5436	23.8109	24.067	23.3171	23.4035	23.3795	NenĂ­ ÄŤĂ­slo		2 iron, 2 sulfur cluster binding;binding;catalytic activity;cation binding;ion binding;iron-sulfur cluster binding;metal cluster binding;metal ion binding;NADH dehydrogenase (quinone) activity;NADH dehydrogenase (ubiquinone) activity;NADH dehydrogenase activity;oxidoreductase activity;oxidoreductase activity, acting on NADH or NADPH;oxidoreductase activity, acting on NADH or NADPH, quinone or sim…		Oxidative phosphorylation					6	6	6	49.4	49.4	49.4	18.008	0	64.183	115560000	25	0.0453055	0.0509695	-0.440467	-1.73904	Q7VZQ1	Q7VZQ1	Respiratory-chain NADH dehydrogenase I, 24 kDa subunit OS	nuoE
23.0825	23.561	23.5006	23.3253	23.4903	23.3551	NenĂ­ ÄŤĂ­slo	macromolecule metabolic process;metabolic process;primary metabolic process;protein metabolic process;proteolysis;proteolysis involved in cellular protein catabolic process	binding;catalytic activity;cation binding;endopeptidase activity;hydrolase activity;ion binding;metal ion binding;peptidase activity;peptidase activity, acting on L-amino acid peptides;threonine-type endopeptidase activity;threonine-type peptidase activity	cell part;cytoplasmic part;HslUV protease complex;intracellular part;macromolecular complex;proteasome core complex;protein complex		Proteasome				3	3	3	27.4	27.4	27.4	19.47	0	46.948	99292000	14	0.958149	0.967678	0.00886599	0.0342605	Q7VUK0	Q7VUK0	ATP-dependent protease subunit HslV OS	hslV
23.9406	24.0403	24.6787	23.3374	23.2133	24.011	NenĂ­ ÄŤĂ­slo	amine metabolic process;amino acid activation;carboxylic acid metabolic process;cellular amine metabolic process;cellular amino acid metabolic process;cellular ketone metabolic process;cellular macromolecule metabolic process;cellular metabolic process;cellular nitrogen compound metabolic process;cellular process;macromolecule metabolic process;metabolic process;ncRNA metabolic process;nitrogen c…	adenyl nucleotide binding;adenyl ribonucleotide binding;aminoacyl-tRNA ligase activity;ATP binding;binding;catalytic activity;cation binding;ion binding;ligase activity;ligase activity, forming aminoacyl-tRNA and related compounds;ligase activity, forming carbon-oxygen bonds;metal ion binding;nucleotide binding;purine nucleotide binding;purine ribonucleoside triphosphate binding;purine ribonucleo…	cell part;cytoplasm;intracellular part	Aminoacyl-tRNA biosynthesis	HGTP_anticodon;TGS;tRNA_SAD;tRNA-synt_2b				9	9	9	20.6	20.6	20.6	73.324	0	56.845	136660000	29	0.108054	0.0645449	-0.699299	-1.59318	Q7VY64	Q7VY64	Threonine--tRNA ligase OS	thrS
23.3386	23.152	23.3388	23.3594	23.6275	22.9215	NenĂ­ ÄŤĂ­slo		active transmembrane transporter activity;anion transmembrane transporter activity;anion transmembrane-transporting ATPase activity;ATPase activity;ATPase activity, coupled;ATPase activity, coupled to movement of substances;ATPase activity, coupled to transmembrane movement of ions;ATPase activity, coupled to transmembrane movement of substances;catalytic activity;hydrolase activity;hydrolase act…	cell part;external encapsulating structure part;outer membrane-bounded periplasmic space;periplasmic space	ABC transporters					5	5	5	32.7	32.7	32.7	26.452	0	41.654	102300000	37	0.908413	0.933657	0.0263329	0.0836054	Q7VUJ3	Q7VUJ3	Molybdate-binding periplasmic protein OS	modB
23.3058	23.334	23.0774	23.3613	23.5422	23.1292	NenĂ­ ÄŤĂ­slo	acetyl-CoA catabolic process;acetyl-CoA metabolic process;catabolic process;cellular catabolic process;cellular metabolic process;cellular process;coenzyme catabolic process;coenzyme metabolic process;cofactor catabolic process;cofactor metabolic process;metabolic process;tricarboxylic acid cycle	2-methylisocitrate dehydratase activity;4 iron, 4 sulfur cluster binding;aconitate hydratase activity;binding;carbon-oxygen lyase activity;catalytic activity;hydro-lyase activity;iron-sulfur cluster binding;lyase activity;metal cluster binding	cell part;cytoplasmic part;cytosol;intracellular part	Carbon fixation pathways in prokaryotes;Citrate cycle (TCA cycle);Glyoxylate and dicarboxylate metabolism	Aconitase;Aconitase_2_N;Aconitase_B_N				9	9	9	18.3	18.3	18.3	93.173	0	32.046	89173000	23	0.507119	0.663682	0.105167	0.430088	Q7VX06	Q7VX06	Aconitate hydratase B OS	acnB
22.8711	23.5224	NaN	23.3873	23.4643	23.606	NenĂ­ ÄŤĂ­slo	biosynthetic process;cellular biosynthetic process;cellular metabolic process;cellular nitrogen compound biosynthetic process;cellular nitrogen compound metabolic process;cellular process;coenzyme biosynthetic process;coenzyme metabolic process;cofactor biosynthetic process;cofactor metabolic process;heterocycle biosynthetic process;heterocycle metabolic process;metabolic process;NAD biosynthetic…	adenyl nucleotide binding;adenyl ribonucleotide binding;ATP binding;binding;carbon-nitrogen ligase activity, with glutamine as amido-N-donor;catalytic activity;hydrolase activity;hydrolase activity, acting on carbon-nitrogen (but not peptide) bonds;ligase activity;ligase activity, forming carbon-nitrogen bonds;NAD+ synthase (glutamine-hydrolyzing) activity;nucleotide binding;purine nucleotide bin…		Nicotinate and nicotinamide metabolism	CN_hydrolase;NAD_synthase				9	9	9	36	36	36	59.09	0	82.641	91740000	25	0.341563	0.372246	0.289117	0.811165	Q7VVG8	Q7VVG8	Putative NAD synthetase OS	BP2700
22.9843	NaN	23.2179	23.416	22.7225	NaN	NenĂ­ ÄŤĂ­slo					Sdh5				2	2	2	14	14	14	10.093	0	13.851	74249000	7	0.938565	0.950386	-0.0318499	-0.068363	Q7VWA3	Q7VWA3	Uncharacterized protein OS	BP2359
23.4812	23.6426	23.5973	23.4326	23.5138	23.3195	NenĂ­ ÄŤĂ­slo		2 iron, 2 sulfur cluster binding;binding;cation binding;electron carrier activity;ion binding;iron-sulfur cluster binding;metal cluster binding;metal ion binding			Fer2				4	4	4	59.3	59.3	59.3	12.44	0	77.042	104280000	22	0.10983	0.31419	-0.151733	-0.871744	Q7VXG6	Q7VXG6	Ferredoxin, 2Fe-2S OS	fdx
23.2223	23.2551	23.2283	23.4608	23.6108	23.4113	NenĂ­ ÄŤĂ­slo					PmbA_TldD				9	9	9	21.4	21.4	21.4	51.413	0	72.278	99929000	26	0.013057	0.0630943	0.259067	1.61093	Q7VV04	Q7VV04	Uncharacterized protein OS	BP2909
22.8569	22.9888	23.6439	23.4737	23.264	23.8931	NenĂ­ ÄŤĂ­slo	aromatic compound catabolic process;catabolic process;cellular aromatic compound metabolic process;cellular catabolic process;cellular metabolic process;cellular process;metabolic process;phenylacetate catabolic process;xenobiotic catabolic process;xenobiotic metabolic process	carbon-oxygen lyase activity;catalytic activity;enoyl-CoA hydratase activity;hydro-lyase activity;lyase activity		Aminobenzoate degradation;Benzoate degradation;beta-Alanine metabolism;Butanoate metabolism;Caprolactam degradation;Fatty acid metabolism;Geraniol degradation;Limonene and pinene degradation;Lysine degradation;Propanoate metabolism;Tryptophan metabolism;Valine, leucine and isoleucine degradation	ECH				5	5	5	23.3	23.3	23.3	27.84	0	49.353	100150000	17	0.28123	0.268498	0.3804	0.937762	Q7VVI5	Q7VVI5	Probable enoyl-CoA hydratase OS	paaG
23.6094	23.288	23.5116	23.4857	23.5122	23.3885	NenĂ­ ÄŤĂ­slo	biological adhesion;cation transport;cell adhesion;cellular process;establishment of localization;ion transport;metal ion transport;transport	binding;cation binding;ion binding;metal ion binding			TroA				8	8	8	35.4	35.4	35.4	33.409	0	116.75	106060000	37	0.944823	0.964966	-0.00753339	-0.0372419	Q7VUK6	Q7VUK6	Putative periplasmic solute binding protein OS	BP3080
24.2415	24.1695	23.5834	23.5078	23.3393	23.5966	NenĂ­ ÄŤĂ­slo	carbohydrate metabolic process;metabolic process;primary metabolic process	binding;catalytic activity;cation binding;intramolecular transferase activity;intramolecular transferase activity, phosphotransferases;ion binding;isomerase activity;magnesium ion binding;metal ion binding;phosphomannomutase activity		Amino sugar and nucleotide sugar metabolism;Fructose and mannose metabolism	PGM_PMM_I;PGM_PMM_II;PGM_PMM_III;PGM_PMM_IV				9	9	9	31.7	31.7	31.7	49.099	0	50.178	118480000	32	0.0800662	0.0635862	-0.516901	-1.60706	Q7VUF5	Q7VUF5	Phosphoglucomutase OS	pgm
23.5449	23.6899	24.1219	23.5129	24.1179	23.6243	NenĂ­ ÄŤĂ­slo	cellular component assembly;cellular component assembly at cellular level;cellular component organization;cellular component organization at cellular level;cellular component organization or biogenesis;cellular component organization or biogenesis at cellular level;cellular localization;cellular macromolecule localization;cellular membrane organization;cellular process;cellular protein localizati…		cell outer membrane;cell part;external encapsulating structure part;membrane;outer membrane						11	11	11	59.8	59.8	59.8	40.091	0	67.911	133240000	35	0.900426	0.921946	-0.0338669	-0.0956287	Q7VWL3	Q7VWL3	Outer membrane protein assembly factor BamB OS	bamB
23.8107	22.8774	NaN	23.5153	23.5708	23.6099	NenĂ­ ÄŤĂ­slo	biological regulation;cellular component assembly;cellular component assembly at cellular level;cellular component organization;cellular component organization at cellular level;cellular component organization or biogenesis;cellular component organization or biogenesis at cellular level;cellular macromolecular complex assembly;cellular macromolecular complex subunit organization;cellular process;…		cell part;cytoplasm;intracellular part		Oligomerisation				2	2	2	18	18	18	14.064	0	10.948	90555000	8	0.571733	0.620311	0.221284	0.492158	Q7VWE5	Q7VWE5	Ribosomal silencing factor RsfS OS	rsfS
23.1576	NaN	NaN	23.5186	23.8458	23.7938	NenĂ­ ÄŤĂ­slo			cell part;external encapsulating structure part;outer membrane-bounded periplasmic space;periplasmic space		TctC				7	7	7	33	33	33	34.872	0	110.06	86121000	19	NenĂ­ ÄŤĂ­slo	1	0	NenĂ­ ÄŤĂ­slo	Q7VUI5	Q7VUI5	Putative exported protein OS	BP3106
23.6239	23.2218	23.4142	23.5331	23.4789	23.8111	NenĂ­ ÄŤĂ­slo	acetate metabolic process;acetyl-CoA biosynthetic process;acetyl-CoA biosynthetic process from acetate;acetyl-CoA metabolic process;biosynthetic process;carboxylic acid metabolic process;cellular biosynthetic process;cellular ketone metabolic process;cellular metabolic process;cellular process;coenzyme biosynthetic process;coenzyme metabolic process;cofactor biosynthetic process;cofactor metaboli…	acetate-CoA ligase activity;acid-thiol ligase activity;adenyl nucleotide binding;adenyl ribonucleotide binding;AMP binding;ATP binding;binding;catalytic activity;cation binding;CoA-ligase activity;ion binding;ligase activity;ligase activity, forming carbon-sulfur bonds;metal ion binding;nucleotide binding;purine nucleotide binding;purine ribonucleoside triphosphate binding;purine ribonucleotide b…		Carbon fixation pathways in prokaryotes;Glycolysis / Gluconeogenesis;Methane metabolism;Propanoate metabolism;Pyruvate metabolism	AMP-binding;AMP-binding_C				10	10	10	19.7	19.7	19.7	72.324	0	92.856	107530000	26	0.292872	0.403929	0.187734	0.735796	Q7VW58	Q7VW58	Acetyl-coenzyme A synthetase OS	acsA
23.4233	23.3385	23.2067	23.5388	23.1614	23.1114	NenĂ­ ÄŤĂ­slo	ATP biosynthetic process;ATP metabolic process;ATP synthesis coupled proton transport;biosynthetic process;cation transport;cellular biosynthetic process;cellular metabolic process;cellular nitrogen compound biosynthetic process;cellular nitrogen compound metabolic process;cellular process;energy coupled proton transport, down electrochemical gradient;establishment of localization;heterocycle bio…	active transmembrane transporter activity;adenyl nucleotide binding;adenyl ribonucleotide binding;ATP binding;ATPase activity;ATPase activity, coupled;ATPase activity, coupled to movement of substances;ATPase activity, coupled to transmembrane movement of ions;ATPase activity, coupled to transmembrane movement of substances;binding;catalytic activity;cation transmembrane transporter activity;cati…	cell part;intracellular part;macromolecular complex;membrane;membrane part;plasma membrane;protein complex;proton-transporting ATP synthase complex, catalytic core F(1);proton-transporting two-sector ATPase complex, catalytic domain	Oxidative phosphorylation;Photosynthesis	ATP-synt				9	9	9	43.5	43.5	43.5	33.311	0	34.066	89393000	29	0.743128	0.843248	-0.0522995	-0.210123	Q7VU45	Q7VU45	ATP synthase gamma chain OS	atpG
23.2305	23.2337	23.1285	23.5589	23.3224	23.3765	NenĂ­ ÄŤĂ­slo	alcohol biosynthetic process;alcohol metabolic process;biosynthetic process;carbohydrate metabolic process;carboxylic acid metabolic process;cellular aldehyde metabolic process;cellular biosynthetic process;cellular carbohydrate metabolic process;cellular ketone metabolic process;cellular lipid metabolic process;cellular metabolic process;cellular process;dimethylallyl diphosphate biosynthetic pr…	3 iron, 4 sulfur cluster binding;4-hydroxy-3-methylbut-2-en-1-yl diphosphate reductase activity;binding;catalytic activity;cation binding;ion binding;iron-sulfur cluster binding;metal cluster binding;metal ion binding;oxidoreductase activity;oxidoreductase activity, acting on CH or CH2 groups;oxidoreductase activity, acting on CH or CH2 groups, NAD or NADP as acceptor		Terpenoid backbone biosynthesis	LYTB				6	6	6	30.2	30.2	30.2	34.533	0	139.39	92097000	21	0.0492839	0.140121	0.2217	1.23547	Q7VYS2	Q7VYS2	4-hydroxy-3-methylbut-2-enyl diphosphate reductase OS	ispH
24.5759	23.7493	23.5929	23.5623	23.7321	24.9138	NenĂ­ ÄŤĂ­slo		adenyl nucleotide binding;adenyl ribonucleotide binding;ATP binding;ATPase activity;binding;catalytic activity;GTP binding;guanyl nucleotide binding;guanyl ribonucleotide binding;hydrolase activity;hydrolase activity, acting on acid anhydrides;hydrolase activity, acting on acid anhydrides, in phosphorus-containing anhydrides;nucleoside-triphosphatase activity;nucleotide binding;purine nucleotide …			MMR_HSR1;YchF-GTPase_C				7	7	7	42.4	42.4	42.4	39.293	0	54.543	164560000	20	0.862339	0.883534	0.0967	0.155186	Q7VUH5	Q7VUH5	Ribosome-binding ATPase YchF OS	ychF
23.695	23.5912	23.9456	23.5735	23.605	23.571	NenĂ­ ÄŤĂ­slo	amine metabolic process;carbohydrate metabolic process;carboxylic acid metabolic process;cellular amine metabolic process;cellular amino acid metabolic process;cellular ketone metabolic process;cellular metabolic process;cellular nitrogen compound metabolic process;cellular process;glutamine family amino acid metabolic process;glutamine metabolic process;metabolic process;nitrogen compound metabo…	binding;carbohydrate binding;catalytic activity;glutamine-fructose-6-phosphate transaminase (isomerizing) activity;transaminase activity;transferase activity;transferase activity, transferring nitrogenous groups	cell part;cytoplasm;intracellular part	Alanine, aspartate and glutamate metabolism;Amino sugar and nucleotide sugar metabolism	SIS				10	10	10	25.4	25.4	25.4	66.906	0	41.705	115310000	31	0.203113	0.373415	-0.160767	-0.781337	Q7VRZ3	Q7VRZ3	Glutamine--fructose-6-phosphate aminotransferase [isomerizing] OS	glmS
23.4611	23.416	23.5087	23.5837	23.7516	23.8605	NenĂ­ ÄŤĂ­slo	amine biosynthetic process;amine metabolic process;biosynthetic process;carboxylic acid biosynthetic process;carboxylic acid metabolic process;cellular amine metabolic process;cellular amino acid biosynthetic process;cellular amino acid metabolic process;cellular biosynthetic process;cellular ketone metabolic process;cellular metabolic process;cellular nitrogen compound biosynthetic process;cellu…	catalytic activity;oxidoreductase activity;oxidoreductase activity, acting on the CH-NH group of donors;oxidoreductase activity, acting on the CH-NH group of donors, NAD or NADP as acceptor;pyrroline-5-carboxylate reductase activity	cell part;cytoplasm;intracellular part	Arginine and proline metabolism	F420_oxidored;P5CR_dimer				8	8	8	43	43	43	28.486	0	94.468	112300000	37	0.0334562	0.0821503	0.27	1.46073	Q7VYN6	Q7VYN6	Pyrroline-5-carboxylate reductase OS	proC
24.1115	23.8234	24.0237	23.5923	24.1099	24.2342	NenĂ­ ÄŤĂ­slo	amine metabolic process;aminoglycan catabolic process;aminoglycan metabolic process;carbohydrate catabolic process;carbohydrate metabolic process;catabolic process;glycosaminoglycan catabolic process;glycosaminoglycan metabolic process;macromolecule catabolic process;macromolecule metabolic process;metabolic process;nitrogen compound metabolic process;peptidoglycan catabolic process;peptidoglycan…	catalytic activity;hydrolase activity;hydrolase activity, acting on carbon-nitrogen (but not peptide) bonds;hydrolase activity, acting on carbon-nitrogen (but not peptide) bonds, in linear amides;N-acetylmuramoyl-L-alanine amidase activity			Amidase_3;AMIN				10	10	10	34.8	34.8	34.8	45.559	0	92.31	146320000	40	0.9741	0.970965	-0.00740051	-0.0235501	Q7W0A4	Q7W0A4	N-acetylmuramoyl-L-alanine amidase OS	amiC
23.5078	23.2574	23.5167	23.5967	23.3545	24.005	NenĂ­ ÄŤĂ­slo	amine metabolic process;amino acid activation;carboxylic acid metabolic process;cellular amine metabolic process;cellular amino acid metabolic process;cellular ketone metabolic process;cellular macromolecule metabolic process;cellular metabolic process;cellular nitrogen compound metabolic process;cellular process;macromolecule metabolic process;metabolic process;ncRNA metabolic process;ncRNA proc…	adenyl nucleotide binding;adenyl ribonucleotide binding;aminoacyl-tRNA ligase activity;ATP binding;binding;catalytic activity;cation binding;ion binding;ligase activity;ligase activity, forming aminoacyl-tRNA and related compounds;ligase activity, forming carbon-oxygen bonds;magnesium ion binding;metal ion binding;nucleic acid binding;nucleotide binding;phenylalanine-tRNA ligase activity;purine n…	cell part;cytoplasm;intracellular part	Aminoacyl-tRNA biosynthesis	B3_4;B5;FDX-ACB;tRNA_bind				16	16	16	32	32	32	88.056	0	134.81	115490000	45	0.340613	0.406503	0.224766	0.72983	Q7VVR5	Q7VVR5	Phenylalanine--tRNA ligase beta subunit OS	pheT
23.459	23.7436	23.1692	23.5967	23.7077	23.5145	NenĂ­ ÄŤĂ­slo	biosynthetic process;metabolic process	binding;catalytic activity;cofactor binding;pyridoxal phosphate binding;succinyldiaminopimelate transaminase activity;transaminase activity;transferase activity;transferase activity, transferring nitrogenous groups;vitamin B6 binding;vitamin binding			Aminotran_1_2				7	7	7	27.8	27.8	27.8	44.246	0	29.394	107600000	16	0.442436	0.569348	0.149033	0.541917	Q7VVA0	Q7VVA0	Putative aminotransferase OS	BP2785
23.3597	23.1158	23.0326	23.6012	23.1492	23.4615	NenĂ­ ÄŤĂ­slo	cellular macromolecule metabolic process;cellular metabolic process;cellular process;cellular protein metabolic process;macromolecule metabolic process;macromolecule modification;metabolic process;primary metabolic process;protein metabolic process;protein modification process;protein repair;response to chemical stimulus;response to oxidative stress;response to stimulus;response to stress	catalytic activity;oxidoreductase activity;oxidoreductase activity, acting on a sulfur group of donors;oxidoreductase activity, acting on a sulfur group of donors, disulfide as acceptor;peptide-methionine-(S)-S-oxide reductase activity			PMSR				5	5	5	44.6	44.6	44.6	20.779	0	30.251	95039000	20	0.229974	0.306416	0.2346	0.882652	Q7VUN8	Q7VUN8	Peptide methionine sulfoxide reductase MsrA OS	msrA
23.6468	24.0002	23.8853	23.6144	24.2204	24.1592	NenĂ­ ÄŤĂ­slo		aminopeptidase activity;catalytic activity;exopeptidase activity;hydrolase activity;peptidase activity;peptidase activity, acting on L-amino acid peptides			Peptidase_S58				5	5	5	21.5	21.5	21.5	40.299	0	62.688	167780000	23	0.520839	0.619507	0.153901	0.48255	Q7VW73	Q7VW73	Probable D-aminopeptidase OS	BP2393
23.4641	23.1986	22.9061	23.6343	23.1861	23.4732	NenĂ­ ÄŤĂ­slo	amine biosynthetic process;amine metabolic process;biosynthetic process;carboxylic acid biosynthetic process;carboxylic acid metabolic process;cellular amine metabolic process;cellular amino acid biosynthetic process;cellular amino acid metabolic process;cellular biosynthetic process;cellular ketone metabolic process;cellular metabolic process;cellular nitrogen compound biosynthetic process;cellu…	binding;catalytic activity;iron-sulfur cluster binding;metal cluster binding;oxidoreductase activity;oxidoreductase activity, acting on the CH-NH2 group of donors;oxidoreductase activity, acting on the CH-NH2 group of donors, NAD or NADP as acceptor			Fer4_20;Pyr_redox_2				6	6	6	25	25	25	54.075	0	54.674	94489000	21	0.309448	0.37301	0.2416	0.785123	Q7VT03	Q7VT03	Glutamate synthase [NADPH] small chain OS	BP3754
24.1257	23.6208	22.7719	23.6343	NaN	23.5018	NenĂ­ ÄŤĂ­slo	amine metabolic process;aromatic amino acid family metabolic process;carboxylic acid metabolic process;cellular amine metabolic process;cellular amino acid metabolic process;cellular aromatic compound metabolic process;cellular ketone metabolic process;cellular metabolic process;cellular nitrogen compound metabolic process;cellular process;metabolic process;nitrogen compound metabolic process;org…	catalytic activity;transferase activity	cell part;cytoplasm;intracellular part	Styrene degradation;Tyrosine metabolism	GST_N_3				3	3	3	17.8	17.8	17.8	23.336	0	19.052	95017000	18	0.911445	0.920024	0.061917	0.101119	Q7VYS1	Q7VYS1	Putative glutathione-S-transferase OS	BP1238
23.7412	23.8907	24.1394	23.6583	23.749	24.2085	NenĂ­ ÄŤĂ­slo					Couple_hipA;HipA_C;HipA_N				8	8	8	30.6	30.6	30.6	45.271	0	34.171	134330000	21	0.813856	0.870972	-0.0518328	-0.169313	Q7W0N9	Q7W0N9	Uncharacterized protein OS	BP0060
24.4253	23.7082	23.594	23.6634	23.4253	23.6168	NenĂ­ ÄŤĂ­slo									4	4	4	92.5	92.5	92.5	8.6482	0	57.923	126060000	35	0.275869	0.278467	-0.340666	-0.920293	Q7VVX9	Q7VVX9	Uncharacterized protein OS	BP2502
23.8319	23.3488	23.4246	23.6641	22.9141	23.1745	NenĂ­ ÄŤĂ­slo	biological regulation;biosynthetic process;cellular biosynthetic process;cellular macromolecule biosynthetic process;cellular macromolecule metabolic process;cellular metabolic process;cellular nitrogen compound metabolic process;cellular process;cellular response to stimulus;macromolecule biosynthetic process;macromolecule metabolic process;metabolic process;nitrogen compound metabolic process;n…	binding;DNA binding;nucleic acid binding			Response_reg;Trans_reg_C				7	7	7	34.8	34.8	34.8	25.973	0	49.888	93590000	24	0.345761	0.376299	-0.2842	-0.776186	Q7VU98	Q7VU98	Two component response regulator OS	ompR
23.3576	23.5141	23.5362	23.6659	23.4987	23.2826	NenĂ­ ÄŤĂ­slo	2'-deoxyribonucleotide biosynthetic process;2'-deoxyribonucleotide metabolic process;biosynthetic process;cellular biosynthetic process;cellular metabolic process;cellular nitrogen compound biosynthetic process;cellular nitrogen compound metabolic process;cellular process;deoxyribonucleoside diphosphate biosynthetic process;deoxyribonucleoside diphosphate metabolic process;deoxyribonucleoside tri…	adenyl nucleotide binding;adenyl ribonucleotide binding;ATP binding;binding;catalytic activity;kinase activity;nucleobase-containing compound kinase activity;nucleotide binding;nucleotide kinase activity;phosphotransferase activity, phosphate group as acceptor;purine nucleotide binding;purine ribonucleoside triphosphate binding;purine ribonucleotide binding;ribonucleotide binding;thymidylate kina…		Pyrimidine metabolism					8	8	8	50.5	50.5	50.5	23.353	0	40.054	97034000	24	0.921186	0.95288	0.0131003	0.0583854	Q7VXD2	Q7VXD2	Thymidylate kinase OS	tmk
23.8324	23.3695	23.3935	23.6749	23.0345	23.0579	NenĂ­ ÄŤĂ­slo		binding;catalytic activity;cation binding;ion binding;metal ion binding;oxidoreductase activity;transition metal ion binding;zinc ion binding		Drug metabolism - cytochrome P450;Fatty acid metabolism;Glycolysis / Gluconeogenesis;Chloroalkane and chloroalkene degradation;Metabolism of xenobiotics by cytochrome P450;Naphthalene degradation;Retinol metabolism;Tyrosine metabolism	ADH_N;ADH_zinc_N				8	8	8	42.7	42.7	42.7	36.051	0	69.189	96423000	32	0.345054	0.377823	-0.276033	-0.770883	Q7U364	Q7U364	Probable Zinc-binding dehydrogenase OS	BP0777
23.4183	23.5762	23.0777	23.6893	23.4265	23.675	NenĂ­ ÄŤĂ­slo		carboxyvinyl-carboxyphosphonate phosphorylmutase activity;catalytic activity;phosphotransferase activity, for other substituted phosphate groups;transferase activity;transferase activity, transferring phosphorus-containing groups							6	6	6	39.7	39.7	39.7	31.335	0	44.749	109610000	19	0.231716	0.304547	0.239533	0.887018	Q7VZZ7	Q7VZZ7	Carboxyvinyl-carboxyphosphonate phosphorylmutase OS	BP0718
23.2157	23.0838	NaN	23.6902	23.2274	23.5275	NenĂ­ ÄŤĂ­slo					Zn_peptidase				5	5	5	30.4	30.4	30.4	30.708	0	42.617	83743000	22	0.165283	0.177067	0.331951	1.17811	Q7VY09	Q7VY09	Putative membrane protein OS	BP1555
24.126	23.8414	23.7205	23.7172	24.0482	23.8085	NenĂ­ ÄŤĂ­slo		binding;catalytic activity;cation binding;ion binding;metal ion binding;oxidoreductase activity;transition metal ion binding;zinc ion binding			ADH_N;ADH_zinc_N				9	9	9	51.1	51.1	51.1	33.69	0	68.068	133150000	40	0.818996	0.88833	-0.0380001	-0.148713	Q7VZT6	Q7VZT6	Probable zinc-binding dehydrogenase OS	BP0800
23.8642	24.1193	24.4772	23.725	24.2845	24.1593	NenĂ­ ÄŤĂ­slo	biosynthetic process;cellular biosynthetic process;cellular metabolic process;cellular nitrogen compound biosynthetic process;cellular nitrogen compound metabolic process;cellular process;cofactor biosynthetic process;cofactor metabolic process;heterocycle biosynthetic process;heterocycle metabolic process;metabolic process;nitrogen compound metabolic process;porphyrin-containing compound biosynt…	binding;carbon-oxygen lyase activity;catalytic activity;cation binding;hydro-lyase activity;ion binding;lyase activity;metal ion binding;porphobilinogen synthase activity		Porphyrin and chlorophyll metabolism	ALAD				9	9	9	42	42	42	36.838	0	47.927	161120000	30	0.712266	0.792097	-0.0973002	-0.281492	Q7VTA2	Q7VTA2	Delta-aminolevulinic acid dehydratase OS	hemB
23.0286	23.5314	22.7937	23.7406	23.2805	23.658	NenĂ­ ÄŤĂ­slo	aldehyde biosynthetic process;biosynthetic process;cellular aldehyde metabolic process;cellular biosynthetic process;cellular metabolic process;cellular process;metabolic process;methylglyoxal biosynthetic process;methylglyoxal metabolic process	carbon-oxygen lyase activity;carbon-oxygen lyase activity, acting on phosphates;catalytic activity;lyase activity;methylglyoxal synthase activity							6	6	6	31.3	31.3	31.3	32.671	0	86.88	100370000	22	0.164019	0.141223	0.4418	1.22853	Q7VXG4	Q7VXG4	Uncharacterized protein OS	BP1806
22.9862	NaN	22.6171	23.756	NaN	23.3019	NenĂ­ ÄŤĂ­slo	aromatic compound biosynthetic process;biosynthetic process;cellular aromatic compound metabolic process;cellular biosynthetic process;cellular metabolic process;cellular nitrogen compound biosynthetic process;cellular nitrogen compound metabolic process;cellular process;coenzyme biosynthetic process;coenzyme metabolic process;cofactor biosynthetic process;cofactor metabolic process;heterocycle b…			Folate biosynthesis;Sulfur relay system	MoaE				3	3	3	26.4	26.4	26.4	17.994	0	23.671	64842000	11	0.130826	0.0734083	0.727301	1.85256	Q7VVG0	Q7VVG0	Molybdopterin converting factor OS	moaE
23.5179	24.0541	23.8585	23.7603	23.3129	24.4298	NenĂ­ ÄŤĂ­slo		binding;catalytic activity;methyltransferase activity;N-methyltransferase activity;nucleic acid binding;RNA binding;RNA methyltransferase activity;rRNA (adenine) methyltransferase activity;rRNA (adenine-N6,N6-)-dimethyltransferase activity;rRNA methyltransferase activity;S-adenosylmethionine-dependent methyltransferase activity;transferase activity;transferase activity, transferring one-carbon gr…	cell part;cytoplasm;intracellular part		RrnaAD				7	7	7	47.5	47.5	47.5	29.28	0	87.917	130960000	33	0.949752	0.956059	0.0241667	0.0524938	Q7VU11	Q7VU11	Ribosomal RNA small subunit methyltransferase A OS	rsmA
NaN	23.8476	23.3872	23.775	23.7337	24.1702	NenĂ­ ÄŤĂ­slo	response to stimulus;response to stress				AHSA1				7	7	7	64.5	64.5	64.5	20.006	0	77.912	127140000	19	0.348201	0.38168	0.275566	0.790953	Q7VWQ7	Q7VWQ7	Uncharacterized protein OS	BP2144
23.4846	23.2624	23.458	23.781	23.4375	23.7189	NenĂ­ ÄŤĂ­slo		3-hydroxybutyrate dehydrogenase activity;catalytic activity;oxidoreductase activity;oxidoreductase activity, acting on CH-OH group of donors;oxidoreductase activity, acting on the CH-OH group of donors, NAD or NADP as acceptor		Butanoate metabolism;Synthesis and degradation of ketone bodies	adh_short				4	4	4	24.2	24.2	24.2	26.558	0	27.101	112940000	13	0.126475	0.19632	0.244134	1.07646	Q7VW20	Q7VW20	Putative oxidoreductase OS	BP2454
23.4931	23.5837	23.2651	23.8087	23.0413	23.2691	NenĂ­ ÄŤĂ­slo	cellular macromolecule metabolic process;cellular metabolic process;cellular nitrogen compound metabolic process;cellular process;macromolecule metabolic process;macromolecule modification;metabolic process;ncRNA metabolic process;ncRNA processing;nitrogen compound metabolic process;nucleic acid metabolic process;nucleobase-containing compound metabolic process;primary metabolic process;RNA metab…	adenyl nucleotide binding;adenyl ribonucleotide binding;ATP binding;binding;catalytic activity;nucleic acid binding;nucleotide binding;purine nucleotide binding;purine ribonucleoside triphosphate binding;purine ribonucleotide binding;ribonucleotide binding;RNA binding;sulfurtransferase activity;transferase activity;transferase activity, transferring sulfur-containing groups;tRNA binding	cell part;cytoplasm;intracellular part	Sulfur relay system	tRNA_Me_trans				8	8	8	35	35	35	40.923	0	31.593	100270000	35	0.778205	0.839849	-0.0742664	-0.214337	Q7U359	Q7U359	tRNA-specific 2-thiouridylase MnmA OS	mnmA
23.3299	23.3886	NaN	23.8387	23.8021	23.3347	NenĂ­ ÄŤĂ­slo	cellular component assembly;cellular component assembly at cellular level;cellular component organization;cellular component organization at cellular level;cellular component organization or biogenesis;cellular component organization or biogenesis at cellular level;cellular localization;cellular macromolecule localization;cellular membrane organization;cellular process;cellular protein localizati…		cell outer membrane;cell part;external encapsulating structure part;membrane;outer membrane						7	7	7	44	44	44	29.84	0	57.041	92171000	28	0.250435	0.275788	0.299249	0.963469	Q7VZ03	Q7VZ03	Outer membrane protein assembly factor BamD OS	comL
24.1105	23.6616	23.7741	23.8477	23.6334	23.8873	NenĂ­ ÄŤĂ­slo		3',5'-cyclic-AMP phosphodiesterase activity;3',5'-cyclic-nucleotide phosphodiesterase activity;binding;catalytic activity;cation binding;cyclic-nucleotide phosphodiesterase activity;hydrolase activity;hydrolase activity, acting on ester bonds;ion binding;metal ion binding;nucleotide binding;phosphoric diester hydrolase activity;phosphoric ester hydrolase activity			Metallophos				5	5	5	35.9	35.9	35.9	29.575	0	61.052	127240000	26	0.72369	0.827684	-0.0592664	-0.23131	Q7VT10	Q7VT10	3,5-cyclic adenosine monophosphate phosphodiesterase CpdA OS	cpdA
23.8076	24.3079	23.8253	23.8528	24.4774	24.2022	NenĂ­ ÄŤĂ­slo	amine catabolic process;amine metabolic process;carboxylic acid catabolic process;carboxylic acid metabolic process;catabolic process;cellular amine metabolic process;cellular amino acid catabolic process;cellular amino acid metabolic process;cellular catabolic process;cellular ketone metabolic process;cellular metabolic process;cellular nitrogen compound metabolic process;cellular process;glycin…		cell part;cytoplasmic part;glycine cleavage complex;intracellular part;macromolecular complex;protein complex		GCV_H				5	5	5	58.9	58.9	58.9	13.117	0	27.649	206440000	32	0.464262	0.53774	0.1972	0.573293	Q7W0E4	Q7W0E4	Glycine cleavage system H protein OS	gcvH
23.2043	23.0727	NaN	23.8551	23.1383	NaN	NenĂ­ ÄŤĂ­slo		catalytic activity;hydrolase activity			DUF442				2	2	2	37.7	37.7	37.7	11.767	0	23.792	84876000	11	0.429244	0.425359	0.3582	0.771334	Q7VSK3	Q7VSK3	Uncharacterized protein OS	BP0411
24.3356	23.7863	23.8763	23.8906	23.5988	23.9432	NenĂ­ ÄŤĂ­slo	2'-deoxyribonucleotide biosynthetic process;2'-deoxyribonucleotide metabolic process;biosynthetic process;cellular biosynthetic process;cellular metabolic process;cellular nitrogen compound biosynthetic process;cellular nitrogen compound metabolic process;cellular process;deoxyribonucleoside monophosphate biosynthetic process;deoxyribonucleoside monophosphate metabolic process;deoxyribonucleoside…	binding;catalytic activity;cation binding;dUTP diphosphatase activity;hydrolase activity;hydrolase activity, acting on acid anhydrides;hydrolase activity, acting on acid anhydrides, in phosphorus-containing anhydrides;ion binding;magnesium ion binding;metal ion binding;nucleoside-triphosphate diphosphatase activity;pyrophosphatase activity		Pyrimidine metabolism	dUTPase				2	2	2	16.8	16.8	16.8	15.904	0	44.431	136340000	16	0.401387	0.49451	-0.188534	-0.626332	Q7VVR1	Q7VVR1	Deoxyuridine 5-triphosphate nucleotidohydrolase OS	dut
23.4403	24.0461	23.3791	23.894	23.7046	24.2121	NenĂ­ ÄŤĂ­slo		binding;nucleic acid binding;RNA binding;translation factor activity, nucleic acid binding;translation release factor activity;translation release factor activity, codon specific;translation termination factor activity	cell part;cytoplasm;intracellular part		PCRF;RF-1				8	8	8	35.6	35.6	35.6	40.13	0	91.432	134900000	36	0.291156	0.310393	0.315065	0.87689	Q7W023	Q7W023	Peptide chain release factor 1 OS	prfA
23.1249	23.2753	23.2279	23.8987	23.594	23.2347	NenĂ­ ÄŤĂ­slo	biosynthetic process;cellular biosynthetic process;cellular macromolecule biosynthetic process;cellular macromolecule metabolic process;cellular metabolic process;cellular process;cellular protein metabolic process;macromolecule biosynthetic process;macromolecule metabolic process;metabolic process;primary metabolic process;protein metabolic process;translation	binding;nucleic acid binding;RNA binding;rRNA binding;structural constituent of ribosome;structural molecule activity	cell part;cytoplasmic part;intracellular non-membrane-bounded organelle;intracellular organelle;intracellular part;macromolecular complex;non-membrane-bounded organelle;organelle;ribonucleoprotein complex;ribosome	Ribosome					5	5	5	63.2	63.2	63.2	11.346	0	33.793	99648000	21	0.136337	0.139769	0.366433	1.23393	Q7VTC0	Q7VTC0	50S ribosomal protein L24 OS	rplX
24.9066	24.1573	23.8629	23.9058	24.0757	24.2109	NenĂ­ ÄŤĂ­slo	biosynthetic process;cellular biosynthetic process;cellular metabolic process;cellular nitrogen compound biosynthetic process;cellular nitrogen compound metabolic process;cellular process;'de novo' IMP biosynthetic process;heterocycle biosynthetic process;heterocycle metabolic process;IMP biosynthetic process;IMP metabolic process;metabolic process;nitrogen compound metabolic process;nucleobase-c…	adenyl nucleotide binding;adenyl ribonucleotide binding;ATP binding;binding;catalytic activity;cyclo-ligase activity;ligase activity;ligase activity, forming carbon-nitrogen bonds;nucleotide binding;phosphoribosylformylglycinamidine cyclo-ligase activity;purine nucleotide binding;purine ribonucleoside triphosphate binding;purine ribonucleotide binding;ribonucleotide binding	cell part;cytoplasm;intracellular part	Purine metabolism	AIRS;AIRS_C				12	12	12	53	53	53	36.79	0	84.837	160860000	48	0.490683	0.534715	-0.244801	-0.578755	Q7W0A7	Q7W0A7	Phosphoribosylformylglycinamidine cyclo-ligase OS	purM
23.5835	23.4452	23.6204	23.9232	23.9079	23.672	NenĂ­ ÄŤĂ­slo	alcohol catabolic process;alcohol metabolic process;carbohydrate catabolic process;carbohydrate metabolic process;catabolic process;cellular carbohydrate catabolic process;cellular carbohydrate metabolic process;cellular metabolic process;cellular nitrogen compound metabolic process;cellular process;coenzyme metabolic process;cofactor metabolic process;glucose catabolic process;glucose metabolic …	binding;catalytic activity;cation binding;ion binding;isomerase activity;metal ion binding;racemase and epimerase activity;racemase and epimerase activity, acting on carbohydrates and derivatives;ribulose-phosphate 3-epimerase activity		Carbon fixation in photosynthetic organisms;Pentose and glucuronate interconversions;Pentose phosphate pathway	Ribul_P_3_epim				5	5	5	38.4	38.4	38.4	26.425	0	43.847	123820000	23	0.0429094	0.0872386	0.284667	1.44332	Q7VU62	Q7VU62	Ribulose-phosphate 3-epimerase OS	rpe
23.6136	23.6556	23.2174	23.9895	23.713	23.8304	NenĂ­ ÄŤĂ­slo	biosynthetic process;cellular biosynthetic process;cellular metabolic process;cellular process;heterocycle metabolic process;metabolic process;pyridoxine biosynthetic process;pyridoxine metabolic process;small molecule biosynthetic process;small molecule metabolic process;vitamin B6 biosynthetic process;vitamin B6 metabolic process;vitamin biosynthetic process;vitamin metabolic process;water-solu…	binding;catalytic activity;coenzyme binding;cofactor binding;FMN binding;nucleotide binding;oxidoreductase activity;oxidoreductase activity, acting on the CH-NH2 group of donors;oxidoreductase activity, acting on the CH-NH2 group of donors, oxygen as acceptor;pyridoxamine-phosphate oxidase activity		Vitamin B6 metabolism	PNPOx_C;Pyridox_oxidase				8	8	8	50	50	50	24.281	0	85.928	120790000	45	0.0961447	0.109045	0.348767	1.33651	Q7VU72	Q7VU72	Pyridoxine/pyridoxamine 5-phosphate oxidase OS	pdxH
23.8351	23.9237	23.9778	23.9955	23.2243	24.835	NenĂ­ ÄŤĂ­slo	amine metabolic process;amino acid activation;carboxylic acid metabolic process;cellular amine metabolic process;cellular amino acid metabolic process;cellular ketone metabolic process;cellular macromolecule metabolic process;cellular metabolic process;cellular nitrogen compound metabolic process;cellular process;macromolecule metabolic process;metabolic process;ncRNA metabolic process;nitrogen c…	adenyl nucleotide binding;adenyl ribonucleotide binding;aminoacyl-tRNA editing activity;aminoacyl-tRNA ligase activity;ATP binding;binding;carboxylic ester hydrolase activity;catalytic activity;hydrolase activity;hydrolase activity, acting on ester bonds;ligase activity;ligase activity, forming aminoacyl-tRNA and related compounds;ligase activity, forming carbon-oxygen bonds;nucleotide binding;pu…	cell part;cytoplasm;intracellular part	Aminoacyl-tRNA biosynthesis;Valine, leucine and isoleucine biosynthesis	Anticodon_1;tRNA-synt_1;Val_tRNA-synt_C				18	18	18	27.1	27.1	27.1	107.38	0	120.06	153170000	50	0.831451	0.860894	0.106066	0.187078	Q7VWK6	Q7VWK6	Valine--tRNA ligase OS	valS
24.7069	24.3486	24.6912	24.0333	24.5762	24.4887	NenĂ­ ÄŤĂ­slo	biosynthetic process;cellular biosynthetic process;cellular macromolecule biosynthetic process;cellular macromolecule metabolic process;cellular metabolic process;cellular process;cellular protein metabolic process;macromolecule biosynthetic process;macromolecule metabolic process;metabolic process;primary metabolic process;protein metabolic process;translation	binding;nucleic acid binding;RNA binding;rRNA binding;structural constituent of ribosome;structural molecule activity	cell part;cytoplasmic part;intracellular non-membrane-bounded organelle;intracellular organelle;intracellular part;macromolecular complex;non-membrane-bounded organelle;organelle;ribonucleoprotein complex;ribosome	Ribosome	Ribosomal_S15				4	4	4	41.6	41.6	41.6	10.268	0	67.307	203950000	22	0.35096	0.42061	-0.216166	-0.708951	Q7VZU1	Q7VZU1	30S ribosomal protein S15 OS	rpsO
NaN	23.7432	NaN	24.098	23.5292	23.7746	NenĂ­ ÄŤĂ­slo					zf-CHCC				3	3	3	84.3	84.3	84.3	7.3373	0	39.046	109000000	10	NenĂ­ ÄŤĂ­slo	1	0	NenĂ­ ÄŤĂ­slo	Q7VTV4	Q7VTV4	Uncharacterized protein OS	BP3399
23.8478	23.9732	24.3508	24.1972	24.8606	24.5208	NenĂ­ ÄŤĂ­slo	alanine biosynthetic process;alanine metabolic process;amine biosynthetic process;amine metabolic process;biosynthetic process;carboxylic acid biosynthetic process;carboxylic acid metabolic process;cellular amine metabolic process;cellular amino acid biosynthetic process;cellular amino acid metabolic process;cellular biosynthetic process;cellular ketone metabolic process;cellular metabolic proces…	aspartate 1-decarboxylase activity;carbon-carbon lyase activity;carboxy-lyase activity;catalytic activity;lyase activity	cell part;cytoplasm;intracellular part	beta-Alanine metabolism;Pantothenate and CoA biosynthesis	Asp_decarbox				6	6	6	77	77	77	13.549	0	40.731	242720000	37	0.126992	0.100404	0.468934	1.3632	Q7VXF8	Q7VXF8	Aspartate 1-decarboxylase OS	panD
24.2415	23.6826	24.02	24.2153	24.7011	24.3973	NenĂ­ ÄŤĂ­slo									4	4	4	59.1	59.1	59.1	10.225	0	84.71	177590000	23	0.101627	0.0874872	0.456533	1.44656	Q7VVQ9	Q7VVQ9	Uncharacterized protein OS	BP2581
24.0737	24.1015	23.9031	24.2199	24.6821	24.2792	NenĂ­ ÄŤĂ­slo			cell part;external encapsulating structure part;outer membrane-bounded periplasmic space;periplasmic space		TctC				9	9	9	46.7	46.7	46.7	35.364	0	67.085	174130000	38	0.0803886	0.0904382	0.367634	1.42556	Q7VZS1	Q7VZS1	Putative exported protein OS	BP0819
23.8497	23.2591	23.4179	24.2364	23.4964	23.8342	NenĂ­ ÄŤĂ­slo		catalytic activity		Butanoate metabolism;Citrate cycle (TCA cycle);Glycolysis / Gluconeogenesis;Pyruvate metabolism;Valine, leucine and isoleucine biosynthesis	Transket_pyr;Transketolase_C				8	8	8	40.1	40.1	40.1	34.586	0	77.926	123340000	25	0.279247	0.278509	0.346767	0.919114	Q7VS26	Q7VS26	Putative pyruvate dehydrogenase E1 beta subunit OS	BP0628
23.8681	23.4795	23.0503	24.2421	23.2554	23.6336	NenĂ­ ÄŤĂ­slo				Arginine and proline metabolism	OCD_Mu_crystall				10	10	10	54.2	54.2	54.2	32.3	0	86.713	118420000	31	0.547066	0.587485	0.2444	0.517798	Q7VSP8	Q7VSP8	Probable ornithine cyclodeaminase OS	BP0354
23.8847	24.0441	23.4197	24.2423	24.5929	24.2114	NenĂ­ ÄŤĂ­slo									7	7	7	49.2	49.2	49.2	20.245	0	54.671	160850000	43	0.0646595	0.0506621	0.566032	1.74852	Q7VXD9	Q7VXD9	Putative exported protein OS	BP1838
24.4121	23.7877	24.0728	24.246	24.2391	24.382	NenĂ­ ÄŤĂ­slo		3-oxoadipate CoA-transferase activity;catalytic activity;CoA-transferase activity;transferase activity;transferase activity, transferring sulfur-containing groups		Benzoate degradation	CoA_trans				7	7	7	54.4	54.4	54.4	24.184	0	154.65	170910000	29	0.347591	0.436904	0.198167	0.691982	Q7W0C4	Q7W0C4	3-oxoadipate CoA-transferase subunit A OS	catI
23.067	23.0666	23.0239	24.2485	22.689	23.428	NenĂ­ ÄŤĂ­slo									5	5	5	51	51	51	17.109	0	38.339	94874000	18	0.422051	0.405422	0.402667	0.731295	Q7VW65	Q7VW65	Uncharacterized protein OS	BP2402
24.6774	24.3602	24.2571	24.2998	24.0479	24.1586	NenĂ­ ÄŤĂ­slo	biosynthetic process;cellular biosynthetic process;cellular macromolecule biosynthetic process;cellular macromolecule metabolic process;cellular metabolic process;cellular nitrogen compound metabolic process;cellular process;macromolecule biosynthetic process;macromolecule metabolic process;metabolic process;nitrogen compound metabolic process;nucleic acid metabolic process;nucleobase-containing …	binding;DNA binding;nucleic acid binding;nucleic acid binding transcription factor activity;sequence-specific DNA binding transcription factor activity	cell part;cytoplasm;intracellular non-membrane-bounded organelle;intracellular organelle;intracellular part;non-membrane-bounded organelle;nucleoid;organelle		MraZ				8	8	8	73.9	73.9	73.9	15.732	0	64.618	190590000	35	0.146181	0.201793	-0.2628	-1.06841	Q7VUP5	Q7VUP5	Transcriptional regulator MraZ OS	mraZ
23.0628	23.7069	22.6441	24.2999	23.2486	24.3718	NenĂ­ ÄŤĂ­slo		3-oxoadipate CoA-transferase activity;catalytic activity;CoA-transferase activity;transferase activity;transferase activity, transferring sulfur-containing groups		Benzoate degradation	CoA_trans				5	5	5	39.3	39.3	39.3	22.856	0	47.3	124600000	16	0.154584	0.0864343	0.8355	1.44857	Q7W0C3	Q7W0C3	3-oxoadipate CoA-transferase subunit B OS	catJ
24.3687	23.9847	23.586	24.3049	23.4569	23.8831	NenĂ­ ÄŤĂ­slo	biosynthetic process;cellular biosynthetic process;cellular macromolecule biosynthetic process;cellular macromolecule metabolic process;cellular metabolic process;cellular nitrogen compound metabolic process;cellular process;deoxyribonucleoside diphosphate metabolic process;deoxyribonucleotide metabolic process;DNA metabolic process;DNA replication;macromolecule biosynthetic process;macromolecule…	binding;catalytic activity;cation binding;ion binding;metal ion binding;oxidoreductase activity;oxidoreductase activity, acting on CH or CH2 groups;oxidoreductase activity, acting on CH or CH2 groups, disulfide as acceptor;ribonucleoside-diphosphate reductase activity		Purine metabolism;Pyrimidine metabolism	Ribonuc_red_sm				9	9	9	38.7	38.7	38.7	45.281	0	54.005	141710000	33	0.782906	0.830686	-0.0981668	-0.226639	Q7VUU0	Q7VUU0	Ribonucleoside-diphosphate reductase subunit beta OS	nrdB
24.1278	24.3553	23.9811	24.3842	24.6562	24.5629	NenĂ­ ÄŤĂ­slo	biological regulation;regulation of biological process;regulation of biosynthetic process;regulation of cellular biosynthetic process;regulation of cellular macromolecule biosynthetic process;regulation of cellular metabolic process;regulation of cellular process;regulation of gene expression;regulation of macromolecule biosynthetic process;regulation of macromolecule metabolic process;regulation…	binding;DNA binding;nucleic acid binding;sequence-specific DNA binding			HTH_8				7	7	7	75.9	75.9	75.9	9.1174	0	50.969	188830000	30	0.048164	0.0624051	0.3797	1.61592	Q7VTU2	Q7VTU2	DNA-binding protein OS	fis
23.7579	24.265	23.7283	24.393	24.2166	24.2612	NenĂ­ ÄŤĂ­slo		catalytic activity;intramolecular oxidoreductase activity;intramolecular oxidoreductase activity, interconverting aldoses and ketoses;isomerase activity;mannose-6-phosphate isomerase activity		Amino sugar and nucleotide sugar metabolism;Fructose and mannose metabolism					9	9	9	45.4	45.4	45.4	41.832	0	76.903	204710000	33	0.10969	0.111366	0.3732	1.32318	Q7VZK8	Q7VZK8	Putative mannose-6-phosphate isomerase OS	pmi
24.8385	24.1969	23.9929	24.396	23.4102	24.3938	NenĂ­ ÄŤĂ­slo	amine biosynthetic process;amine metabolic process;arginine biosynthetic process;arginine metabolic process;biosynthetic process;carboxylic acid biosynthetic process;carboxylic acid metabolic process;cellular amine metabolic process;cellular amino acid biosynthetic process;cellular amino acid metabolic process;cellular biosynthetic process;cellular ketone metabolic process;cellular metabolic proc…	acetylglutamate kinase activity;adenyl nucleotide binding;adenyl ribonucleotide binding;amino acid kinase activity;ATP binding;binding;catalytic activity;glutamate 5-kinase activity;kinase activity;nucleotide binding;phosphotransferase activity, carboxyl group as acceptor;purine nucleotide binding;purine ribonucleoside triphosphate binding;purine ribonucleotide binding;ribonucleotide binding;tran…	cell part;cytoplasm;intracellular part	Arginine and proline metabolism;Lysine biosynthesis	AA_kinase				9	9	9	50	50	50	31.754	0	99.164	169790000	42	0.542723	0.575414	-0.2761	-0.535592	Q7VSM2	Q7VSM2	Acetylglutamate kinase OS	argB
25.0093	24.5702	24.8099	24.416	24.6212	24.4959	NenĂ­ ÄŤĂ­slo	AMP biosynthetic process;AMP metabolic process;AMP salvage;biosynthetic process;cellular biosynthetic process;cellular metabolic compound salvage;cellular metabolic process;cellular nitrogen compound biosynthetic process;cellular nitrogen compound metabolic process;cellular process;heterocycle biosynthetic process;heterocycle metabolic process;metabolic process;nitrogen compound metabolic process…	adenyl nucleotide binding;adenyl ribonucleotide binding;adenylate kinase activity;ATP binding;binding;catalytic activity;kinase activity;nucleobase-containing compound kinase activity;nucleotide binding;nucleotide kinase activity;phosphotransferase activity, phosphate group as acceptor;purine nucleotide binding;purine ribonucleoside triphosphate binding;purine ribonucleotide binding;ribonucleotid…	cell part;cytoplasm;intracellular part	Purine metabolism	ADK_lid				10	10	10	61.5	61.5	61.5	23.787	0	105.44	242550000	52	0.111611	0.154904	-0.285433	-1.18792	P0DKX8	P0DKX8	Adenylate kinase OS	adk
24.01	24.3884	24.2006	24.4327	24.3494	24.3619	NenĂ­ ÄŤĂ­slo	biological regulation;biosynthetic process;cellular biosynthetic process;cellular macromolecule biosynthetic process;cellular macromolecule metabolic process;cellular metabolic process;cellular process;cellular protein metabolic process;macromolecule biosynthetic process;macromolecule metabolic process;metabolic process;posttranscriptional regulation of gene expression;primary metabolic process;p…	adenyl nucleotide binding;adenyl ribonucleotide binding;ATP binding;binding;carbon-nitrogen ligase activity, with glutamine as amido-N-donor;catalytic activity;glutaminyl-tRNA synthase (glutamine-hydrolyzing) activity;ligase activity;ligase activity, forming carbon-nitrogen bonds;nucleotide binding;purine nucleotide binding;purine ribonucleoside triphosphate binding;purine ribonucleotide binding;…		Aminoacyl-tRNA biosynthesis	Glu-tRNAGln				6	6	6	79.4	79.4	79.4	11.237	0	48.088	187940000	32	0.180952	0.322368	0.181667	0.85582	Q7VSN1	Q7VSN1	Aspartyl/glutamyl-tRNA(Asn/Gln) amidotransferase subunit C OS	gatC
23.8239	24.2556	23.9452	24.4476	24.1458	24.3249	NenĂ­ ÄŤĂ­slo	amine biosynthetic process;amine metabolic process;biosynthetic process;carboxylic acid biosynthetic process;carboxylic acid metabolic process;cellular amine metabolic process;cellular amino acid biosynthetic process;cellular amino acid metabolic process;cellular biosynthetic process;cellular ketone metabolic process;cellular metabolic process;cellular nitrogen compound biosynthetic process;cellu…	carbon-oxygen lyase activity;catalytic activity;hydro-lyase activity;imidazoleglycerol-phosphate dehydratase activity;lyase activity	cell part;cytoplasm;intracellular part	Histidine metabolism	IGPD				9	9	9	65.1	65.1	65.1	21.579	0	46.638	167950000	54	0.128056	0.161213	0.297866	1.16549	Q7VSY9	Q7VSY9	Imidazoleglycerol-phosphate dehydratase OS	hisB
24.2225	24.4177	24.4224	24.4601	24.5146	24.4871	NenĂ­ ÄŤĂ­slo	amine biosynthetic process;amine metabolic process;aspartate family amino acid biosynthetic process;aspartate family amino acid metabolic process;biosynthetic process;carboxylic acid biosynthetic process;carboxylic acid metabolic process;cellular amine metabolic process;cellular amino acid biosynthetic process;cellular amino acid metabolic process;cellular biosynthetic process;cellular ketone met…	binding;carbon-carbon lyase activity;carboxy-lyase activity;catalytic activity;cofactor binding;diaminopimelate decarboxylase activity;lyase activity;pyridoxal phosphate binding;vitamin B6 binding;vitamin binding		Lysine biosynthesis	Orn_Arg_deC_N;Orn_DAP_Arg_deC				12	12	12	49.4	49.4	49.4	46.443	0	124.04	206450000	54	0.120853	0.368157	0.133067	0.793405	Q7VT97	Q7VT97	Diaminopimelate decarboxylase OS	lysA
24.3187	24.3262	24.6614	24.4861	24.6763	24.5565	NenĂ­ ÄŤĂ­slo	amine metabolic process;branched chain family amino acid metabolic process;carboxylic acid metabolic process;cellular amine metabolic process;cellular amino acid metabolic process;cellular ketone metabolic process;cellular metabolic process;cellular nitrogen compound metabolic process;cellular process;metabolic process;nitrogen compound metabolic process;organic acid metabolic process;oxoacid met…	branched-chain-amino-acid transaminase activity;catalytic activity;L-isoleucine transaminase activity;L-leucine transaminase activity;L-valine transaminase activity;transaminase activity;transferase activity;transferase activity, transferring nitrogenous groups		Pantothenate and CoA biosynthesis;Valine, leucine and isoleucine biosynthesis;Valine, leucine and isoleucine degradation	Aminotran_4				7	7	7	37.6	37.6	37.6	33.724	0	51.595	210570000	33	0.336062	0.507418	0.137533	0.608804	Q7VTV5	Q7VTV5	Branched-chain amino acid aminotransferase OS	ilvE
24.1689	24.3431	24.404	24.4869	24.541	24.7817	NenĂ­ ÄŤĂ­slo		binding;catalytic activity;cation binding;ion binding;metal ion binding;transferase activity;transferase activity, transferring aldehyde or ketonic groups;transketolase activity		Biosynthesis of ansamycins;Carbon fixation in photosynthetic organisms;Pentose phosphate pathway	Transket_pyr;Transketolase_C;Transketolase_N				15	15	15	36	36	36	72.072	0	82.593	203990000	57	0.0603425	0.0977112	0.297867	1.38692	Q7VZC0	Q7VZC0	Transketolase 1 OS	tktA
24.1743	24.333	24.647	24.4951	24.5128	24.6369	NenĂ­ ÄŤĂ­slo	amine metabolic process;amino acid activation;carboxylic acid metabolic process;cellular amine metabolic process;cellular amino acid metabolic process;cellular ketone metabolic process;cellular macromolecule metabolic process;cellular metabolic process;cellular nitrogen compound metabolic process;cellular process;glutaminyl-tRNA aminoacylation;glutamyl-tRNA aminoacylation;macromolecule metabolic …	adenyl nucleotide binding;adenyl ribonucleotide binding;aminoacyl-tRNA ligase activity;ATP binding;binding;catalytic activity;glutamine-tRNA ligase activity;ligase activity;ligase activity, forming aminoacyl-tRNA and related compounds;ligase activity, forming carbon-oxygen bonds;nucleotide binding;purine nucleotide binding;purine ribonucleoside triphosphate binding;purine ribonucleotide binding;r…	cell part;cytoplasm;intracellular part	Aminoacyl-tRNA biosynthesis	tRNA-synt_1c;tRNA-synt_1c_C				13	13	13	29.5	29.5	29.5	66.584	0	124.65	200990000	51	0.325114	0.460288	0.1635	0.664965	Q7VU94	Q7VU94	Glutamine--tRNA ligase OS	glnS
24.4125	24.3471	24.4737	24.4982	24.7651	24.8371	NenĂ­ ÄŤĂ­slo	biosynthetic process;carboxylic acid biosynthetic process;carboxylic acid metabolic process;cellular biosynthetic process;cellular ketone metabolic process;cellular lipid metabolic process;cellular metabolic process;cellular process;fatty acid biosynthetic process;fatty acid metabolic process;lipid biosynthetic process;lipid metabolic process;metabolic process;monocarboxylic acid metabolic proces…	3-oxoacyl-[acyl-carrier-protein] synthase activity;beta-ketoacyl-acyl-carrier-protein synthase III activity;catalytic activity;fatty acid synthase activity;transferase activity;transferase activity, transferring acyl groups;transferase activity, transferring acyl groups other than amino-acyl groups	cell part;cytoplasm;intracellular part	Fatty acid biosynthesis	ACP_syn_III;ACP_syn_III_C				10	10	10	43.9	43.9	43.9	34.919	0	126.93	234050000	61	0.0574214	0.0969164	0.289033	1.38047	Q7VW29	Q7VW29	3-oxoacyl-[acyl-carrier-protein] synthase 3 OS	fabH
23.8951	24.1933	24.1163	24.5245	24.3829	24.2288	NenĂ­ ÄŤĂ­slo	cellular component biogenesis;cellular component biogenesis at cellular level;cellular component organization or biogenesis;cellular component organization or biogenesis at cellular level;cellular macromolecule metabolic process;cellular metabolic process;cellular nitrogen compound metabolic process;cellular process;macromolecule metabolic process;metabolic process;ncRNA metabolic process;ncRNA p…	binding;ribonucleoprotein binding;ribosome binding	cell part;cytoplasmic part;intracellular non-membrane-bounded organelle;intracellular organelle;intracellular part;macromolecular complex;non-membrane-bounded organelle;organelle;ribonucleoprotein complex;ribosome		RimM				9	9	9	55.6	55.6	55.6	22.474	0	92.035	178440000	35	0.0659177	0.0967432	0.3105	1.38859	Q7VXD7	Q7VXD7	Ribosome maturation factor RimM OS	rimM
24.6605	24.7488	24.6202	24.5254	24.3136	24.4004	NenĂ­ ÄŤĂ­slo			cell part;cytoplasm;intracellular part		Maf				7	7	7	57.3	57.3	57.3	21.107	0	73.182	213600000	39	0.02187	0.0699224	-0.263366	-1.52892	Q7VW25	Q7VW25	Maf-like protein BP2447 OS	BP2447
24.5225	24.1239	23.944	24.5308	24.3583	24.3239	NenĂ­ ÄŤĂ­slo		binding;catalytic activity;cofactor binding;pyridoxal phosphate binding;vitamin B6 binding;vitamin binding			Cys_Met_Meta_PP				13	13	13	50	50	50	44.88	0	150.51	186230000	48	0.319016	0.40411	0.207534	0.734576	Q7VTK3	Q7VTK3	Cys/Met metabolism PLP-dependent enzyme OS	BP3528
24.8968	24.2318	25.4284	24.5587	24.4257	24.7643	NenĂ­ ÄŤĂ­slo	cellular component assembly;cellular component assembly at cellular level;cellular component organization;cellular component organization at cellular level;cellular component organization or biogenesis;cellular component organization or biogenesis at cellular level;cellular localization;cellular macromolecule localization;cellular membrane organization;cellular process;cellular protein localizati…		cell outer membrane;cell part;external encapsulating structure part;membrane;outer membrane		SmpA_OmlA				4	4	4	40.7	40.7	40.7	20.489	0	18.285	246660000	19	0.495678	0.528131	-0.269433	-0.585874	Q79GM4	Q79GM4	Outer membrane protein assembly factor BamE OS	omlA
24.2905	24.5317	24.2366	24.5891	24.4131	24.4141	NenĂ­ ÄŤĂ­slo				ABC transporters	Peripla_BP_2				9	9	9	45.1	45.1	45.1	30.41	0	56.129	192900000	21	0.331586	0.536995	0.119166	0.573044	Q7VTE6	Q7VTE6	Periplasmic binding protein OS	BP3596
24.4193	24.4048	24.2921	24.5987	24.3378	24.781	NenĂ­ ÄŤĂ­slo					DUF177				7	7	7	67	67	67	21.49	0	176.86	271890000	48	0.211102	0.322374	0.200432	0.853824	Q7VW26	Q7VW26	Uncharacterized protein OS	BP2446
25.1175	24.7175	24.5731	24.6109	24.3665	24.5615	NenĂ­ ÄŤĂ­slo	biosynthetic process;cellular biosynthetic process;cellular macromolecule biosynthetic process;cellular macromolecule metabolic process;cellular metabolic process;cellular nitrogen compound metabolic process;cellular process;macromolecule biosynthetic process;macromolecule metabolic process;metabolic process;nitrogen compound metabolic process;nucleic acid metabolic process;nucleobase-containing …	binding;cation binding;DNA binding;ion binding;metal ion binding;nucleic acid binding;nucleic acid binding transcription factor activity;sequence-specific DNA binding transcription factor activity	cell part;cytoplasm;intracellular part		FUR				3	3	3	27.3	27.3	27.3	15.728	0	32.526	222490000	17	0.181045	0.214685	-0.289733	-1.03807	P0A3E3	P0A3E3	Ferric uptake regulation protein OS	fur
25.4823	25.2856	24.1423	24.6172	NaN	24.695	NenĂ­ ÄŤĂ­slo					NlpE				4	4	4	54.9	54.9	54.9	15.57	0	56.36	210560000	27	0.601829	0.620877	-0.313966	-0.490492	Q7VYW4	Q7VYW4	Lipoprotein OS	BP1189
25.9856	25.7722	24.214	24.6309	24.5898	24.0496	NenĂ­ ÄŤĂ­slo		antioxidant activity;catalytic activity;oxidoreductase activity;oxidoreductase activity, acting on paired donors, with incorporation or reduction of molecular oxygen;oxidoreductase activity, acting on peroxide as acceptor;peroxidase activity;peroxiredoxin activity			CMD				4	4	4	48.6	48.6	48.6	11.564	0	54.905	290090000	41	0.200997	0.113851	-0.9005	-1.30706	Q7VSA2	Q7VSA2	Alkyl hydroperoxide reductase AhpD OS	BP0535
24.9015	24.6139	24.6335	24.6605	24.586	24.7794	NenĂ­ ÄŤĂ­slo	biosynthetic process;cellular aromatic compound metabolic process;cellular biosynthetic process;cellular metabolic process;cellular nitrogen compound biosynthetic process;cellular nitrogen compound metabolic process;cellular process;'de novo' IMP biosynthetic process;heterocycle biosynthetic process;heterocycle metabolic process;IMP biosynthetic process;IMP metabolic process;metabolic process;nit…	adenyl nucleotide binding;adenyl ribonucleotide binding;ATP binding;binding;catalytic activity;cation binding;ion binding;ligase activity;ligase activity, forming carbon-nitrogen bonds;magnesium ion binding;manganese ion binding;metal ion binding;nucleotide binding;phosphoribosylamine-glycine ligase activity;purine nucleotide binding;purine ribonucleoside triphosphate binding;purine ribonucleotid…		Purine metabolism	GARS_A;GARS_C;GARS_N				12	12	12	50.7	50.7	50.7	47.479	0	68.107	234320000	53	0.724788	0.855819	-0.0409997	-0.196614	Q7VWE8	Q7VWE8	Phosphoribosylamine--glycine ligase OS	purD
24.384	24.9058	24.6464	24.6734	23.7209	24.7367	NenĂ­ ÄŤĂ­slo	cellular macromolecule metabolic process;cellular metabolic process;cellular nitrogen compound metabolic process;cellular process;macromolecule metabolic process;metabolic process;ncRNA metabolic process;ncRNA processing;nitrogen compound metabolic process;nucleic acid metabolic process;nucleobase-containing compound metabolic process;primary metabolic process;RNA metabolic process;RNA processing…	binding;catalytic activity;hydrolase activity;hydrolase activity, acting on ester bonds;nuclease activity;nucleic acid binding;nucleotidyltransferase activity;ribonuclease activity;RNA binding;transferase activity;transferase activity, transferring phosphorus-containing groups;tRNA binding;tRNA nucleotidyltransferase activity;tRNA-specific ribonuclease activity			RNase_PH;RNase_PH_C				5	5	5	28.9	28.9	28.9	26.035	0	87.472	213260000	31	0.498976	0.531782	-0.2684	-0.581655	Q7VXY3	Q7VXY3	Ribonuclease PH OS	rph
23.4626	23.9121	23.5533	24.701	23.7135	24.4396	NenĂ­ ÄŤĂ­slo		catalytic activity;oxidoreductase activity			Aldo_ket_red				7	7	7	53.8	53.8	53.8	29.554	0	67.676	154220000	26	0.120019	0.0742183	0.642033	1.5081	Q7VZK2	Q7VZK2	Probable oxidoreductase OS	BP0900
24.2942	24.6116	24.0576	24.7104	23.9888	24.8195	NenĂ­ ÄŤĂ­slo	amine biosynthetic process;amine metabolic process;biosynthetic process;branched chain family amino acid biosynthetic process;branched chain family amino acid metabolic process;carboxylic acid biosynthetic process;carboxylic acid metabolic process;cellular amine metabolic process;cellular amino acid biosynthetic process;cellular amino acid metabolic process;cellular biosynthetic process;cellular …	2-isopropylmalate synthase activity;catalytic activity;transferase activity;transferase activity, transferring acyl groups;transferase activity, transferring acyl groups, acyl groups converted into alkyl on transfer		Pyruvate metabolism;Valine, leucine and isoleucine biosynthesis	HMGL-like;LeuA_dimer				15	15	15	45.2	45.2	45.2	63.073	0	97.134	203510000	40	0.577977	0.643849	0.185099	0.455822	Q7W0I9	Q7W0I9	2-isopropylmalate synthase OS	leuA
24.4345	24.5274	24.2113	24.7514	24.6884	24.6546	NenĂ­ ÄŤĂ­slo		catalytic activity;ferredoxin-NADP+ reductase activity;oxidoreductase activity;oxidoreductase activity, acting on iron-sulfur proteins as donors;oxidoreductase activity, acting on iron-sulfur proteins as donors, NAD or NADP as acceptor			FAD_binding_6;NAD_binding_1				7	7	7	39.1	39.1	39.1	29.01	0	50.885	214310000	29	0.035065	0.0676231	0.307067	1.5509	Q7VXW8	Q7VXW8	Ferredoxin--NADP reductase OS	fpr
24.4396	25.0695	25.1539	24.7584	25.5396	25.2619	NenĂ­ ÄŤĂ­slo	amine biosynthetic process;amine metabolic process;aromatic amino acid family biosynthetic process;aromatic amino acid family metabolic process;aromatic compound biosynthetic process;biosynthetic process;carboxylic acid biosynthetic process;carboxylic acid metabolic process;cellular amine metabolic process;cellular amino acid biosynthetic process;cellular amino acid metabolic process;cellular aro…	3-phosphoshikimate 1-carboxyvinyltransferase activity;catalytic activity;transferase activity;transferase activity, transferring alkyl or aryl (other than methyl) groups	cell part;cytoplasm;intracellular part	Phenylalanine, tyrosine and tryptophan biosynthesis	EPSP_synthase				10	10	10	35.5	35.5	35.5	46.662	0	134.09	323530000	38	0.404423	0.42058	0.298967	0.710093	P12421	P12421	3-phosphoshikimate 1-carboxyvinyltransferase OS	aroA
24.6973	24.4709	24.506	24.783	24.5226	24.6181	NenĂ­ ÄŤĂ­slo		catalytic activity;endopeptidase activity;hydrolase activity;peptidase activity;peptidase activity, acting on L-amino acid peptides;serine hydrolase activity;serine-type endopeptidase activity;serine-type peptidase activity	cell part;cytoplasm;intracellular part	Cell cycle - Caulobacter	CLP_protease				4	4	4	26.7	26.7	26.7	23.775	0	104.04	253280000	38	0.46711	0.67895	0.0831668	0.408474	Q7VXI7	Q7VXI7	ATP-dependent Clp protease proteolytic subunit OS	clpP
24.7336	24.3367	24.3231	24.7897	24.5802	24.6029	NenĂ­ ÄŤĂ­slo	biosynthetic process;cellular biosynthetic process;cellular metabolic process;cellular process;cofactor biosynthetic process;cofactor metabolic process;iron-sulfur cluster assembly;metabolic process;metallo-sulfur cluster assembly	binding;cation binding;ion binding;iron ion binding;iron-sulfur cluster binding;metal cluster binding;metal ion binding;structural molecule activity;transition metal ion binding			Fe-S_biosyn				5	5	5	54.5	54.5	54.5	13.142	0	40.746	224790000	24	0.26761	0.377433	0.193133	0.772232	Q7VUW2	Q7VUW2	Putative iron-sulfur cluster insertion protein ErpA OS	erpA
24.8711	24.8818	24.8995	24.8002	24.2713	24.0822	NenĂ­ ÄŤĂ­slo		binding;catalytic activity;GTP binding;GTPase activity;guanyl nucleotide binding;guanyl ribonucleotide binding;hydrolase activity;hydrolase activity, acting on acid anhydrides;hydrolase activity, acting on acid anhydrides, in phosphorus-containing anhydrides;nucleic acid binding;nucleoside-triphosphatase activity;nucleotide binding;purine nucleotide binding;purine ribonucleoside triphosphate bind…	cell part;cytoplasm;intracellular part		GTP_EFTU;GTP_EFTU_D2;IF-2;IF2_assoc;IF2_N				13	13	13	19.8	19.8	19.8	106.16	0	120.43	232850000	51	0.080845	0.0649693	-0.499567	-1.58579	Q7VYR2	Q7VYR2	Translation initiation factor IF-2 OS	infB
24.5529	24.8066	24.4519	24.8029	25.2706	24.9534	NenĂ­ ÄŤĂ­slo	ATP biosynthetic process;ATP metabolic process;ATP synthesis coupled proton transport;biosynthetic process;cation transport;cellular biosynthetic process;cellular metabolic process;cellular nitrogen compound biosynthetic process;cellular nitrogen compound metabolic process;cellular process;energy coupled proton transport, down electrochemical gradient;establishment of localization;heterocycle bio…	active transmembrane transporter activity;adenyl nucleotide binding;adenyl ribonucleotide binding;ATP binding;ATPase activity;ATPase activity, coupled;ATPase activity, coupled to movement of substances;ATPase activity, coupled to transmembrane movement of ions;ATPase activity, coupled to transmembrane movement of substances;binding;catalytic activity;cation transmembrane transporter activity;cati…	cell part;intracellular part;macromolecular complex;membrane;membrane part;plasma membrane;protein complex;proton-transporting ATP synthase complex, catalytic core F(1);proton-transporting two-sector ATPase complex, catalytic domain	Oxidative phosphorylation;Photosynthesis	ATP-synt_DE_N				3	3	3	32.9	32.9	32.9	14.684	0	21.736	272760000	9	0.0798945	0.079258	0.405166	1.48094	Q7VU43	Q7VU43	ATP synthase epsilon chain OS	atpC
24.8775	24.2876	24.4755	24.8142	24.256	24.9	NenĂ­ ÄŤĂ­slo		catalytic activity;hydrolase activity;hydrolase activity, acting on ester bonds;phosphatase activity;phosphoric ester hydrolase activity							8	8	8	60.3	60.3	60.3	25.727	0	67.564	242630000	27	0.701307	0.778062	0.109866	0.299757	Q7W0A9	Q7W0A9	Uncharacterized protein OS	BP0240
24.4405	24.9561	24.9551	24.8143	25.4018	25.1792	NenĂ­ ÄŤĂ­slo	cellular component biogenesis;cellular component biogenesis at cellular level;cellular component organization or biogenesis;cellular component organization or biogenesis at cellular level;cellular process;ribonucleoprotein complex biogenesis;ribosomal small subunit biogenesis		cell part;cytoplasm;intracellular part		DUF150				11	11	11	53.6	53.6	53.6	18.731	0	144.13	318770000	61	0.224744	0.222954	0.347867	1.01567	Q7VYR4	Q7VYR4	Ribosome maturation factor RimP OS	rimP
23.464	24.0819	23.6558	24.82	23.6432	24.7657	NenĂ­ ÄŤĂ­slo					Abhydrolase_5				6	6	6	50.7	50.7	50.7	23.152	0	35.905	155590000	18	0.186871	0.120959	0.675733	1.28764	Q7W0L3	Q7W0L3	Uncharacterized protein OS	BP0101B
30.7204	30.2833	30.7425	24.8453	NaN	NaN	NenĂ­ ÄŤĂ­slo	multi-organism process;pathogenesis		cell part;extracellular region part;host cell membrane;host cell part;host cell plasma membrane;membrane;other organism cell membrane;other organism membrane;other organism part		Pertus-S5-tox				4	4	4	60.9	60.9	60.9	14.5	0	33.64	5945200000	17	NenĂ­ ÄŤĂ­slo	1	0	NenĂ­ ÄŤĂ­slo	P04981	P04981	Pertussis toxin subunit 5 OS	ptxE
24.5299	24.0847	23.9973	24.861	24.2782	24.6461	NenĂ­ ÄŤĂ­slo	aromatic compound biosynthetic process;biosynthetic process;cellular aromatic compound metabolic process;cellular biosynthetic process;cellular metabolic process;cellular nitrogen compound biosynthetic process;cellular nitrogen compound metabolic process;cellular process;coenzyme biosynthetic process;coenzyme metabolic process;cofactor biosynthetic process;cofactor metabolic process;heterocycle b…	catalytic activity;sulfurtransferase activity;transferase activity;transferase activity, transferring sulfur-containing groups	cell part;cytoplasm;intracellular part	Thiamine metabolism	ThiG				9	9	9	60.4	60.4	60.4	28.108	0	97.671	212710000	39	0.174157	0.162956	0.391134	1.16077	Q7VTE5	Q7VTE5	Thiazole synthase OS	thiG
24.6635	24.724	24.238	24.8708	24.4527	24.5553	NenĂ­ ÄŤĂ­slo	biological regulation;cell redox homeostasis;cellular homeostasis;cellular process;homeostatic process;regulation of biological process;regulation of biological quality;regulation of cellular process	catalytic activity;disulfide oxidoreductase activity;electron carrier activity;oxidoreductase activity;oxidoreductase activity, acting on a sulfur group of donors;protein disulfide oxidoreductase activity			Glutaredoxin				3	3	3	50	50	50	9.5599	0	10.912	220290000	19	0.691766	0.791858	0.0844326	0.283316	Q7VS45	Q7VS45	Glutaredoxin 3 OS	grxC
24.8722	24.5323	24.278	24.8749	24.8027	24.8166	NenĂ­ ÄŤĂ­slo		2 iron, 2 sulfur cluster binding;binding;catalytic activity;cation binding;electron carrier activity;ion binding;iron-sulfur cluster binding;metal cluster binding;metal ion binding;oxidoreductase activity		Amino sugar and nucleotide sugar metabolism	FAD_binding_6;Fer2;NAD_binding_1				14	14	14	69.8	69.8	69.8	38.049	0	92.229	236910000	58	0.193976	0.233005	0.270567	0.989138	Q7VXF7	Q7VXF7	CDP-6-deoxy-L-threo-D-glycero-4-hexulose-3-dehy drase reductase OS	ascD
24.8391	25.1705	NaN	24.933	24.7955	24.6192	NenĂ­ ÄŤĂ­slo		arsenate reductase (glutaredoxin) activity;arsenate reductase activity;catalytic activity;oxidoreductase activity;oxidoreductase activity, acting on phosphorus or arsenic in donors;oxidoreductase activity, acting on phosphorus or arsenic in donors, disulfide as acceptor			ArsC				4	4	4	55.4	55.4	55.4	13.501	0	50.696	259880000	18	0.282967	0.367859	-0.222233	-0.822193	Q7VYL3	Q7VYL3	Arsenate reductase OS	arsC
24.8518	24.6216	24.1023	24.9414	24.3723	24.9388	NenĂ­ ÄŤĂ­slo	2'-deoxyribonucleotide biosynthetic process;2'-deoxyribonucleotide metabolic process;biosynthetic process;cellular biosynthetic process;cellular metabolic process;cellular nitrogen compound biosynthetic process;cellular nitrogen compound metabolic process;cellular process;deoxyribonucleoside monophosphate biosynthetic process;deoxyribonucleoside monophosphate metabolic process;deoxyribonucleoside…	5,10-methylenetetrahydrofolate-dependent methyltransferase activity;catalytic activity;methyltransferase activity;thymidylate synthase activity;transferase activity;transferase activity, transferring one-carbon groups	cell part;cytoplasm;intracellular part	One carbon pool by folate;Pyrimidine metabolism	Thymidylat_synt				9	9	9	48.6	48.6	48.6	36.37	0	93.456	222730000	38	0.482134	0.536109	0.2256	0.576284	Q7VUE3	Q7VUE3	Thymidylate synthase OS	thyA
25.3419	24.714	24.4401	24.9428	24.8644	24.8873	NenĂ­ ÄŤĂ­slo				Drug metabolism - cytochrome P450;Glutathione metabolism;Metabolism of xenobiotics by cytochrome P450	GST_N_3				7	7	7	40.4	40.4	40.4	22.634	0	77.924	279190000	38	0.817107	0.86387	0.0661672	0.17983	Q7VV19	Q7VV19	Uncharacterized protein OS	BP2891
24.3691	24.3551	23.7426	24.9509	24.0604	24.2869	NenĂ­ ÄŤĂ­slo	amine biosynthetic process;amine metabolic process;biosynthetic process;carboxylic acid biosynthetic process;carboxylic acid metabolic process;cellular amine metabolic process;cellular amino acid biosynthetic process;cellular amino acid metabolic process;cellular biosynthetic process;cellular ketone metabolic process;cellular metabolic process;cellular nitrogen compound biosynthetic process;cellu…	catalytic activity;imidazoleglycerol-phosphate synthase activity;transferase activity;transferase activity, transferring glycosyl groups;transferase activity, transferring pentosyl groups	cell part;cytoplasm;intracellular part	Histidine metabolism	GATase				5	5	5	33.3	33.3	33.3	24.398	0	63.93	180730000	31	0.457968	0.489279	0.277133	0.633121	Q7VSY8	Q7VSY8	Imidazole glycerol phosphate synthase subunit HisH OS	hisH
24.2005	24.224	23.8162	24.9568	24.2157	25.0668	NenĂ­ ÄŤĂ­slo		catalytic activity;hydrolase activity;hydrolase activity, acting on acid halide bonds;hydrolase activity, acting on acid halide bonds, in C-halide compounds		Chloroalkane and chloroalkene degradation;Chlorocyclohexane and chlorobenzene degradation	HAD_2				9	9	9	56.1	56.1	56.1	26.921	0	43.411	213250000	31	0.0891808	0.0565752	0.666199	1.67318	Q7VX09	Q7VX09	Putative haloacid-type dehydrogenase OS	BP2017
24.4164	24.4668	24.296	24.9599	24.502	25.1251	NenĂ­ ÄŤĂ­slo	aromatic compound biosynthetic process;biosynthetic process;cellular aromatic compound metabolic process;cellular biosynthetic process;cellular metabolic process;cellular nitrogen compound biosynthetic process;cellular nitrogen compound metabolic process;cellular process;coenzyme biosynthetic process;coenzyme metabolic process;cofactor biosynthetic process;cofactor metabolic process;heterocycle b…	4 iron, 4 sulfur cluster binding;binding;catalytic activity;cation binding;ion binding;iron-sulfur cluster binding;lyase activity;metal cluster binding;metal ion binding;transition metal ion binding;zinc ion binding		Thiamine metabolism	ThiC;ThiC-associated				12	12	12	33.8	33.8	33.8	70.968	0	149.14	239070000	49	0.0720023	0.0637267	0.469266	1.60085	Q7W0D7	Q7W0D7	Phosphomethylpyrimidine synthase OS	thiC
25.3731	25.4023	24.8896	24.9601	24.6137	24.8224	NenĂ­ ÄŤĂ­slo	cellular metabolic process;cellular nitrogen compound metabolic process;cellular process;coenzyme metabolic process;cofactor metabolic process;heterocycle metabolic process;metabolic process;nicotinamide nucleotide metabolic process;nitrogen compound metabolic process;nucleobase-containing compound metabolic process;nucleobase-containing small molecule metabolic process;nucleoside phosphate metab…	adenyl nucleotide binding;adenyl ribonucleotide binding;ATP binding;binding;nucleotide binding;purine nucleotide binding;purine ribonucleoside triphosphate binding;purine ribonucleotide binding;ribonucleotide binding			Carb_kinase				10	10	10	65.2	65.2	65.2	28.602	0	99.72	288880000	49	0.0951707	0.0879207	-0.422934	-1.43677	Q7VU32	Q7VU32	ADP-dependent (S)-NAD(P)H-hydrate dehydratase OS	nnrD
24.8292	24.7008	24.4841	24.9653	24.7929	24.4266	NenĂ­ ÄŤĂ­slo	amine biosynthetic process;amine metabolic process;biosynthetic process;carboxylic acid biosynthetic process;carboxylic acid metabolic process;cellular amine metabolic process;cellular amino acid biosynthetic process;cellular amino acid metabolic process;cellular biosynthetic process;cellular ketone metabolic process;cellular metabolic process;cellular nitrogen compound biosynthetic process;cellu…	catalytic activity;imidazoleglycerol-phosphate synthase activity;lyase activity;transferase activity;transferase activity, transferring glycosyl groups;transferase activity, transferring pentosyl groups	cell part;cytoplasm;intracellular part	Histidine metabolism	His_biosynth				6	6	6	37.5	37.5	37.5	28.321	0	80.906	237090000	21	0.777313	0.856426	0.0568994	0.197522	Q7VSY6	Q7VSY6	Imidazole glycerol phosphate synthase subunit HisF OS	hisF
24.9883	24.8579	24.8692	24.9707	24.9667	24.9424	NenĂ­ ÄŤĂ­slo	biological regulation;biosynthetic process;cellular biosynthetic process;cellular macromolecule biosynthetic process;cellular macromolecule metabolic process;cellular metabolic process;cellular nitrogen compound metabolic process;cellular process;macromolecule biosynthetic process;macromolecule metabolic process;metabolic process;nitrogen compound metabolic process;nucleic acid metabolic process;…	binding;DNA binding;nucleic acid binding;RNA binding;translation elongation factor activity;translation factor activity, nucleic acid binding			GreA_GreB;GreA_GreB_N				8	8	8	62.7	62.7	62.7	17.042	0	103.06	284290000	42	0.268082	0.702183	0.0547994	0.384185	Q79GP1	Q79GP1	Transcription elongation factor GreA OS	greA
24.9496	25.0301	25.3228	24.976	25.3007	24.7066	NenĂ­ ÄŤĂ­slo					YCII				3	3	3	40.8	40.8	40.8	11.025	0	15.892	314440000	12	0.632429	0.732	-0.1064	-0.347937	Q7W0C1	Q7W0C1	Uncharacterized protein OS	BP0224
25.717	25.3925	25.3143	24.9894	25.2176	25.057	NenĂ­ ÄŤĂ­slo	cellular component assembly;cellular component organization;cellular component organization or biogenesis;cellular macromolecule metabolic process;cellular metabolic process;cellular process;cellular protein metabolic process;establishment of localization;establishment of protein localization;macromolecular complex assembly;macromolecular complex subunit organization;macromolecule metabolic proce…		cell part;cytoplasm;intracellular part	Bacterial secretion system;Protein export	SecB				5	5	5	61.7	61.7	61.7	19.081	0	70.972	423370000	58	0.0514315	0.0633875	-0.3866	-1.60657	Q7VS46	Q7VS46	Protein-export protein SecB OS	secB
24.764	24.6866	24.2073	24.9993	24.6622	24.9027	NenĂ­ ÄŤĂ­slo		catalytic activity;transferase activity			Hexapep				4	4	4	29.5	29.5	29.5	18.335	0	79.252	241870000	30	0.20707	0.227402	0.3021	1.00401	Q7VW87	Q7VW87	Putative transferase OS	BP2378
25.2406	25.1466	24.7536	25.0337	24.9692	25.0322	NenĂ­ ÄŤĂ­slo	amine biosynthetic process;amine metabolic process;aromatic amino acid family biosynthetic process;aromatic amino acid family metabolic process;aromatic compound biosynthetic process;biosynthetic process;carboxylic acid biosynthetic process;carboxylic acid metabolic process;cellular amine metabolic process;cellular amino acid biosynthetic process;cellular amino acid metabolic process;cellular aro…	anthranilate phosphoribosyltransferase activity;binding;catalytic activity;cation binding;ion binding;magnesium ion binding;metal ion binding;transferase activity;transferase activity, transferring glycosyl groups;transferase activity, transferring pentosyl groups		Phenylalanine, tyrosine and tryptophan biosynthesis	Glycos_trans_3N;Glycos_transf_3				7	7	7	29.7	29.7	29.7	36.442	0	98.263	308740000	48	0.826579	0.88869	-0.0352332	-0.14056	Q7VU66	Q7VU66	Anthranilate phosphoribosyltransferase OS	trpD
25.1127	24.6934	24.8323	25.0368	24.8397	24.988	NenĂ­ ÄŤĂ­slo	amine metabolic process;amino acid activation;carboxylic acid metabolic process;cellular amine metabolic process;cellular amino acid metabolic process;cellular ketone metabolic process;cellular macromolecule metabolic process;cellular metabolic process;cellular nitrogen compound metabolic process;cellular process;histidyl-tRNA aminoacylation;macromolecule metabolic process;metabolic process;ncRNA…	adenyl nucleotide binding;adenyl ribonucleotide binding;aminoacyl-tRNA ligase activity;ATP binding;binding;catalytic activity;histidine-tRNA ligase activity;ligase activity;ligase activity, forming aminoacyl-tRNA and related compounds;ligase activity, forming carbon-oxygen bonds;nucleotide binding;purine nucleotide binding;purine ribonucleoside triphosphate binding;purine ribonucleotide binding;r…	cell part;cytoplasm;intracellular part	Aminoacyl-tRNA biosynthesis	HGTP_anticodon				14	14	14	48.1	48.1	48.1	47.746	0	130.8	306990000	44	0.611053	0.760871	0.0753676	0.318249	Q7VWL1	Q7VWL1	Histidine--tRNA ligase OS	hisS
24.5123	24.7056	22.7407	25.0543	NaN	25.1121	NenĂ­ ÄŤĂ­slo									2	2	2	13.1	13.1	13.1	21.591	0	31.433	180230000	14	0.267417	0.166307	1.097	1.20885	Q7VXM8	Q7VXM8	Putative exported protein OS	BP1723
25.6678	25.4072	25.6653	25.0572	25.8122	25.4439	NenĂ­ ÄŤĂ­slo									13	13	13	65.5	65.5	65.5	25.549	0	95.308	498830000	84	0.576623	0.666691	-0.142334	-0.425525	Q7VZ76	Q7VZ76	Putative membrane protein OS	BP1056
25.6043	25.2516	25.1175	25.0678	25.0263	25.4151	NenĂ­ ÄŤĂ­slo	biological regulation;cellular process;cellular response to stimulus;regulation of biological process;regulation of cellular process;response to stimulus;signal transduction;two-component signal transduction system (phosphorelay)	binding;DNA binding;nucleic acid binding			Response_reg				6	6	6	38.9	38.9	38.9	25.43	0	98.22	357740000	32	0.462106	0.576071	-0.154733	-0.532742	Q7VS71	Q7VS71	Putative two-component response regulator OS	BP0572
24.5657	25.0672	24.4387	25.0809	25.194	25.5653	NenĂ­ ÄŤĂ­slo	aromatic compound catabolic process;beta-ketoadipate pathway;catabolic process;cellular aromatic compound metabolic process;cellular catabolic process;cellular metabolic process;cellular process;metabolic process	3-oxoadipate enol-lactonase activity;carboxylic ester hydrolase activity;catalytic activity;hydrolase activity;hydrolase activity, acting on ester bonds		Benzoate degradation	Abhydrolase_6				6	6	6	37.5	37.5	37.5	28.379	0	90.463	313550000	33	0.0709558	0.051893	0.589533	1.72739	Q7W0C0	Q7W0C0	3-oxoadipate enol-lactone hydrolase OS	catD2
25.3007	25.1745	25.4008	25.0827	24.8112	25.0926	NenĂ­ ÄŤĂ­slo	cellular process;cellular response to stimulus;cellular response to stress;macromolecule metabolic process;metabolic process;misfolded or incompletely synthesized protein catabolic process;primary metabolic process;protein metabolic process;proteolysis;proteolysis involved in cellular protein catabolic process;response to stimulus;response to stress	adenyl nucleotide binding;adenyl ribonucleotide binding;ATP binding;ATPase activity;ATPase activity, coupled;ATP-dependent peptidase activity;binding;catalytic activity;DNA binding;endopeptidase activity;hydrolase activity;hydrolase activity, acting on acid anhydrides;hydrolase activity, acting on acid anhydrides, in phosphorus-containing anhydrides;nucleic acid binding;nucleoside-triphosphatase …	cell part;cytoplasm;intracellular part	Cell cycle - Caulobacter	AAA;LON;Lon_C				21	21	21	36.7	36.7	36.7	90.277	0	219.45	320860000	96	0.05867	0.0967473	-0.2965	-1.39151	Q7VRY1	Q7VRY1	Lon protease OS	lon
25.6719	25.2599	25.214	25.1067	25.2097	25.2398	NenĂ­ ÄŤĂ­slo	alcohol biosynthetic process;alcohol metabolic process;biosynthetic process;carbohydrate biosynthetic process;carbohydrate metabolic process;carboxylic acid metabolic process;cellular biosynthetic process;cellular carbohydrate biosynthetic process;cellular carbohydrate metabolic process;cellular ketone metabolic process;cellular metabolic process;cellular process;gluconeogenesis;glucose metabolic…	adenyl nucleotide binding;adenyl ribonucleotide binding;ATP binding;binding;catalytic activity;cation binding;ion binding;kinase activity;metal ion binding;nucleotide binding;phosphotransferase activity, paired acceptors;purine nucleotide binding;purine ribonucleoside triphosphate binding;purine ribonucleotide binding;pyruvate, water dikinase activity;ribonucleotide binding;transferase activity;t…		Carbon fixation pathways in prokaryotes;Methane metabolism;Pyruvate metabolism	PEP-utilizers;PEP-utilizers_C;PPDK_N				21	21	21	31.9	31.9	31.9	86.236	0	201.3	347780000	86	0.263137	0.372857	-0.196533	-0.782809	Q7VYB3	Q7VYB3	Phosphoenolpyruvate synthase OS	ppsA
25.1341	25.1094	25.0782	25.1252	25.2456	25.3234	NenĂ­ ÄŤĂ­slo	amine biosynthetic process;amine metabolic process;biosynthetic process;branched chain family amino acid biosynthetic process;branched chain family amino acid metabolic process;carboxylic acid biosynthetic process;carboxylic acid metabolic process;cellular amine metabolic process;cellular amino acid biosynthetic process;cellular amino acid metabolic process;cellular biosynthetic process;cellular …	4 iron, 4 sulfur cluster binding;binding;carbon-oxygen lyase activity;catalytic activity;cation binding;dihydroxy-acid dehydratase activity;hydro-lyase activity;ion binding;iron-sulfur cluster binding;lyase activity;metal cluster binding;metal ion binding		Pantothenate and CoA biosynthesis;Valine, leucine and isoleucine biosynthesis	ILVD_EDD				16	16	16	45.1	45.1	45.1	65.591	0	158.49	340830000	81	0.106793	0.377379	0.124167	0.776628	Q7W069	Q7W069	Dihydroxy-acid dehydratase 1 OS	ilvD1
25.425	25.3874	25.1973	25.127	24.9776	25.1577	NenĂ­ ÄŤĂ­slo	biosynthetic process;cellular biosynthetic process;cellular macromolecule biosynthetic process;cellular macromolecule metabolic process;cellular metabolic process;cellular nitrogen compound metabolic process;cellular process;macromolecule biosynthetic process;macromolecule metabolic process;metabolic process;nitrogen compound metabolic process;nucleic acid metabolic process;nucleobase-containing …	binding;catalytic activity;DNA binding;DNA-directed RNA polymerase activity;nucleic acid binding;nucleotidyltransferase activity;RNA polymerase activity;transferase activity;transferase activity, transferring phosphorus-containing groups		Purine metabolism;Pyrimidine metabolism;RNA polymerase	RNA_pol_Rpb1_1;RNA_pol_Rpb1_2;RNA_pol_Rpb1_3;RNA_pol_Rpb1_4;RNA_pol_Rpb1_5				21	21	21	21.1	21.1	21.1	156.24	0	198.43	333520000	87	0.0500824	0.111897	-0.249133	-1.31273	Q7W0R8	Q7W0R8	DNA-directed RNA polymerase subunit beta OS	rpoC
24.6109	25.1384	24.4689	25.1328	25.1365	25.2304	NenĂ­ ÄŤĂ­slo	acetyl-CoA catabolic process;acetyl-CoA metabolic process;carboxylic acid metabolic process;catabolic process;cellular catabolic process;cellular ketone metabolic process;cellular metabolic process;cellular process;coenzyme catabolic process;coenzyme metabolic process;cofactor catabolic process;cofactor metabolic process;dicarboxylic acid metabolic process;fumarate metabolic process;metabolic pro…	carbon-oxygen lyase activity;catalytic activity;fumarate hydratase activity;hydro-lyase activity;lyase activity	cell part;cytoplasmic part;intracellular part;macromolecular complex;protein complex;tricarboxylic acid cycle enzyme complex	Carbon fixation pathways in prokaryotes;Citrate cycle (TCA cycle);Pathways in cancer;Renal cell carcinoma	FumaraseC_C;Lyase_1				14	14	14	58.1	58.1	58.1	49.505	0	134.98	310910000	55	0.106981	0.0957569	0.427166	1.39526	Q7W0A2	Q7W0A2	Fumarate hydratase class II OS	fumC
25.2045	25.3906	24.7473	25.1467	24.5799	24.829	NenĂ­ ÄŤĂ­slo	biosynthetic process;cellular aromatic compound metabolic process;cellular biosynthetic process;cellular metabolic process;cellular nitrogen compound biosynthetic process;cellular nitrogen compound metabolic process;cellular process;'de novo' pyrimidine base biosynthetic process;'de novo' UMP biosynthetic process;heterocycle biosynthetic process;heterocycle metabolic process;metabolic process;nit…	carbon-carbon lyase activity;carboxy-lyase activity;catalytic activity;lyase activity;orotidine-5'-phosphate decarboxylase activity		Pyrimidine metabolism	OMPdecase				14	14	14	83.5	83.5	83.5	29.363	0	107.5	295480000	64	0.356516	0.397291	-0.262266	-0.745384	Q7VTM9	Q7VTM9	Orotidine 5-phosphate decarboxylase OS	pyrF
25.5234	25.4811	25.3132	25.1529	25.5376	25.6207	NenĂ­ ÄŤĂ­slo		binding;cation binding;ion binding;iron ion binding;metal ion binding;transition metal ion binding			Iron_traffic				6	6	6	71.1	71.1	71.1	10.568	0	24.732	398120000	25	0.989702	0.977098	-0.00216611	-0.00840411	Q7VWC4	Q7VWC4	Probable Fe(2+)-trafficking protein OS	BP2336
25.3383	25.1056	25.0896	25.1542	24.8815	25.4845	NenĂ­ ÄŤĂ­slo	alcohol metabolic process;carbohydrate metabolic process;cellular carbohydrate metabolic process;cellular metabolic process;cellular process;glucose metabolic process;hexose metabolic process;metabolic process;monosaccharide metabolic process;primary metabolic process;small molecule metabolic process	binding;catalytic activity;coenzyme binding;cofactor binding;NAD binding;NADP binding;nucleotide binding;oxidoreductase activity;oxidoreductase activity, acting on the aldehyde or oxo group of donors;oxidoreductase activity, acting on the aldehyde or oxo group of donors, NAD or NADP as acceptor		Alzheimer's disease;Glycolysis / Gluconeogenesis	Gp_dh_C;Gp_dh_N				10	10	10	47.3	47.3	47.3	36.284	0	201.78	332760000	42	0.982681	0.974272	-0.00443331	-0.0151842	Q7VZB9	Q7VZB9	Glyceraldehyde-3-phosphate dehydrogenase OS	gap
25.0259	24.8926	24.7565	25.1653	24.5019	24.9812	NenĂ­ ÄŤĂ­slo	amine biosynthetic process;amine metabolic process;biosynthetic process;carboxylic acid biosynthetic process;carboxylic acid metabolic process;cellular amine metabolic process;cellular amino acid biosynthetic process;cellular amino acid metabolic process;cellular biosynthetic process;cellular ketone metabolic process;cellular metabolic process;cellular modified amino acid biosynthetic process;cel…	binding;catalytic activity;cation binding;hydrolase activity;hydrolase activity, acting on ester bonds;hydroxyacylglutathione hydrolase activity;ion binding;metal ion binding;thiolester hydrolase activity;transition metal ion binding;zinc ion binding		Pyruvate metabolism	Lactamase_B				9	9	9	62.4	62.4	62.4	28.535	0	93.222	268520000	58	0.968713	0.969656	-0.00886663	-0.0283759	Q7VUA5	Q7VUA5	Hydroxyacylglutathione hydrolase OS	gloB
25.2418	24.7512	25.1106	25.1921	25.4667	24.7074	NenĂ­ ÄŤĂ­slo		catalytic activity;hydrolase activity		Fluorobenzoate degradation;Chlorocyclohexane and chlorobenzene degradation;Toluene degradation	DLH				11	11	11	48.6	48.6	48.6	31.15	0	55.91	306590000	34	0.75864	0.82287	0.0875333	0.239139	Q7VVF6	Q7VVF6	Putative hydrolase OS	BP2713
25.5433	25.6362	25.4528	25.2149	25.4258	25.4552	NenĂ­ ÄŤĂ­slo	biological regulation;cell cycle;cell division;cellular process;regulation of anatomical structure morphogenesis;regulation of biological process;regulation of biological quality;regulation of cell morphogenesis;regulation of cell shape;regulation of cellular component organization;regulation of cellular process;regulation of developmental process			Cell cycle - Caulobacter	SHS2_FTSA				12	12	12	43.4	43.4	43.4	44.16	0	195.53	400120000	62	0.124961	0.273605	-0.178801	-0.929514	Q7VUQ7	Q7VUQ7	Cell division protein FtsA OS	ftsA
24.9537	24.9964	25.6693	25.282	25.3613	25.4242	NenĂ­ ÄŤĂ­slo	biosynthetic process;cellular biosynthetic process;cellular metabolic process;cellular nitrogen compound biosynthetic process;cellular nitrogen compound metabolic process;cellular process;'de novo' IMP biosynthetic process;heterocycle biosynthetic process;heterocycle metabolic process;IMP biosynthetic process;IMP metabolic process;metabolic process;nitrogen compound metabolic process;nucleobase-c…	amine binding;amino acid binding;binding;carboxylic acid binding;catalytic activity;formyltetrahydrofolate deformylase activity;hydrolase activity;hydrolase activity, acting on carbon-nitrogen (but not peptide) bonds;hydrolase activity, acting on carbon-nitrogen (but not peptide) bonds, in linear amides;hydroxymethyl-, formyl- and related transferase activity;transferase activity;transferase acti…		Glyoxylate and dicarboxylate metabolism;One carbon pool by folate	ACT;Formyl_trans_N				10	10	10	49.6	49.6	49.6	31.902	0	127.53	399260000	44	0.560167	0.650508	0.149366	0.44538	Q7VU69	Q7VU69	Formyltetrahydrofolate deformylase OS	purU
25.6024	25.8741	25.703	25.3162	25.0647	25.5267	NenĂ­ ÄŤĂ­slo		catalytic activity;oxidoreductase activity			adh_short				6	6	6	34.4	34.4	34.4	25.334	0	92.447	422830000	33	0.0524603	0.0578006	-0.423967	-1.66055	Q7VV55	Q7VV55	Putative short-chain dehydrogenase OS	BP2841
24.1526	23.8448	23.9283	25.3311	23.3813	24.553	NenĂ­ ÄŤĂ­slo	response to chemical stimulus;response to oxidative stress;response to stimulus;response to stress				OsmC				2	2	2	21.5	21.5	21.5	14.152	0	24.836	187420000	12	0.480077	0.463614	0.446566	0.66249	Q7VUA2	Q7VUA2	Uncharacterized protein OS	BP3217
24.8664	25.1364	25.1429	25.3364	24.8393	25.6023	NenĂ­ ÄŤĂ­slo	amine metabolic process;carboxylic acid metabolic process;cellular amine metabolic process;cellular amino acid metabolic process;cellular ketone metabolic process;cellular metabolic process;cellular modified amino acid metabolic process;cellular nitrogen compound metabolic process;cellular process;glutathione metabolic process;metabolic process;nitrogen compound metabolic process;organic acid met…	catalytic activity;gamma-glutamyltransferase activity;transferase activity;transferase activity, transferring acyl groups;transferase activity, transferring amino-acyl groups		Arachidonic acid metabolism;Cyanoamino acid metabolism;Glutathione metabolism;Taurine and hypotaurine metabolism	G_glu_transpept				17	17	17	50	50	50	58.879	0	139.98	346930000	72	0.431979	0.503067	0.210766	0.617267	Q7VVH2	Q7VVH2	Putative gamma-glutamyltranspeptidase OS	BP2693
24.9675	24.7723	24.8652	25.3482	25.0181	25.381	NenĂ­ ÄŤĂ­slo	7,8-dihydroneopterin 3'-triphosphate biosynthetic process;aromatic compound biosynthetic process;biosynthetic process;cellular aromatic compound metabolic process;cellular biosynthetic process;cellular metabolic process;cellular nitrogen compound biosynthetic process;cellular nitrogen compound metabolic process;cellular process;cofactor biosynthetic process;cofactor metabolic process;heterocycle …	catalytic activity;cyclohydrolase activity;GTP cyclohydrolase activity;GTP cyclohydrolase I activity;hydrolase activity;hydrolase activity, acting on carbon-nitrogen (but not peptide) bonds;hydrolase activity, acting on carbon-nitrogen (but not peptide) bonds, in cyclic amidines			GCHY-1				11	11	11	64.2	64.2	64.2	29.364	0	119.75	317220000	49	0.0417759	0.0571392	0.380767	1.66368	Q7VV88	Q7VV88	GTP cyclohydrolase FolE2 OS	folE2
NaN	25.2173	NaN	25.3485	NaN	25.5077	NenĂ­ ÄŤĂ­slo									5	5	5	35.2	35.2	35.2	23.995	0	26.945	302730000	9	NenĂ­ ÄŤĂ­slo	1	0	NenĂ­ ÄŤĂ­slo	Q7W0G2	Q7W0G2	Putative exported protein OS	BP0173
25.1745	25.1545	25.555	25.365	25.5879	24.9926	NenĂ­ ÄŤĂ­slo		catalytic activity			FAA_hydrolase				6	6	6	48.5	48.5	48.5	24.889	0	38.4	368580000	38	0.929309	0.951037	0.0205002	0.0646503	Q7VVV4	Q7VVV4	Uncharacterized protein OS	BP2532
25.3321	25.296	25.1264	25.3767	25.3025	25.3124	NenĂ­ ÄŤĂ­slo	biological regulation;biosynthetic process;cellular biosynthetic process;cellular macromolecule biosynthetic process;cellular macromolecule metabolic process;cellular metabolic process;cellular nitrogen compound metabolic process;cellular process;macromolecule biosynthetic process;macromolecule metabolic process;metabolic process;nitrogen compound metabolic process;nucleic acid metabolic process;…	enzyme regulator activity		Two-component system	P-II				5	5	5	60.7	60.7	60.7	12.239	0	68.2	375700000	30	0.306914	0.624199	0.0790335	0.47172	Q7VVG9	Q7VVG9	Nitrogen regulatory protein OS	glnB
25.574	25.3483	25.5135	25.3772	26.0597	25.6922	NenĂ­ ÄŤĂ­slo		carboxypeptidase activity;catalytic activity;exopeptidase activity;hydrolase activity;peptidase activity;peptidase activity, acting on L-amino acid peptides;serine hydrolase activity;serine-type carboxypeptidase activity;serine-type D-Ala-D-Ala carboxypeptidase activity;serine-type exopeptidase activity;serine-type peptidase activity		Peptidoglycan biosynthesis	PBP5_C;Peptidase_S11				11	11	11	40.7	40.7	40.7	44.879	0	176.18	454780000	62	0.329706	0.395602	0.231099	0.749275	Q7W0L2	Q7W0L2	Putative penicillin-binding protein OS	BP0102
25.2597	25.4543	25.1926	25.3818	25.5808	25.9143	NenĂ­ ÄŤĂ­slo		catalytic activity;transaminase activity;transferase activity;transferase activity, transferring nitrogenous groups		Arginine and proline metabolism;D-Alanine metabolism;D-Arginine and D-ornithine metabolism;Lysine degradation;Phenylalanine metabolism	Aminotran_4				9	9	9	42.5	42.5	42.5	32.296	0	133.64	431270000	46	0.136662	0.157005	0.323433	1.18023	Q7W0L1	Q7W0L1	Probable class IV aminotransferase OS	BP0103
24.8422	24.7332	25.1859	25.386	25.2065	25.5279	NenĂ­ ÄŤĂ­slo	cellular aromatic compound metabolic process;cellular metabolic process;cellular process;metabolic process	catalytic activity;isomerase activity		Benzoate degradation;Dioxin degradation	Tautomerase				6	6	6	69.4	69.4	69.4	12.776	0	141.8	343270000	31	0.0516865	0.05348	0.453033	1.70896	Q7VWX6	Q7VWX6	Putative tautomerase OS	BP2058
25.5704	26.1455	24.3334	25.4087	24.2917	25.2539	NenĂ­ ÄŤĂ­slo	response to stimulus;response to stress				AHSA1				8	8	8	74.4	74.4	74.4	18.809	0	74.302	341800000	34	0.598239	0.608586	-0.365	-0.494134	Q7VTQ0	Q7VTQ0	Uncharacterized protein OS	BP3465
25.363	25.2606	25.3166	25.4157	25.1013	24.923	NenĂ­ ÄŤĂ­slo	biosynthetic process;cellular biosynthetic process;cellular metabolic process;cellular nitrogen compound biosynthetic process;cellular nitrogen compound metabolic process;cellular process;'de novo' UMP biosynthetic process;heterocycle biosynthetic process;heterocycle metabolic process;metabolic process;nitrogen compound metabolic process;nucleobase-containing compound biosynthetic process;nucleob…	binding;catalytic activity;cation binding;ion binding;magnesium ion binding;metal ion binding;orotate phosphoribosyltransferase activity;transferase activity;transferase activity, transferring glycosyl groups;transferase activity, transferring pentosyl groups		Pyrimidine metabolism	Pribosyltran				11	11	11	73.7	73.7	73.7	23.314	0	102.69	348460000	69	0.32017	0.450941	-0.166733	-0.674928	Q7VSN4	Q7VSN4	Orotate phosphoribosyltransferase OS	pyrE
25.6757	25.7411	25.313	25.4433	24.9225	24.8092	NenĂ­ ÄŤĂ­slo	amine metabolic process;carboxylic acid metabolic process;cellular amine metabolic process;cellular amino acid metabolic process;cellular ketone metabolic process;cellular metabolic process;cellular modified amino acid metabolic process;cellular nitrogen compound metabolic process;cellular process;glutathione metabolic process;metabolic process;nitrogen compound metabolic process;organic acid met…	catalytic activity;gamma-glutamyltransferase activity;transferase activity;transferase activity, transferring acyl groups;transferase activity, transferring amino-acyl groups		Arachidonic acid metabolism;Cyanoamino acid metabolism;Glutathione metabolism;Taurine and hypotaurine metabolism	G_glu_transpept				17	17	17	46.4	46.4	46.4	62.247	0	172.98	383820000	87	0.0933719	0.0674595	-0.518266	-1.54099	Q7W098	Q7W098	Gamma-glutamyltranspeptidase OS	ggt
25.4179	25.3162	25.2579	25.458	24.9025	25.5101	NenĂ­ ÄŤĂ­slo	amine metabolic process;amino acid activation;carboxylic acid metabolic process;cellular amine metabolic process;cellular amino acid metabolic process;cellular ketone metabolic process;cellular macromolecule metabolic process;cellular metabolic process;cellular nitrogen compound metabolic process;cellular process;cysteinyl-tRNA aminoacylation;macromolecule metabolic process;metabolic process;ncRN…	adenyl nucleotide binding;adenyl ribonucleotide binding;aminoacyl-tRNA ligase activity;ATP binding;binding;catalytic activity;cation binding;cysteine-tRNA ligase activity;ion binding;ligase activity;ligase activity, forming aminoacyl-tRNA and related compounds;ligase activity, forming carbon-oxygen bonds;metal ion binding;nucleotide binding;purine nucleotide binding;purine ribonucleoside triphosp…	cell part;cytoplasm;intracellular part	Aminoacyl-tRNA biosynthesis	DALR_2;tRNA-synt_1e				14	14	14	45.1	45.1	45.1	53.217	0	231.46	380350000	92	0.84951	0.887556	-0.0404669	-0.134901	Q7VX96	Q7VX96	Cysteine--tRNA ligase OS	cysS
25.1519	25.4108	25.3989	25.4781	26.6721	25.8754	NenĂ­ ÄŤĂ­slo			cell outer membrane;cell part;external encapsulating structure part;integral to membrane;intrinsic to membrane;membrane;membrane part;outer membrane;plasma membrane		OmpA				6	6	6	59.4	59.4	59.4	17.896	0	147.58	568960000	55	0.129405	0.0774737	0.688	1.49225	Q7VU04	Q7VU04	Putative peptidoglycan-associated lipoprotein OS	BP3342
25.5664	25.5991	25.3785	25.4814	25.7176	25.916	NenĂ­ ÄŤĂ­slo	biological regulation;biosynthetic process;cellular biosynthetic process;cellular macromolecule biosynthetic process;cellular macromolecule metabolic process;cellular metabolic process;cellular nitrogen compound metabolic process;cellular process;cellular response to stimulus;macromolecule biosynthetic process;macromolecule metabolic process;metabolic process;nitrogen compound metabolic process;n…	binding;DNA binding;nucleic acid binding			Response_reg;Trans_reg_C				6	6	6	41.3	41.3	41.3	24.424	0	87.418	489300000	38	0.254523	0.37235	0.190333	0.782645	Q79GE3	Q79GE3	Response regulator protein OS	basR
25.96	25.4638	25.3541	25.4832	25.9542	25.8787	NenĂ­ ÄŤĂ­slo		binding;coenzyme binding;cofactor binding;electron carrier activity;flavin adenine dinucleotide binding			ETF;ETF_alpha				9	9	9	50.2	50.2	50.2	31.019	0	130.04	477720000	81	0.490865	0.575048	0.179401	0.532665	Q7VZE9	Q7VZE9	Electron transfer flavoprotein alpha-subunit OS	etfA
25.7838	25.669	25.5631	25.505	25.4978	25.5235	NenĂ­ ÄŤĂ­slo		carbon-nitrogen ligase activity, with glutamine as amido-N-donor;catalytic activity;ligase activity;ligase activity, forming carbon-nitrogen bonds			YqeY				6	6	6	55.8	55.8	55.8	16.616	0	57.595	445560000	55	0.0638026	0.233101	-0.1632	-0.993999	Q7VWK1	Q7VWK1	Uncharacterized protein OS	BP2213
24.9033	24.9703	25.1271	25.5125	25.1156	25.4652	NenĂ­ ÄŤĂ­slo	alcohol catabolic process;alcohol metabolic process;carbohydrate catabolic process;carbohydrate metabolic process;catabolic process;cellular carbohydrate catabolic process;cellular carbohydrate metabolic process;cellular metabolic process;cellular process;generation of precursor metabolites and energy;glucose catabolic process;glucose metabolic process;glycolysis;hexose catabolic process;hexose m…	alkali metal ion binding;binding;catalytic activity;cation binding;ion binding;kinase activity;magnesium ion binding;metal ion binding;phosphotransferase activity, alcohol group as acceptor;potassium ion binding;pyruvate kinase activity;transferase activity;transferase activity, transferring phosphorus-containing groups		Carbon fixation in photosynthetic organisms;Glycolysis / Gluconeogenesis;Purine metabolism;Pyruvate metabolism;Type II diabetes mellitus	PK;PK_C				15	15	15	53.7	53.7	53.7	52.595	0	179.28	344630000	69	0.0619011	0.0743176	0.364201	1.50716	Q7VU09	Q7VU09	Pyruvate kinase OS	pykA
25.1082	25.617	23.9836	25.5265	25.1934	26.2015	NenĂ­ ÄŤĂ­slo					DUF192				5	5	5	50.6	50.6	50.6	18.759	0	77.544	457720000	29	0.262783	0.181308	0.737533	1.10675	Q7VVB9	Q7VVB9	Exported protein OS	BP2758
25.4967	25.2999	25.7109	25.5467	25.7755	25.1622	NenĂ­ ÄŤĂ­slo			cell part;membrane;outer membrane		Rick_17kDa_Anti				5	5	5	45.8	45.8	45.8	21.703	0	78.669	419360000	44	0.973111	0.971557	-0.00769997	-0.0244664	Q7VT25	Q7VT25	Putative exported protein OS	BP3732
26.1119	26.7714	25.2931	25.5649	25.6821	25.8006	NenĂ­ ÄŤĂ­slo			cell outer membrane;cell part;external encapsulating structure part;integral to membrane;intrinsic to membrane;membrane;membrane part;outer membrane		OmpW				6	6	6	34	34	34	23.029	0	33.681	597380000	29	0.433847	0.421777	-0.376267	-0.706004	Q7VT02	Q7VT02	Putative outer membrane protein OS	BP3755
25.2874	25.1771	25.3	25.5751	25.4395	25.6546	NenĂ­ ÄŤĂ­slo	7,8-dihydroneopterin 3'-triphosphate biosynthetic process;aromatic compound biosynthetic process;biosynthetic process;cellular aromatic compound metabolic process;cellular biosynthetic process;cellular metabolic process;cellular nitrogen compound biosynthetic process;cellular nitrogen compound metabolic process;cellular process;cofactor biosynthetic process;cofactor metabolic process;heterocycle …	binding;catalytic activity;cation binding;cyclohydrolase activity;GTP binding;GTP cyclohydrolase activity;GTP cyclohydrolase I activity;guanyl nucleotide binding;guanyl ribonucleotide binding;hydrolase activity;hydrolase activity, acting on carbon-nitrogen (but not peptide) bonds;hydrolase activity, acting on carbon-nitrogen (but not peptide) bonds, in cyclic amidines;ion binding;metal ion bindin…			NIF3				10	10	10	67.4	67.4	67.4	27.769	0	128.45	391230000	55	0.0151155	0.0507973	0.301568	1.73376	Q7W078	Q7W078	GTP cyclohydrolase 1 type 2 homolog OS	BP0279
25.5181	25.6332	24.9793	25.612	24.7916	25.324	NenĂ­ ÄŤĂ­slo		binding;carbon-sulfur lyase activity;catalytic activity;cation binding;ion binding;lactoylglutathione lyase activity;lyase activity;metal ion binding		MAPK signaling pathway - yeast;Pyruvate metabolism	Glyoxalase				5	5	5	64.9	64.9	64.9	14.88	0	49.739	390510000	24	0.690478	0.754439	-0.134334	-0.324765	Q7W0Q1	Q7W0Q1	Lactoylglutathione lyase OS	gloA
25.3594	25.6701	25.7482	25.653	25.7894	26.048	NenĂ­ ÄŤĂ­slo	amine biosynthetic process;amine metabolic process;arginine biosynthetic process;arginine metabolic process;biosynthetic process;carboxylic acid biosynthetic process;carboxylic acid metabolic process;cellular amine metabolic process;cellular amino acid biosynthetic process;cellular amino acid metabolic process;cellular biosynthetic process;cellular ketone metabolic process;cellular metabolic proc…	amine binding;amino acid binding;binding;carboxyl- or carbamoyltransferase activity;carboxylic acid binding;catalytic activity;ornithine carbamoyltransferase activity;transferase activity;transferase activity, transferring one-carbon groups	cell part;cytoplasm;intracellular part		OTCace;OTCace_N				9	9	9	43.8	43.8	43.8	35.134	0	121.11	508170000	61	0.22537	0.299887	0.237567	0.893506	Q7VTJ8	Q7VTJ8	Ornithine carbamoyltransferase OS	argF
25.2599	25.3648	25.1735	25.6616	25.0917	25.2716	NenĂ­ ÄŤĂ­slo	amine biosynthetic process;amine metabolic process;biosynthetic process;cellular amine metabolic process;cellular biogenic amine biosynthetic process;cellular biogenic amine metabolic process;cellular biosynthetic process;cellular metabolic process;cellular nitrogen compound biosynthetic process;cellular nitrogen compound metabolic process;cellular process;metabolic process;nitrogen compound meta…	carbon-carbon lyase activity;carboxy-lyase activity;catalytic activity;lyase activity	cell part;cytoplasm;intracellular part	Arginine and proline metabolism	Orn_DAP_Arg_deC				10	10	10	39.7	39.7	39.7	41.17	0	123.66	394170000	49	0.691504	0.799108	0.0755672	0.272745	Q7VZY7	Q7VZY7	Carboxynorspermidine/carboxyspermidine decarboxylase OS	nspC
25.3647	25.3719	25.4002	25.6855	25.5333	25.6904	NenĂ­ ÄŤĂ­slo		catalytic activity;ligase activity		Aminobenzoate degradation;Caprolactam degradation;Limonene and pinene degradation;Propanoate metabolism;Tropane, piperidine and pyridine alkaloid biosynthesis	AMP-binding;AMP-binding_C				18	18	18	59	59	59	54.561	0	194.44	422370000	93	0.00812552	0.055404	0.257466	1.68615	Q7VS29	Q7VS29	Putative substrate-CoA ligase OS	BP0624
25.1728	25.1493	24.9162	25.6992	25.0079	25.2427	NenĂ­ ÄŤĂ­slo					Ala_racemase_N				11	11	11	46.9	46.9	46.9	29.666	0	131.28	338820000	49	0.339462	0.398126	0.237167	0.74381	Q7VYK5	Q7VYK5	Uncharacterized protein OS	BP1320
25.4862	25.6755	26.0256	25.7208	26.34	25.8933	NenĂ­ ÄŤĂ­slo					MucB_RseB				10	10	10	34.4	34.4	34.4	39.211	0	148.3	570540000	57	0.352049	0.398079	0.255599	0.745391	Q7VW37	Q7VW37	Putative sigma factor regulatory protein OS	mucB
26.4117	26.3823	26.329	25.7387	28.0364	26.8464	NenĂ­ ÄŤĂ­slo					CusF_Ec				3	3	3	38.6	38.6	38.6	10.682	0	50.107	1464500000	61	0.493663	0.468618	0.4995	0.653906	Q7VUJ8	Q7VUJ8	Putative exported protein OS	BP3088
[truncated: 126 more rows]
