# Supplementary material for: A Mutation Upstream of the rplN-rpsD Ribosomal Operon Downregulates Bordetella pertussis Virulence Factor Production without Compromising Bacterial Survival within Human Macrophages
Source: mSystems. 2020 Dec 8;5(6):e00612-20. doi: 10.1128/mSystems.00612-20 (PMC7742992; doi:10.1128/mSystems.00612-20)
Supplement: TABLE S3 [file mSystems.00612-20-st003.xlsx]

## Sheet: Legend
Gene	Gene identifier
JN1_2	Number of reads of particular gene in individual samples/replicates
JN1_3
JN1_4
JN1_5
WT_1
WT_2
WT_3
WT_4
WT_5

## Sheet: List1
Gene	JN1_2	JN1_3	JN1_4	JN1_5	WT_1	WT_2	WT_3	WT_4	WT_5
BP0001	11479	10468	6778	13513	9310	7988	10558	9466	9255
BP0002	2099	1836	1259	2183	1527	1275	1784	1433	1381
BP0003	4767	4550	3049	5001	3874	3218	5432	3562	3381
BP0004	1852	1852	1258	2225	2324	2064	1877	2199	2112
BP0005	6129	5572	3849	6729	6201	5162	6715	5494	5467
BP0006	3887	3606	2395	4163	5259	4814	4136	5218	4860
EBG00000018565	2815	2543	1993	3306	1074	641	993	852	762
EBG00000018581	1531	1422	1027	1833	2118	1614	1555	1681	1443
EBG00000018596	1817	1724	1108	2043	2864	2064	2917	2140	2112
BP0007	11128	10860	7161	14125	14851	13816	15793	16977	16063
EBG00000018602	3632	3881	2439	5027	5499	4886	6217	6126	5754
BP0008	9626	9790	6290	13263	19880	17684	11225	21727	20496
BP0009	11737	12359	8652	16239	18984	16857	16747	22503	20976
BP0010	12365	13494	9162	17204	15254	11592	19965	15446	15665
BP0011	22663	23089	18228	31577	21730	16097	27630	19807	20003
BP0013	60146	62516	49890	77046	56500	43114	67925	57971	57356
BP0014	47584	49869	37832	61945	49700	38257	55164	52247	50896
BP0015	85633	81783	55970	96156	74282	64177	105241	79562	76817
BP0016	112600	107038	74246	124427	97022	86443	134267	104150	99064
BP0017	659	607	433	787	816	681	734	751	759
BP0018	2177	1938	1260	2235	2750	2251	2680	2377	2586
BP0019	1323	1196	774	1401	1604	1370	1594	1372	1376
BP0020	967	900	555	974	871	693	1067	759	726
BP0021	1491	1468	915	1549	1065	903	1564	982	1004
BP0022	284	253	161	266	669	633	755	660	721
BP0023	339	284	201	319	354	325	343	340	308
BP0024	503	504	277	432	437	353	597	388	379
BP0025	174	164	121	158	170	127	192	167	167
BP0026	288	264	170	305	310	272	359	276	308
BP0027	81	56	52	94	82	45	93	63	72
BP0028	293	284	248	359	434	305	341	396	346
BP0029	335	292	209	358	405	292	433	354	369
BP0030	3914	3385	2232	3905	3975	3857	3098	4202	3944
BP0031	0	0	0	0	0	0	0	0	0
BP0032	724	657	481	769	602	465	628	436	444
BP0033	3647	3308	2410	3877	3234	2405	4701	2824	2513
BP0034	12397	11436	8063	14752	10760	9090	15224	11436	10462
BP0035	1703	1620	1068	1823	1218	1039	2048	1327	1289
BP0036	1863	1668	1241	2087	1859	1417	2481	1672	1584
BP0037	2166	2006	1455	2296	2277	1972	2893	2049	1919
BP0038	5482	4924	3463	5434	4017	3688	5328	4050	3860
BP0039	8112	7113	4807	8081	7054	6107	8082	6685	5942
BP0040	1484	1198	806	1417	1697	1464	1543	1475	1555
BP0041	0	0	0	0	0	0	0	0	0
BP0042	644	637	344	545	677	669	822	651	658
BP0043	623	561	393	686	813	791	743	673	768
BP0044	223	214	142	248	284	242	229	238	210
BP0045	596	508	316	605	599	485	754	546	459
BP0046	2912	2761	1875	2939	3746	3123	3994	2955	2606
BP0047	1448	1189	818	1579	1456	1293	1442	1410	1193
BP0048	1895	1590	990	1788	2335	2258	1946	2206	2433
BP0049	42	30	18	35	42	48	50	50	55
BP0050	346	303	212	357	624	532	591	520	529
BP0051	4725	4816	3354	6579	3092	2316	4557	2764	2905
BP0053	726	631	495	893	521	403	613	458	457
BP0054	323	257	221	336	308	229	321	263	296
BP0055	210	198	141	231	156	143	203	134	140
BP0056	99	94	66	112	110	82	105	105	91
BP0057	113	115	56	123	118	97	135	96	124
BP0058	3	7	0	7	6	3	4	2	2
BP0059	480	461	304	508	920	745	787	819	964
BP0060	2330	2287	1476	2840	4478	4309	3393	4693	4720
BP0061	1069	1065	670	1241	2072	1915	1724	2190	2119
BP0062	1450	1468	979	1703	2293	1879	1150	2061	1874
BP0063A	441	447	216	490	536	443	443	457	496
BP0063	1602	1589	979	1897	1676	1419	1376	1572	1696
BP0064	2712	2487	1763	3258	3694	3197	1851	3621	3803
BP0065	189	194	131	193	256	180	153	245	243
BP0066	1499	1499	972	1745	1985	1854	1437	2050	2068
BP0067	1166	1236	782	1464	1861	1692	1297	1773	1630
BP0068	934	926	537	1048	1222	1126	883	1233	1341
BP0069	1919	2104	1262	2230	2494	2069	2198	2295	2320
BP0070	288	275	150	266	425	404	273	450	463
BP0071	13	13	4	11	20	6	16	21	14
BP0072	212	219	146	238	353	291	309	316	364
BP0073	1644	1420	842	1684	2566	2397	1637	2607	2749
EBG00000018578	91	58	47	81	47	23	37	32	25
BP0074	25226	23052	16959	37770	39255	33270	24408	36037	38074
BP0075	6801	6223	4765	8481	8375	6664	7486	6397	7097
BP0076	1116	994	726	1304	1342	962	1405	1030	1053
BP0077	911	826	572	1143	1771	1436	1134	1693	1722
BP0078	1930	1741	1173	2079	2045	1557	2116	1626	1618
BP0079	8343	7657	5157	9432	8018	7102	8937	7593	7091
BP0080	0	5	6	5	7	10	0	11	3
BP0081	585	498	322	594	741	648	768	729	694
BP0082	1512	1308	835	1634	1239	1088	1452	1200	1093
BP0083	1826	1544	896	1603	1634	1386	1778	1527	1476
BP0085	652	636	402	662	638	497	654	562	577
BP0086	3222	2654	1771	3169	2490	1915	2769	2063	2114
BP0087	908	783	530	833	869	692	1228	838	751
BP0088	3936	3425	2264	3888	3149	2704	4834	2761	2734
BP0089	1329	1202	840	1474	906	725	1226	812	728
BP0090	4028	3628	2361	4399	2581	2051	3445	2510	2337
BP0091	4208	3746	2434	4718	2231	1745	3679	2135	2060
BP0092	1716	1484	976	1836	971	836	1421	1009	949
BP0093	4493	4030	2757	5513	3280	2736	3352	3289	2815
BP0094	2146	1953	1364	2469	3187	2793	2470	3178	2896
BP0095	1229	1257	823	1507	1776	1517	1581	1720	1551
BP0096	399	335	190	409	377	289	353	360	342
BP0097	1757	1410	973	1824	1858	1592	1871	1808	1770
BP0098	2314	1917	1456	2678	2589	1935	2391	2267	1903
BP0099	1635	1649	1207	1951	1549	1220	1556	1274	1337
BP0100	1030	925	635	994	744	549	859	646	627
BP0101	1506	1350	958	1580	1481	1116	1463	1138	1200
BP0101A	1138	1007	721	1279	1148	997	1129	1104	999
BP0101B	4594	4100	2815	4869	4286	3627	4162	3744	3947
BP0102	13208	11665	8388	14485	11616	9525	13235	10980	9989
BP0103	10508	9040	6158	10832	9395	8316	10919	9219	8846
BP0104	3832	3333	2156	3829	3446	3125	3808	3328	3452
BP0105	2667	2439	1510	2548	2133	1808	2846	1918	1744
BP0106	15272	14182	9104	16316	14698	12580	18804	12806	12914
BP0107	2877	2691	1824	2875	2614	2078	3334	2043	1979
BP0108	1673	1535	1004	1631	1605	1302	2017	1323	1270
BP0109	2479	2255	1404	2361	2087	1651	2889	1813	1814
BP0110	184	209	119	182	260	219	254	231	227
BP0111	1564	1516	910	1550	1519	1387	1658	1350	1277
BP0112	2542	2078	1658	2766	2858	2358	3289	2462	2327
BP0113	12791	11081	7023	12611	27063	24921	31508	26401	23006
BP0114	2025	1753	1082	2039	1594	1222	1938	1433	1432
BP0115	9004	8107	5678	9740	6407	5163	8643	5610	5565
BP0116	7767	7216	4520	7890	8659	8034	9475	8107	8578
BP0117	7820	7018	4736	8145	10478	9253	8860	8685	9827
BP0118	1270	1205	717	1313	2955	2717	2326	2854	2746
BP0119	768	683	557	995	986	580	901	676	757
BP0120	1751	1701	1295	2332	2019	1369	2262	1725	1796
BP0121	4778	4986	3920	6935	5258	3501	6793	4157	4136
BP0122	1680	1727	1490	2884	2082	1299	2280	1517	1589
BP0123	360	357	251	358	438	317	604	243	319
BP0125	928	854	585	912	1118	953	1111	889	885
BP0124	152	144	89	174	217	216	77	228	215
BP0126	168	140	118	180	230	175	181	221	210
BP0127	174	169	99	194	274	219	246	224	270
BP0128	441	418	314	428	530	378	692	438	430
BP0129	614	548	426	751	715	491	769	519	541
BP0130	3054	2888	1985	3467	4399	3461	4792	3948	3752
BP0131	12903	11955	8110	14661	16899	13305	18808	14438	14607
BP0132	5718	5103	2927	5399	5088	4521	6633	4917	5097
BP0133	2062	1954	1356	2168	2053	1629	2385	1616	1632
BP0134	706	679	429	845	719	544	995	719	619
BP0135	1658	1607	1066	1881	2159	1823	1867	1849	2145
BP0136	373	379	236	451	602	507	508	480	514
BP0137	14	7	6	7	14	7	20	13	11
BP0138	423	418	236	475	500	478	493	510	497
BP0139	2659	2309	1637	3219	2601	1751	3211	2078	1871
BP0140	410	388	264	454	700	616	629	634	541
BP0141	29523	27378	17102	28947	23590	22143	26950	21670	21012
BP0142	563	537	319	563	444	379	513	318	408
BP0143	92	74	40	110	103	104	122	71	107
BP0144	26	11	12	22	40	30	30	41	37
BP0145	35	42	30	46	61	44	60	38	41
BP0146	36	44	35	48	47	42	68	44	44
BP0148	121	119	75	152	163	125	148	145	143
BP0149	1979	1835	1225	2075	1540	1222	1968	1213	1255
BP0150	2776	2545	1709	2792	2047	1674	2887	1661	1633
BP0151	1993	1665	1181	1982	1635	1288	2053	1379	1280
BP0152	1205	1068	737	1211	945	760	1196	803	752
BP0153	592	491	358	699	532	450	439	531	454
BP0154	708	730	541	872	657	584	767	610	634
BP0155	1928	1807	1104	1953	1921	1694	2216	1647	1793
BP0156	1298	1093	743	1339	1329	915	1265	985	951
BP0157	334	278	188	324	379	293	351	312	325
BP0158	561	507	335	620	418	341	569	359	317
BP0159	1084	867	610	1144	1326	1003	1284	1054	1093
BP0160	1077	930	661	1154	1098	880	1327	1030	958
BP0161	5336	5071	3098	5375	3780	3279	5041	3478	3474
BP0162	18652	17452	12331	23702	36151	27733	33758	26653	27222
BP0163	2069	1980	1379	2391	2562	1899	2563	2038	1864
BP0164	2482	2359	1537	2728	2465	1848	2878	2202	2089
BP0165	839	851	481	968	827	610	1012	736	786
BP0166	0	0	0	0	0	0	0	0	0
BP0167	1255	1120	793	1270	1641	1389	1523	1565	1537
BP0168	834	727	517	941	1250	876	1097	1188	1026
BP0169	1059	889	675	1200	1227	792	1525	880	723
BP0170	3485	3205	2197	3790	3776	2913	5245	3038	3090
BP0171	841	782	453	788	852	763	1082	840	773
BP0172	3905	3713	2474	4529	3919	3190	4938	3818	3619
BP0173	3529	3026	1923	3402	3547	3071	4399	3346	3341
BP0174	4504	4641	3220	4875	4573	4028	7089	4391	3770
BP0175	0	0	0	0	0	0	0	0	0
BP0176	228	239	150	263	233	170	303	195	201
BP0177	3163	2780	1694	2947	2650	2282	3752	2165	2153
BP0178	1745	1589	1015	1952	3567	2942	3787	3310	2758
BP0179	1310	1248	748	1536	2379	2114	2208	2531	2166
BP0180	10624	9583	6221	11444	10324	8644	12918	10546	9371
BP0181	3880	3871	2086	3844	3956	3359	3516	3513	3389
BP0182	3471	3185	2211	3697	3772	3191	4045	3473	3642
BP0183	2835	2641	1882	2880	2955	2318	3351	2423	2491
BP0184	4649	4334	2956	4840	5694	4575	5386	5074	4971
BP0185	3132	2890	1855	3595	3484	2914	4889	3084	2842
BP0186	1680	1444	979	1801	2276	1817	2350	1913	1844
BP0187	361	304	208	410	519	441	503	513	478
BP0188	520	470	273	576	647	551	613	466	534
BP0189	2685	2268	1402	2619	3343	3293	3583	3323	3412
BP0190	13570	12387	7883	14935	12915	10945	16718	12627	11910
BP0191	2394	2136	1393	2360	2585	2265	2490	2464	2501
BP0192	13	6	3	9	7	9	9	16	14
BP0193	48	44	27	42	45	32	41	33	24
BP0194	65	77	49	71	91	81	115	90	81
BP0195	6743	5444	3266	5671	6398	7163	9052	6934	6045
BP0196	4875	4388	2479	4848	4657	4891	6925	4585	4219
BP0197	21387	17348	10196	18209	18734	20128	24816	18542	16327
BP0198	3033	2769	1503	2925	3317	3156	3474	3263	3286
BP0199	129	135	90	154	172	149	192	115	128
BP0200	225	235	182	338	184	169	300	215	168
BP0201	866	868	565	975	1116	1065	1163	963	1033
BP0202	0	0	0	0	0	0	0	0	0
BP0202A	5	9	4	8	6	7	13	6	6
BP0203	30	31	33	32	43	46	20	45	54
BP0204	11224	10029	6646	10787	13467	11708	12199	11031	10995
BP0205	29857	28085	18667	29205	36709	35126	39044	34497	32928
BP0206	6369	5679	3784	6881	6782	5824	9061	6249	5355
BP0207	1929	1716	1096	2215	3167	2979	2421	3302	3022
BP0208	1938	1841	1220	2056	2438	2432	2783	1895	2008
BP0209	844	705	422	837	1627	1717	1231	1421	1585
BP0210	15	15	8	19	21	14	8	31	15
BP0211	14	22	5	17	15	16	29	10	16
BP0212	763	694	455	784	909	819	750	800	859
BP0213	1779	1456	1025	1676	1644	1297	1612	1463	1471
BP0214	2683	2568	1809	3023	3192	2564	2928	2610	2595
BP0215	5406	4711	2940	5814	5319	4577	6711	5262	4883
BP0216	14202	12456	8243	14741	63437	50536	83044	57270	57226
BP0217	3202	2798	2076	3054	1387	1114	2030	1194	1129
BP0218	6069	5103	3293	5671	3527	3102	4474	3101	3134
BP0219	3718	3259	2148	3833	2677	2426	2995	2552	2458
BP0220	3340	2877	1868	3308	2765	2443	2792	2552	2538
BP0221	1548	1481	913	1507	1477	1202	1908	1181	1225
BP0222	1904	1654	1145	1790	1678	1453	2462	1444	1433
BP0223	1034	940	619	989	1149	860	1279	866	870
BP0224	1656	1448	963	1593	1567	1372	2227	1196	1230
BP0225	2396	1976	1439	2347	2540	1950	3064	1912	1847
BP0226	4483	4101	2533	4399	5132	4146	6979	4013	3863
BP0227	2548	2273	1429	2538	3183	2721	4081	2586	2472
BP0228	3	13	2	6	3	1	10	4	0
BP0229	637	634	413	633	777	696	670	641	680
BP0230	145	152	100	222	150	99	142	115	137
BP0231	182	215	138	263	144	108	143	141	145
BP0232	658	697	431	760	597	454	847	478	556
BP0233	4692	4206	2737	4238	4804	4409	6526	4430	4256
BP0234	371	362	244	353	167	134	219	152	130
BP0235	69	89	58	106	112	59	92	90	90
BP0236	461	423	303	525	468	346	465	426	389
BP0237	493	474	383	672	551	417	666	479	537
BP0238	1042	871	619	1142	896	753	1058	800	831
BP0239	4176	3890	2539	4647	3471	2725	4607	3398	3030
BP0240	2160	1994	1217	2414	1826	1517	2584	1758	1505
BP0241	1409	1135	841	1466	1757	1314	1590	1378	1277
BP0242	8940	8369	5973	9334	6717	5519	10061	6025	5457
BP0243	2277	2022	1335	2317	1980	1656	2273	1889	1725
BP0244	7659	7077	4584	7477	5738	5161	7177	5271	4880
BP0245	3050	2772	1694	2963	2379	2145	2934	2192	2241
BP0246	25452	23750	16373	27328	15831	14482	21983	15666	14675
BP0247	6687	5895	3718	6750	7096	6713	4654	7557	7860
BP0248	3155	2880	1927	3225	3145	2661	4174	2683	2421
BP0249	1530	1431	953	1534	1786	1474	1793	1471	1473
BP0250	43355	41301	34214	59202	40102	27286	42228	34747	33991
BP0251	942	877	700	1184	1093	762	1075	777	807
BP0252	3275	3093	2207	3633	3759	2854	4011	3380	2967
BP0253	1129	1064	723	1261	1362	1251	1344	1293	1255
BP0254	90	83	59	122	130	75	124	89	119
BP0255	508	463	258	436	669	617	503	549	481
BP0256	0	0	0	0	0	0	0	0	0
BP0257	68	59	40	73	51	60	79	48	51
BP0258	3752	3291	1927	3059	10335	9606	9677	10657	10927
BP0259	9681	7797	4891	7304	30179	27514	34982	24794	25070
BP0260	4467	3468	2126	3668	16572	16783	15636	15701	15180
BP0261	357	320	213	336	879	787	1269	833	840
BP0262	1904	1773	1197	1846	6315	6622	6347	6310	6032
BP0263	721	723	457	762	1888	1876	2098	1890	1785
BP0264	1885	1720	1205	2083	1938	1594	2142	1525	1252
BP0265	2038	1947	1297	2258	2062	1621	2213	1616	1584
BP0266	719	581	416	655	579	490	820	499	499
BP0267	2044	1983	1348	2007	5067	4561	6421	4694	4404
BP0268	0	0	0	0	0	0	0	0	0
BP0270	296	267	200	284	582	564	350	509	506
BP0271	708	714	444	711	1162	968	815	1107	1075
BP0272	412	344	213	386	668	597	671	587	541
EBG00000018562	281	253	144	276	280	243	309	259	298
BP0273	3294	3218	2196	3499	3979	3352	7037	3882	3441
BP0274	8181	7390	4800	8689	12504	11119	14136	12332	11101
BP0275	9399	8205	5025	8918	6201	5121	9599	5514	5289
BP0276	14268	12534	7923	14280	10779	9096	13890	9855	8818
BP0277	6878	6181	4045	7191	6294	5382	8250	5404	5142
BP0278	4622	4507	2606	5008	6548	6337	6472	7081	6788
BP0279	5834	5260	3718	6064	5479	5013	6533	5030	4787
BP0280	1190	1091	704	1361	1636	1436	1649	1612	1545
BP0281	544	461	315	590	813	752	538	820	803
BP0282	1020	991	643	1049	1469	1290	1034	1311	1332
BP0283	421	400	309	469	505	403	464	403	434
BP0284	125	106	75	126	139	129	137	126	150
BP0285	95	75	78	110	113	87	105	105	95
BP0286	683	639	486	879	559	399	545	413	399
BP0287	246	246	195	261	261	234	235	256	228
BP0288	554	491	340	553	608	518	521	520	501
BP0289	12588	11394	7834	14405	11620	9776	15353	11248	9997
BP0290	767	605	411	875	802	595	755	711	733
BP0291	1189	1140	718	1248	1190	909	1262	955	992
BP0292	2938	2801	1775	2979	3143	2640	2794	2517	2792
BP0294	627	552	388	636	416	336	627	351	362
BP0295	14	13	8	23	10	12	24	8	6
BP0296	1536	1469	880	1457	2844	2578	1810	2512	2691
BP0297	0	0	0	0	0	0	0	0	0
BP0298	1379	1205	839	1355	1174	990	1347	1040	1067
BP0299	805	705	521	855	676	618	781	668	658
BP0300	684	671	465	789	504	388	655	454	426
BP0301	4702	4651	3210	6297	3318	2185	4321	2711	2531
BP0302	2278	2090	1542	3072	2170	1682	1329	1998	2260
BP0303	639	613	474	881	527	374	459	466	555
BP0304	912	874	581	1002	554	438	538	514	497
BP0305	1054	968	761	1329	646	507	547	578	613
BP0306	445	424	263	470	404	343	497	398	384
BP0308	77	73	52	70	93	75	108	89	94
BP0309	119	109	67	114	234	191	254	233	212
BP0310	55	51	36	70	78	64	84	76	58
BP0311	65	50	34	76	71	41	93	57	56
BP0312	27	20	14	31	32	23	29	22	19
BP0313	107	131	81	147	101	95	101	98	117
BP0314	1542	1504	1103	2037	1246	1029	1351	1118	1240
BP0315	10560	9541	6243	10553	7189	5812	9015	6186	5660
BP0316	1687	1538	1169	1867	1250	988	1368	1085	1117
BP0317	4439	4199	2696	4191	3558	3106	3612	3321	3379
BP0318	1631	1479	966	1601	1697	1426	1275	1692	1638
BP0319	7070	5853	3905	6877	9701	8368	8862	8417	8823
BP0320	1175	1066	696	1160	1295	996	1343	1020	1022
BP0321	1289	1059	635	1126	1159	922	1449	981	961
BP0322	1808	1643	1039	1726	1909	1516	1985	1619	1481
BP0323	1420	1352	880	1609	1582	1195	1544	1212	1266
BP0324	7234	6289	4099	7392	6606	5849	8000	5718	5783
BP0325	2290	2283	1384	2598	2110	1528	2421	1626	1493
BP0326	965	775	508	833	1144	914	1036	869	945
BP0327	0	0	0	0	0	0	0	0	0
BP0328	135	138	83	156	151	147	167	139	156
BP0329	309	274	201	359	334	262	309	293	251
BP0330	122	135	86	159	140	110	139	119	84
BP0331	42	32	15	44	30	15	38	16	20
BP0332	649	580	451	737	585	404	546	448	437
BP0333	1935	1790	1208	2183	1619	1163	1763	1241	1252
BP0334	1208	1133	899	1427	975	715	1097	776	820
BP0335	12602	10926	6888	10729	12652	11991	12084	12051	12520
BP0336	4728	4334	2808	4746	4517	3578	5831	3200	3328
BP0337	6350	5631	3795	5610	6914	5473	7018	5082	4776
BP0338	1852	1697	1159	1814	2062	1739	2262	1578	1468
BP0339	251	264	167	269	294	251	301	240	253
BP0340	344	273	218	324	296	214	319	202	191
BP0341	236	197	122	189	177	136	190	122	149
BP0342	650	611	492	757	773	779	467	809	795
BP0343	427	346	233	414	417	296	433	297	306
BP0344	373	343	218	388	373	347	422	304	297
BP0345	776	724	504	819	709	563	831	506	516
BP0346	1530	1305	849	1398	1344	1188	1547	1232	1191
BP0347	571	513	352	686	692	551	716	609	643
BP0348	260	217	162	319	316	231	400	310	294
BP0349	205	158	142	294	458	289	376	353	379
BP0350	1130	903	580	1210	1212	937	1826	1408	1320
BP0351	85	83	54	150	55	30	77	47	75
BP0352	92	75	76	193	120	77	67	127	108
BP0353	149	169	119	289	84	58	124	70	85
BP0354	877	884	787	1588	619	427	659	499	596
BP0355	0	0	0	0	0	0	0	0	0
BP0356	4825	4570	2645	4919	4316	4035	5970	4359	4587
BP0357	3513	3304	2109	3844	4888	4017	4132	4525	4866
BP0358	687	678	451	758	933	652	697	691	859
BP0359	953	956	762	1326	964	704	1029	807	1010
BP0360	1428	1462	1122	2073	1313	717	1400	841	1001
BP0361	387	381	335	505	397	270	419	314	344
BP0362	590	570	464	763	682	461	603	576	586
BP0363	2743	2584	1703	2501	3082	2771	3370	2504	2433
BP0364	2664	2402	1379	1978	3384	2986	4298	2564	2609
BP0365	579	552	382	468	890	962	1241	875	889
BP0366	31167	25512	15845	24491	46411	44183	54755	39537	39011
BP0367	1102	1017	712	1086	1020	743	1357	846	792
BP0368	2959	2500	1717	3408	2978	2324	4489	2705	2416
BP0369	4011	3816	2660	4241	2965	2333	3474	2474	2202
BP0370	3576	3230	2353	3821	2248	1744	3035	1817	1714
BP0371	6789	6311	4434	7704	6161	5028	8092	5880	5746
BP0372	5611	5006	3672	6898	5245	4103	7280	4553	4521
BP0373	1030	930	574	1169	1151	919	1266	1126	1256
BP0374	7924	7333	4803	8580	7528	6157	11096	6938	6262
BP0375	2777	2727	1574	3247	3031	2412	3695	2773	2707
BP0376	1386	1312	860	1592	1515	1354	1519	1493	1391
BP0377	2294	2207	1486	2378	2621	2244	2967	2677	2554
BP0378	3484	2678	1548	2249	5346	4727	6264	3790	3687
BP0379	29582	22388	14401	17256	57382	54830	64014	41214	39706
BP0380	81715	62338	35680	53469	130966	136855	140683	124383	121483
BP0381	2025	1836	1143	1875	1935	1659	2417	1580	1674
BP0382	2372	2266	1521	2430	1918	1593	2979	1918	1768
BP0383	7333	6350	4152	7190	5934	5206	7300	5626	5258
BP0385	6153	5381	3863	6939	6893	5140	8448	6037	5481
BP0386	3925	3479	2242	4026	3627	3035	4592	3324	3150
BP0387	5462	4772	3449	5667	4822	3663	5708	4209	4087
BP0388	823	803	501	858	688	498	857	589	635
BP0389	83	68	49	92	107	84	99	79	93
BP0390	1920	1782	1348	2026	1541	1191	1775	1348	1139
BP0391	1181	943	656	1113	967	745	1050	786	760
BP0392	0	0	0	0	0	0	0	0	0
BP0393	719	733	501	760	988	870	921	849	855
BP0394	418	335	253	398	424	325	481	345	317
BP0395	1128	921	633	1147	1035	811	1088	884	882
BP0396	927	800	517	943	719	525	716	610	580
BP0397	3479	3301	2280	4021	2205	1464	2194	2163	1855
BP0398	4610	4141	2843	5180	2640	1872	2986	2875	2235
BP0399	2956	2635	1683	3044	1986	1431	2017	1906	1559
BP0400	1940	1667	1221	2089	2244	1873	1822	1983	1916
BP0401	43	45	18	44	44	26	76	39	43
BP0402	1463	1348	838	1293	1633	1372	2056	1344	1331
BP0403	2511	2352	1616	2936	2942	2396	3036	2397	2474
BP0404	5000	4883	3388	6422	5858	3950	5350	4883	5013
BP0405	1514	1326	811	1448	2908	2804	2450	2960	2972
EBG00000018601	130	121	68	139	120	90	114	113	87
BP0406	2429	2140	1623	2789	1860	1453	2542	1482	1295
BP0407	756	624	389	679	837	660	777	720	750
BP0408	163	152	105	152	128	117	139	117	131
BP0409	3026	2791	1847	2863	4277	3947	3636	3989	4475
BP0410	28610	27368	17210	25808	39990	37503	43663	35192	33388
BP0411	2789	2623	1698	2685	2135	1843	2789	1982	1953
BP0412	964	863	606	893	818	598	1011	657	602
BP0413	310	318	197	319	403	347	401	330	321
BP0414	1047	931	624	957	928	825	876	824	858
BP0415	658	676	423	640	731	539	880	629	549
BP0416	284	255	150	272	340	244	280	264	256
BP0417	119	122	61	109	143	93	129	105	149
BP0418	222	222	168	245	294	233	308	189	231
BP0419	2188	1872	1102	1810	1811	1646	2142	1643	1841
BP0420	281	279	164	324	278	223	307	245	271
BP0421	166	151	94	144	176	143	126	159	123
BP0422	338	299	204	308	390	257	394	324	301
BP0423	413	365	243	387	393	319	453	330	299
BP0424	17	5	10	8	2	6	6	8	15
BP0425	1423	1341	895	1470	1583	1305	1565	1208	1383
BP0426	2761	2854	1533	2524	3902	3356	3284	3634	3989
BP0427	1300	1148	721	1343	1345	1420	1173	1317	1350
BP0428	3147	2969	1765	2996	2602	2730	3288	2686	2825
BP0429	619	541	390	681	799	724	1031	731	757
BP0430	589	530	378	607	755	723	928	716	767
BP0431	943	854	645	956	1151	1005	1082	1120	1079
BP0432	168	147	107	176	199	153	209	156	170
BP0433	1372	1131	882	1292	1022	818	1044	904	845
BP0434	620	540	388	638	452	413	481	419	473
BP0435	269	236	174	269	271	215	223	224	275
BP0436	122	111	98	147	152	107	126	137	163
BP0437	905	865	586	959	1028	877	1080	796	945
BP0438	1341	1232	812	1280	2172	1831	2170	1720	1847
BP0439	82	66	36	51	49	52	58	37	35
BP0440	839	820	488	718	833	732	1015	704	672
BP0441	1390	1481	785	1136	992	806	1408	883	904
BP0442	12111	10291	6091	10963	10164	9550	7612	10014	12095
BP0443	90	70	66	93	79	64	93	36	65
BP0444	980	855	473	798	1045	936	958	917	939
BP0445	361	312	200	371	317	292	441	271	317
BP0447	2290	2054	1328	2394	2194	1842	2699	1918	1871
BP0448	169	178	124	210	197	146	259	169	174
BP0449	995	889	585	1117	827	716	813	794	798
BP0450	1522	1255	860	1498	1155	1022	1609	1180	996
BP0451	9149	7989	5773	9339	8441	7501	8745	8671	7261
BP0452	1357	1178	933	1552	1858	1537	1484	1487	1579
BP0453	2242	2140	1522	2447	2541	2255	2239	2038	2153
BP0454	12060	11527	8444	15549	10156	7349	12741	8627	8462
BP0455	7962	7448	5612	9842	4979	3390	6964	4922	4608
BP0456	742	697	445	791	2204	1634	2531	2162	1950
BP0457	14677	13288	7504	12272	13413	11817	13747	12340	12342
BP0458	5470	5088	3097	5086	5036	4204	5989	3620	3916
BP0459	6166	5664	3938	6700	7746	6488	6258	6588	6584
BP0460	31844	27621	19657	36745	30927	25225	34345	30264	29349
BP0461	1805	1656	1227	1974	1398	1150	1874	1251	1213
BP0462	776	631	437	740	613	546	776	526	543
BP0463	237	223	124	262	239	228	271	261	254
BP0464	1450	1403	948	1435	1129	989	1711	1032	999
BP0465	2662	2346	1519	2327	2440	2145	3079	1928	1779
BP0466	1019	909	599	966	1172	1060	1279	998	813
BP0467	641	623	430	701	693	492	691	597	584
BP0468	654	637	408	725	691	545	654	640	655
BP0469	2379	2206	1484	2513	2329	1938	2088	2118	2040
BP0470	787	759	476	962	723	526	1069	577	499
BP0471	501	412	293	465	726	613	760	625	640
BP0472	109	122	62	114	182	148	171	145	147
BP0473	8	3	4	5	2	8	4	6	7
BP0474	566	553	383	666	479	362	552	404	434
BP0475	19360	17355	13093	24049	14313	11237	17736	14950	14796
BP0477	1860	1570	1124	2153	2538	2168	2125	2320	2155
BP0478	3449	3089	1903	3828	4751	4579	3982	5040	4677
BP0479	3804	3369	2164	3796	4534	4089	5406	4117	3919
BP0480	1480	1262	776	1404	1888	1602	1910	1617	1631
BP0481	0	0	0	0	0	0	0	0	0
BP0482	3885	3559	2480	3759	2774	2568	3431	2606	2588
BP0483	1129	952	596	987	1642	1491	2249	1488	1545
BP0484	4701	4416	2909	4865	7804	6877	10430	7480	6464
BP0485	461	470	319	507	482	383	433	472	450
BP0486	3187	3168	2249	3652	2684	2367	2920	2535	2563
BP0487	1580	1612	1143	1987	1227	1016	1514	1087	1041
BP0488	1077	964	671	1147	1469	1196	1308	1318	1508
BP0489	26763	24935	16297	27258	23631	21125	31740	22719	21346
BP0490	14469	14140	9363	14745	14339	12397	18927	12272	11626
BP0491	7668	7371	4910	8722	6589	5521	9112	6217	6337
BP0492	2574	2325	1604	3082	3591	2673	3750	2963	2860
BP0493	3166	2784	1709	3410	4428	3687	5202	4427	4209
BP0494	416	351	206	391	443	435	556	417	402
BP0495	14401	13270	8751	14902	15233	12871	19282	14163	13054
BP0496	115	98	54	113	148	122	96	134	169
BP0497	468	454	289	497	831	732	783	790	789
BP0498	2423	2202	1494	2659	7576	6586	7631	7250	6778
BP0499	719	639	423	791	5647	4330	5930	5060	4179
BP0500	1069	1003	701	1308	10322	9304	14535	11998	10770
BP0501	395	359	249	500	3984	3700	3487	4400	4643
BP0502	5867	5404	4043	7943	6161	4640	4712	5351	4935
BP0503	989	870	508	1080	1007	806	790	1026	973
BP0504	386	396	273	442	461	348	371	451	428
BP0505	775	636	493	787	920	848	662	1053	982
BP0506	3373	3055	1984	3377	2826	2510	3795	2797	2657
BP0507	809	762	416	774	671	545	998	602	600
BP0508	695	596	364	685	667	615	834	629	580
BP0509	812	817	519	753	879	695	1124	716	724
BP0510	95	69	48	83	79	74	82	58	65
BP0511	424	393	245	366	487	461	503	381	419
BP0512	330	270	194	286	338	352	289	264	254
BP0513	1097	1076	598	929	1138	1164	1401	1102	1074
BP0514	64	64	43	80	93	80	102	71	102
BP0515	403	402	221	394	825	821	658	803	823
BP0516	18914	19027	11415	18198	24760	24612	21719	24568	24237
BP0517	6	4	9	2	3	4	7	4	4
BP0518	635	518	370	561	789	663	655	626	554
BP0519	2009	1889	1277	1978	1735	1662	1832	1620	1518
BP0520	251	246	172	279	424	320	360	323	340
BP0521	522	470	318	578	632	510	831	526	504
BP0522	771	635	481	840	834	752	820	760	702
BP0523	271	260	171	301	325	288	258	305	262
BP0524	3185	3007	1961	3007	3186	2794	3677	2757	2622
BP0525	1229	1318	879	1333	1119	874	1660	827	893
BP0526	348	319	187	269	319	269	400	259	263
BP0527	410	412	322	364	295	259	709	247	207
BP0529	14083	13187	10328	16796	9475	7277	12222	8589	8890
BP0530	1898	1730	1215	1988	1782	1514	1503	1514	1622
BP0531	133	139	105	224	151	92	163	134	144
BP0532	545	491	381	584	463	353	506	439	444
BP0533	742	605	427	907	786	689	780	704	701
BP0534	1236	1140	804	1355	1987	1632	3112	1828	1670
BP0535	2764	2635	1788	3093	9187	8656	14446	10347	9050
BP0536	2368	2209	1679	3074	6851	5756	7375	7330	6639
BP0537	0	0	0	0	0	0	0	0	0
BP0538	1034	899	604	1014	1226	1012	1317	1023	1092
BP0539	1333	1153	798	1213	1193	903	1481	951	985
BP0540	0	0	0	0	0	0	0	0	0
BP0541	1353	1293	919	1540	1232	917	1237	942	942
BP0542	221	211	141	256	262	165	228	224	206
BP0543	165	156	111	186	240	184	232	181	222
BP0544	57	42	28	77	104	85	87	100	93
BP0545	6258	5849	3760	6428	6261	5486	7336	5769	5645
BP0546	2224	2006	1161	1900	2619	2565	3271	2138	2222
BP0547	1214	1084	793	1277	755	608	948	643	608
BP0548	1938	1662	1145	2004	1162	985	1806	1093	997
BP0549	1024	937	561	952	660	611	742	657	630
BP0550	2797	2390	1594	2709	2438	2198	2494	2341	2112
BP0551	3692	3139	2195	4424	3310	2505	3645	2730	2840
BP0552	6475	5903	3612	6305	3763	3429	7209	4265	3733
BP0553	1630	1450	1012	1558	1219	1054	1442	1030	1084
BP0554	561	495	356	630	506	401	559	454	454
BP0555	1077	878	645	1158	1121	798	1006	888	960
BP0556	4063	3764	2600	4332	4097	3655	4062	3301	3438
BP0557	2143	1986	1341	2261	2079	1801	2204	1729	1818
BP0558	6980	6727	4363	7787	7370	6731	6780	7334	6927
BP0559	3418	3320	2416	4055	2453	2150	2753	2092	2180
BP0560	4258	3860	2398	3956	2998	2747	4145	2765	2729
BP0561	14032	12742	9004	14797	10665	8653	12858	9025	8929
BP0562	18897	16935	11416	20413	24310	23966	14760	27514	24494
BP0563	504	476	388	667	537	402	431	407	439
BP0564	869	945	600	1271	1164	723	1032	912	1051
BP0565	2	3	1	2	1	1	1	1	2
BP0566	1723	1549	1080	1919	3613	2910	3074	2858	3184
BP0567	715	624	469	757	1342	1078	969	1127	1164
BP0568	477	475	362	627	687	465	738	485	483
BP0569	2645	2438	1838	3083	2751	2004	2429	2404	2247
BP0570	1561	1481	678	1318	1487	1490	1425	1753	1804
BP0571	4463	4532	2786	4337	3990	3461	4088	3169	3227
BP0572	20074	18596	12505	21342	21831	19135	17386	22263	21670
BP0573	16903	15838	10680	18049	14771	11628	16756	12765	13030
BP0574	2231	2134	1316	2209	2049	1627	2273	1887	1753
BP0575	1545	1605	992	1609	1201	1026	1673	1116	1175
BP0576	1482	1453	922	1578	1326	1184	1619	1282	1227
BP0577	532	440	328	538	494	472	644	490	419
BP0578	162	143	113	185	157	101	226	162	145
BP0579	25	21	23	21	41	29	29	33	34
BP0580	53	82	50	69	44	64	64	57	56
BP0581	172	154	123	200	244	167	180	210	227
BP0582	197	177	104	207	227	181	200	189	205
BP0583	286	302	179	357	253	192	285	222	249
BP0584	519	488	366	627	583	460	487	478	573
BP0585	325	291	242	368	359	249	294	266	261
BP0586	26	44	20	49	23	17	36	26	25
BP0589	368	395	331	529	393	335	489	310	328
BP0590	1467	1341	1035	1786	1265	884	1541	1064	1032
BP0591	458	406	303	499	375	275	473	358	346
BP0592	812	718	531	967	692	489	728	558	601
BP0593	413	356	243	452	414	306	327	365	399
BP0594	261	221	152	245	177	127	204	147	158
BP0595	110	98	71	111	94	57	97	78	69
BP0596	1484	1589	1238	2919	4348	2978	3016	4777	5016
BP0597	3620	3664	2982	6244	9584	6638	6348	10377	10975
BP0598	18558	17862	11391	18968	16572	13462	18478	12751	13407
BP0599	3860	3639	2567	4070	3469	3023	3346	2724	2643
BP0600	117	106	59	149	159	127	149	134	128
BP0601	650	612	440	732	764	594	770	559	571
BP0602	3813	3415	2253	3857	6220	5747	6561	5904	5450
BP0603	5270	4686	3286	5369	6526	5379	8866	5505	4827
BP0604	8118	7763	4867	8008	11050	8953	16773	8947	8257
BP0605	2148	1859	1209	2265	3919	3235	3716	3181	3092
BP0606	2392	2060	1337	2366	3881	3171	4104	3142	3222
BP0607	5530	4904	3398	5752	3920	3169	5154	3557	3083
BP0608	6049	5427	3932	6512	5663	4699	4773	5117	4702
BP0609	17940	16334	10781	18627	19845	17666	22147	18093	18471
BP0610	6867	6134	3950	6626	7041	6206	7406	6218	6184
BP0611	3	0	0	0	0	0	0	0	0
BP0612	2426	2533	1663	3272	2666	1903	2989	1900	2125
BP0613	1676	1520	1054	1949	2511	1951	1775	1740	2014
BP0614	266	207	205	347	299	230	265	233	261
BP0615	123	113	100	170	125	80	150	106	119
BP0616	403	408	298	599	588	430	524	584	596
BP0617	1772	1727	1305	2420	2581	2026	2610	2626	2258
BP0618	1169	1006	742	1228	1384	1257	939	1271	1229
BP0619	89	88	62	97	43	42	73	46	47
BP0620	105	101	93	151	89	59	101	58	92
BP0621	43	52	34	82	44	31	41	40	63
BP0622	179	157	139	264	147	100	171	114	119
BP0623	2269	2218	2059	2981	1855	1293	2288	1457	1692
BP0624	3971	3697	3514	5524	2760	1658	3092	2318	2918
BP0625	2832	2693	2533	4045	1899	1250	2242	1705	2107
BP0626	1814	1754	1679	2617	1256	939	1500	1223	1331
BP0627	1705	1918	1679	2783	1146	787	1684	998	1191
BP0628	2317	2385	2155	3803	1629	1081	1614	1288	1618
BP0629	1002	1063	873	1621	873	586	866	545	635
BP0630	2788	2513	1777	2910	3438	2988	3911	2848	3043
BP0631	121	118	104	175	99	60	108	55	84
BP0632	352	324	300	526	317	234	293	240	294
BP0633	149	146	109	212	187	104	183	150	156
BP0634	430	367	304	567	439	331	403	369	410
BP0635	223	218	197	374	164	117	217	125	144
BP0636	278	250	221	401	125	129	227	127	144
BP0637	114	122	105	166	94	74	120	73	85
BP0638	197	197	166	299	158	132	166	150	145
BP0639	170	144	153	214	89	66	120	101	94
BP0640	532	539	416	767	307	208	501	300	321
BP0641	310	327	279	549	200	138	260	192	209
BP0642	490	455	367	581	402	319	427	330	358
BP0643	984	944	573	945	882	728	988	781	836
BP0644	417	414	277	458	401	408	431	366	411
BP0645	16	27	11	18	7	7	10	4	6
BP0646	484	444	272	401	415	361	477	410	450
BP0647	115	110	55	135	167	111	113	189	186
BP0648	152	147	102	131	114	98	150	93	107
BP0649	99	101	71	114	97	85	129	89	87
BP0650	634	640	447	655	791	664	743	686	698
BP0651	949	758	551	973	929	723	939	843	739
BP0652	1028	977	612	945	835	654	1001	665	663
BP0653	1736	1594	1172	1809	2085	1809	1356	1849	2159
BP0654	751	727	521	885	574	449	705	485	507
BP0655	213	196	103	202	181	150	182	137	147
BP0656	249	219	132	267	238	230	210	227	251
BP0657	185	168	109	191	167	152	178	162	157
BP0658	623	589	395	600	526	426	492	441	400
BP0659	2713	2483	1676	2586	2106	1845	2289	1726	1711
BP0660	2613	2477	1750	3014	2303	1804	2112	1924	1906
BP0661	7382	7306	4801	7263	4564	3460	4064	3142	3308
BP0662	4415	4284	2809	4556	2779	2356	2198	2330	2581
BP0663	29253	27735	18382	31625	21239	16946	18692	20314	21640
BP0664	46327	41128	28608	46398	26722	18729	33979	19955	19706
BP0665	32828	28613	20087	31743	18206	14296	19621	15263	14711
BP0666	9534	8949	5806	10205	8387	7210	10509	7626	7321
BP0667	2293	2174	1400	2467	2078	1834	2810	2053	1991
BP0668	1798	1593	1095	1874	1901	1482	1890	1575	1682
BP0669	794	855	536	914	828	780	842	808	784
BP0670	194	211	147	289	234	145	252	186	186
BP0671	222	245	178	291	225	169	273	215	212
BP0672	371	390	313	469	338	267	435	327	347
BP0673	156	165	104	147	179	130	173	174	171
BP0674	524	484	289	500	522	446	767	471	531
BP0675	1727	1600	1079	1758	2003	1759	2509	1740	1813
BP0676	25	29	22	37	30	26	26	19	27
EBG00000018549	16	10	13	17	5	18	11	14	8
BP0677	9109	8685	5918	9499	8220	7536	9126	7980	7173
BP0678	2147	2033	1366	2482	2032	1684	2110	1973	2012
BP0679	1118	985	716	1251	1099	973	1139	1059	1053
BP0680	4011	3994	2396	4219	2548	2439	4257	2591	2485
BP0681	2713	2596	1482	2356	1660	1659	3308	1614	1645
BP0682	1527	1335	1013	1874	1390	852	1475	1130	1227
BP0683	6963	6203	4392	8028	4430	3775	6389	4287	4341
BP0684	4055	3545	2663	4526	2169	1902	3063	2115	1973
BP0684A	1275	1109	876	1515	585	487	933	504	560
BP0685	6068	5652	4119	7219	4344	3714	4393	4113	4357
BP0686	4938	4680	3482	6075	4721	3965	3683	4351	4599
BP0688	27	34	22	39	15	20	11	11	19
BP0689	4103	3682	2497	3933	3515	2901	4115	2935	2929
BP0690	3651	3244	2389	3649	3706	2987	3867	3204	3228
BP0691	3010	2576	1849	3056	3281	2725	3310	2916	2547
BP0692	1175	1126	712	1297	1347	1200	1615	1227	1201
BP0693	3293	2850	1958	3075	2870	2194	3764	2345	2290
BP0694	3258	2914	2029	3089	3975	3100	3865	3111	3105
BP0696	31712	30002	16593	27954	57160	56433	56008	51507	54831
BP0697	3048	2712	1739	3029	2332	2155	3023	2223	2164
BP0698	2704	2456	1517	2666	2320	1934	2868	2200	2249
BP0699	1292	1094	662	1145	804	626	1326	761	706
BP0700	2302	2064	1421	2408	1824	1627	2187	1813	1615
BP0701	3531	3084	2211	3687	3388	2724	3127	2863	2674
BP0702	5210	4645	3691	6374	6565	5233	5969	6090	5613
BP0703	1369	1151	802	1414	1889	1722	1878	1874	1902
BP0704	91	73	45	87	135	121	94	138	126
BP0705	482	418	330	557	574	454	451	488	518
BP0706	2077	1839	1325	2354	1993	1477	2167	1677	1465
BP0707	1396	1229	692	1481	1711	1454	1667	1643	1457
BP0708	2563	2327	1489	2878	3118	2751	3240	2867	2734
BP0709	15687	15247	10053	17763	14461	13999	19607	14947	13901
BP0710	3744	3412	2262	3869	3205	2778	4010	2962	2764
BP0711	1649	1503	1040	1754	1490	1347	1663	1420	1280
BP0712	280	226	141	291	339	294	291	296	282
BP0713	1130	989	618	1028	1013	977	834	958	927
BP0715	427	412	298	467	485	366	468	341	364
BP0716	0	0	0	0	0	0	0	0	0
BP0718	2542	2296	1603	2683	2621	2239	2597	2280	2144
BP0720	1735	1624	957	1627	1388	1557	2213	1516	1497
BP0721	7501	6550	4493	7942	5408	5102	5566	4903	4793
BP0722	3778	3362	2514	4276	2389	1952	2166	1964	1976
BP0723	2269	2204	1543	2692	1579	1471	1672	1390	1447
BP0724	841	763	470	908	586	490	609	410	451
BP0725	1222	1065	731	1191	918	805	916	739	750
BP0726	6937	6717	4563	8023	5798	5069	5414	4931	4904
BP0727	3272	2982	2377	4202	3979	3551	3673	3399	3500
BP0728	1019	1037	684	1084	962	805	1070	795	865
BP0729	0	0	0	0	0	0	0	0	0
BP0731	2957	2671	1845	3514	3331	2642	4225	2391	2482
BP0732	11036	10736	7296	13325	11768	10299	14816	9812	9493
BP0733	119	89	64	105	116	114	107	102	102
BP0734	38	36	22	41	27	32	35	19	25
BP0735	894	789	575	885	658	464	882	504	503
BP0736	543	563	379	675	748	655	658	699	712
BP0737	346	280	198	330	366	272	498	363	292
BP0738	191	146	117	196	226	188	194	199	260
BP0739	0	0	0	0	0	0	0	0	0
BP0739A	276	246	126	198	269	229	180	268	271
BP0740	2514	2272	1463	2548	3672	3382	3252	3381	3086
BP0741	641	641	351	601	1187	1262	1136	1165	1134
BP0742	195	174	127	214	274	196	252	191	245
BP0744	2091	2097	1489	2418	4460	3522	5080	3762	3748
BP0745	381	343	255	383	443	414	513	452	439
BP0746	1014	951	591	1072	1006	818	1393	1000	947
BP0747	2930	2752	1930	3408	2944	2258	3803	2449	2415
BP0748	8641	8792	6298	11072	10678	8788	14390	11050	10491
BP0749	8035	8026	5053	10011	8723	6808	14166	7712	7130
BP0750	719	668	465	826	1343	1017	947	1150	1097
BP0751	3046	2666	1853	3291	2788	2364	3368	2741	2407
EBG00000018585	351	378	244	431	583	573	301	722	525
BP0752	5184	4690	3455	5655	4818	3962	6498	4372	4035
BP0753	376	375	259	484	567	433	531	556	513
BP0754	449	448	308	457	507	380	637	447	427
BP0755	374	339	211	381	460	409	455	416	478
BP0756	551	511	348	567	790	707	767	726	751
BP0756A	0	0	0	0	0	0	0	0	0
BP0757	395	342	210	366	630	518	649	552	531
BP0758	163	176	122	250	674	537	686	548	493
BP0760	32447	29893	21598	39059	156829	136857	182973	178162	170188
BP0761	1825	1770	1232	2231	10240	8987	9166	10854	10558
BP0762	928	931	623	1156	5188	4459	4409	5529	5332
BP0763	1291	1225	905	1554	5443	4667	5162	5761	5498
BP0764	236	212	164	239	741	588	748	650	705
BP0765	192	241	161	274	210	179	292	167	208
BP0766	173	140	98	146	117	92	144	81	121
BP0767	72	75	46	69	58	38	78	50	46
BP0768	61	45	37	73	73	58	65	66	71
BP0769	240	220	135	162	194	205	255	157	154
BP0770	618	553	352	506	650	612	700	509	529
BP0771	123	89	117	147	121	80	133	95	101
BP0772	167	146	112	205	145	116	155	147	138
BP0773	140	158	98	184	206	140	196	158	182
BP0774	826	858	512	808	624	584	919	520	556
BP0775	2082	1910	1246	1968	1771	1443	2128	1423	1461
BP0776	1282	1215	695	1213	1091	926	1533	1041	1071
BP0777	1926	1809	1339	2201	2527	2246	3667	2557	2506
BP0778	672	587	451	754	944	761	1121	833	853
BP0779	646	574	429	677	997	862	1085	876	937
BP0780	451	409	324	458	718	653	731	619	699
BP0781	516	455	369	595	772	720	910	677	717
BP0782	872	857	619	1081	1500	1190	1639	1366	1328
BP0783	720	670	532	787	1120	844	1414	939	902
BP0784	2160	2214	1691	2909	4119	3065	4464	3198	3520
BP0785	1639	1465	1006	1669	1881	1616	1805	1791	1725
BP0786	198	167	123	214	381	317	204	279	339
BP0787	1038	1089	652	979	1150	954	1209	994	1048
BP0789	3840	3568	2173	4555	4272	3625	5069	3842	3783
BP0790	1697	1694	1135	2098	1928	1832	2045	1997	1989
BP0791	8924	8921	6520	10926	8079	7062	10974	7436	6566
BP0792	21616	19496	11476	18739	18980	16179	26529	17054	17674
BP0793	10451	9416	6047	10977	15093	14104	10659	14000	13808
BP0794	4397	4365	2889	5273	3698	2621	6789	2961	2814
BP0795	43437	40587	29087	51922	38743	31504	55974	41668	38050
BP0796	435	417	255	464	508	358	566	411	402
BP0797	0	0	0	0	0	0	0	0	0
BP0798	520	486	322	575	627	545	729	595	667
BP0799	239	190	137	239	324	256	324	238	243
EBG00000018574	18	14	5	24	18	12	14	6	14
BP0800	10399	9438	6672	11157	13066	12140	12673	12022	10569
BP0801	6270	5622	4084	7369	7258	5866	8241	5806	5531
BP0802	3983	3614	2341	4552	5888	4977	5855	5623	5298
EBG00000018589	1230	1207	670	1524	1835	1472	1323	1720	1466
BP0804	1483	1304	935	1506	1721	1642	1847	1532	1631
BP0805	422	413	310	527	569	475	565	514	472
BP0806	662	603	472	1024	815	674	702	823	900
BP0807	380	389	230	532	443	392	506	419	449
BP0808	351	333	192	401	390	340	431	348	380
BP0809	546	472	373	673	455	372	524	436	450
BP0810	1025	891	698	1127	781	582	857	697	710
BP0812	1302	1251	789	1430	3529	3461	2805	3790	3704
BP0813	2033	1925	1339	2117	1834	1555	2127	1303	1339
BP0814	1586	1396	839	1572	1213	1031	1434	1190	1342
BP0815	504	443	260	524	422	325	495	407	365
BP0816	802	683	472	872	705	673	729	823	753
BP0817	388	343	247	419	275	231	335	259	222
BP0818	1255	1109	792	1321	932	769	1089	766	860
BP0819	789	695	508	888	827	750	872	757	826
BP0820	374	380	274	460	448	394	558	407	399
BP0821	969	805	551	977	1053	974	1241	927	999
BP0822	859	792	553	985	995	878	1263	948	968
BP0823	951	886	608	1152	1353	1174	1353	1370	1373
BP0824	52023	44499	28301	42341	101521	109849	70327	102573	102346
BP0825	17893	15228	9993	14183	25296	25312	27609	21849	21499
BP0826	427	323	249	353	492	387	455	359	383
BP0827	211	206	186	283	310	238	345	260	282
BP0828	89	67	57	102	183	136	177	171	177
BP0829	1401	1245	930	1480	1502	1258	1479	1293	1347
BP0830	2	11	5	6	5	1	18	3	5
BP0831	5349	4990	3246	5092	5973	5133	6029	5217	5269
BP0832	854	782	559	894	961	834	953	791	805
BP0833	2953	2746	1831	2879	2369	2143	2517	1935	1978
BP0834	128	109	75	127	128	105	139	112	113
BP0835	366	328	240	436	510	404	471	468	428
BP0836	105	97	53	129	132	106	149	111	104
BP0837	81	61	50	83	90	65	114	95	87
BP0838	97	103	69	111	150	120	205	114	132
BP0839	412	327	227	451	726	683	169	746	703
BP0840	1162447	1138377	781841	1331307	1170496	1142486	1267643	1232868	1203880
BP0841	2613	2391	1541	2420	2481	1864	3717	2150	1908
BP0842	6974	6123	4264	7464	10693	8721	10674	10489	8946
BP0843	6470	5515	3785	6878	7528	5909	9353	7415	6668
BP0844	15389	14116	9514	17053	15449	12123	22183	15390	13983
BP0845	6756	6563	3961	7285	7364	6253	10138	7731	7209
BP0846	16776	16476	10559	19043	19837	16996	23064	20935	19461
BP0847	34281	31215	21520	35743	37818	32296	45928	36883	34686
BP0848	14895	13545	8957	15540	18329	16732	16568	19975	18436
BP0849	5384	5015	3048	5343	6812	6388	6187	7550	7295
BP0850	6816	6159	4011	6847	7265	6084	8239	7165	6726
BP0851	3721	3633	2326	4106	3694	3116	5088	3448	3338
BP0852	17836	17066	11421	18695	19533	16640	25865	20073	18384
BP0853	13488	12732	8147	13940	15231	13086	17828	16041	15190
BP0854	13581	12893	8403	13686	13241	11062	19784	13347	12426
BP0855	4309	4037	2871	4579	5574	5001	5738	6115	5604
BP0856	11937	10261	6782	12846	75190	64692	105892	77761	71446
BP0857	1526	1448	956	1905	3636	3095	4611	3668	3433
BP0858	1257	1312	867	1338	1243	1089	1282	1060	1057
BP0859	367	275	228	340	405	384	302	317	338
BP0860	310	268	204	343	208	162	274	202	198
BP0861	205	172	128	263	181	126	191	157	180
BP0862	942	915	618	1113	842	674	1035	711	808
BP0863	2270	2033	1338	2279	1590	1295	2079	1580	1388
BP0864	5698	5101	3382	5910	4217	3706	5254	4226	4070
BP0865	1572	1556	1014	1740	1428	1304	1454	1369	1148
BP0866	2181	2006	1363	2277	1909	1719	2046	1958	1827
BP0867	0	0	0	0	0	0	0	0	0
BP0868	9419	8693	5446	9187	7843	7627	9225	8214	7488
BP0869	11727	10698	6920	11259	8703	7953	11784	8528	7902
BP0870	1957	1744	1075	1950	2935	2865	2228	2909	2885
BP0871	21	10	13	17	8	13	10	7	11
BP0872	688	650	420	781	867	650	1110	669	697
BP0873	2514	2113	1601	2711	2539	2301	2052	2422	2206
BP0874	536	520	326	582	482	412	543	485	463
BP0875	706	623	420	698	785	681	798	721	732
BP0876	3357	2889	1824	3200	3478	3059	3642	3086	2858
BP0877	715	628	429	792	513	405	690	491	501
BP0878	1225	1119	803	1471	1090	812	1129	788	807
BP0879	19623	18476	12199	20610	22745	21062	24529	19610	17365
EBG00000018571	20	24	14	15	20	20	30	22	8
BP0880	450	444	273	515	696	543	496	643	648
BP0882	86	60	42	73	115	89	111	89	77
BP0883	46	30	21	36	52	30	67	32	49
BP0884	69	79	56	101	90	83	76	99	81
BP0885	15	17	14	20	19	12	15	16	28
BP0886	75	67	52	86	102	71	103	75	75
BP0887	226	246	143	250	179	153	221	186	202
BP0888	1133	1145	799	1221	815	679	1127	724	781
BP0889	1843	1759	1204	2013	1578	1190	1758	1355	1307
BP0890	2314	2154	1436	2370	2338	2242	2412	2172	2170
BP0891	58	54	33	63	72	60	52	62	60
BP0892	519	541	333	565	535	364	462	385	410
BP0893	1043	1122	686	1064	1504	1402	2045	1402	1524
BP0894	1589	1382	989	1620	1298	971	1697	1011	964
BP0895	310	285	174	353	283	257	296	291	306
BP0896	371	308	205	289	451	463	421	367	440
BP0897	25	31	12	24	21	21	17	28	27
BP0898	180	173	90	185	393	278	250	261	250
BP0899	512	474	295	475	333	294	382	297	336
BP0900	2429	2161	1381	2299	2246	2105	2172	1922	1942
BP0901	2504	2226	1517	2520	1860	1635	2435	1593	1475
BP0902	379	330	225	392	287	215	375	229	230
BP0903	527	480	363	714	600	340	808	596	402
BP0904	2394	2160	1402	2417	2497	2227	2215	2371	2127
BP0905	5889	5025	3521	6574	7001	5287	7934	6184	5877
BP0906	9840	8519	5885	9784	10555	8699	15417	9711	8835
BP0907	1561	1390	1006	2005	3482	2783	2254	3517	2839
BP0908	2200	2020	1425	2660	4214	3599	4054	4453	3762
BP0909	2232	2073	1301	2458	5438	5362	3270	6291	5864
BP0910	0	0	0	0	0	0	0	0	0
BP0910A	19	10	10	17	9	11	13	7	1
BP0911	146	132	116	171	204	174	181	169	204
BP0912	3079	2873	2219	3613	3358	2731	2102	2904	3134
BP0913	1726	1725	1153	1966	1003	682	1221	872	998
BP0914	1192	1155	864	1439	732	538	826	558	628
BP0915	1081	1101	687	1314	673	457	691	544	643
BP0916	1600	1579	1218	2184	1202	895	933	1097	1159
BP0918	2210	2145	1543	2635	2411	2244	2596	2335	2259
BP0919	2630	2400	1687	2624	2500	2176	2390	2391	2261
BP0920	309	268	177	319	321	277	334	303	276
BP0921	165	182	96	208	162	132	144	176	122
BP0922	259	238	146	339	233	222	364	225	264
BP0923	740	658	345	582	735	700	609	767	785
BP0924	3440	3485	2132	3353	2403	2163	3075	2153	2210
BP0925	1018	925	634	1074	1013	954	867	976	963
BP0926	183	217	143	229	194	147	228	130	137
BP0927	517	455	325	583	453	329	512	330	327
BP0928	6201	5690	3646	6521	5515	4941	3524	4926	5495
BP0929	1090	1006	669	1135	1016	763	888	858	794
BP0930	117	127	109	164	124	98	132	84	112
BP0931	190	144	97	194	115	70	145	95	119
BP0932	82	60	48	96	58	26	43	32	45
BP0933	84	87	67	137	75	50	68	62	60
BP0934	35	30	20	46	42	31	30	25	39
BP0935	182	191	117	235	217	150	193	177	160
BP0936	886	786	647	1139	839	668	946	757	799
BP0937	12117	11753	7896	13336	12113	10793	11886	11909	11713
BP0938	5	6	1	5	2	9	5	3	7
BP0939	57	64	33	83	95	75	78	82	77
BP0940	190	152	88	221	240	190	257	209	208
BP0941	4006	3489	2408	3887	4675	4223	4983	4087	3976
BP0942	3537	3210	1899	3442	3909	3578	3843	3576	3539
BP0943	142632	144562	90725	156741	155400	154476	186793	155072	147674
BP0944	16472	15540	9878	18393	14780	12886	20807	14643	14194
BP0945	9125	8581	6270	10461	9082	8048	10206	8897	8702
BP0946	10296	9902	6903	10941	9238	7686	11939	8535	8182
BP0947	3075	2932	2019	3535	3156	2736	3081	2982	2805
BP0948	5730	5333	3678	6131	5354	4587	5951	5121	4678
BP0949	3098	2790	1774	3028	2687	2358	3063	2750	2451
BP0950	62264	62507	45381	82269	72007	60864	88497	76360	75404
BP0951	7996	8333	6140	10620	6609	5355	10526	6772	6333
BP0952	1506	1392	883	1308	1408	1167	1537	1251	1160
BP0953	2979	2666	1737	2921	2711	2216	3260	2323	2163
BP0954	2822	2570	1654	2914	2203	1894	2712	2105	1955
BP0955	9905	8773	5942	9801	7503	7055	9663	7258	6767
BP0956	1920	1698	1123	1875	1896	1821	1991	1839	1676
BP0957	10	1	5	5	9	4	3	7	6
BP0958	4720	4440	3154	5275	3790	2941	4502	3244	2888
BP0959	3534	3165	2307	3723	2978	2422	3723	2437	2414
BP0960	2394	2329	1523	2750	1590	1183	2441	1369	1506
BP0961	21423	19254	13957	22875	21293	18966	16869	22984	21937
BP0962	30226	26502	18932	30479	27574	24591	26515	28802	26398
BP0964	6041	5411	4115	6721	6397	4838	5854	5188	5276
BP0965	15387	14044	10205	16286	22675	19565	32907	21134	19940
BP0966	177	204	130	192	197	161	236	169	157
BP0967	72	66	61	103	69	61	56	78	65
BP0968	47	40	23	44	30	30	42	44	42
BP0969	35	41	34	43	41	33	59	53	36
BP0970	47	32	31	53	54	32	54	27	32
BP0970A	75	93	49	89	93	91	99	98	106
BP0971	110	90	55	96	107	58	138	74	65
BP0972	2155	2017	1315	2415	3780	3184	3645	3736	3525
BP0973	1556	1426	997	1784	1997	1708	2352	1632	1514
BP0974	1738	1526	964	1723	1697	1485	2368	1442	1364
BP0975	7206	7235	5507	8632	7978	6219	13760	7295	6586
BP0976	1309	1228	762	1530	1572	1260	1599	1465	1325
BP0977	2008	1746	1329	2173	1437	1187	2374	1315	1112
BP0978	500	434	284	535	1029	972	647	958	1026
BP0980	877	916	635	1033	1210	1068	1399	1141	1029
BP0981	626	574	403	719	772	598	545	582	563
BP0982	2147	1983	1501	2536	2230	1917	2170	2115	1986
BP0983	3619	3090	2275	4023	3750	2979	4264	2821	3102
BP0984	2500	2191	1611	2492	1972	1523	2657	1595	1348
BP0985	6457	5524	3344	6072	6131	5336	6526	6260	5895
BP0986	3002	2726	1719	3026	2998	2606	3620	2751	2477
BP0987	4380	4264	2770	4345	3634	3540	5125	3694	3136
BP0988	1567	1318	1028	1641	1410	1011	1962	1065	1017
BP0989	9086	8259	5819	9811	7909	6810	10702	6473	6249
BP0990	7831	7394	4924	8283	7058	5840	9970	5547	5321
BP0991	5445	4994	3531	5821	5226	4514	6488	4483	4437
BP0992	1831	1793	1214	2022	2315	1894	2796	2100	1996
BP0993	67662	57210	43082	66424	37771	28444	51733	31742	31176
BP0994	36614	30848	22536	39957	32765	27922	29804	30970	32539
BP0995	32026	28932	22099	38220	28836	24127	31416	28488	28444
BP0996	637	644	431	818	627	556	848	595	628
BP0997	7	3	8	10	6	4	13	6	2
BP0998	1037	891	625	1132	1195	981	1129	1074	905
BP0999	16076	14651	10077	16944	11178	9724	16272	11038	9545
BP1000	43437	41302	27373	50321	41137	40264	48732	44748	41075
BP1001	9722	9200	6220	10699	8947	8326	10214	9289	8326
BP1002	2420	2279	1383	2276	2257	2339	2986	2278	2046
BP1003	3268	2447	1196	2013	2739	3042	3835	2948	2411
BP1004	3726	2532	1332	2032	2614	2909	3930	2722	2328
BP1005	21756	16121	8649	12605	16143	18045	19752	18789	18180
BP1006	2161	1874	1116	1791	1777	1680	2144	1527	1635
BP1008	895	822	548	853	978	895	925	857	885
BP1007	44	67	44	75	106	64	89	78	76
BP1009	1737	1455	1059	1800	2532	2305	1716	2061	2246
BP1010	769	662	408	738	824	681	774	564	570
BP1011	2943	2694	1901	2877	2543	2317	3797	2082	2026
BP1012	1897	1740	1200	1903	2837	2678	2198	2486	2527
BP1013	1502	1299	932	1631	1401	1295	1440	1201	1179
BP1014	2368	2070	1356	2505	2157	1651	2295	1791	1661
BP1015	3245	2596	1803	3044	2687	2338	3084	2456	2330
BP1016	2144	1705	1244	2031	2204	1909	1915	2107	1871
BP1017	2600	2216	1403	2392	2333	1886	2375	1897	1780
BP1018	1207	1027	680	1186	1224	1027	1410	951	1067
BP1019	1258	1059	766	1062	1857	1607	2043	1570	1571
BP1020	10	7	4	7	12	8	18	8	3
BP1021	589	513	343	636	826	676	746	710	680
BP1022	143	126	80	147	241	239	257	221	257
BP1023	131	137	82	130	159	115	196	112	146
BP1024	68	57	57	90	149	92	122	103	139
BP1025	35	24	24	38	58	25	75	41	37
BP1026	45	39	25	51	58	31	57	43	45
BP1028	151	131	78	156	145	123	202	140	154
BP1029	49	34	26	40	29	40	60	40	31
BP1030	284	233	188	326	362	319	366	319	337
BP1031	61	58	31	90	96	84	110	90	76
BP1032	75	76	35	89	107	85	111	107	73
BP1033	79	79	70	107	118	114	88	112	103
BP1034	189	179	117	175	275	220	242	237	242
BP1035	720	651	428	801	1112	962	968	1035	981
EBG00000018579	1153	1093	699	1177	2815	2496	1560	2449	2235
EBG00000018588	1482	1628	914	1668	4418	4144	1404	4301	3645
EBG00000018595	3801	4220	2467	4180	3878	3151	5670	4013	3061
BP1036	2399	2201	1572	2606	3194	2600	3239	2775	2571
BP1037	5385	4980	3541	5457	6873	5274	7803	5342	5658
BP1038	11830	10460	6441	10854	11870	10353	15036	11110	12121
BP1039	839	825	528	950	672	559	1102	630	535
BP1040	3472	3207	2173	3741	2807	2289	4059	2548	2502
BP1041	3351	3173	2274	4236	2788	2317	4319	2478	2494
BP1042	608	563	364	742	1058	759	1062	809	738
BP1044	133	108	72	132	195	180	146	202	201
BP1045	5045	4874	3017	5607	5198	4576	6909	5468	5087
BP1046	10638	9884	6681	11479	10264	8077	15354	9279	8599
BP1047	5345	5498	3822	6141	5026	4233	8556	4527	4092
BP1048	6	9	1	8	16	9	17	11	14
BP1049	3302	2991	1875	3418	3390	3097	3649	3457	3186
BP1050	2125	2009	1426	2452	2330	1838	1996	2055	1788
BP1051	2171	2157	1584	2712	2551	2063	2581	2242	2079
BP1052	2999	2810	2016	3225	3654	2892	4546	3118	2834
BP1053	1618	1602	892	1795	5485	4985	3868	5740	5484
BP1054	47517	43713	31896	60745	125723	107840	154786	132641	125104
BP1055	7885	7739	5574	10654	25389	22513	20109	26780	26257
BP1056	2866	2566	1940	3390	4860	4180	4431	4362	3893
BP1057	32565	31840	20577	29681	44838	51391	45704	50703	47411
BP1058	30570	26982	17660	26004	24196	24151	30248	21655	21036
BP1059	8702	7608	5143	7717	7240	6706	8207	5773	5572
BP1060	7866	7055	5270	8070	6162	4883	7164	4908	4801
BP1061	3178	2729	1985	3839	4615	3522	4629	3655	3505
BP1062	3064	2720	1985	3661	3168	2791	3740	3034	2811
BP1063	2021	1894	1382	2412	3283	2766	2048	3188	2976
BP1064	12294	10585	7414	13113	12081	10536	13662	12306	12102
BP1065	3596	3240	2106	3867	3214	2801	3390	3059	2870
BP1066	1886	1750	1284	2278	2820	2384	2161	2523	2466
BP1067	119	114	54	119	113	84	121	91	70
EBG00000018551	123	101	75	162	124	119	86	112	135
BP1068	1628	1506	957	1599	1561	1351	1766	1516	1447
BP1069	777	685	396	732	635	455	826	571	574
BP1070	912	848	552	949	880	587	957	681	726
BP1071	1286	1065	806	1216	1978	1593	2247	1931	1734
BP1072	3122	2891	1933	3320	3383	3068	3494	3122	3085
BP1073	2910	2738	1817	3274	2437	1996	2991	2186	2175
BP1074	3513	3239	2333	3841	3917	3701	3269	3994	3701
BP1075	13062	11675	8021	12581	12410	10618	15439	11503	9995
BP1076	5358	5162	3043	4968	5825	4872	7326	4754	4417
BP1077	38554	36686	24291	40442	44862	41213	54852	41316	40449
BP1078	1712	1723	1191	2099	1822	1448	1892	1688	1658
BP1079	5170	4667	2823	4651	3990	3544	4926	3754	3580
BP1080	36	29	16	36	22	21	25	16	25
BP1081	287	274	182	298	273	210	336	202	213
BP1083	3634	3364	1684	3178	3332	3370	4649	2985	3107
BP1084	1508	1359	932	1857	1528	1207	1631	1320	1266
BP1085	3944	3693	2649	4218	3123	2704	3570	2977	2706
BP1086	1	3	0	1	2	2	0	2	1
BP1087	10946	11135	6428	11151	10692	10348	13464	10369	11995
BP1088	2804	2775	1719	2799	2466	1980	2631	1940	2038
BP1089	557	511	310	591	580	442	497	553	585
BP1090	5750	5071	3442	6028	5350	4731	5704	4465	4764
BP1091	3965	3620	2126	3804	8171	8366	5822	7861	8212
BP1092	5508	5085	3504	5544	5495	4400	6389	4456	4533
BP1093	7	8	6	6	3	7	6	8	11
BP1094	49	63	38	51	45	28	70	41	37
BP1095	35	35	19	45	40	39	41	37	47
BP1096	30	30	23	38	46	34	34	44	57
BP1097	49	27	27	29	36	31	57	26	30
BP1098	27	32	19	33	45	24	39	21	18
BP1099	200	153	122	166	220	152	268	145	159
BP1100	207	191	129	175	133	111	195	130	139
BP1101	1045	898	634	1008	826	658	1026	777	716
BP1102	7452	6618	4573	8004	6449	5528	8121	6317	5943
BP1103	3066	2844	1882	3228	2954	2574	3681	2587	2711
BP1104	7090	6390	4504	7408	6065	4713	9095	4525	4834
BP1105	3678	3184	2254	3807	3186	2792	4357	3267	2947
BP1106	1017	876	625	1130	1029	826	1206	926	777
BP1107	2219	2036	1581	2428	1760	1298	2230	1474	1428
BP1108	2019	1854	1262	1909	1397	1051	1789	1263	1199
BP1109	859	733	437	672	604	524	835	535	489
BP1110	463	418	310	509	458	385	464	415	384
BP1111	6	7	2	7	4	5	6	6	5
BP1112	135322	127711	89127	175472	56814	51046	61175	58072	60040
BP1113	17967	17884	13370	22740	10380	9052	9454	9386	8997
BP1114	0	0	0	0	0	0	0	0	0
BP1115	2876	2837	1893	2884	3302	3095	3126	2920	2995
BP1116	6563	5963	3777	6119	6562	6416	7783	7081	7003
BP1117	2500	2225	1488	2464	3325	2936	3525	2772	3112
BP1118	192	192	113	230	444	378	389	351	391
BP1119	3474	3248	1995	3893	20577	14589	22891	21575	16848
BP1120	69671	67845	47437	79178	64729	54225	78661	53357	53842
BP1121	719	725	539	905	1011	751	866	815	794
BP1122	213	165	99	216	229	177	179	192	218
BP1123	5313	4710	3299	5370	5908	5138	6079	5358	4923
BP1124	94112	85755	57103	79700	70682	69215	110021	64792	63724
BP1125	34061	29237	19154	31066	30142	28179	41937	27200	24712
BP1126	19615	16929	11477	19767	18430	17041	25146	18705	16775
BP1127	2445	2234	1494	2694	2129	1961	3032	2043	2062
BP1128	464	424	291	466	381	297	609	377	357
BP1129	1312	1221	789	1536	1771	1365	1413	1534	1428
BP1130	0	0	0	0	0	0	0	0	0
BP1131	535	536	348	519	578	480	720	492	540
BP1132	155	162	80	161	135	114	245	109	158
BP1135	552	528	313	563	671	484	620	534	673
BP1134	0	0	0	0	0	0	0	0	0
BP1136	46	31	19	60	63	40	66	72	47
BP1137	85	73	68	128	100	69	114	129	71
BP1138	134	132	97	187	158	138	177	162	150
BP1139	14	20	13	37	32	20	31	23	21
BP1140	2182	2003	1402	2237	2117	1816	3008	1987	1791
BP1141	3673	3355	2299	4077	3988	3721	4734	3585	3521
BP1142	59	56	34	74	56	45	84	52	51
BP1143	4571	4118	2711	4441	3197	3093	4358	3171	2950
BP1144	7840	7244	4906	9355	13024	11199	18694	13552	12303
BP1145	3627	3209	2276	3955	3873	3288	3603	3685	3590
BP1146	8498	7493	5466	9472	10017	8149	13351	9552	8426
BP1147	3316	2947	2219	3447	3524	2794	3214	2757	2840
BP1148	1802	1588	1157	1785	1870	1505	1892	1656	1433
BP1149	3871	4042	2647	4597	3504	2695	4275	2849	2706
BP1150	6814	6596	4531	8123	7869	6784	6564	7272	8112
BP1151	7615	7459	4524	7756	6429	5696	8401	6445	6629
BP1152	8060	7297	5383	8511	7298	6474	9832	8538	7154
BP1153	3466	3000	2259	3579	3078	2631	4829	3426	2970
BP1154	3305	2799	2352	3856	3704	2825	3310	3920	3518
BP1155	1917	1643	1245	2087	2321	2036	1890	2606	2366
BP1156	754	714	467	836	1175	946	1060	1053	1174
BP1157	30	23	17	20	25	20	32	25	23
BP1158	483	473	299	453	385	353	399	373	307
BP1159	118	112	83	151	143	129	158	153	126
BP1160	161	162	126	218	206	113	230	151	157
BP1161	134	111	94	155	224	166	167	199	201
BP1162	328	346	183	359	252	267	405	292	288
BP1163	814	708	546	876	889	698	1009	705	678
BP1164	353	307	200	390	392	324	449	294	318
BP1165	1014	1013	818	1435	1297	943	1324	1129	1177
BP1165A	136	96	80	149	116	89	126	89	99
BP1166	705	744	469	854	823	617	895	654	632
BP1167	1088	982	632	1185	1281	1002	1189	973	1040
BP1168	3625	3377	2150	3640	3951	3710	3434	4037	4514
BP1169	167	158	134	183	201	150	219	158	182
BP1170	199	173	120	229	184	134	232	171	167
BP1171	240	250	188	286	275	179	340	212	227
BP1172	381	373	249	427	587	583	611	598	568
BP1174	2568	2410	1695	2775	8206	8672	8397	8477	7990
BP1175	5313	5053	3253	5190	13475	13498	19684	13868	12221
BP1176	2311	2237	1480	2636	2753	2289	3173	2239	2245
BP1177	8	11	7	26	19	8	24	20	15
BP1178	524	493	364	601	912	639	781	676	667
BP1180	1941	1912	1371	2228	1972	1721	2188	1910	1767
BP1181	1407	1315	907	1349	1356	1106	1870	1290	1092
BP1182	263	230	191	334	274	175	324	255	219
BP1183	335	293	196	319	313	244	415	284	277
BP1184	576	513	343	598	551	451	682	493	557
BP1185	334	271	225	335	381	329	503	302	303
BP1186	268	211	120	219	331	316	365	375	320
BP1188	848	673	491	906	2934	2449	2741	2540	2378
BP1188A	842	774	531	833	2260	2051	2807	2115	1879
BP1189	2712	2510	1599	2731	7815	7169	9922	7099	6246
BP1190	72	57	24	60	52	46	69	47	60
BP1191	1104	1044	689	1070	1180	1072	1261	1047	1033
BP1192	1066	935	662	1067	1344	1072	1530	1101	1068
BP1193	903	802	525	975	934	810	1273	783	820
BP1194	1657	1462	1070	1676	1550	1255	1873	1264	1354
BP1195	1058	1031	738	1041	1015	961	1149	918	943
BP1196	2907	2794	1909	3284	3092	2584	2907	2476	2601
BP1197	15715	14158	9291	13565	27677	26716	22093	27071	25445
BP1198	29390	29188	19026	32739	37353	33061	44265	25740	26395
BP1200	2350	2149	1484	2748	56282	53479	63524	67363	62583
BP1199	0	0	0	0	0	0	0	0	0
BP1201	4502	4154	2821	6051	215520	194631	209299	271966	241627
BP1202	3303	3065	1925	3470	26508	23020	33166	29856	28864
BP1203	797	689	507	853	3505	2871	3940	3542	3484
BP1204	766	637	463	770	2817	2346	3357	2661	2883
BP1205	642	547	444	676	2886	2570	2302	2826	2975
BP1206	628	611	464	743	1488	1263	1371	1351	1384
BP1207	669	609	422	688	648	543	685	666	641
BP1208	574	577	415	744	574	408	706	425	472
BP1209	272	288	221	393	305	219	334	288	277
BP1210	684	642	517	1150	802	600	941	830	731
BP1211	1318	1276	919	1923	1801	1380	1951	2184	1783
BP1212	182	175	126	278	227	156	316	286	226
BP1213	37	31	27	63	54	41	53	51	43
BP1214	707	642	437	744	669	490	817	587	490
BP1215	283	254	154	315	305	267	301	373	304
BP1216	3928	3451	2305	3528	5924	6028	3158	5714	5346
BP1217	2746	2432	1706	2716	3652	3479	3105	2953	3083
BP1218	3810	3289	2461	4145	3687	3249	3819	3418	3204
BP1219	1359	1213	819	1421	1045	824	1422	914	822
BP1220	826	764	527	917	692	540	895	504	506
BP1221	3066	2879	2106	3458	2688	2130	2933	2270	2160
BP1222	3098	2687	1845	3293	3126	2596	3971	2764	2576
BP1223	1720	1526	991	1621	2080	1837	2066	1744	1694
BP1224	2	0	1	1	2	2	0	1	1
BP1225	366	315	230	404	351	295	439	357	263
BP1226	306	264	182	270	519	484	595	512	407
BP1227	2772	2594	1779	3058	2892	2344	2659	2615	2508
BP1228	1753	1636	965	1638	1723	1418	1737	1625	1729
BP1229	1459	1397	926	1367	1963	1845	2784	1817	1642
BP1230	1261	1268	833	1375	1729	1380	2158	1559	1475
BP1231	1516	1476	990	1640	1611	1167	1837	1397	1379
BP1232	1985	1864	1325	1959	2060	1442	3535	1665	1439
BP1233	1080	960	732	1162	819	655	1064	706	705
BP1234	976	888	576	1003	819	666	982	693	742
BP1235	347	268	186	366	664	676	428	648	670
BP1236	3475	3161	1850	3395	2897	2592	2997	2607	2589
BP1237	7529	7070	4902	8314	7188	6433	7872	5923	5889
BP1238	6783	6405	4254	7167	7151	6419	6661	6565	6415
EBG00000018561	30	24	17	17	18	26	14	19	19
EBG00000018606	86	115	53	78	84	79	87	84	89
BP1239	634	594	349	589	741	625	1127	655	663
BP1240	28396	25401	16815	29070	18014	17716	21169	19002	17956
BP1241	14127	13063	8961	14258	8281	7257	10916	7730	7058
BP1242	8463	8591	5986	9253	6999	5868	6092	5823	5705
EBG00000018550	94	91	56	46	30	33	28	31	31
BP1243	4399	4229	2832	5209	6765	5953	7040	5374	5234
BP1244	8528	8558	5892	10231	11068	10061	11397	9810	9606
BP1245	2485	2288	1551	2998	3341	2850	3439	3532	3252
BP1246	14074	14047	9806	18527	16177	14682	21060	18612	17184
BP1247	37368	36437	25608	43683	40280	36785	47514	42741	41241
BP1248	3245	3230	1881	3136	3297	3011	4117	3381	3207
BP1249	1962	2037	1384	2326	2015	1522	2396	1698	1802
BP1250	9584	9154	6831	10934	10926	9015	13996	10683	10119
BP1251	924	899	572	1064	5020	3856	7249	4707	4001
BP1252	647	580	380	762	4109	3069	3669	3771	3334
BP1253	2428	2344	1500	2467	2813	2278	3329	2432	2352
BP1254	6150	5714	4122	7625	6404	5154	7004	5916	5706
BP1255	1096	1102	754	1183	748	647	939	661	657
BP1256	2980	2626	1758	2881	1629	1395	2122	1453	1303
BP1257	3013	2668	1880	2940	2522	2089	2950	2032	2033
BP1258	4768	4298	3004	4802	6400	5683	5679	5807	5655
BP1259	14304	12715	8218	14773	15150	13648	19756	14086	13884
BP1260	7262	6441	4367	6809	6538	5586	6880	5899	5781
BP1261	2771	2744	1836	2982	3278	2902	2753	2882	2859
BP1262	13985	13511	9503	18056	15092	11954	20621	12379	13277
BP1263	14156	12949	8030	13535	13737	11741	17010	12543	12629
BP1264	8954	8155	5502	10267	8561	7280	8758	8559	7946
BP1265	2289	1990	1340	2491	2594	2372	2043	2673	2596
BP1266	8850	8216	5535	9925	7284	6191	9191	6952	6778
BP1267	1195	1020	714	1260	1010	857	1045	893	871
BP1268	0	0	0	0	0	0	0	0	0
BP1269	637	633	438	661	883	882	822	742	729
BP1270	39	41	32	65	67	38	57	34	35
BP1271	189	161	183	256	150	117	137	144	172
BP1272	832	843	612	1030	580	448	577	507	505
BP1273	2492	2462	1793	3124	1735	1304	1887	1629	1603
BP1274	2172	2066	1500	2542	1366	1029	1478	1254	1280
BP1275	2670	2800	1991	3614	1519	1038	1641	1322	1273
BP1276	2813	3049	2093	3952	1511	1363	2198	1422	1477
BP1277	8884	9617	6348	13016	5500	4733	8836	5262	5464
BP1278	2	2	0	6	1	1	6	1	1
BP1279	3282	3078	2256	3836	3559	2930	3360	3244	2984
BP1280	4187	3966	2844	4915	4564	3748	4370	4096	3953
BP1281	10770	10331	7172	12272	8977	7054	13807	7668	7493
BP1282	1197	1064	672	1302	1148	795	1282	1071	1064
BP1283	874	840	564	954	717	518	966	610	698
BP1284	8397	7719	5781	10147	6498	5216	7946	6298	6557
BP1285	17884	16343	12740	22342	13089	9682	16342	11718	11337
BP1286	745	679	485	738	1005	921	916	875	859
BP1287	0	0	0	0	0	0	0	0	0
BP1288	281	248	168	268	219	164	304	171	141
BP1289	431	394	273	463	398	379	412	360	329
BP1290	6745	6488	3884	7573	8026	7466	8407	7549	7434
BP1291	5282	4996	3076	5530	6797	6143	6141	5405	5817
BP1292	1753	1657	1063	1972	2502	2167	2281	1913	2082
BP1293	738	693	452	763	874	693	900	676	675
BP1294	1799	1607	1116	1728	1415	1074	1997	1148	1133
BP1295	523	450	276	523	531	436	566	461	501
BP1296	4273	3742	2392	3928	4121	3481	4485	3386	3331
BP1297	1924	1573	1082	1871	1606	1280	1814	1353	1353
BP1298	587	442	341	566	481	390	530	449	439
BP1299	2263	1911	1315	2243	1697	1397	2360	1433	1312
BP1300	3599	3041	2126	3600	2784	2336	3373	2508	2204
BP1301	1028	899	542	983	1112	1061	1222	1046	1036
BP1302	512	498	343	600	888	741	879	792	709
BP1303	366	343	221	429	601	506	713	501	516
BP1304	769	800	432	744	915	899	1003	844	917
BP1305	8137	7453	4744	7991	7800	6966	9698	7081	6389
BP1306	4009	4072	2593	4320	3798	3266	5435	3253	3059
BP1307	2475	2199	1349	2298	2367	2151	2781	2168	2155
BP1308	8	4	5	10	17	6	7	6	10
BP1310	1617	1483	1007	1701	2453	2181	2147	2208	2048
BP1311	3821	3689	2575	4144	1014	794	1376	770	753
BP1312	815	806	543	867	812	763	772	750	813
BP1313	228	202	138	196	177	162	189	147	116
BP1314	9621	7841	5355	7667	9142	7492	6882	5784	6767
BP1315	20727	17912	10982	17005	16527	14903	19917	13288	14959
BP1316	441	349	251	439	434	337	469	397	397
BP1318	958	843	580	971	1125	942	1089	872	860
BP1319	4504	3943	2258	3906	6052	6335	5684	5136	4879
BP1320	3748	3319	1858	3415	3680	3840	4522	3343	3035
BP1321	6988	5978	3844	7120	11265	12348	7715	10474	9539
BP1322	3065	2800	1681	2844	4248	4134	3747	3418	3345
BP1323	328	283	191	348	383	292	434	344	298
BP1324	101	82	59	101	93	68	127	93	89
BP1326	91	74	52	87	94	83	89	65	70
BP1327	92	86	68	92	142	79	120	96	104
BP1328	97	92	57	110	103	102	114	88	133
BP1329	158	138	95	169	197	138	202	185	174
BP1330	692	639	452	694	913	790	847	775	817
BP1332	0	0	0	0	0	0	0	0	0
BP1332A	0	0	0	1	0	0	0	0	1
BP1333	20	8	9	15	12	9	15	14	7
BP1334	79	55	59	85	77	65	61	85	83
BP1335	139	87	79	124	109	102	129	96	97
BP1338	841	754	513	742	929	801	754	744	740
BP1337	4	4	3	4	3	0	1	3	0
BP1339	31	34	34	43	34	29	43	29	30
BP1340	41	32	18	28	41	35	41	34	48
BP1341	187	198	111	204	276	227	175	231	246
BP1342	403	374	252	486	389	297	466	290	317
BP1343	787	710	475	896	766	693	796	681	658
BP1344	1171	1068	764	1283	1038	751	1156	875	844
BP1345	5115	4626	3149	5572	3675	2847	4545	3202	3093
BP1346	3829	3238	2344	4076	2522	1944	2826	2133	2111
BP1347	590	526	360	643	606	471	541	498	489
BP1348	1799	1611	1153	1960	1766	1412	1803	1455	1387
BP1349	1989	1902	1033	2102	2116	1936	2522	2105	2119
BP1350	196	240	197	330	152	100	216	101	149
BP1351	198	196	166	311	109	72	126	77	82
BP1352	258	221	181	330	97	84	134	86	100
BP1353	355	350	282	505	181	128	192	173	221
BP1354	311	297	234	399	215	140	190	156	152
BP1355	2491	2131	1520	2499	2041	1611	2676	1556	1485
BP1356	2033	1792	1255	1967	2017	1625	2101	1359	1433
BP1357	5378	4778	3458	6057	7096	5067	5891	4236	4949
BP1358	4418	4504	4043	9071	3573	2071	3538	2288	2638
BP1359	6897	6320	5124	9396	3807	2328	5165	2666	2780
BP1360	10425	9209	6998	11960	7786	5767	7383	6425	6497
BP1361	393	337	225	470	216	167	262	167	191
BP1362	1898	1721	1135	2074	1799	1713	1944	1870	1783
BP1363	1936	1563	1017	2115	1541	1381	1529	1723	1770
BP1364	4263	4172	2662	4847	3349	3207	5494	3684	3361
BP1365	311	281	178	317	491	414	518	514	462
BP1366	72	75	43	113	165	110	111	126	115
BP1367	144	140	68	120	175	142	211	151	196
BP1368	125	91	83	118	131	97	136	104	105
BP1370	979	828	582	976	983	842	891	850	856
BP1371	694	674	400	666	536	412	605	419	412
BP1372	456	392	244	415	709	549	775	619	640
BP1373	19	11	9	8	20	7	25	19	23
BP1374	30	20	11	26	47	35	36	32	46
BP1375	50	52	41	59	64	60	90	67	71
BP1376	220	170	102	200	219	196	301	218	215
BP1377	104	86	59	101	125	86	140	97	116
BP1378	80	82	40	88	107	71	105	99	101
BP1379	64	46	20	42	53	57	64	38	44
BP1380	58	66	40	69	80	62	84	67	78
BP1381	61	47	30	66	63	37	65	60	60
BP1382	181	153	95	200	129	121	192	103	138
BP1383	184	192	121	184	154	136	212	130	159
BP1384	327	326	234	390	378	363	333	333	348
BP1385	575	531	357	597	636	620	545	667	668
BP1386	1141	1082	762	1161	802	707	1089	756	725
BP1388	1389	1133	772	1352	3577	3480	2879	3490	3569
BP1389	22	21	15	37	48	25	32	44	39
BP1390	33	33	17	23	28	22	48	24	25
BP1391	194	207	110	199	171	110	199	116	114
BP1392	158	160	100	157	184	145	187	146	139
BP1393	127	150	76	180	174	126	198	125	155
BP1394	205	200	126	180	170	117	218	141	144
BP1395	109	120	66	120	103	97	118	104	110
BP1398	2254	1932	1491	2306	2464	2111	2214	2139	2072
BP1397	0	0	0	0	0	0	0	0	0
BP1399	46	38	29	59	39	40	39	38	54
BP1400	2415	2206	1603	2494	1690	1396	2137	1396	1336
BP1401	40	43	29	41	72	45	52	43	52
BP1402	77	75	40	83	99	94	98	88	79
BP1403	139	124	95	172	179	123	171	138	132
BP1404	12	19	5	8	20	7	23	4	12
BP1405	21	20	9	21	22	12	20	16	21
BP1406	18	19	13	25	17	8	22	10	13
BP1407	255	192	145	222	212	186	214	175	204
BP1408	90	88	44	73	61	65	86	44	52
BP1409	187	166	138	173	211	164	206	159	165
BP1410	437	356	227	495	386	286	532	343	344
BP1411	66	69	26	49	83	55	71	55	57
BP1412	2128	1817	1248	2369	1927	1633	2095	1752	1636
BP1413	10095	8242	5155	9557	9368	8657	9844	9149	9261
BP1414	2915	2689	1687	3084	2931	2557	2841	2449	2596
BP1415	14785	13460	8402	13640	14015	13110	17329	12880	11813
BP1416	1889	1754	1137	1964	1856	1594	2535	1621	1415
BP1416A	328	315	194	323	376	296	387	343	352
BP1417	7057	6484	4428	7280	5957	4969	8149	5612	5195
BP1418	5932	5624	3787	5976	4662	3872	7580	3843	3673
BP1419	16882	16781	12046	21338	19205	15050	27013	18311	19049
BP1420	18321	17937	14188	25218	20963	15999	24244	20369	21106
BP1421	6488	6703	4737	8258	6780	5377	9002	6633	6396
BP1422	9391	9221	6606	11013	10419	8993	11870	10650	9812
BP1423	3145	3029	1944	3364	2857	2409	3012	2727	2571
BP1424	1665	1829	1161	2063	1374	1128	1251	1199	1177
BP1425	3084	2969	1953	3537	2112	1776	2176	1848	1808
BP1426	5082	4596	3254	5634	5729	4596	5076	5545	4926
BP1427	22806	21075	13626	25899	26432	21892	32530	27117	25326
BP1428	20099	19400	12744	22629	25038	22839	26196	25002	23779
BP1429	15875	14951	10283	17256	18118	15475	20354	16231	15870
BP1430	3147	3102	1926	3623	5457	4861	4168	5690	5085
BP1431	5160	4937	3406	5809	5472	4599	7129	5135	4997
BP1432	4929	4626	3251	5721	6723	5246	6549	5999	6052
BP1433	1403	1443	960	1596	1580	1305	2058	1331	1307
BP1434	4497	4104	2962	4948	4772	4026	5385	4549	4227
BP1435	8552	7896	5289	8872	8731	7822	11040	8566	8272
BP1436	40293	36717	24832	47076	53243	50498	64348	56976	50670
BP1437	888	785	634	1040	1697	1328	1183	1425	1326
BP1438	1739	1590	1149	1901	1958	1448	1558	1620	1613
BP1439	185	199	132	204	199	178	180	185	174
BP1440	23744	22180	15251	25945	36462	34655	33402	36353	36384
BP1441	7008	6409	4620	7387	8324	7439	9299	7680	7429
BP1442	2230	1940	1400	2269	2203	1676	2276	1723	1778
BP1443	1884	1917	1144	2100	1706	1505	2076	1625	1641
BP1444	968	831	630	914	891	779	999	790	764
BP1445	1943	1949	1521	2537	1426	1015	1290	1237	1241
BP1446	3600	3458	2484	4369	2745	1890	3126	2176	2380
BP1447	3061	2897	2167	3677	1829	1418	2695	1467	1596
BP1448	1157	1123	825	1369	662	508	977	507	584
BP1449	930	841	609	1090	883	627	772	721	653
BP1450	186	141	110	167	195	176	196	184	186
BP1451	4681	4441	2775	4680	4171	3566	4627	3521	3806
BP1452	6788	6066	4180	7789	6358	5028	8043	5830	5531
BP1453	24881	23082	16006	28847	19849	16315	26685	20089	19201
BP1454	916	818	583	950	862	642	991	714	700
BP1455	2621	2251	1798	3135	2991	2162	2946	2397	2309
BP1456	364	358	228	421	357	286	420	322	296
BP1457	145	103	59	139	131	99	160	100	101
BP1458	128	123	78	126	147	139	160	114	135
BP1459	9	7	4	5	8	2	18	10	6
BP1460	613	556	385	724	1008	810	483	960	1022
BP1462	7349	6678	4544	7324	6934	6405	8297	6415	6419
BP1463	3111	2993	2084	3361	3315	2798	3603	2742	2520
BP1464	1926	1695	1155	1833	1728	1549	1955	1599	1525
BP1465	4610	4051	2862	4915	3436	2865	3859	3237	3109
BP1466	1748	1504	1052	1717	1425	1196	1576	1217	1200
BP1467	7840	7275	4514	7395	5952	5381	7289	5557	5793
BP1468	4664	4285	3066	4795	5376	4700	3762	4500	4780
BP1469	2166	2016	1353	2251	2257	1821	1966	1673	1733
BP1470	4934	4340	3046	5003	3976	3122	6057	3206	3146
BP1471	2114	1945	1310	2278	2079	1729	2263	1954	1823
BP1472	8883	8382	5507	9630	6831	5740	8251	6076	6368
BP1473	2655	2554	1721	2895	2492	2186	2374	2322	2490
BP1474	1034	1007	677	1282	738	681	939	638	676
BP1475	2839	2570	1757	2826	2162	1880	2952	1847	1887
BP1476	976	885	655	1053	1006	868	869	959	958
BP1477	1458	1320	925	1719	1603	1278	1493	1359	1268
BP1478	1185	1155	845	1411	721	514	741	506	438
BP1479	812	757	517	850	446	375	601	355	360
BP1480	6100	6063	3901	6529	5483	4882	6922	5230	4819
BP1481	13762	12763	8532	13079	11464	11142	18119	10862	10268
BP1482	6057	5638	3591	5627	5454	5304	8493	5057	4847
BP1483	8055	7256	4717	8180	8327	8139	10348	7976	7944
BP1484	25936	25080	16744	27316	21634	20052	25897	19710	19306
BP1485	13451	12088	8590	14570	12989	10673	15389	11123	10040
BP1486	2781	2573	1584	2736	2172	1819	2902	1973	1796
BP1487	15477	16880	12852	26793	31156	21595	42207	30675	30498
BP1488	1168	1200	956	2327	2699	1750	2301	2785	3032
BP1489	3160	3338	2621	5467	7978	5668	5698	8618	9133
BP1490	4699	4604	3295	5466	6474	4967	7673	6183	6367
EBG00000018591	123	123	88	132	96	71	120	79	99
BP1491	17	22	6	20	19	28	22	16	23
BP1492	708	682	421	785	1253	1085	831	1165	1251
BP1493	0	0	0	0	0	0	0	0	0
BP1494	716	572	435	623	1237	1120	1051	1183	1153
BP1495	632	535	413	574	2140	2044	2429	1849	1806
BP1496	667	562	421	638	3489	3428	4353	3300	3172
BP1497	12305	11716	7732	13085	10788	9520	14385	11322	10385
BP1498	24828	23742	15922	25527	21429	18157	20992	19520	18744
BP1499	7175	6614	4487	7434	4953	4076	6116	4066	4126
BP1500	1209	1250	806	1188	837	672	1067	740	685
BP1501	777	741	477	895	1046	796	718	956	869
BP1502	4612	4046	2628	4232	4176	3883	4544	4018	3561
BP1503	2445	2477	1391	1964	2089	2118	3382	1983	1845
BP1504	3645	3456	2042	3193	4143	4001	5546	3688	3582
BP1505	984	968	622	1166	1061	836	1480	883	806
BP1506	5118	4587	3209	5302	4686	4021	5636	4694	4278
BP1507	126	111	75	136	189	167	102	174	185
BP1508	41	37	39	50	61	34	61	58	54
BP1509	66	72	40	84	81	58	97	81	65
BP1510	511	471	288	408	670	531	679	520	581
BP1511	475	453	252	446	333	317	379	322	392
BP1512	1066	977	554	928	1360	1228	1811	1306	1269
BP1513	198	184	108	220	468	379	343	452	429
BP1514	40	37	25	33	39	46	53	46	42
BP1515	41	28	25	37	54	32	56	27	53
BP1516	361	310	236	344	375	294	389	297	314
BP1517	215	179	145	213	299	259	190	224	262
BP1518	1206	1147	742	1296	1358	1199	1073	1316	1230
BP1519	26728	24878	16894	30957	27326	23836	36238	24042	23413
BP1520	938	828	523	1034	1185	890	1029	980	995
BP1521	3615	3209	2304	4010	3036	2433	4258	2858	2393
BP1522	10	6	11	13	9	7	11	10	14
BP1523	57	41	40	44	45	37	65	37	41
BP1524	59	61	44	52	39	24	29	35	29
BP1525	520	517	329	610	476	410	501	401	372
BP1526	1935	1730	1153	2160	2067	1662	2156	1597	1621
BP1527	5154	4769	3120	5386	4625	4057	6007	4081	3713
BP1528	2306	2109	1426	2443	2097	1812	2751	1679	1751
BP1529	3024	3112	2045	3808	4625	3967	4980	4244	3940
BP1530	1189	1087	775	1371	1219	1020	1583	1075	1077
BP1531	4867	4925	3816	7416	7915	6290	3584	7540	7444
BP1532	5232	5804	4564	8124	2825	1729	3494	2146	2437
BP1533	4017	4380	3451	6284	2905	1938	2070	2448	2610
BP1534	1960	2003	1638	2463	999	634	1295	836	952
BP1535	3133	2842	2184	3760	2868	2189	3411	2411	2317
BP1536	2271	2036	1461	2509	1995	1577	2462	1620	1556
BP1537	8300	7594	5380	9789	8121	6852	9647	7946	7577
BP1538	5498	4997	3732	6287	5076	3981	6798	4276	4062
BP1539	7210	6504	3707	6862	5758	5328	6850	5264	5557
BP1540	3552	3188	2156	3716	3080	2580	3691	2184	2363
BP1541	994	1003	592	974	870	753	1167	731	674
BP1542	271	297	151	269	294	249	244	279	311
BP1543	1124	1055	663	955	1039	1019	1027	1047	1172
BP1544	3	2	0	1	0	1	5	2	2
BP1545	167	147	103	144	135	114	171	131	109
BP1545A	32	37	29	26	12	18	40	14	23
EBG00000018586	74	65	62	70	52	33	98	41	25
BP1546	1404	1313	1014	1619	1371	987	1174	1170	1102
BP1547	2694	2429	1784	2879	2522	2086	2696	2252	2129
BP1548	2680	2583	1666	2878	2373	1861	3036	1995	2020
BP1549	7246	6670	4494	7979	6796	5888	7399	6664	6011
BP1550	3072	2797	1842	3369	3031	2589	3194	3131	2926
BP1551	5076	4532	3116	5219	4648	3995	5137	4464	4247
BP1552	58	50	33	69	74	91	89	58	52
BP1553	377	378	224	463	304	243	456	299	306
BP1554	313	300	190	284	259	183	366	167	199
BP1555	2074	1988	1369	1954	1703	1450	2092	1338	1318
BP1556	5028	4679	3087	4799	3634	3005	5511	3001	3381
BP1557	0	0	0	0	0	0	0	0	0
BP1558	548	496	288	629	750	554	722	607	667
BP1559	919	947	808	1420	1276	912	1332	1158	1039
BP1560	1134	1112	805	1851	1342	898	1640	1400	1193
BP1561	2008	1879	1469	3490	2412	1721	2748	3135	2429
BP1562	40	42	26	39	43	34	37	32	37
BP1563	2483	2272	1608	2515	2715	2127	2891	2209	2003
BP1565	1176	1080	666	1083	1587	1661	1006	1667	1649
BP1566	4343	3777	2608	4710	3358	2636	4814	3043	2856
BP1567	2368	2100	1353	2492	1954	1595	2578	1855	1591
BP1568	926	842	434	773	1070	1185	1399	1036	1065
BP1569	17296	15762	10704	19936	19479	16029	19970	17867	16936
BP1570	10455	9573	6810	11594	9635	7587	12522	7500	7438
BP1571	1614	1450	943	1729	1975	1542	1640	1663	1613
BP1572	92	54	27	60	25	10	23	20	31
BP1573	20198	20274	14763	21477	17997	13599	20965	15904	14712
BP1574	7389	7201	5381	7605	6359	4656	6447	5359	5290
BP1575	5177	4677	3352	5099	5729	4449	4518	5120	4937
BP1576	16918	15390	10091	17683	16459	14106	20569	14309	13822
BP1577	6307	6295	4108	6726	5808	4984	9235	5372	5149
BP1578	3383	3106	2374	3719	3053	2297	3472	2460	2216
BP1579	1094	1058	782	1395	2729	2389	2947	1826	1987
BP1580	1214	938	579	1350	2899	2771	2772	2409	2988
BP1581	3155	2725	2267	3854	3511	2602	2913	2988	2788
BP1582	4171	3468	2678	4330	4774	4061	5169	4564	4086
BP1583	4578	4146	2853	4781	4425	3905	4184	4225	3988
BP1584	696	625	390	717	729	625	842	615	731
BP1585	176	193	105	204	208	181	276	189	208
BP1586	182	155	97	203	107	95	125	99	94
BP1587	2018	1920	1521	2130	1343	998	2023	1042	952
BP1588	2508	2337	1756	2978	2420	1888	2440	2048	1774
BP1589	1054	932	587	990	670	583	730	518	546
BP1590	3171	2916	1893	3034	2549	2249	2752	2324	2301
BP1591	681	604	419	735	677	534	729	520	529
BP1592	8036	7745	4517	7658	6749	6369	11487	5882	5918
BP1593	2015	1916	1232	1979	1976	1794	1829	1830	1936
BP1594	50	55	31	46	39	51	48	56	44
BP1595	680	667	414	634	596	492	690	498	487
BP1596	12610	11776	8464	13571	13216	11017	19763	11887	11755
BP1597	2703	2559	1764	2668	2640	2071	3949	2114	2271
BP1598	3315	3008	2116	3549	4147	3510	3782	3523	3400
BP1599	5436	5034	3470	6067	6226	5178	5722	4796	5326
BP1600	271	267	202	301	277	230	321	199	235
BP1601	2997	2735	1879	3436	3604	2988	2414	3139	3302
BP1602	16	14	9	20	18	11	21	10	16
BP1603	1162	1164	753	1412	1235	980	1545	1145	1176
BP1604	1689	1540	1045	2128	2173	1653	2450	2294	1960
BP1605	14863	12800	9894	18034	15379	11668	27541	15475	12170
BP1606	13108	10898	6737	10813	14207	13705	17697	14634	13583
BP1607	454	376	308	512	532	394	552	420	396
BP1608	422	418	305	423	337	312	461	308	305
BP1609	199	213	137	237	185	130	225	150	141
BP1610	324	303	222	382	1876	1775	1617	1970	1750
BP1611	6722	6048	4321	7131	5057	3997	7284	4256	4230
BP1612	14151	12460	9371	14907	10404	8668	11863	9800	9513
BP1613	5036	4577	3127	4860	4128	3671	4410	3906	3677
BP1614	1883	1629	1116	1915	1575	1363	1629	1475	1499
BP1615	453	366	310	506	466	400	407	434	448
BP1616	27079	25793	16790	24944	23547	22502	33193	20869	19998
BP1617	663	559	402	576	392	408	415	384	333
BP1618	5080	4501	3171	5325	3219	3319	4013	3044	2928
BP1619	1262	1052	729	1196	899	825	1071	839	763
BP1620	321	307	182	337	364	376	358	363	321
BP1623	25	22	20	26	26	28	17	32	26
BP1624	21	15	14	33	23	31	28	29	24
BP1625	65	86	46	75	88	73	98	75	60
BP1626	140	180	99	193	173	117	132	128	128
BP1627	51	58	40	59	43	54	49	29	39
BP1628	101	94	72	114	83	64	102	75	83
BP1629	8560	7328	4871	8468	10634	8997	10612	10041	9039
BP1630	6710	6023	4118	7017	7180	6667	8176	7196	6409
BP1631	208	195	121	210	167	152	205	176	151
BP1632	528	532	369	495	683	634	567	597	595
BP1633	0	0	0	0	0	0	0	0	0
BP1634	32	20	16	29	23	19	32	28	33
BP1635	103	96	59	109	121	107	137	112	98
BP1636	51	42	28	55	41	32	43	34	46
BP1637	63	42	38	50	61	39	47	32	39
BP1638	51	34	12	30	39	18	44	41	29
BP1639	29	26	8	24	52	30	45	41	38
BP1639A	10	9	4	13	12	11	12	17	16
BP1640	17	27	16	17	24	17	31	26	32
BP1641	35	32	31	44	48	47	62	50	51
BP1642	1234	1220	871	1357	1485	1201	1128	1126	1219
BP1643	888	826	602	974	975	825	1016	825	840
BP1644	230	251	159	280	232	179	262	188	159
BP1645	182	183	137	242	223	176	202	164	187
BP1646	250	250	182	261	321	256	317	256	279
BP1647	159	173	94	157	156	110	200	163	133
BP1648	10	7	3	7	5	3	25	3	6
BP1649	68	63	36	65	74	51	85	49	50
BP1650	148	143	111	184	162	139	219	159	169
BP1651	2545	2298	1616	2676	2605	2071	3899	2151	2079
BP1652	508	440	303	522	867	707	1046	835	834
BP1653	4	2	3	8	5	6	9	0	4
BP1654	103	89	69	101	126	88	115	99	102
BP1655	115	101	67	125	165	128	151	134	144
BP1656	1585	1275	925	1555	2639	2580	1605	2651	2850
BP1657	290	324	172	266	337	295	327	303	300
BP1658	2158	1978	1385	2258	1324	1035	1474	1245	1173
BP1659	494	491	379	600	283	180	422	189	203
BP1660	4393	4336	3090	4961	3420	2678	4821	2758	2911
BP1662	6861	7217	4863	7760	9766	8498	7954	9338	9210
BP1663	1669	1616	980	1838	1705	1323	1297	1465	1669
BP1664	4909	4582	3188	4933	4292	3252	6118	3234	3084
BP1665	442	382	278	471	341	334	551	340	350
BP1666	557	541	399	698	542	442	602	500	482
BP1667	450	425	306	505	370	254	446	286	300
BP1668	192	161	122	180	176	150	163	166	177
BP1669	217	207	141	248	215	162	224	180	174
BP1670	126	125	76	174	148	117	134	154	135
BP1671	235	171	125	240	184	153	133	130	132
BP1672	190	146	116	193	143	106	164	161	160
BP1673	152	133	102	200	99	61	149	80	104
BP1674	257	228	166	278	193	160	234	151	171
BP1675	130	98	72	149	141	108	112	110	92
BP1676	377	295	222	332	304	293	311	310	327
BP1677	69	51	47	74	70	44	64	41	53
BP1678	0	0	0	0	0	0	0	0	0
BP1679	174	187	133	181	201	179	271	175	195
BP1680	292	240	162	270	253	222	286	224	225
BP1681	217	205	153	179	115	108	221	83	117
BP1682	404	349	231	469	383	279	387	316	326
BP1683	122	112	57	137	132	105	133	96	104
BP1684	625	567	425	705	763	628	823	733	698
BP1685	690	630	445	717	742	555	838	655	678
BP1686	424	421	301	503	539	391	552	469	499
BP1687	934	808	666	1137	1326	1019	997	1094	1029
BP1688	539	510	338	552	687	560	567	595	609
BP1689	0	0	0	0	0	0	0	0	0
BP1690	1334	1422	1151	2227	1203	768	1394	931	987
BP1691	10810	9771	6813	11724	8701	6578	8553	7317	7443
BP1692	1226	1170	714	1325	1256	1005	981	1143	1203
BP1693	5571	5301	3797	6015	4112	3364	4415	3704	3742
BP1694	1649	1665	1088	1766	1289	1057	1716	1014	1067
BP1695	1167	1137	779	1211	1052	873	1377	931	891
BP1696	2831	2598	1854	2913	2707	2446	3139	2427	2529
BP1697	24	25	13	25	14	6	21	20	15
BP1698	1240	1134	773	1130	1204	1111	1589	1012	996
BP1699	2484	2150	1628	2514	1820	1442	2569	1613	1519
BP1700	1069	933	716	1075	939	841	1031	874	886
BP1701	3889	3443	2308	4171	3206	2671	3625	2869	2735
BP1702	4921	4545	3254	5281	3865	3107	4569	3413	3060
BP1703	266	242	159	275	231	205	248	197	206
BP1704	22	16	6	24	16	10	8	17	7
BP1705	567	596	373	662	546	463	519	468	452
BP1706	8289	7544	4815	8694	10204	8218	14957	9726	9268
BP1707	5037	4525	3189	5501	2997	2547	3737	2843	2809
BP1708	5578	5133	3418	6453	2650	2543	3143	3238	3174
BP1709	2827	2466	1623	3029	1130	1063	1721	1246	1235
BP1710	1651	1467	1030	1701	1093	917	1372	977	956
BP1711	56	43	48	58	33	31	41	32	27
BP1712	2393	2247	1565	2709	3160	2797	2359	3006	2917
BP1713	1708	1677	1038	1856	1944	1554	2600	1430	1485
BP1714	3717	3450	2211	3888	3180	2692	4257	2381	2379
BP1715	3809	3671	2499	4816	3497	2423	3974	2810	2482
BP1716	1256	1099	754	1332	1047	917	1244	1009	903
BP1717	660	694	390	722	1000	885	888	1011	942
BP1718	982	902	666	1236	1491	1055	1634	1228	1111
BP1719	3512	2983	2315	4049	3789	2912	4141	3173	3053
BP1720	2640	2140	1577	2912	2324	1879	2368	2205	2055
BP1721	8814	7729	5116	9369	7748	6418	9732	6783	6569
BP1722	4425	4155	2693	4852	4090	3288	4959	3635	3438
BP1723	925	848	567	931	1188	950	1723	1184	1049
BP1724	101	85	44	107	120	122	125	160	115
BP1725	5089	4549	3098	6123	5379	4567	5652	5199	4810
BP1726	2680	2503	1614	2820	2550	2536	3419	2592	2558
BP1727	706	692	464	847	917	702	1817	749	757
BP1728	4746	4629	3208	5547	10477	9443	12349	11155	11416
BP1729	1189	1065	767	1335	1748	1457	2225	1589	1568
BP1730	2174	1774	1388	2150	1939	1416	2418	1698	1480
BP1731	1366	1259	901	1548	1322	973	1281	957	928
BP1732	9252	8136	5628	10063	8676	6786	11141	7803	6808
BP1733	1956	1843	1237	2259	2408	1942	2163	2250	2027
BP1734	1209	1203	748	1373	1613	1393	1413	1368	1399
BP1735	12	19	11	25	17	16	20	10	7
BP1736	1885	1779	1247	1717	2868	2832	2892	2557	2586
BP1737	664	552	368	609	997	1014	834	956	975
BP1738	610	582	395	603	656	561	739	540	620
BP1739	1304	1318	857	1478	1542	1419	1529	1490	1471
BP1740	1012	899	649	1179	943	722	1324	809	735
BP1741	668	590	416	803	1041	782	899	812	810
BP1743	68	62	52	86	100	65	77	57	73
BP1744	618	531	386	573	420	305	495	378	292
BP1745	1405	1262	908	1402	1111	978	1231	975	1023
BP1746	4582	4293	3032	4836	3921	3371	4969	3523	3365
BP1747	2975	2912	1986	3369	2970	2699	3070	2912	2625
BP1748	0	0	0	0	0	0	0	0	0
BP1749	2225	1897	1091	1810	2685	2379	3921	2596	2873
BP1750	1707	1585	1087	1784	1844	1572	1981	1647	1595
BP1751	4426	3906	2650	4550	4001	3233	4661	3799	3400
BP1752	1869	1695	1042	1797	1142	834	1689	1023	933
BP1753	24013	21083	14411	24748	15644	13207	21934	15483	14655
BP1754	1890	1695	1287	2274	1803	1349	1680	1587	1499
BP1755	1526	1300	856	1626	1488	1175	1735	1068	1096
BP1756	5181	4862	3051	5440	5379	4501	5582	4591	4365
BP1757	433	396	278	497	875	874	370	866	805
BP1757A	206	174	108	198	231	192	232	188	224
BP1758	54693	50016	34512	53228	56721	45132	78095	47113	42897
BP1759	17435	15626	9921	15095	16481	13324	25233	14200	13098
BP1760	1136	1008	550	1162	2313	2125	2945	2404	2106
BP1761	3279	3320	2317	3823	2625	2108	4262	2572	2498
BP1762	2714	2493	1662	3044	2190	1686	3020	2107	1989
BP1763	8485	7897	5447	9193	7082	6237	9438	7569	6769
BP1764	9728	9236	6415	11250	9343	8631	11547	11074	9681
BP1765	5249	4880	3479	6097	4380	3565	5917	4357	4045
EBG00000018554	39	54	21	46	48	38	26	41	39
BP1766	731	672	394	806	698	513	652	605	608
BP1767	387	373	311	412	656	534	801	571	517
BP1768	571	481	358	666	866	683	561	735	599
BP1769	663	639	350	741	858	787	924	991	815
BP1770	18401	19345	11389	19764	28435	25739	23448	29620	25482
BP1771	753	725	458	819	1392	1202	1406	1214	1102
BP1772	10028	11420	5726	8984	11720	11489	13741	11688	10539
BP1773	631	584	361	685	959	718	975	715	634
BP1774	24914	22255	16465	29643	26920	21760	30761	23616	22335
BP1775	11540	11410	7109	13313	12468	10651	13722	11946	11083
BP1776	27841	26400	17214	29065	28428	24672	32264	25013	25044
BP1777	60711	59971	39482	69092	72021	65311	69769	58758	61176
BP1778	858	743	507	990	813	699	885	726	723
BP1779	167	180	110	177	199	157	176	210	223
BP1780	81	71	57	110	78	52	108	41	39
BP1781	48	41	24	37	36	34	46	42	43
BP1782	26	29	24	46	34	30	20	40	42
BP1783	47	33	29	41	31	23	40	30	26
BP1784	83	61	52	85	72	65	86	48	72
BP1785	30	28	20	30	30	22	30	37	26
BP1786	93	89	60	87	99	88	108	94	85
BP1787	90	73	58	74	86	72	111	73	70
BP1788	82	73	56	71	107	99	131	112	139
BP1789	112	117	62	122	149	109	122	133	164
BP1790	2240	2143	1222	2160	2735	2443	3867	2752	2866
BP1793	2015	1860	1250	2083	2878	2652	2821	3030	2868
BP1792	15	11	2	11	1	6	2	4	2
BP1794	2916	2797	1802	3089	3792	3425	4086	3749	3664
BP1795	22110	20404	12960	24204	19272	17457	20842	19466	19675
BP1796	7140	6424	4205	7716	7230	5819	6873	6233	6540
BP1797	18080	16311	9704	16239	12010	11585	14047	13378	14595
BP1798	927	991	578	1151	863	728	1312	963	903
BP1799	5301	5282	3613	7745	5178	4916	6032	5725	5540
BP1800	3537	3522	2471	4716	4079	4063	3737	4646	4401
BP1801	2261	2201	1536	2749	1857	1846	2496	1936	1830
BP1802	1921	1956	1375	2498	1961	1747	1962	1975	1792
BP1803	2961	3013	2245	3966	3011	2593	3199	2921	2886
BP1804	371	389	254	428	357	291	361	342	332
BP1805	405	398	295	406	416	385	365	402	394
BP1806	1989	1747	1378	2102	1845	1504	1977	1562	1423
BP1807	1141	1012	715	1328	2319	2131	1147	2256	2318
BP1808	1132	1038	639	1172	1286	1142	1417	1174	1119
BP1809	740	624	423	729	1091	1025	601	1031	1024
BP1810	84	26	12	40	16	15	26	11	26
BP1811	1304	1250	1021	1710	699	513	1000	546	678
BP1812	1984	1862	1386	2462	1215	907	1082	1072	1125
BP1813	803	818	628	1038	496	390	585	457	474
BP1814	901	904	654	1107	860	680	759	788	755
BP1815	1989	1893	1441	2563	2081	1541	2104	1568	1484
BP1816	6765	6321	4209	6905	5287	4260	7537	4431	4156
BP1817	20285	18548	12864	20985	16944	14010	21848	15409	14373
BP1818	8949	8034	5450	9841	8883	7695	8333	8521	7915
BP1819	17874	16956	11172	19966	18876	16401	24045	17901	17330
BP1820	425	430	329	531	365	292	394	301	337
BP1821	245	240	192	275	215	156	235	208	144
BP1822	72	44	39	54	53	39	50	44	43
BP1823	575	461	349	602	356	255	386	330	311
BP1824	291	251	158	326	251	202	243	223	219
BP1825	370	346	252	433	324	264	368	255	234
BP1826	426	409	299	447	376	273	423	317	301
BP1827	602	499	373	628	442	375	623	454	400
BP1828	36	27	19	31	30	25	36	30	29
BP1829	163	151	95	150	127	116	169	131	104
BP1830	121	85	97	134	94	78	112	76	68
BP1831	15	8	10	15	25	26	14	18	31
BP1832	198	198	140	185	186	175	179	166	153
BP1833	27	20	19	28	69	71	98	67	55
BP1834	14	11	13	20	20	14	15	15	21
BP1835	30	27	23	48	61	62	55	51	50
BP1836	24178	22827	15349	27084	24639	21555	30439	23498	23084
BP1837	2340	2159	1433	2467	3035	2831	2511	2952	2999
BP1838	1004	880	596	1054	2051	1826	2281	1827	1703
BP1839	12183	12007	8080	14532	13042	11538	16431	13144	12170
BP1840	6212	5676	3726	7889	6123	4982	6881	6013	5759
BP1841	2554	2353	1718	3340	2209	1810	3150	2293	2186
BP1842	6648	6184	4454	7417	7341	6037	8813	6108	6120
BP1843	2022	2029	1453	2189	2092	1729	3044	1849	1809
BP1844	103	119	72	124	190	178	98	176	195
BP1845	4218	3892	2757	4567	4917	4208	4960	4228	4173
BP1846	1371	1320	854	1681	1447	918	1565	1099	1122
BP1847	1983	1820	1217	2166	1879	1448	2360	1704	1750
BP1848	3259	3112	2133	3795	3176	2630	3263	3053	2862
BP1849	2710	2561	1691	2957	2366	1869	2975	2053	2101
BP1850	2784	2664	1842	3029	2937	2494	3154	2597	2616
BP1851	294	340	245	443	518	409	318	339	370
BP1852	1200	1339	977	1729	1532	1323	1347	1299	1172
BP1853	470	494	374	573	467	352	594	352	338
BP1855	553	517	451	674	737	637	541	628	627
BP1856	768	707	592	917	753	602	796	660	639
BP1857	34640	33232	20784	35666	33671	32072	41575	30996	29307
BP1858	889	902	534	1125	1022	902	1096	966	943
BP1859	647	648	470	804	478	350	674	396	451
BP1860	648	646	494	830	547	382	639	527	514
BP1861	223	242	150	285	190	128	248	164	157
BP1862	314	278	238	397	231	201	310	212	224
BP1863	145	118	80	179	99	97	143	94	101
BP1864	537	533	365	703	485	345	558	464	460
BP1865	269	270	210	321	265	227	306	229	226
BP1866	23	20	14	28	22	17	37	17	7
BP1867	1441	1383	876	1373	1670	1447	1447	1427	1307
BP1868	88	78	73	110	152	86	71	85	88
BP1869	2	3	3	1	0	2	6	2	1
BP1870	51	44	25	65	77	45	75	59	51
BP1871	110	113	75	116	150	111	122	113	111
BP1874	2741	2411	1749	2675	2350	2029	2804	1851	1978
BP1875	672	648	444	701	587	492	864	481	490
BP1876	13771	12733	8695	14911	15869	12840	23118	13976	12898
BP1877	13929	13310	8851	15137	30643	25428	34463	29445	27053
BP1878	10579	9947	7084	11590	25687	21893	34262	22490	20398
BP1879	1115233	1044114	735874	1268055	1784447	1740406	1713680	1938682	1803466
BP1880	38095	37785	23853	42295	70021	71139	58104	77473	71500
BP1881	7010	5962	4150	7213	16396	15513	17517	17078	15448
BP1882	14554	13180	8879	14654	34622	33285	38124	38729	36286
BP1883	6018	5408	3661	6225	13768	12460	17494	14228	12890
BP1884	8290	7648	4718	8366	20256	20000	22187	23051	20098
BP1885	3822	3866	2529	5330	4448	3670	5243	4051	4190
BP1886	2029	1882	1172	2451	1911	1453	2388	1769	1781
BP1887	5675	5530	3748	8102	6027	4320	6727	5224	5036
BP1888	1106	1071	774	1348	1454	1240	1184	1249	1394
BP1890	94	111	76	147	104	68	121	69	83
BP1891	261	244	158	265	216	189	278	162	206
BP1892	95	105	72	127	93	85	129	94	115
BP1893	391	396	296	770	466	323	453	468	478
BP1894	480	444	347	949	776	549	648	887	872
BP1895	12978	13063	8881	16981	11746	10064	13162	10003	10289
BP1896	3093	2889	2026	3613	2740	2454	3263	2349	2439
BP1897	5	3	5	7	5	4	6	10	17
BP1898	2704	2444	1683	2840	3020	2585	2838	2790	2601
BP1899	2413	2195	1566	2436	2599	2086	2819	2123	1979
BP1900	2404	2321	2044	3398	1719	1160	2343	1440	1552
BP1901	810	736	528	995	1025	755	1098	807	822
BP1902	5175	4797	3290	5625	5290	4420	5663	4112	4013
BP1903	2662	2405	1731	2987	2548	1844	3188	2158	2082
BP1904	2528	2674	1721	3005	2693	2175	2930	2580	2503
BP1905	9586	8548	6034	9853	9812	8077	10683	8711	7851
BP1906	10903	10682	6812	11577	10679	9038	15453	10100	9346
BP1907	2798	2658	1736	3090	2789	2196	2894	2577	2407
BP1908	5963	5314	3586	6385	6315	5190	6362	5936	5976
BP1909	1499	1489	919	1768	1046	871	1586	946	924
BP1910	7533	7115	5058	8310	6745	5724	8758	5986	5884
BP1911	28	36	28	51	33	16	56	29	29
BP1912	705	624	525	804	969	785	969	852	758
BP1913	16500	15575	10847	20029	17829	14918	23339	17740	16739
EBG00000018598	1088	1171	690	1171	860	750	1394	883	787
BP1914	225	214	154	253	336	297	253	378	317
BP1915	48	35	26	65	76	39	51	39	51
BP1916	44	47	37	63	34	14	39	20	26
BP1917	69	86	51	131	100	68	86	61	81
BP1918	58	64	41	97	42	32	43	42	50
BP1919	192	204	148	315	104	76	123	105	123
BP1920	658	625	542	857	526	387	492	488	513
BP1921	253	212	168	300	145	97	149	93	117
BP1922	211	200	146	223	142	93	169	132	117
BP1923	337	271	248	409	235	211	312	227	230
BP1924	1293	1229	882	1484	1210	930	1484	1107	1093
BP1925	2310	2320	1574	2780	1942	1456	2860	1662	1592
BP1926	707	657	416	727	757	571	896	614	644
BP1927	576	485	313	574	694	487	651	521	545
BP1928	139	103	68	160	161	119	136	118	113
BP1929	174	157	87	174	211	175	199	179	201
BP1930	250	227	170	236	222	179	339	162	172
EBG00000018605	329	316	185	311	323	309	291	320	324
BP1931	240	182	132	271	299	276	346	309	286
BP1932	238	176	127	237	255	198	248	218	201
BP1933	264	252	166	254	302	201	319	252	233
BP1934	95	77	59	101	106	82	157	95	110
BP1935	33	12	18	20	26	20	20	26	25
BP1936	37	23	28	35	46	35	66	53	34
BP1937	22	21	17	23	27	25	46	28	29
BP1938	92	79	64	89	133	108	103	159	131
BP1939	56	60	37	47	54	22	83	41	37
BP1940	1641	1307	1106	2018	1416	1202	1420	1333	1238
BP1941	456	410	299	479	409	333	464	360	337
BP1942	202	155	94	204	210	108	242	163	153
BP1943	224	173	114	230	232	199	278	208	231
BP1944	204	203	141	239	218	174	242	200	187
BP1945	1315	1193	745	1206	1308	1247	991	1407	1305
EBG00000018573	473	415	200	423	388	407	401	408	428
BP1946	792	764	481	860	846	626	1048	688	594
BP1947	30	21	15	32	25	23	35	20	33
BP1948	1698	1563	1076	1904	1493	1147	1751	1209	1416
BP1949	1438	1262	846	1536	1381	1208	1179	1399	1368
BP1950	665	614	389	705	569	439	665	512	474
BP1951	551	580	357	583	561	461	574	512	514
BP1952	582	530	387	702	525	428	652	480	436
BP1953	111	95	57	114	89	67	159	68	76
BP1954	241	265	165	274	377	351	418	393	434
BP1955	184	171	130	220	291	189	170	198	271
BP1956	351	284	178	392	360	288	288	351	364
BP1957	734	581	495	900	963	811	635	985	1022
BP1958	690	503	445	797	934	753	707	848	770
BP1959	1975	1851	1078	2057	5331	5279	4872	5562	5389
BP1960	133	124	104	162	252	204	288	196	195
BP1961	752	673	435	747	789	707	708	695	742
BP1962	487	426	327	711	615	464	772	665	613
BP1963	447	454	296	452	328	312	442	286	313
BP1965	150	130	103	190	194	148	118	158	181
BP1966	334	317	210	386	396	375	338	338	433
BP1968	234	209	139	229	217	141	208	176	210
BP1969	115	105	65	103	65	61	96	63	74
BP1970	100	87	54	119	100	112	115	91	86
BP1971	141	157	114	156	185	141	172	128	131
BP1972	3269	3175	2231	3591	2220	1659	3658	1954	1803
BP1973	1166	979	773	1284	1025	739	1042	817	789
BP1974	1186	1091	780	1289	1252	934	1209	1079	1039
BP1975	1204	1047	800	1321	1199	804	1487	977	832
BP1976	17053	15759	11284	18443	16364	13816	18992	15481	14740
BP1977	5016	4490	3135	4931	4304	3755	5929	3790	3369
BP1978	33879	32102	21226	33283	27613	23777	28073	25739	25631
BP1979	3601	3604	2266	3760	2678	2100	3033	2035	2068
BP1980	862	854	560	954	960	732	830	730	751
BP1981	1002	903	579	1021	719	573	1015	666	617
BP1982	258	226	172	263	333	258	329	254	245
BP1983	2735	2377	1562	2932	3924	3041	4465	3701	3481
BP1984	1696	1407	1012	1810	2469	1920	2346	2336	2291
BP1985	1893	1815	1284	2198	2490	1905	3146	2162	2111
BP1986	4464	4267	2953	4784	5159	3947	6961	4716	4283
BP1987	1095	1155	832	1244	1943	1702	1851	1928	1736
BP1988	240	220	188	285	224	203	218	223	241
BP1989	897	844	582	1149	672	507	697	495	544
BP1990	210	225	163	307	129	88	101	93	100
BP1991	234	252	203	265	86	55	115	80	93
BP1992	556	535	380	706	381	276	201	308	400
BP1993	264	258	205	357	171	121	117	136	136
BP1994	199	187	102	208	94	51	75	69	62
BP1995	439	382	287	538	202	148	207	146	172
BP1996	482	506	398	685	262	167	239	183	230
BP1997	850	816	600	987	347	215	428	287	285
BP1998	893	930	610	1059	454	310	453	353	412
BP1999	378	400	221	445	161	117	214	165	127
BP2000	400	430	289	468	216	128	209	176	220
BP2001	457	450	311	551	263	200	277	224	212
BP2002	235	250	144	294	126	94	123	144	114
BP2003	1725	1594	1149	2081	801	545	927	621	659
BP2004	1158	1140	883	1364	633	472	730	469	587
BP2005	2589	2467	1729	3259	1934	1481	1501	1548	1700
BP2006	1369	1432	725	1324	885	773	1334	640	737
BP2007	886	901	641	1055	856	731	1115	578	640
BP2008	166	142	114	161	158	119	189	126	139
BP2009	148	144	94	130	121	124	151	137	121
BP2010	6600	6248	4697	7763	8247	6437	11578	7346	6235
BP2011	2146	1997	1395	2284	1964	1654	2546	1856	1666
BP2012	5095	4683	3481	5947	5272	4233	6312	4247	4317
BP2013	447	384	265	407	531	513	509	477	485
BP2014	62780	58533	38487	64920	76343	70543	108450	75133	68462
[truncated: 1,867 more rows]
