# Supplementary material for: A Mutation Upstream of the rplN-rpsD Ribosomal Operon Downregulates Bordetella pertussis Virulence Factor Production without Compromising Bacterial Survival within Human Macrophages
Source: mSystems. 2020 Dec 8;5(6):e00612-20. doi: 10.1128/mSystems.00612-20 (PMC7742992; doi:10.1128/mSystems.00612-20)
Supplement: TABLE S4 [file mSystems.00612-20-st004.xlsx]

## Sheet: Legend
Gene	Gene identifier
baseMean	The average of the normalized count values, dividing by size factors, taken over all samples
log2FoldChange	Change of the gene’s expression in wild-type bacteria in comparison to JN1 mutant. This value is reported on a logarithmic scale to base 2
lfcSE	The standard error estimate for the log2 fold change estimate
stat	Wald statistic test
pvalue	Result of the Wald statistic test
padj	Benjamini-Hochberg (BH) adjustment of p value

## Sheet: List1
Gene	baseMean	log2FoldChange	lfcSE	stat	pvalue	padj
BP0001	9734.24	-0.251922	0.0676191	-3.7256	0.000194848	0.000594016
BP0002	1624.47	-0.403922	0.0491335	-8.22091	2.01971e-16	2.17262e-15
BP0003	4035.25	-0.260003	0.0858477	-3.02866	0.00245643	0.00592781
BP0004	1958.35	0.164149	0.111626	1.47053	0.141419	0.209054
BP0005	5626.8	-0.0250659	0.0352369	-0.711352	0.476866	0.573022
BP0006	4221.14	0.401958	0.120245	3.34282	0.00082932	0.00221152
EBG00000018565	1674.24	-1.72614	0.0978605	-17.6388	1.241e-69	4.0739e-68
EBG00000018581	1562.9	0.132345	0.11427	1.15818	0.246792	0.334442
EBG00000018596	2040.97	0.44404	0.071271	6.2303	4.65557e-10	2.98962e-09
BP0007	13224.2	0.452916	0.0997292	4.54146	5.58663e-06	2.17302e-05
EBG00000018602	4742.31	0.535795	0.0978454	5.47593	4.35208e-08	2.20089e-07
BP0008	14321.5	0.861047	0.20205	4.26155	2.03013e-05	7.20478e-05
BP0009	15952.7	0.58272	0.140228	4.15551	3.24564e-05	0.000112053
BP0010	14202.7	0.162138	0.103541	1.56594	0.117363	0.177701
BP0011	22072.1	-0.288874	0.102203	-2.82647	0.00470646	0.0105923
BP0013	58850.3	-0.25033	0.101045	-2.4774	0.0132342	0.0268064
BP0014	48911.3	-0.0993493	0.0990707	-1.00281	0.315952	0.411331
BP0015	78822.6	-0.0921251	0.081808	-1.12611	0.260118	0.35001
BP0016	103037	-0.0999649	0.0745815	-1.34034	0.180133	0.25576
BP0017	683.991	0.191646	0.0910837	2.10406	0.0353732	0.0635983
BP0018	2215.46	0.333882	0.0670455	4.97994	6.36052e-07	2.81311e-06
BP0019	1313.65	0.239963	0.0601799	3.98743	6.67931e-05	0.000219266
BP0020	820.602	-0.134345	0.0730148	-1.83996	0.0657734	0.108615
BP0021	1198.81	-0.39518	0.0961331	-4.11075	3.94371e-05	0.000134929
BP0022	478.408	1.43328	0.093977	15.2514	1.61148e-52	4.44674e-51
BP0023	309.47	0.143169	0.0955526	1.49832	0.134049	0.199632
BP0024	422.491	-0.0917242	0.116455	-0.787636	0.43091	0.528812
BP0025	158.899	-0.00606697	0.118479	-0.0512071	0.95916	0.970121
BP0026	279.041	0.164972	0.0858827	1.9209	0.0547447	0.0928173
BP0027	69.5477	-0.0895516	0.175588	-0.51001	0.610044	0.694899
BP0028	332.364	0.199553	0.129834	1.53699	0.124296	0.186787
BP0029	332.892	0.223548	0.0839012	2.66442	0.00771212	0.0164157
BP0030	3589.6	0.125596	0.136654	0.919079	0.358054	0.456163
BP0031	0	NA	NA	NA	NA	NA
BP0032	573.721	-0.450234	0.0821745	-5.479	4.27737e-08	2.16887e-07
BP0033	3158.15	-0.193285	0.116198	-1.66341	0.0962299	0.149997
BP0034	11329.7	-0.125611	0.0864142	-1.4536	0.146058	0.214331
BP0035	1436.1	-0.26809	0.118816	-2.25634	0.024049	0.0454034
BP0036	1733.61	-0.0315123	0.0878529	-0.358693	0.719825	0.789712
BP0037	2084.83	0.0647906	0.0692918	0.935039	0.349768	0.448004
BP0038	4430.94	-0.300121	0.0660214	-4.54581	5.47232e-06	2.13292e-05
BP0039	6801	-0.140067	0.0496797	-2.8194	0.00481141	0.0107966
BP0040	1385.27	0.264065	0.0873684	3.02243	0.00250753	0.006032
BP0041	0	NA	NA	NA	NA	NA
BP0042	617.875	0.276471	0.103143	2.68047	0.00735189	0.0158169
BP0043	665.082	0.347866	0.103369	3.36528	0.000764647	0.00205489
BP0044	223.166	0.140133	0.116038	1.20765	0.227183	0.31254
BP0045	528.85	0.0825679	0.092638	0.891297	0.37277	0.470659
BP0046	2943.38	0.227287	0.0836587	2.71683	0.00659098	0.0143256
BP0047	1295.16	0.0401882	0.0813119	0.494247	0.621132	0.704159
BP0048	1916.18	0.457801	0.126862	3.60864	0.000307807	0.000908627
BP0049	40.4426	0.579112	0.212222	2.7288	0.00635647	0.0138793
BP0050	438.026	0.794392	0.0827952	9.59465	8.41997e-22	1.22848e-20
BP0051	3850.1	-0.738118	0.120488	-6.12606	9.00825e-10	5.55971e-09
BP0053	572.132	-0.576279	0.0832073	-6.92582	4.33471e-12	3.36869e-11
BP0054	281.495	-0.0990925	0.0994539	-0.996366	0.319072	0.414685
BP0055	171.389	-0.42205	0.105885	-3.98592	6.72185e-05	0.000220472
BP0056	94.9121	0.0016707	0.131971	0.0126596	0.989899	0.993029
BP0057	106.222	0.0883082	0.137002	0.644577	0.519201	0.610598
BP0058	3.53965	-0.366531	0.67682	-0.541549	0.588129	0.674963
BP0059	655.634	0.874743	0.114812	7.61893	2.55778e-14	2.39902e-13
BP0060	3354.9	0.89761	0.147022	6.10529	1.02616e-09	6.31096e-09
BP0061	1542.19	0.924974	0.125577	7.36581	1.76075e-13	1.54492e-12
BP0062	1644.02	0.342689	0.191998	1.78485	0.074285	0.120373
BP0063A	433.211	0.200258	0.125068	1.6012	0.109333	0.167138
BP0063	1519.45	-0.0325008	0.116231	-0.279622	0.779767	0.837042
BP0064	2924.3	0.290562	0.210562	1.37994	0.167606	0.239941
BP0065	197.7	0.205896	0.182642	1.12732	0.259607	0.34957
BP0066	1668.6	0.335741	0.15097	2.22389	0.0261561	0.04878
BP0067	1421.03	0.445608	0.145105	3.07094	0.00213385	0.00519879
BP0068	1018.63	0.381394	0.157591	2.42015	0.0155139	0.0308819
BP0069	2075.96	0.201066	0.0947161	2.12282	0.0337686	0.0611173
BP0070	330.166	0.67116	0.191378	3.50699	0.000453211	0.0012841
BP0071	12.6391	0.511339	0.381614	1.33994	0.180266	0.255852
BP0072	268.839	0.599813	0.118977	5.04141	4.62121e-07	2.0703e-06
BP0073	1930.16	0.73598	0.179185	4.10737	4.00194e-05	0.000136676
EBG00000018578	48.5847	-1.16677	0.203004	-5.74753	9.05556e-09	4.96881e-08
BP0074	30146.1	0.364797	0.178468	2.04405	0.0409486	0.0720242
BP0075	6844.67	0.0494273	0.0865348	0.571184	0.567875	0.65569
BP0076	1084.53	0.0708433	0.0730138	0.970273	0.331911	0.428591
BP0077	1230.7	0.792483	0.163474	4.84776	1.24862e-06	5.31257e-06
BP0078	1737.71	-0.0368828	0.0552359	-0.667732	0.504305	0.597323
BP0079	7600.56	-0.0613224	0.0446997	-1.37187	0.170102	0.242876
BP0080	5.51045	0.503829	0.829306	0.60753	0.543499	0.633694
BP0081	609.23	0.443539	0.0760822	5.82974	5.55132e-09	3.10449e-08
BP0082	1242.36	-0.199053	0.0629153	-3.16383	0.0015571	0.00390608
BP0083	1493.87	0.0148217	0.0792516	0.187021	0.851644	0.891735
BP0085	579.99	-0.0930038	0.0703472	-1.32207	0.186146	0.262146
BP0086	2427.7	-0.3367	0.061217	-5.50012	3.79543e-08	1.93481e-07
BP0087	810.022	0.0957004	0.10084	0.949028	0.342606	0.439867
BP0088	3235.89	-0.16242	0.111006	-1.46317	0.14342	0.211275
BP0089	1014.06	-0.560187	0.0904111	-6.19599	5.79183e-10	3.68817e-09
BP0090	2996.27	-0.567857	0.0775395	-7.32345	2.41677e-13	2.09637e-12
BP0091	2945.8	-0.76942	0.128032	-6.00957	1.86011e-09	1.09142e-08
BP0092	1227.23	-0.62158	0.0912386	-6.81269	9.57929e-12	7.16659e-11
BP0093	3546.91	-0.511857	0.0768312	-6.66209	2.69964e-11	1.93601e-10
BP0094	2468.95	0.485139	0.122068	3.97432	7.05811e-05	0.000230706
BP0095	1421.9	0.361921	0.0924872	3.91321	9.10789e-05	0.000292189
BP0096	333.088	-0.0177927	0.105336	-0.168914	0.865864	0.902357
BP0097	1626.74	0.184837	0.0764645	2.41729	0.0156367	0.0310618
BP0098	2130.36	0.00193928	0.0831083	0.0233344	0.981384	0.987035
BP0099	1477.27	-0.310632	0.0674184	-4.60752	4.07498e-06	1.61002e-05
BP0100	771.749	-0.484369	0.071702	-6.75531	1.42534e-11	1.05188e-10
BP0101	1295.51	-0.166857	0.0618797	-2.69647	0.00700791	0.0151282
BP0101A	1046.68	-0.0258497	0.0713493	-0.362298	0.71713	0.787891
BP0101B	3976.5	-0.129816	0.0616055	-2.10722	0.0350989	0.0632544
BP0102	11318	-0.198138	0.0448549	-4.41731	9.99364e-06	3.74196e-05
BP0103	9124.16	-0.0492219	0.046861	-1.05038	0.293543	0.386582
BP0104	3324.48	-0.0131457	0.0625333	-0.210219	0.833496	0.877206
BP0105	2144.19	-0.226632	0.0868167	-2.61047	0.00904181	0.0189599
BP0106	13829.8	-0.023074	0.064286	-0.358928	0.719649	0.789712
BP0107	2443.13	-0.197529	0.0943601	-2.09336	0.0363174	0.064989
BP0108	1459.93	-0.057053	0.0825392	-0.691223	0.489425	0.583693
BP0109	2045.69	-0.148923	0.0953735	-1.56147	0.118413	0.179006
BP0110	206.773	0.369634	0.110019	3.35974	0.00078016	0.00208627
BP0111	1396.15	-0.0279301	0.0683898	-0.408396	0.682983	0.757588
BP0112	2443.9	0.138605	0.0672443	2.06122	0.039282	0.0694456
BP0113	19107.4	1.21154	0.0634959	19.0806	3.65999e-81	1.4518e-79
BP0114	1584.98	-0.261188	0.0723866	-3.60824	0.000308284	0.00090933
BP0115	7013.35	-0.472919	0.0800788	-5.90567	3.51207e-09	2.01112e-08
BP0116	7694.49	0.24758	0.0619442	3.99682	6.41982e-05	0.000211294
BP0117	8219.69	0.371619	0.098094	3.7884	0.000151619	0.000470168
BP0118	1979.87	1.21268	0.12371	9.80264	1.09679e-22	1.65081e-21
BP0119	755.36	-0.0429218	0.11556	-0.371425	0.710321	0.781538
BP0120	1778.6	-0.0459099	0.0942565	-0.487074	0.626206	0.708435
BP0121	4863.64	-0.227392	0.12706	-1.78965	0.0735103	0.11927
BP0122	1811.55	-0.255799	0.145228	-1.76136	0.078178	0.125772
BP0123	353.392	0.0856229	0.170715	0.501556	0.61598	0.699568
BP0125	903.56	0.183712	0.0733745	2.50376	0.0122881	0.0250363
BP0124	168.01	0.417158	0.358905	1.16231	0.24511	0.332418
BP0126	179.026	0.339684	0.136365	2.49099	0.0127388	0.0258855
BP0127	203.97	0.559719	0.116736	4.79475	1.62882e-06	6.85419e-06
BP0128	444.744	0.184133	0.112608	1.63516	0.102015	0.157277
BP0129	587.315	-0.0444086	0.0952522	-0.466221	0.641058	0.72074
BP0130	3462.44	0.426125	0.0436287	9.76708	1.5588e-22	2.31872e-21
BP0131	13703.2	0.303691	0.042961	7.069	1.56055e-12	1.26438e-11
BP0132	4949.83	0.0565909	0.079935	0.707961	0.478969	0.574283
BP0133	1848.12	-0.117297	0.0699593	-1.67664	0.0936121	0.146975
BP0134	679.582	0.0236517	0.103231	0.229114	0.81878	0.866849
BP0135	1764.66	0.268808	0.0994319	2.70344	0.00686262	0.0148482
BP0136	443.18	0.464833	0.1026	4.53054	5.88323e-06	2.28606e-05
BP0137	10.6646	0.510139	0.39283	1.29862	0.194073	0.271602
BP0138	441.229	0.288681	0.10179	2.83606	0.00456735	0.0103158
BP0139	2319.8	-0.188798	0.109063	-1.73108	0.0834369	0.133163
BP0140	507.281	0.639411	0.0945275	6.76429	1.33964e-11	9.92479e-11
BP0141	23996.8	-0.239135	0.0589255	-4.05827	4.94385e-05	0.000165578
BP0142	443.414	-0.349922	0.0979726	-3.57163	0.000354769	0.00103127
BP0143	89.0388	0.300632	0.174403	1.72377	0.0847486	0.13503
BP0144	27.1822	0.932678	0.271525	3.43496	0.000592631	0.00164288
BP0145	43.4753	0.253156	0.196352	1.2893	0.197293	0.275797
BP0146	44.9122	0.161803	0.194149	0.833397	0.404621	0.502839
BP0148	130.143	0.232621	0.121695	1.91151	0.0559395	0.0946745
BP0149	1568.76	-0.403923	0.085004	-4.75182	2.01596e-06	8.39947e-06
BP0150	2160.62	-0.416088	0.105443	-3.94608	7.94401e-05	0.000257673
BP0151	1581.88	-0.256694	0.0819245	-3.13329	0.00172857	0.00431915
BP0152	951.511	-0.341897	0.0803331	-4.25599	2.08127e-05	7.36568e-05
BP0153	500.474	-0.218901	0.117051	-1.87013	0.0614651	0.102388
BP0154	673.794	-0.226874	0.0765499	-2.96373	0.00303931	0.00715751
BP0155	1757.12	0.0450123	0.0611677	0.735884	0.461801	0.558799
BP0156	1083.84	-0.12477	0.0789032	-1.5813	0.113808	0.173145
BP0157	304.809	0.158759	0.089444	1.77496	0.0759049	0.122581
BP0158	440.012	-0.429194	0.104583	-4.10385	4.06326e-05	0.000138522
BP0159	1032.32	0.235574	0.0723222	3.25729	0.00112483	0.00291981
BP0160	995.944	0.057923	0.0632245	0.916147	0.35959	0.457813
BP0161	4158.88	-0.398717	0.0727945	-5.47729	4.31883e-08	2.18698e-07
BP0162	24320.2	0.6669	0.0808204	8.25163	1.56252e-16	1.69518e-15
BP0163	2050.7	0.0680937	0.0666994	1.02091	0.307299	0.401991
BP0164	2250.4	-0.0783148	0.0594239	-1.3179	0.187537	0.263715
BP0165	774.097	-0.0644165	0.0889793	-0.723949	0.469097	0.565829
BP0166	0	NA	NA	NA	NA	NA
BP0167	1328.42	0.382653	0.0822364	4.65308	3.27016e-06	1.31636e-05
BP0168	923.657	0.44748	0.0958267	4.66968	3.01675e-06	1.22341e-05
BP0169	972.883	-0.00389854	0.141807	-0.0274919	0.978067	0.984531
BP0170	3342.37	0.0843757	0.102197	0.82562	0.409019	0.507344
BP0171	782.384	0.183808	0.079767	2.30431	0.0212054	0.0406907
BP0172	3725.99	0.00402869	0.0629949	0.0639526	0.949008	0.963686
BP0173	3226.95	0.171103	0.061789	2.76914	0.00562042	0.0124361
BP0174	4491.39	0.0294245	0.116729	0.252076	0.800983	0.853309
BP0175	0	NA	NA	NA	NA	NA
BP0176	216.284	-0.0937499	0.109717	-0.854469	0.392845	0.490638
BP0177	2567.9	-0.119379	0.10924	-1.09281	0.274479	0.366485
BP0178	2455.86	0.976527	0.0657082	14.8616	5.85283e-50	1.58068e-48
BP0179	1770.94	0.853158	0.101977	8.36617	5.95228e-17	6.58903e-16
BP0180	9789.53	0.0464939	0.0618104	0.752202	0.451929	0.550175
BP0181	3445.59	-0.0140247	0.0940572	-0.149109	0.881468	0.914294
BP0182	3367.8	0.121064	0.0516171	2.34542	0.0190055	0.036921
BP0183	2609.34	-0.0200165	0.0601775	-0.332625	0.739418	0.807023
BP0184	4662.71	0.208124	0.0610071	3.41148	0.000646118	0.00176881
BP0185	3111.26	0.172724	0.0968657	1.78313	0.0745659	0.120674
BP0186	1754.59	0.384918	0.0540421	7.12256	1.05938e-12	8.69421e-12
BP0187	407.864	0.541782	0.0931244	5.81783	5.9615e-09	3.32865e-08
BP0188	506.563	0.222253	0.0993554	2.23694	0.02529	0.0474173
BP0189	2832.99	0.531683	0.0847428	6.27408	3.51713e-10	2.29336e-09
BP0190	12420.2	0.0121026	0.0638585	0.189522	0.849684	0.890367
BP0191	2261.35	0.174072	0.0781774	2.22663	0.0259721	0.048505
BP0192	9.36337	0.460253	0.441031	1.04358	0.296678	0.389873
BP0193	36.853	-0.292853	0.207318	-1.41258	0.15778	0.228451
BP0194	78.8785	0.388749	0.148301	2.62136	0.00875808	0.018436
BP0195	6181.22	0.356817	0.11162	3.19672	0.00139001	0.00352877
BP0196	4547.87	0.209748	0.107518	1.95082	0.0510789	0.0872235
BP0197	18070.5	0.159613	0.108984	1.46455	0.143044	0.210802
BP0198	2919.99	0.307192	0.0913694	3.36209	0.000773557	0.0020759
BP0199	138.151	0.158584	0.130302	1.21705	0.223586	0.307927
BP0200	221.107	-0.341879	0.147147	-2.32338	0.0201586	0.0389862
BP0201	944.846	0.302937	0.0765553	3.95709	7.58672e-05	0.000247136
BP0202	0	NA	NA	NA	NA	NA
BP0202A	6.93284	0.130405	0.461638	0.282483	0.777574	0.835497
BP0203	37.9509	0.303146	0.313719	0.966298	0.333895	0.430846
BP0204	10769.1	0.216466	0.079133	2.73547	0.00622904	0.0136245
BP0205	31186.2	0.345561	0.0676761	5.10609	3.28886e-07	1.50529e-06
BP0206	6091.45	0.137208	0.0849037	1.61604	0.106085	0.16276
BP0207	2396.32	0.726345	0.138447	5.24638	1.55118e-07	7.40212e-07
BP0208	2036.27	0.303609	0.0934634	3.24843	0.00116044	0.00299795
BP0209	1138.7	1.06662	0.152937	6.97424	3.07539e-12	2.41965e-11
BP0210	16.0623	0.270535	0.386007	0.700856	0.483393	0.57831
BP0211	15.3746	0.168454	0.352798	0.477481	0.63302	0.714658
BP0212	752.116	0.22611	0.109246	2.06974	0.0384769	0.0681806
BP0213	1474.8	-0.0706275	0.0683784	-1.03289	0.301655	0.395526
BP0214	2635.11	0.053042	0.0665911	0.796534	0.425722	0.524304
BP0215	4967.22	0.1054	0.0669259	1.57487	0.115287	0.17497
BP0216	38643.6	2.2367	0.0718283	31.1395	7.034e-213	1.2755e-210
BP0217	1995.54	-1.13793	0.11264	-10.1024	5.38972e-24	8.48101e-23
BP0218	4118.18	-0.624038	0.0721475	-8.64948	5.17345e-18	6.17571e-17
BP0219	2866.81	-0.38403	0.0503564	-7.62623	2.41722e-14	2.28406e-13
BP0220	2690.83	-0.19587	0.064156	-3.05302	0.00226551	0.00549144
BP0221	1358.32	-0.0596319	0.090341	-0.660076	0.509205	0.602294
BP0222	1633.69	-0.0441651	0.106029	-0.416537	0.677017	0.751846
BP0223	939.844	0.0685892	0.081333	0.843313	0.399054	0.496925
BP0224	1443.15	-0.000226595	0.117911	-0.00192175	0.998467	0.998885
BP0225	2123.06	0.0476179	0.0947033	0.502811	0.615097	0.698982
BP0226	4299.3	0.216532	0.109149	1.98381	0.0472765	0.0815349
BP0227	2586.12	0.362674	0.089992	4.03007	5.57592e-05	0.000184636
BP0228	4.44017	-0.868238	0.760055	-1.14233	0.253315	0.342186
BP0229	637.423	0.175256	0.102248	1.71402	0.0865243	0.137114
BP0230	138.033	-0.344485	0.139993	-2.46073	0.0138656	0.0279367
BP0231	163.415	-0.633093	0.128372	-4.9317	8.15161e-07	3.54758e-06
BP0232	598.018	-0.219445	0.114127	-1.92281	0.0545043	0.0925102
BP0233	4399.86	0.202742	0.0851529	2.38091	0.0172698	0.0339686
BP0234	237.097	-1.15542	0.110283	-10.4769	1.10275e-25	1.81786e-24
BP0235	83.8274	0.0465986	0.17182	0.271206	0.786232	0.841713
BP0236	417.952	-0.118751	0.077556	-1.53116	0.12573	0.188348
BP0237	512.29	-0.0293489	0.103302	-0.284109	0.776327	0.835336
BP0238	877.22	-0.165874	0.0645142	-2.57113	0.0101369	0.0210361
BP0239	3549.43	-0.23749	0.0790871	-3.00289	0.00267429	0.00638476
BP0240	1846.42	-0.169125	0.0984296	-1.71823	0.0857541	0.136177
BP0241	1330.45	0.186222	0.0789649	2.35829	0.0183593	0.0357608
BP0242	7283.42	-0.385803	0.110843	-3.48064	0.000500209	0.00140472
BP0243	1915.44	-0.146999	0.0497353	-2.95562	0.00312039	0.00732129
BP0244	6046.9	-0.339078	0.0653609	-5.18777	2.12824e-07	9.993e-07
BP0245	2451.61	-0.222026	0.0631756	-3.51443	0.000440695	0.00125236
BP0246	19342.8	-0.587113	0.0718338	-8.17322	3.00269e-16	3.18503e-15
BP0247	6295.09	0.186487	0.176332	1.05759	0.290243	0.383366
BP0248	2865.92	0.009673	0.0906517	0.106705	0.915023	0.940122
BP0249	1474.41	0.143228	0.0589324	2.43037	0.0150833	0.0301619
BP0250	39297.6	-0.42172	0.0978531	-4.30972	1.63458e-05	5.8777e-05
BP0251	902.076	-0.13674	0.0933361	-1.46502	0.142914	0.210774
BP0252	3197.73	0.0577229	0.0565371	1.02097	0.307267	0.401991
BP0253	1173.07	0.239262	0.0736137	3.25024	0.00115306	0.00298495
BP0254	96.8813	0.194687	0.157845	1.23341	0.217423	0.300525
BP0255	492.082	0.372549	0.142861	2.60777	0.00911338	0.019089
BP0256	0	NA	NA	NA	NA	NA
BP0257	57.9082	-0.139319	0.171779	-0.811033	0.417347	0.515992
BP0258	6889.4	1.70093	0.119622	14.2192	6.96591e-46	1.8045e-44
BP0259	18565.5	1.85457	0.104188	17.8001	7.05169e-71	2.35551e-69
BP0260	10164.4	2.15851	0.115496	18.6891	6.07195e-78	2.28931e-76
BP0261	628.242	1.4906	0.0995397	14.9749	1.07135e-50	2.93503e-49
BP0262	4178.58	1.83403	0.0972727	18.8545	2.69766e-79	1.03765e-77
BP0263	1326.71	1.43781	0.0768956	18.6982	5.117e-78	1.94855e-76
BP0264	1679.27	-0.123035	0.0973594	-1.26372	0.206329	0.286752
BP0265	1822.51	-0.142352	0.0616991	-2.3072	0.0210438	0.0404108
BP0266	574.755	-0.138928	0.104914	-1.32421	0.185433	0.261432
BP0267	3521	1.34511	0.0723328	18.5961	3.45404e-77	1.28951e-75
BP0268	0	NA	NA	NA	NA	NA
BP0270	393.736	0.866505	0.181376	4.7774	1.77573e-06	7.44713e-06
BP0271	848.415	0.599748	0.142171	4.2185	2.45937e-05	8.58412e-05
BP0272	480.756	0.778934	0.0870336	8.9498	3.56118e-19	4.41726e-18
EBG00000018562	255.913	0.145237	0.100612	1.44353	0.14887	0.217285
BP0273	3668.07	0.38861	0.141234	2.75154	0.00593161	0.0130413
BP0274	9825.8	0.673602	0.0486528	13.8451	1.36203e-43	3.41224e-42
BP0275	6897.85	-0.411241	0.11827	-3.47713	0.000506808	0.00142115
BP0276	11091	-0.311782	0.0749877	-4.15777	3.21364e-05	0.000111049
BP0277	5976.53	-0.0871987	0.078873	-1.10556	0.268917	0.359816
BP0278	5468.77	0.606963	0.100485	6.04036	1.53771e-09	9.10668e-09
BP0279	5239.72	-0.0507848	0.0522747	-0.971498	0.3313	0.428093
BP0280	1335.45	0.46547	0.0741307	6.27904	3.40661e-10	2.22511e-09
BP0281	620.88	0.589972	0.165532	3.56411	0.000365099	0.00105326
BP0282	1118.36	0.40607	0.136228	2.98082	0.00287482	0.00683354
BP0283	420.033	0.0509779	0.0883791	0.57681	0.564068	0.652284
BP0284	122.366	0.255396	0.129322	1.97489	0.0482802	0.0829279
BP0285	95.5347	0.0777313	0.146147	0.531869	0.594817	0.680607
BP0286	551.238	-0.629665	0.093254	-6.75215	1.45673e-11	1.06883e-10
BP0287	240.395	-0.0615669	0.118359	-0.52017	0.602945	0.68846
BP0288	507.165	0.0585642	0.0929728	0.629906	0.528756	0.619503
BP0289	11380.6	-0.0850057	0.072689	-1.16944	0.242225	0.329779
BP0290	682.269	0.0478056	0.0971276	0.492194	0.622583	0.705384
BP0291	1051.48	-0.104354	0.0599334	-1.74117	0.0816534	0.13081
BP0292	2681.6	0.00419607	0.0829908	0.0505607	0.959676	0.970121
BP0294	470.783	-0.501917	0.116347	-4.31395	1.60365e-05	5.78284e-05
BP0295	12.6271	-0.360293	0.385492	-0.934633	0.349978	0.448122
BP0296	1957.44	0.838202	0.162619	5.15439	2.54459e-07	1.18457e-06
BP0297	0	NA	NA	NA	NA	NA
BP0298	1142.39	-0.178264	0.0556297	-3.20447	0.00135312	0.003442
BP0299	692.58	-0.17218	0.0658773	-2.61365	0.00895819	0.0188157
BP0300	553.716	-0.52522	0.0860336	-6.10482	1.02918e-09	6.31096e-09
BP0301	3715.23	-0.747137	0.118403	-6.31011	2.78839e-10	1.82443e-09
BP0302	2038.91	-0.305329	0.177754	-1.7177	0.0858508	0.136273
BP0303	551.772	-0.532294	0.130111	-4.09108	4.29375e-05	0.00014521
BP0304	654.372	-0.812513	0.0702198	-11.571	5.78091e-31	1.12891e-29
BP0305	779.126	-0.911637	0.107645	-8.46892	2.47668e-17	2.84073e-16
BP0306	397.011	-0.068588	0.0765306	-0.896216	0.370137	0.468111
BP0308	80.274	0.339189	0.145422	2.33244	0.0196773	0.0381136
BP0309	166.429	1.05195	0.111174	9.46223	3.01457e-21	4.2204e-20
BP0310	62.3289	0.357282	0.161795	2.20824	0.0272275	0.0504292
BP0311	58.4646	0.0886163	0.186518	0.47511	0.634709	0.716352
BP0312	23.5443	0.0390608	0.251489	0.155318	0.876571	0.910524
BP0313	108.165	-0.265217	0.146704	-1.80784	0.0706313	0.115287
BP0314	1341.87	-0.454079	0.0817286	-5.55594	2.76127e-08	1.4404e-07
BP0315	7769.52	-0.541536	0.0748382	-7.23609	4.61791e-13	3.8819e-12
BP0316	1334.33	-0.525968	0.0584926	-8.99204	2.42673e-19	3.04983e-18
BP0317	3588.44	-0.27751	0.0714571	-3.88359	0.000102926	0.000326346
BP0318	1480.27	0.0553156	0.130871	0.422674	0.672533	0.747957
BP0319	7425.19	0.505419	0.0809762	6.24158	4.33172e-10	2.79579e-09
BP0320	1068.96	0.0587279	0.0635099	0.924704	0.35512	0.453589
BP0321	1042.28	0.00567035	0.0935378	0.0606209	0.951661	0.96458
BP0322	1611.45	0.0437589	0.0631248	0.693212	0.488177	0.582934
BP0323	1319.8	-0.0361739	0.0638448	-0.566591	0.570992	0.658491
BP0324	6226.78	-0.0517185	0.0590257	-0.876205	0.380919	0.479676
BP0325	1935.79	-0.312617	0.0894042	-3.49667	0.000471102	0.00132984
BP0326	874.016	0.270249	0.0924951	2.92177	0.00348048	0.00810126
BP0327	0	NA	NA	NA	NA	NA
BP0328	139.402	0.168645	0.116454	1.44816	0.147572	0.215899
BP0329	284.574	-0.0638155	0.0930245	-0.686007	0.492708	0.586873
BP0330	119.887	-0.172774	0.136537	-1.2654	0.205728	0.286126
BP0331	26.9195	-0.560947	0.268187	-2.09163	0.0364716	0.0652344
BP0332	533.434	-0.41565	0.0835708	-4.97363	6.57119e-07	2.89284e-06
BP0333	1551.64	-0.429586	0.0700485	-6.13269	8.64059e-10	5.34145e-09
BP0334	999.65	-0.517354	0.0809703	-6.38942	1.66512e-10	1.1183e-09
BP0335	11275.3	0.179996	0.100421	1.79241	0.0730668	0.118702
BP0336	4041.14	-0.124373	0.110577	-1.12476	0.260689	0.350531
BP0337	5551.76	0.0310816	0.0927309	0.335181	0.737489	0.805441
BP0338	1711.69	0.0623686	0.0865782	0.720373	0.471296	0.568028
BP0339	251.539	0.0831424	0.0921867	0.901892	0.367114	0.465525
BP0340	261.724	-0.350806	0.119379	-2.9386	0.00329703	0.00771672
BP0341	166.563	-0.354818	0.124976	-2.83909	0.00452429	0.0102307
BP0342	684.148	0.138432	0.193606	0.71502	0.474597	0.570655
BP0343	345.721	-0.109766	0.0957128	-1.14682	0.251455	0.340157
BP0344	335.406	-0.00731449	0.0897789	-0.0814722	0.935066	0.953853
BP0345	652.296	-0.276577	0.0967999	-2.8572	0.00427396	0.00972819
BP0346	1269.75	-0.0514541	0.0645944	-0.796572	0.425699	0.524304
BP0347	582.506	0.19686	0.0752231	2.61702	0.00887022	0.0186515
BP0348	272.544	0.28629	0.109083	2.62452	0.00867703	0.0182856
BP0349	288.301	0.815192	0.145606	5.5986	2.16087e-08	1.14127e-07
BP0350	1138.09	0.410629	0.127368	3.22396	0.00126433	0.00323777
BP0351	71.2107	-0.780222	0.238291	-3.27424	0.00105946	0.00276519
BP0352	102.808	-0.175979	0.266759	-0.659694	0.509451	0.602294
BP0353	125.636	-1.19344	0.193137	-6.17924	6.441e-10	4.06755e-09
BP0354	767.704	-0.976508	0.152991	-6.38279	1.73894e-10	1.16174e-09
BP0355	0	NA	NA	NA	NA	NA
BP0356	4388.93	0.0557083	0.082323	0.676704	0.498594	0.591847
BP0357	3860.65	0.423389	0.103476	4.09167	4.28279e-05	0.000144968
BP0358	704.554	0.171836	0.122194	1.40626	0.159646	0.230627
BP0359	938.22	-0.241409	0.113514	-2.12669	0.0334461	0.0606489
BP0360	1247.11	-0.63803	0.141214	-4.51819	6.23692e-06	2.41119e-05
BP0361	370.822	-0.315412	0.112674	-2.79932	0.00512096	0.0114373
BP0362	584.145	-0.132652	0.105228	-1.26062	0.207447	0.288096
BP0363	2599.64	0.15306	0.0834479	1.8342	0.0666243	0.109924
BP0364	2635.92	0.490667	0.13003	3.7735	0.000160976	0.00049716
BP0365	747.293	0.865427	0.120009	7.21133	5.54065e-13	4.62693e-12
BP0366	34885	0.800132	0.100115	7.99214	1.32613e-15	1.35025e-14
BP0367	948.782	-0.15317	0.104532	-1.4653	0.142839	0.210745
BP0368	2759.55	0.0780163	0.120288	0.648582	0.516609	0.608866
BP0369	3105.38	-0.555909	0.0740884	-7.50332	6.22217e-14	5.66842e-13
BP0370	2592.08	-0.729666	0.102043	-7.15058	8.64114e-13	7.12239e-12
BP0371	6146.78	-0.124888	0.0684096	-1.82559	0.0679113	0.111709
BP0372	5111.37	-0.140914	0.0991461	-1.42128	0.155235	0.225538
BP0373	1027.62	0.235848	0.093131	2.53243	0.0113275	0.0232659
BP0374	7247.01	-0.0142181	0.102192	-0.139131	0.889347	0.920289
BP0375	2711.72	0.102209	0.0728557	1.40289	0.160649	0.231548
BP0376	1362.97	0.101462	0.0716507	1.41606	0.156758	0.227467
BP0377	2350.56	0.232069	0.0615283	3.77174	0.000162116	0.000499869
BP0378	3652.38	0.846021	0.153529	5.51048	3.5785e-08	1.83158e-07
BP0379	36948.7	1.20015	0.166508	7.20773	5.68912e-13	4.73017e-12
BP0380	96699.2	1.09896	0.137194	8.01023	1.14492e-15	1.17201e-14
BP0381	1763.63	0.0156157	0.0812687	0.192149	0.847625	0.888944
BP0382	2052.51	-0.184891	0.107298	-1.72316	0.0848596	0.135116
BP0383	5953.46	-0.178518	0.0561949	-3.17677	0.00148927	0.0037582
BP0385	5917.76	0.101106	0.0763653	1.32398	0.185509	0.261442
BP0386	3427.03	-0.0343555	0.0632781	-0.542929	0.587178	0.674096
BP0387	4588.23	-0.202865	0.059796	-3.39261	0.000692295	0.00188464
BP0388	684.466	-0.286153	0.0862589	-3.31737	0.000908682	0.00240463
BP0389	82.381	0.258167	0.143732	1.79617	0.0724678	0.11788
BP0390	1552.92	-0.446341	0.0794293	-5.61935	1.91673e-08	1.01798e-07
BP0391	898.522	-0.264186	0.0721991	-3.65913	0.000253075	0.000757038
BP0392	0	NA	NA	NA	NA	NA
BP0393	791.965	0.313485	0.0848983	3.69247	0.000222085	0.000671189
BP0394	360.565	0.0121315	0.0907017	0.133752	0.893599	0.921964
BP0395	933.345	-0.108428	0.0619031	-1.75157	0.079847	0.128183
BP0396	695.106	-0.42103	0.0685064	-6.14585	7.95348e-10	4.95693e-09
BP0397	2537.06	-0.815362	0.0893234	-9.12821	6.9642e-20	8.83989e-19
BP0398	3238.5	-0.820399	0.0951139	-8.62544	6.38452e-18	7.57391e-17
BP0399	2112.89	-0.617399	0.0751446	-8.21614	2.1015e-16	2.25423e-15
BP0400	1844.86	0.110928	0.0982713	1.12879	0.258987	0.348982
BP0401	40.3793	0.19257	0.242473	0.794194	0.427082	0.525561
BP0402	1382.16	0.226491	0.0917664	2.46813	0.0135821	0.0274525
BP0403	2480.08	0.0861965	0.0540634	1.59436	0.110856	0.169329
BP0404	4903.03	-0.0572728	0.0871684	-0.657037	0.511157	0.603936
BP0405	2101.61	1.08715	0.124948	8.70078	3.29613e-18	3.97204e-17
EBG00000018601	107.236	-0.205996	0.130124	-1.58307	0.113406	0.172671
BP0406	1929.74	-0.488346	0.119605	-4.083	4.44573e-05	0.000149685
BP0407	677.25	0.216098	0.0881849	2.45051	0.0142656	0.0286213
BP0408	133.242	-0.267444	0.117806	-2.27021	0.023195	0.0439796
BP0409	3396.85	0.553424	0.117212	4.72156	2.34038e-06	9.61398e-06
BP0410	31583.5	0.526667	0.0804681	6.54504	5.94801e-11	4.1867e-10
BP0411	2251.55	-0.290524	0.0714687	-4.06506	4.80204e-05	0.00016097
BP0412	769.261	-0.283384	0.100691	-2.81439	0.00488693	0.0109467
BP0413	322.873	0.246221	0.0891457	2.76201	0.00574475	0.0126965
BP0414	868.651	-0.127964	0.0864369	-1.48043	0.138759	0.205521
BP0415	625.753	0.0468259	0.0967421	0.484028	0.628366	0.710456
BP0416	256.293	0.126214	0.106804	1.18173	0.237312	0.323785
BP0417	112.451	0.190256	0.160329	1.18666	0.235363	0.321586
BP0418	231.991	0.124775	0.117033	1.06615	0.286356	0.379152
BP0419	1758.45	-0.0187987	0.0918763	-0.204609	0.837878	0.880662
BP0420	259.221	-0.0648372	0.0912065	-0.710884	0.477156	0.57319
BP0421	141.43	-0.01122	0.15148	-0.074069	0.940955	0.957808
BP0422	307.924	0.117932	0.0960445	1.22789	0.219488	0.30294
BP0423	350.56	-0.0655569	0.0876711	-0.747759	0.454605	0.552197
BP0424	8.79786	-0.523318	0.538287	-0.97219	0.330956	0.427794
BP0425	1336.36	0.0486309	0.0701916	0.69283	0.488416	0.583037
BP0426	3055.89	0.51998	0.125749	4.13506	3.54857e-05	0.000121958
BP0427	1224.17	0.171801	0.123494	1.39117	0.164173	0.235824
BP0428	2746.07	-0.0204481	0.0857747	-0.238393	0.811576	0.860619
BP0429	683.477	0.44641	0.0735753	6.06739	1.30008e-09	7.8458e-09
BP0430	655.657	0.475995	0.0729681	6.52334	6.87607e-11	4.79562e-10
BP0431	974.227	0.267338	0.0886682	3.01504	0.00256949	0.00616547
BP0432	162.532	0.15723	0.104278	1.5078	0.131605	0.196377
BP0433	1030.08	-0.432005	0.0709606	-6.08796	1.14359e-09	6.99006e-09
BP0434	488.864	-0.370983	0.0822365	-4.51118	6.44689e-06	2.48228e-05
BP0435	238.36	-0.0551467	0.123986	-0.444783	0.656477	0.733743
BP0436	128.765	0.105678	0.155909	0.677817	0.497888	0.591193
BP0437	882.482	0.101076	0.0738043	1.36951	0.170839	0.243745
BP0438	1572.53	0.652342	0.0700465	9.31298	1.24297e-20	1.67105e-19
BP0439	51.2102	-0.432164	0.209982	-2.0581	0.0395801	0.0699401
BP0440	746.902	0.046368	0.0999534	0.463896	0.642722	0.721972
BP0441	1073.19	-0.366701	0.129711	-2.82706	0.00469781	0.0105791
BP0442	9815.27	-0.0443683	0.162396	-0.27321	0.784692	0.840536
BP0443	72.4105	-0.353308	0.198587	-1.7791	0.0752226	0.121582
BP0444	865.648	0.236738	0.110799	2.13663	0.0326278	0.0593346
BP0445	314.189	-0.0102005	0.102156	-0.0998519	0.920462	0.944013
BP0447	2029.41	-0.0252693	0.0615206	-0.410745	0.681259	0.756116
BP0448	177.562	0.0515495	0.116544	0.442319	0.658259	0.735303
BP0449	828.203	-0.254676	0.0786416	-3.23843	0.00120188	0.00309241
BP0450	1213.15	-0.196883	0.0888284	-2.21644	0.0266614	0.0494287
BP0451	8025.99	-0.0742516	0.0695948	-1.06691	0.286012	0.379031
BP0452	1427.54	0.258813	0.105164	2.46105	0.0138529	0.0279258
BP0453	2159.65	0.0205175	0.0884667	0.231923	0.816598	0.865703
BP0454	10402.4	-0.429085	0.0912404	-4.7028	2.56618e-06	1.04963e-05
BP0455	6134.13	-0.740419	0.116246	-6.3694	1.89768e-10	1.26335e-09
BP0456	1418.07	1.56033	0.0737223	21.165	2.00708e-99	9.92592e-98
BP0457	12218.8	0.0188064	0.0900577	0.208826	0.834584	0.877684
BP0458	4537.88	-0.135535	0.097623	-1.38835	0.16503	0.236877
BP0459	6177.12	0.185572	0.095052	1.95232	0.0508997	0.0869956
BP0460	29129.6	-0.0277043	0.0603964	-0.458709	0.646443	0.724656
BP0461	1489.57	-0.37841	0.0811667	-4.66213	3.12956e-06	1.26243e-05
BP0462	611.984	-0.19336	0.0809514	-2.3886	0.0169128	0.0333181
BP0463	229.217	0.175785	0.106847	1.64521	0.0999272	0.154558
BP0464	1217.18	-0.269648	0.107594	-2.50615	0.0122053	0.0248809
BP0465	2211.7	-0.061056	0.107591	-0.567482	0.570387	0.657992
BP0466	964.136	0.195908	0.0956541	2.04808	0.0405518	0.0714147
BP0467	598.764	-0.0620621	0.0720279	-0.86164	0.388885	0.48697
BP0468	616.118	-0.00721092	0.0818827	-0.0880641	0.929826	0.951134
BP0469	2103.66	-0.107888	0.0764135	-1.41189	0.157982	0.228656
BP0470	691.032	-0.236694	0.14427	-1.64064	0.100873	0.155768
BP0471	549.641	0.600848	0.072943	8.23722	1.7626e-16	1.90682e-15
BP0472	130.726	0.5587	0.12518	4.46318	8.07521e-06	3.07504e-05
BP0473	5.29806	0.0475057	0.562459	0.0844607	0.93269	0.952961
BP0474	483.5	-0.372499	0.0761125	-4.89406	9.87782e-07	4.24954e-06
BP0475	16154.3	-0.426126	0.0893507	-4.76914	1.85012e-06	7.75058e-06
BP0477	1974.03	0.364887	0.100276	3.63884	0.000273868	0.000816672
BP0478	3871.33	0.535685	0.125133	4.28092	1.86126e-05	6.63019e-05
BP0479	3837.43	0.343193	0.0566195	6.0614	1.34944e-09	8.10515e-09
BP0480	1479.8	0.416133	0.0684254	6.08155	1.19023e-09	7.2287e-09
BP0481	0	NA	NA	NA	NA	NA
BP0482	3052.54	-0.38808	0.0626939	-6.19007	6.01365e-10	3.81666e-09
BP0483	1308.35	0.788421	0.0921702	8.55396	1.18935e-17	1.38503e-16
BP0484	6063.2	0.791231	0.0777043	10.1826	2.37161e-24	3.76296e-23
BP0485	439.201	-0.0701132	0.0992974	-0.706093	0.48013	0.575129
BP0486	2798.42	-0.319643	0.0588215	-5.43412	5.50667e-08	2.76277e-07
BP0487	1344.71	-0.522242	0.0748292	-6.97911	2.97048e-12	2.34194e-11
BP0488	1169.74	0.419302	0.099299	4.22262	2.41478e-05	8.45172e-05
BP0489	23621.9	-0.075575	0.0678832	-1.11331	0.265576	0.356221
BP0490	13380.9	-0.0258512	0.0848775	-0.304571	0.760693	0.823373
BP0491	6831.69	-0.179757	0.0772556	-2.32678	0.0199768	0.0386739
BP0492	2766.97	0.31864	0.0627414	5.07862	3.80183e-07	1.72145e-06
BP0493	3585.18	0.593301	0.0660781	8.97879	2.73763e-19	3.40683e-18
BP0494	393.611	0.325412	0.092949	3.50098	0.000463555	0.00131145
BP0495	13746.3	0.124987	0.0595464	2.09899	0.0358174	0.0642453
BP0496	115.139	0.446103	0.198372	2.24882	0.024524	0.04614
BP0497	615.932	0.801723	0.0886025	9.04853	1.44903e-19	1.8332e-18
BP0498	4836.26	1.62923	0.0597502	27.2674	1.03452e-163	1.01012e-161
BP0499	2967.82	2.88284	0.0729197	39.5344	0	0
BP0500	6528.36	3.39414	0.0935816	36.2693	4.9283e-288	1.56391e-285
BP0501	2360.06	3.37128	0.143076	23.5629	9.25821e-123	5.87588e-121
BP0502	5402.2	-0.243154	0.116636	-2.08472	0.0370947	0.0660658
BP0503	882.164	0.0442889	0.132548	0.334134	0.738278	0.80601
BP0504	392.619	0.0551189	0.120561	0.457188	0.647536	0.725454
BP0505	792.429	0.342024	0.165166	2.07079	0.0383787	0.0680382
BP0506	2886.56	-0.104852	0.0684113	-1.53267	0.125357	0.188011
BP0507	670.752	-0.104896	0.117123	-0.895604	0.370464	0.468369
BP0508	617.361	0.105229	0.0791945	1.32874	0.183934	0.259993
BP0509	769.636	0.083025	0.099645	0.833209	0.404727	0.502839
BP0510	71.5641	-0.12431	0.156424	-0.794702	0.426787	0.525446
BP0511	403.779	0.248212	0.105081	2.36209	0.0181723	0.035469
BP0512	284.721	0.0692835	0.142096	0.487583	0.625845	0.708237
BP0513	1048.89	0.263214	0.102286	2.57332	0.0100728	0.0209374
BP0514	76.3742	0.430616	0.156753	2.7471	0.00601255	0.013204
BP0515	586.564	1.08893	0.142536	7.63968	2.17759e-14	2.06276e-13
BP0516	20649.8	0.435814	0.116563	3.73889	0.000184838	0.000565352
BP0517	5.06256	-0.438291	0.598861	-0.731873	0.464246	0.561044
BP0518	590.07	0.250795	0.110423	2.27122	0.0231337	0.0438971
BP0519	1713.27	-0.182654	0.0722344	-2.52862	0.0114511	0.0234818
BP0520	297.366	0.488828	0.0992445	4.92549	8.41477e-07	3.65793e-06
BP0521	531.07	0.253384	0.0949436	2.66878	0.00761276	0.016277
BP0522	724.276	0.102278	0.0793399	1.28911	0.19736	0.275797
BP0523	268.835	0.124375	0.121094	1.0271	0.304376	0.398852
BP0524	2874.07	0.0131334	0.067947	0.193288	0.846733	0.888253
BP0525	1109.29	-0.268489	0.135365	-1.98344	0.0473179	0.0815693
BP0526	287.891	0.0080661	0.120724	0.0668142	0.94673	0.962142
BP0527	352.712	-0.308025	0.320885	-0.959922	0.337095	0.434108
BP0529	11144	-0.656556	0.0845962	-7.76106	8.42215e-15	8.16069e-14
BP0530	1631.77	-0.184782	0.0932489	-1.9816	0.0475246	0.0818515
BP0531	140.469	-0.220791	0.157699	-1.40008	0.161489	0.232638
BP0532	464.448	-0.277245	0.0810524	-3.42056	0.000624916	0.00172191
BP0533	693.003	0.0606316	0.0914478	0.663019	0.507319	0.600519
BP0534	1592.51	0.7425	0.118613	6.25987	3.85298e-10	2.49526e-09
BP0535	6650.73	1.91146	0.0996472	19.1823	5.20561e-82	2.10882e-80
BP0536	4697.89	1.45961	0.0883023	16.5297	2.24202e-61	6.67e-60
BP0537	0	NA	NA	NA	NA	NA
BP0538	1007.82	0.267227	0.0595333	4.4887	7.16579e-06	2.74244e-05
BP0539	1095.81	-0.131622	0.0895508	-1.46981	0.141614	0.209262
BP0540	0	NA	NA	NA	NA	NA
BP0541	1142.01	-0.370395	0.0669054	-5.53609	3.09292e-08	1.60025e-07
BP0542	209.579	-0.0189053	0.10966	-0.172399	0.863124	0.899993
BP0543	183.567	0.367684	0.10823	3.39725	0.000680661	0.0018567
BP0544	73.009	0.819702	0.180981	4.52922	5.92009e-06	2.29803e-05
BP0545	5780.57	0.0440205	0.043432	1.01355	0.310797	0.406008
BP0546	2189.87	0.40722	0.105242	3.86938	0.000109112	0.000345099
BP0547	875.208	-0.716803	0.0778972	-9.20191	3.51633e-20	4.60144e-19
BP0548	1400.92	-0.581668	0.111602	-5.212	1.86811e-07	8.83698e-07
BP0549	746.25	-0.474959	0.0769171	-6.17495	6.61836e-10	4.16574e-09
BP0550	2316.5	-0.112328	0.0669433	-1.67795	0.0933559	0.146658
BP0551	3111.15	-0.241129	0.0721852	-3.34042	0.000836531	0.00222919
BP0552	4873.81	-0.417394	0.145231	-2.874	0.00405308	0.00928088
BP0553	1265.02	-0.372091	0.0658217	-5.65301	1.57666e-08	8.42062e-08
BP0554	484.608	-0.191348	0.0690001	-2.77316	0.00555147	0.0123122
BP0555	935.319	-0.0582005	0.083417	-0.697705	0.485361	0.580118
BP0556	3665.34	-0.0766627	0.0669997	-1.14422	0.252531	0.341369
BP0557	1907.28	-0.0910134	0.0529074	-1.72024	0.0853891	0.13571
BP0558	6714.84	0.0503491	0.0885443	0.568631	0.569607	0.657291
BP0559	2746.82	-0.598423	0.0593248	-10.0872	6.29173e-24	9.85964e-23
BP0560	3272.9	-0.325818	0.085206	-3.82388	0.000131366	0.000411384
BP0561	11077.7	-0.432795	0.0578695	-7.4788	7.50017e-14	6.80015e-13
BP0562	20227.7	0.395018	0.188979	2.09027	0.0365935	0.0654216
BP0563	470.022	-0.286809	0.113768	-2.521	0.0117023	0.023971
BP0564	935.587	0.00770947	0.122382	0.062995	0.94977	0.963946
BP0565	1.54851	-0.811295	0.940318	-0.862788	0.388254	0.486659
BP0566	2390.57	0.920342	0.0879982	10.4586	1.33753e-25	2.1954e-24
BP0567	905.505	0.747399	0.123217	6.06571	1.31372e-09	7.91559e-09
BP0568	523.527	0.131985	0.108234	1.21944	0.222678	0.306816
BP0569	2406.69	-0.168426	0.080277	-2.09806	0.0359002	0.0643634
BP0570	1425.1	0.293991	0.158318	1.85697	0.0633154	0.104965
BP0571	3752.1	-0.25837	0.0777247	-3.32417	0.000886824	0.00235169
BP0572	19295.6	0.106777	0.121497	0.878842	0.379487	0.478031
BP0573	14320	-0.248209	0.041677	-5.95554	2.59218e-09	1.50015e-08
BP0574	1916.15	-0.128325	0.0569166	-2.25461	0.0241577	0.0455635
BP0575	1311.09	-0.314099	0.0880915	-3.5656	0.000363026	0.00104807
BP0576	1324.53	-0.120804	0.0571083	-2.11535	0.0343998	0.062171
BP0577	477.282	0.041481	0.0874795	0.47418	0.635372	0.716887
BP0578	152.166	-0.0359819	0.145055	-0.248057	0.80409	0.855301
BP0579	28.5559	0.457061	0.251049	1.82061	0.0686664	0.112708
BP0580	60.1877	-0.249468	0.203744	-1.22442	0.220795	0.304633
BP0581	184.791	0.257679	0.142492	1.80838	0.0705471	0.115199
BP0582	184.398	0.1536	0.111439	1.37833	0.1681	0.240468
BP0583	254.549	-0.308002	0.0985021	-3.12686	0.00176685	0.00440038
BP0584	505.508	-0.034831	0.112381	-0.309938	0.756608	0.82071
BP0585	293.402	-0.198138	0.108125	-1.8325	0.0668765	0.110197
BP0586	28.9658	-0.535789	0.255427	-2.09762	0.0359391	0.0643725
BP0589	383.646	-0.239293	0.120843	-1.9802	0.0476816	0.0820847
BP0590	1252.68	-0.385777	0.0918813	-4.19865	2.68508e-05	9.32919e-05
BP0591	383.524	-0.285645	0.0901142	-3.16981	0.0015254	0.00383668
BP0592	669.4	-0.391808	0.0788035	-4.97196	6.62799e-07	2.90777e-06
BP0593	360.182	-0.0852816	0.120058	-0.710335	0.477496	0.573236
BP0594	186.104	-0.526247	0.103666	-5.07636	3.84744e-07	1.74003e-06
BP0595	86.3045	-0.398774	0.140045	-2.84748	0.00440675	0.0100065
BP0596	2993.62	1.10453	0.216058	5.11219	3.18444e-07	1.45925e-06
BP0597	6630.97	1.03023	0.20711	4.97431	6.54813e-07	2.88603e-06
BP0598	15521.5	-0.253682	0.0652695	-3.88668	0.000101624	0.000322756
BP0599	3239.54	-0.307882	0.0767033	-4.01393	5.97159e-05	0.000197223
BP0600	122.348	0.302479	0.130315	2.32114	0.0202792	0.0391598
BP0601	624.014	0.00492735	0.0792401	0.0621825	0.950418	0.964124
BP0602	4714.87	0.762923	0.0596013	12.8004	1.63041e-37	3.71773e-36
BP0603	5400.65	0.31329	0.102114	3.06803	0.00215476	0.00523966
BP0604	8934.42	0.476176	0.130674	3.644	0.000268432	0.000801088
BP0605	2677.22	0.799483	0.0682836	11.7083	1.15604e-31	2.31695e-30
BP0606	2789.69	0.698773	0.0567255	12.3185	7.20232e-35	1.56722e-33
BP0607	4220.65	-0.473617	0.0829547	-5.70934	1.13412e-08	6.13458e-08
BP0608	5178.18	-0.215326	0.0882437	-2.44013	0.0146819	0.0294101
BP0609	17505.9	0.191548	0.0413315	4.63444	3.57913e-06	1.42566e-05
BP0610	6208.79	0.0843268	0.0550368	1.53219	0.125476	0.188115
BP0611	0.307411	-2.00161	2.98866	-0.669737	0.503025	0.596364
BP0612	2344.05	-0.186041	0.0973424	-1.91121	0.0559781	0.0946977
BP0613	1776.57	0.296298	0.122806	2.41274	0.0158331	0.0313534
BP0614	255.244	-0.0827719	0.129663	-0.638363	0.523238	0.614586
BP0615	119.316	-0.225686	0.145915	-1.54669	0.121937	0.183823
BP0616	485.601	0.277186	0.132695	2.08889	0.0367175	0.065551
BP0617	2115.24	0.33812	0.0935573	3.61404	0.000301459	0.000891963
BP0618	1131.21	0.163448	0.145594	1.12262	0.261597	0.351504
BP0619	64.9899	-0.839248	0.16388	-5.12111	3.03736e-07	1.40028e-06
BP0620	94.0706	-0.60036	0.173519	-3.45991	0.000540362	0.00150968
BP0621	47.2375	-0.333257	0.241302	-1.38108	0.167255	0.239529
BP0622	152.797	-0.600967	0.142447	-4.21887	2.45526e-05	8.57765e-05
BP0623	2011.75	-0.600372	0.12689	-4.73145	2.22922e-06	9.21699e-06
BP0624	3278.58	-0.828901	0.151199	-5.48217	4.20132e-08	2.13315e-07
BP0625	2372.34	-0.83061	0.146628	-5.66474	1.47248e-08	7.8866e-08
BP0626	1573.67	-0.766965	0.131919	-5.81393	6.10229e-09	3.3973e-08
BP0627	1542.74	-0.924719	0.162481	-5.69126	1.26104e-08	6.80175e-08
BP0628	1992.35	-0.984095	0.145725	-6.75309	1.44728e-11	1.06395e-10
BP0629	891.009	-0.804939	0.138642	-5.8059	6.40227e-09	3.54358e-08
BP0630	2867.42	0.286867	0.0548096	5.23389	1.65982e-07	7.8909e-07
BP0631	102.218	-0.781263	0.173925	-4.49195	7.05725e-06	2.70907e-05
BP0632	319.233	-0.539905	0.135156	-3.99469	6.47782e-05	0.000212835
BP0633	152.458	-0.0720813	0.139148	-0.51802	0.604445	0.689759
BP0634	398.358	-0.176613	0.110116	-1.60388	0.108741	0.166433
BP0635	196.213	-0.826706	0.162322	-5.09298	3.52475e-07	1.60553e-06
BP0636	210.615	-1.0364	0.159305	-6.50575	7.7305e-11	5.37185e-10
BP0637	105.668	-0.612901	0.149979	-4.08657	4.37789e-05	0.00014759
BP0638	178.414	-0.605052	0.127084	-4.76106	1.92581e-06	8.04993e-06
BP0639	129.036	-0.972176	0.160915	-6.04154	1.5265e-09	9.05439e-09
BP0640	428.38	-0.8934	0.158397	-5.64027	1.69781e-08	9.05497e-08
BP0641	272.512	-0.971655	0.161393	-6.02041	1.73972e-09	1.02552e-08
BP0642	412.705	-0.462344	0.0839242	-5.50906	3.60745e-08	1.84144e-07
BP0643	840.631	-0.117714	0.0697022	-1.68881	0.0912558	0.143953
BP0644	395.24	-0.038592	0.0934297	-0.413059	0.679563	0.754454
BP0645	11.7742	-1.49829	0.384399	-3.89776	9.70859e-05	0.000309894
BP0646	408.483	-0.00833271	0.10472	-0.0795716	0.936578	0.955139
BP0647	128.976	0.519274	0.211864	2.45098	0.0142467	0.0286136
BP0648	120.919	-0.346807	0.13501	-2.56876	0.0102065	0.0211654
BP0649	95.7042	-0.0770406	0.132445	-0.58168	0.560782	0.648879
BP0650	656.776	0.177783	0.0836817	2.12452	0.0336268	0.0608896
BP0651	810.86	-0.0362325	0.0708706	-0.511249	0.609177	0.694211
BP0652	809.928	-0.321155	0.0885727	-3.62589	0.000287964	0.000855358
BP0653	1727.6	0.159063	0.161361	0.985762	0.32425	0.420267
BP0654	616.935	-0.503001	0.0775394	-6.48704	8.75369e-11	6.04974e-10
BP0655	165.028	-0.240343	0.114392	-2.10104	0.0356373	0.0639523
BP0656	222.219	0.0329704	0.128448	0.256684	0.797423	0.850823
BP0657	161.394	-0.0824622	0.104085	-0.792257	0.428211	0.526518
BP0658	496.251	-0.362637	0.083225	-4.35731	1.31671e-05	4.82117e-05
BP0659	2110.4	-0.381941	0.0678682	-5.62769	1.82636e-08	9.71336e-08
BP0660	2195.74	-0.3789	0.0660487	-5.73667	9.65565e-09	5.25267e-08
BP0661	5032.82	-0.94772	0.090904	-10.4255	1.89657e-25	3.09964e-24
BP0662	3148.46	-0.789607	0.108659	-7.26684	3.67985e-13	3.13487e-12
BP0663	22776.6	-0.510802	0.0994006	-5.13883	2.76458e-07	1.28385e-06
BP0664	31011.6	-0.879856	0.105334	-8.35303	6.65313e-17	7.34351e-16
BP0665	21632.4	-0.881472	0.0512926	-17.1852	3.43016e-66	1.07066e-64
BP0666	8270.76	-0.160214	0.055493	-2.88711	0.00388804	0.00894602
BP0667	2088.28	-0.0418542	0.0689653	-0.606887	0.543926	0.633997
BP0668	1632.73	0.0167935	0.0568659	0.295319	0.767751	0.82905
BP0669	786.815	-0.0190506	0.0836089	-0.227853	0.81976	0.867606
BP0670	201.366	-0.160818	0.12633	-1.273	0.203016	0.282871
BP0671	223.457	-0.195177	0.107587	-1.81413	0.0696584	0.113943
BP0672	360.097	-0.278166	0.108433	-2.56534	0.0103074	0.0213551
BP0673	154.093	0.117693	0.125854	0.935151	0.34971	0.448004
BP0674	492.91	0.193168	0.107753	1.79268	0.0730236	0.11869
BP0675	1746.28	0.256678	0.0642532	3.99479	6.4753e-05	0.000212835
BP0676	26.7005	-0.230109	0.241138	-0.954265	0.33995	0.437045
EBG00000018549	12.6859	-0.403581	0.398525	-1.01269	0.311209	0.406227
BP0677	8067.91	-0.141304	0.0546706	-2.58464	0.00974811	0.0203179
BP0678	1960.24	-0.111054	0.0685138	-1.62091	0.105038	0.161414
BP0679	1032.92	-0.0153329	0.0684609	-0.223965	0.822784	0.870073
BP0680	3167.63	-0.448124	0.114326	-3.9197	8.86602e-05	0.00028515
BP0681	2074.69	-0.318013	0.163223	-1.94833	0.0513752	0.0876902
BP0682	1295.33	-0.335602	0.103401	-3.24562	0.00117195	0.00302358
BP0683	5356.37	-0.554791	0.0871008	-6.36952	1.89615e-10	1.26335e-09
BP0684	2871.41	-0.818922	0.0832804	-9.83332	8.09096e-23	1.2275e-21
BP0684A	866.497	-1.06743	0.12553	-8.50336	1.84188e-17	2.13837e-16
BP0685	4865.22	-0.543295	0.0747383	-7.2693	3.61351e-13	3.08526e-12
BP0686	4484.88	-0.242449	0.12124	-1.99975	0.0455269	0.0788388
BP0688	22.2394	-1.0793	0.287694	-3.75157	0.000175732	0.000540104
BP0689	3361.05	-0.212285	0.0619533	-3.42654	0.000611334	0.00168736
BP0690	3292.38	-0.0232401	0.0522013	-0.445202	0.656174	0.73362
BP0691	2771.3	0.0851453	0.0606434	1.40403	0.160309	0.231234
BP0692	1189.8	0.206414	0.0574083	3.59554	0.000323714	0.000952629
BP0693	2693.06	-0.158737	0.0949732	-1.67139	0.0946454	0.147969
BP0694	3118.62	0.187218	0.066825	2.80162	0.00508467	0.0113629
BP0696	41724.4	0.988035	0.104471	9.45748	3.15442e-21	4.36801e-20
BP0697	2457.7	-0.230777	0.0647161	-3.56599	0.00036248	0.00104729
BP0698	2287.78	-0.0976207	0.0640928	-1.52312	0.12773	0.190893
BP0699	916.187	-0.41233	0.138846	-2.96969	0.00298098	0.00704192
BP0700	1897.39	-0.263776	0.0538992	-4.89387	9.88733e-07	4.24954e-06
BP0701	3003.65	-0.167195	0.0647838	-2.58081	0.00985683	0.0205108
BP0702	5430	0.158129	0.0862524	1.83333	0.0667531	0.110086
BP0703	1532.83	0.573835	0.083349	6.88472	5.79009e-12	4.45428e-11
BP0704	99.8426	0.672173	0.180776	3.71827	0.000200593	0.000608653
BP0705	471.211	0.0739143	0.114512	0.645473	0.518621	0.610105
BP0706	1792.9	-0.205566	0.0703822	-2.92071	0.00349232	0.00812386
BP0707	1386.16	0.343254	0.0880569	3.8981	9.69512e-05	0.000309723
BP0708	2617.87	0.27342	0.05853	4.67145	2.99078e-06	1.21417e-05
BP0709	14859.4	-0.0206598	0.0684337	-0.301895	0.762732	0.824903
BP0710	3177.94	-0.169919	0.0576715	-2.94633	0.00321574	0.00753107
BP0711	1445.18	-0.131963	0.0545267	-2.42016	0.0155135	0.0308819
BP0712	266.509	0.292264	0.112341	2.60159	0.0092794	0.019426
BP0713	935.424	-0.0645424	0.121019	-0.533327	0.593807	0.679657
BP0715	398.898	-0.0828403	0.089415	-0.926469	0.354202	0.452618
BP0716	0	NA	NA	NA	NA	NA
BP0718	2308.48	-0.0261135	0.0566313	-0.461115	0.644716	0.723785
BP0720	1542.67	0.0530338	0.109728	0.48332	0.628868	0.710813
BP0721	5763.02	-0.437288	0.0646293	-6.7661	1.32297e-11	9.82041e-11
BP0722	2703.95	-0.821693	0.0723456	-11.3579	6.77689e-30	1.2968e-28
BP0723	1799.72	-0.609376	0.0664577	-9.16938	4.75746e-20	6.14115e-19
BP0724	606.566	-0.629028	0.0905218	-6.94891	3.68122e-12	2.86668e-11
BP0725	919.806	-0.435345	0.0720914	-6.0388	1.55267e-09	9.18099e-09
BP0726	5780.22	-0.408194	0.0705294	-5.78757	7.14137e-09	3.94693e-08
BP0727	3406.24	0.0928336	0.0937146	0.990599	0.321881	0.417908
BP0728	915.849	-0.18163	0.066108	-2.74747	0.00600565	0.0131965
BP0729	0	NA	NA	NA	NA	NA
BP0731	2831.83	0.0390021	0.107364	0.36327	0.716403	0.787319
BP0732	10767.2	-0.00792688	0.0792728	-0.099995	0.920348	0.944013
BP0733	100.99	0.121352	0.141599	0.85701	0.391439	0.489524
BP0734	30.2118	-0.394074	0.226499	-1.73985	0.0818856	0.131087
BP0735	675.449	-0.497541	0.115854	-4.29457	1.75036e-05	6.26445e-05
BP0736	619.497	0.287069	0.102805	2.79238	0.00523225	0.0116722
BP0737	319.978	0.214175	0.114507	1.87041	0.0614269	0.102369
BP0738	189.041	0.31847	0.145868	2.18328	0.0290153	0.0535062
BP0739	0	NA	NA	NA	NA	NA
BP0739A	227.545	0.145646	0.189365	0.769126	0.441818	0.539764
BP0740	2801.89	0.538575	0.0918736	5.86213	4.56964e-09	2.58946e-08
BP0741	888.265	1.01016	0.119354	8.46359	2.59275e-17	2.96492e-16
BP0742	204.401	0.295931	0.111973	2.64287	0.00822057	0.0173825
BP0744	3112.34	0.924156	0.0594848	15.536	1.97988e-54	5.58473e-53
BP0745	398.122	0.319318	0.0817561	3.90574	9.3937e-05	0.000300598
BP0746	957.135	0.0974754	0.0861765	1.13111	0.258008	0.347908
BP0747	2716.88	-0.0902189	0.0845876	-1.06657	0.286164	0.379031
BP0748	9847.48	0.251153	0.0870021	2.88675	0.00389242	0.00895068
BP0749	8178.57	0.0931471	0.136627	0.681763	0.495389	0.58896
BP0750	902.355	0.657857	0.122818	5.35637	8.49113e-08	4.18295e-07
BP0751	2684.58	-0.0764613	0.056717	-1.34812	0.17762	0.252662
EBG00000018585	455.761	0.571889	0.229717	2.48954	0.0127909	0.0259775
BP0752	4670.65	-0.107186	0.0822207	-1.30364	0.192357	0.269399
BP0753	448	0.397798	0.0982885	4.04725	5.18235e-05	0.000172805
BP0754	444.265	0.101783	0.092105	1.10507	0.269129	0.359973
BP0755	385.776	0.369506	0.0961221	3.84414	0.000120978	0.000381046
BP0756	627.057	0.516827	0.08154	6.33832	2.32282e-10	1.52505e-09
BP0756A	0	NA	NA	NA	NA	NA
BP0757	455.934	0.729244	0.0776026	9.39717	5.60521e-21	7.67792e-20
BP0758	393.407	1.64035	0.110031	14.9081	2.91736e-50	7.93521e-49
BP0760	102403	2.34395	0.0880385	26.6242	3.56269e-156	3.15505e-154
BP0761	6177.76	2.42691	0.111398	21.786	3.15245e-105	1.64446e-103
BP0762	3104.88	2.38722	0.123402	19.345	2.24801e-83	9.40706e-82
BP0763	3423.75	2.01413	0.100324	20.0764	1.18723e-89	5.19651e-88
BP0764	465.026	1.59854	0.0888127	17.9991	1.98166e-72	6.98719e-71
BP0765	211.122	-0.14185	0.134951	-1.05112	0.293203	0.386472
BP0766	122.355	-0.421895	0.142574	-2.95913	0.00308511	0.00725639
BP0767	58.3033	-0.379648	0.174176	-2.17968	0.0292809	0.0538917
BP0768	60.1345	0.225743	0.171318	1.31768	0.18761	0.263721
BP0769	189.577	-0.0745389	0.16362	-0.455562	0.648705	0.726512
BP0770	552.02	0.151541	0.107027	1.41591	0.156802	0.227467
BP0771	111.995	-0.293698	0.174615	-1.68198	0.0925728	0.145608
BP0772	146.409	-0.25172	0.114547	-2.19752	0.0279834	0.0517035
BP0773	159.713	0.196538	0.11907	1.65061	0.0988182	0.153331
BP0774	680.795	-0.330991	0.11603	-2.85263	0.00433596	0.0098634
BP0775	1692.56	-0.228202	0.0757876	-3.01107	0.00260326	0.00623864
BP0776	1097.76	-0.0482977	0.0944914	-0.511134	0.609257	0.694211
BP0777	2263.2	0.468744	0.0870027	5.38769	7.13686e-08	3.53869e-07
BP0778	760.715	0.457312	0.0684784	6.6782	2.41902e-11	1.74463e-10
BP0779	774.327	0.620545	0.0650238	9.54334	1.38299e-21	1.96508e-20
BP0780	556.096	0.6427	0.0909632	7.06549	1.60052e-12	1.29401e-11
BP0781	626.804	0.55754	0.0797901	6.98758	2.79666e-12	2.20948e-11
BP0782	1139.31	0.622278	0.0636117	9.78244	1.3394e-22	2.00017e-21
BP0783	863.299	0.510529	0.0943017	5.41379	6.17056e-08	3.07559e-07
BP0784	2977.55	0.610696	0.0870782	7.01319	2.32942e-12	1.85187e-11
BP0785	1603.52	0.207576	0.072014	2.88244	0.00394609	0.00906315
BP0786	244.905	0.731065	0.191818	3.81125	0.000138265	0.000431923
BP0787	1001.13	0.0973925	0.0818326	1.19014	0.23399	0.32017
BP0789	3777.69	0.14732	0.0663428	2.22059	0.0263789	0.0490482
BP0790	1803.28	0.167878	0.0837309	2.00497	0.0449658	0.0780445
BP0791	8277.34	-0.242158	0.09127	-2.6532	0.00797319	0.016943
BP0792	18285.1	0.019812	0.0983697	0.201404	0.840383	0.883051
BP0793	11508.7	0.497055	0.139815	3.55508	0.000377861	0.00108925
BP0794	3878.07	-0.287159	0.181478	-1.58233	0.113574	0.172858
BP0795	40556.1	-0.0994858	0.0954891	-1.04186	0.297479	0.390755
BP0796	415.39	0.103481	0.0835955	1.23787	0.215763	0.298664
BP0797	0	NA	NA	NA	NA	NA
BP0798	553.846	0.328835	0.0776757	4.23343	2.30149e-05	8.07749e-05
BP0799	238.614	0.374472	0.0999323	3.74726	0.000178777	0.000547347
EBG00000018574	13.3336	-0.303495	0.36268	-0.836813	0.402698	0.500808
BP0800	10775.8	0.279672	0.0761593	3.6722	0.000240472	0.000722176
BP0801	6119.56	0.0721332	0.0717907	1.00477	0.315007	0.410242
BP0802	4595.49	0.53946	0.0659857	8.17541	2.94853e-16	3.1451e-15
EBG00000018589	1360.07	0.38485	0.136571	2.81795	0.00483308	0.0108325
BP0804	1493.5	0.273084	0.0692552	3.94315	8.0418e-05	0.000260497
BP0805	468.434	0.224025	0.0815612	2.74671	0.00601967	0.013212
BP0806	733.272	0.121984	0.151555	0.804884	0.420887	0.519863
BP0807	407.419	0.139628	0.102214	1.36603	0.171929	0.245025
BP0808	345.122	0.168531	0.085955	1.96069	0.0499154	0.0855821
BP0809	473.117	-0.292343	0.0866437	-3.37408	0.000740622	0.00200021
BP0810	813.277	-0.461897	0.0711285	-6.49384	8.36766e-11	5.79346e-10
BP0812	2417.29	1.4779	0.139791	10.5722	4.00954e-26	6.7559e-25
BP0813	1711.13	-0.286291	0.0976474	-2.93189	0.00336909	0.00785158
BP0814	1270.73	-0.191376	0.0861792	-2.22067	0.0263732	0.0490482
BP0815	408.115	-0.182096	0.085478	-2.13033	0.0331447	0.060131
BP0816	716.45	-0.00904202	0.104999	-0.0861156	0.931374	0.951872
BP0817	299.221	-0.492541	0.0857442	-5.74431	9.22976e-09	5.04984e-08
BP0818	979.013	-0.433189	0.0644072	-6.72578	1.74653e-11	1.26924e-10
BP0819	759.505	0.0827706	0.0747373	1.10749	0.268083	0.359079
BP0820	404.576	0.15202	0.0830549	1.83035	0.067197	0.11063
BP0821	928.125	0.250089	0.0681788	3.66813	0.000244331	0.000732032
BP0822	899.861	0.254095	0.0663135	3.83172	0.000127248	0.000399474
BP0823	1118.41	0.486356	0.0877856	5.54028	3.01996e-08	1.5689e-07
BP0824	72110.6	1.16227	0.174704	6.65282	2.87532e-11	2.05041e-10
BP0825	19562.5	0.675501	0.103303	6.539	6.19336e-11	4.35135e-10
BP0826	376.282	0.203511	0.105845	1.92272	0.054515	0.0925102
BP0827	255.057	0.269689	0.112059	2.40667	0.0160988	0.0318297
BP0828	126.127	1.01748	0.135206	7.5254	5.25585e-14	4.83436e-13
BP0829	1313.85	0.0335309	0.0643758	0.520862	0.602463	0.688116
BP0830	6.00057	-0.0992706	0.671055	-0.147932	0.882396	0.91468
BP0831	5083.69	0.156248	0.062151	2.514	0.0119371	0.0243822
BP0832	817.233	0.0816384	0.0689836	1.18345	0.236632	0.322974
BP0833	2355.07	-0.339414	0.069208	-4.90426	9.37807e-07	4.04436e-06
BP0834	113.468	0.0352561	0.118508	0.297499	0.766086	0.82759
BP0835	399.726	0.332582	0.0887198	3.74868	0.000177765	0.000545472
BP0836	106.639	0.249705	0.13167	1.89645	0.0579005	0.0975031
BP0837	79.1667	0.300698	0.151416	1.98591	0.0470438	0.0811703
BP0838	119.557	0.501043	0.140029	3.57814	0.000346046	0.00100977
BP0839	494.159	0.752269	0.447414	1.68137	0.092691	0.145734
BP0840	1.14926e+06	0.0460607	0.0768606	0.599276	0.548989	0.638531
BP0841	2292.17	0.000449311	0.127526	0.00352329	0.997189	0.998687
BP0842	8114.37	0.59353	0.0634993	9.34703	9.01407e-21	1.22155e-19
BP0843	6476.25	0.294008	0.0679892	4.32434	1.52992e-05	5.53271e-05
BP0844	14712.6	0.0778234	0.093649	0.831011	0.405967	0.504215
BP0845	6884.3	0.247853	0.0801182	3.09359	0.00197751	0.00484891
BP0846	17839	0.271321	0.0625688	4.33636	1.44861e-05	5.27875e-05
BP0847	33947.9	0.198602	0.0455562	4.35949	1.30366e-05	4.77799e-05
BP0848	15720.4	0.376635	0.10637	3.5408	0.000398912	0.00114473
BP0849	5825.42	0.48099	0.117462	4.09485	4.22449e-05	0.000143351
BP0850	6489.39	0.168193	0.0495769	3.39258	0.000692389	0.00188464
BP0851	3541.97	0.0221985	0.0782125	0.283822	0.776547	0.835336
BP0852	18084	0.210142	0.0679082	3.09451	0.00197139	0.00483702
BP0853	13749.6	0.274953	0.0626322	4.38996	1.13372e-05	4.19146e-05
BP0854	12910.3	0.100191	0.096012	1.04353	0.296704	0.389873
BP0855	4816.61	0.421795	0.0852915	4.94534	7.60112e-07	3.31179e-06
BP0856	46648.4	2.83266	0.0825228	34.3258	3.2385e-258	8.80871e-256
BP0857	2621.62	1.25736	0.0735073	17.1052	1.35731e-65	4.20214e-64
BP0858	1158.85	-0.15101	0.0702772	-2.14878	0.0316517	0.0578079
BP0859	327.171	0.128559	0.143961	0.893014	0.37185	0.469653
BP0860	238.76	-0.523709	0.0991853	-5.28011	1.29108e-07	6.21545e-07
BP0861	175.417	-0.280678	0.122257	-2.29581	0.0216868	0.0414992
BP0862	839.251	-0.230445	0.0758694	-3.03738	0.00238642	0.0057735
BP0863	1739.03	-0.412295	0.074437	-5.53885	3.04464e-08	1.57956e-07
BP0864	4564.23	-0.310745	0.0534847	-5.80998	6.24816e-09	3.47139e-08
BP0865	1386.23	-0.215726	0.0741111	-2.91084	0.00360453	0.00835935
BP0866	1903.8	-0.130686	0.0638128	-2.04795	0.0405646	0.0714147
BP0867	0	NA	NA	NA	NA	NA
BP0868	8037.59	-0.0979495	0.0674617	-1.45193	0.146522	0.214681
BP0869	9379.84	-0.271053	0.0738207	-3.67178	0.000240866	0.000722787
BP0870	2259.11	0.663234	0.139489	4.75475	1.98689e-06	8.29613e-06
BP0871	12.3629	-0.723311	0.363042	-1.99236	0.0463312	0.0800858
BP0872	708.439	0.23627	0.0977988	2.41588	0.0156973	0.0311492
BP0873	2260.11	-0.0284792	0.112214	-0.253794	0.799655	0.852249
BP0874	477.27	-0.124359	0.072525	-1.7147	0.0863996	0.136973
BP0875	676.219	0.199091	0.0700028	2.84404	0.00445449	0.0100908
BP0876	2996.54	0.117004	0.0644682	1.81491	0.069538	0.113795
BP0877	565.363	-0.390555	0.0870584	-4.48613	7.25297e-06	2.77302e-05
BP0878	1014.31	-0.410217	0.0816499	-5.02409	5.05824e-07	2.26077e-06
BP0879	19302.5	0.16285	0.073329	2.22082	0.0263634	0.0490482
EBG00000018571	19.0058	0.0192667	0.323141	0.0596231	0.952456	0.964615
BP0880	516.816	0.461833	0.136771	3.3767	0.000733609	0.00198267
BP0882	80.6199	0.475487	0.152947	3.10884	0.00187821	0.00464128
BP0883	39.1153	0.373403	0.230559	1.61955	0.105329	0.161796
BP0884	81.1198	0.0920758	0.168266	0.547203	0.58424	0.671734
BP0885	17.374	0.0359072	0.320684	0.111971	0.910847	0.936169
BP0886	77.1487	0.190822	0.145832	1.3085	0.190704	0.267478
BP0887	198.607	-0.285197	0.110002	-2.59264	0.00952415	0.0198838
BP0888	929.184	-0.487813	0.0910971	-5.35487	8.56191e-08	4.21237e-07
BP0889	1539.61	-0.340063	0.0550161	-6.18116	6.36328e-10	4.02514e-09
BP0890	2157.87	0.0518954	0.0700633	0.740693	0.45888	0.55597
BP0891	56.4621	0.161274	0.17873	0.90233	0.366882	0.465525
BP0892	452.24	-0.271507	0.0935165	-2.90331	0.00369244	0.00853723
BP0893	1285.35	0.589617	0.0897781	6.56749	5.1171e-11	3.6152e-10
BP0894	1260.67	-0.338306	0.104105	-3.24965	0.00115547	0.00298916
BP0895	280.052	-0.0380183	0.103192	-0.368423	0.712558	0.783546
BP0896	364.926	0.468227	0.134252	3.48767	0.000487257	0.00137036
BP0897	22.7126	-0.0762899	0.284121	-0.268512	0.788305	0.843221
BP0898	223.996	0.802561	0.157512	5.09524	3.48305e-07	1.59034e-06
BP0899	374.82	-0.504547	0.086385	-5.84068	5.19875e-09	2.91559e-08
BP0900	2052.75	-0.0693226	0.0823342	-0.841966	0.399807	0.497538
BP0901	1949.17	-0.381284	0.084901	-4.49092	7.0916e-06	2.71952e-05
BP0902	291.128	-0.407153	0.104568	-3.89367	9.87407e-05	0.000314912
BP0903	523.353	-0.0299314	0.166652	-0.179604	0.857463	0.8963
BP0904	2179.15	0.0556841	0.0892046	0.624229	0.532477	0.62275
BP0905	5803.48	0.212156	0.0592181	3.58262	0.000340162	0.000994883
BP0906	9479.83	0.220036	0.100039	2.19951	0.0278417	0.0514666
BP0907	2283.19	0.939642	0.159001	5.90965	3.42827e-09	1.96906e-08
BP0908	3097.48	0.878397	0.0897829	9.78357	1.32452e-22	1.98573e-21
BP0909	3778.37	1.33722	0.19772	6.7632	1.34975e-11	9.98028e-11
BP0910	0	NA	NA	NA	NA	NA
BP0910A	10.6506	-0.864526	0.42187	-2.04927	0.0404354	0.0712861
BP0911	165.451	0.309501	0.130988	2.36281	0.0181369	0.035418
BP0912	2889.66	-0.123904	0.156691	-0.790749	0.42909	0.527089
BP0913	1253.23	-0.879801	0.0961105	-9.15406	5.48323e-20	7.03035e-19
BP0914	878.88	-0.925107	0.0827223	-11.1833	4.92306e-29	9.1005e-28
BP0915	792.525	-0.880463	0.0919853	-9.57178	1.05081e-21	1.51572e-20
BP0916	1318.71	-0.71649	0.129908	-5.51535	3.48095e-08	1.79128e-07
BP0918	2241.95	0.0665648	0.0659519	1.00929	0.312834	0.407694
BP0919	2324.42	-0.0801191	0.0746004	-1.07398	0.282833	0.375926
BP0920	282.911	0.0905997	0.0846435	1.07037	0.284454	0.377422
BP0921	151.919	-0.212933	0.141473	-1.50511	0.132295	0.197251
BP0922	248.396	0.0172369	0.131405	0.131174	0.895638	0.923528
BP0923	651.426	0.252237	0.153184	1.64662	0.099636	0.154296
BP0924	2689.83	-0.465026	0.0765925	-6.07144	1.2677e-09	7.66256e-09
BP0925	930.219	-0.0065393	0.107073	-0.0610734	0.951301	0.964471
BP0926	176.665	-0.313253	0.133598	-2.34474	0.0190402	0.0369546
BP0927	419.29	-0.362931	0.0953595	-3.80592	0.000141277	0.000440247
BP0928	5146.77	-0.230936	0.16055	-1.43841	0.150318	0.219063
BP0929	904.722	-0.258091	0.0763036	-3.38243	0.000718477	0.0019473
BP0930	118.338	-0.337013	0.145682	-2.31334	0.020704	0.0397897
BP0931	127.531	-0.605822	0.147389	-4.11036	3.95036e-05	0.000135035
BP0932	53.7905	-0.892723	0.201738	-4.42516	9.63725e-06	3.62994e-05
BP0933	76.0181	-0.657511	0.165452	-3.97404	7.0664e-05	0.000230779
BP0934	32.5898	-0.0423197	0.231455	-0.182842	0.854922	0.893937
BP0935	177.339	-0.0963611	0.11236	-0.857607	0.39111	0.489273
BP0936	821.374	-0.20033	0.0865529	-2.31454	0.0206379	0.0397115
BP0937	11407.1	-0.0277708	0.0737193	-0.37671	0.706389	0.777886
BP0938	4.70759	0.258009	0.608417	0.424066	0.671518	0.747046
BP0939	70.0701	0.38917	0.167566	2.32249	0.0202065	0.039059
BP0940	189.784	0.371632	0.11427	3.25224	0.00114498	0.00296606
BP0941	3915.27	0.262228	0.0587158	4.46605	7.96761e-06	3.0371e-05
BP0942	3343.54	0.219236	0.0782393	2.80213	0.00507669	0.0113518
BP0943	146255	0.176539	0.0640684	2.75548	0.00586059	0.012915
BP0944	15010.2	-0.0505411	0.0776809	-0.650624	0.515289	0.607687
BP0945	8732.81	-0.0269437	0.0540657	-0.498352	0.618236	0.701503
BP0946	9179.8	-0.163607	0.0661092	-2.4748	0.0133312	0.0269884
BP0947	2896.18	-0.0495511	0.0655955	-0.755404	0.450007	0.548009
BP0948	5117.46	-0.110729	0.0416247	-2.66017	0.00781017	0.0166152
BP0949	2632.93	-0.0873969	0.0603608	-1.44791	0.147642	0.215899
BP0950	68534.2	0.153714	0.0860699	1.78592	0.0741114	0.120143
BP0951	7528.83	-0.327785	0.122461	-2.67665	0.00743619	0.015987
BP0952	1275.51	-0.0572458	0.0769159	-0.744265	0.456716	0.554231
BP0953	2513	-0.115796	0.0674265	-1.71737	0.0859114	0.136313
BP0954	2283.66	-0.282085	0.0547165	-5.15539	2.53109e-07	1.17973e-06
BP0955	7983.52	-0.259928	0.0630647	-4.1216	3.76249e-05	0.000128961
BP0956	1740.25	0.0787935	0.0723782	1.08864	0.276315	0.368428
BP0957	5.56946	0.0545256	0.577949	0.0943433	0.924836	0.946969
BP0958	3842.7	-0.440969	0.0709529	-6.21496	5.13392e-10	3.28571e-09
BP0959	2931.4	-0.289858	0.0759696	-3.81544	0.00013594	0.000425008
BP0960	1869.53	-0.57896	0.120749	-4.79473	1.62895e-06	6.85419e-06
BP0961	19882.2	0.00437308	0.132591	0.0329816	0.973689	0.981335
BP0962	26491.1	-0.0664818	0.085417	-0.77832	0.43638	0.534149
BP0964	5488.58	-0.107349	0.0681399	-1.57542	0.11516	0.174852
BP0965	18675.7	0.626148	0.0914381	6.84778	7.50042e-12	5.67825e-11
BP0966	178.312	-0.0340299	0.112949	-0.301286	0.763196	0.824937
BP0967	70.2117	-0.280771	0.183766	-1.52787	0.126545	0.18927
BP0968	37.4755	-0.109915	0.211458	-0.519796	0.603206	0.688551
BP0969	41.4107	0.10663	0.210772	0.5059	0.612927	0.69714
BP0970	39.4591	-0.133874	0.220797	-0.606321	0.544302	0.634241
BP0970A	87.1166	0.270813	0.153356	1.76592	0.0774101	0.124747
BP0971	85.6102	-0.0936694	0.188335	-0.497354	0.618939	0.702091
BP0972	2812.45	0.782139	0.0754434	10.3672	3.49526e-25	5.6638e-24
BP0973	1630.92	0.262003	0.0777056	3.37174	0.000746956	0.00201445
BP0974	1555.32	0.0753215	0.100784	0.747354	0.45485	0.552318
BP0975	7656.25	0.0981717	0.15024	0.653431	0.513479	0.605927
BP0976	1314.63	0.184412	0.0664505	2.77518	0.00551707	0.012243
BP0977	1605.81	-0.405738	0.139535	-2.90779	0.00363991	0.00843113
BP0978	702.282	1.03098	0.173767	5.93313	2.97205e-09	1.71219e-08
BP0980	1019.19	0.340546	0.0674819	5.04648	4.50019e-07	2.02084e-06
BP0981	592.403	0.000928283	0.119913	0.00774131	0.993823	0.99644
BP0982	2048.53	-0.055795	0.0736746	-0.757316	0.44886	0.546963
BP0983	3271.32	-0.0349222	0.0737426	-0.473569	0.635807	0.716954
BP0984	1961.27	-0.387727	0.117895	-3.28875	0.00100635	0.00263924
BP0985	5640.78	0.103217	0.0766426	1.34674	0.178065	0.253201
BP0986	2721.91	0.0567963	0.0617313	0.920057	0.357543	0.455664
BP0987	3828.72	-0.140843	0.0911786	-1.54469	0.122421	0.184262
BP0988	1312.1	-0.220298	0.128403	-1.71567	0.0862223	0.136749
BP0989	7781.79	-0.213975	0.0942062	-2.27135	0.0231258	0.0438971
BP0990	6783.89	-0.181707	0.113135	-1.60611	0.10825	0.165815
BP0991	4924.98	-0.073277	0.0627245	-1.16824	0.242711	0.330323
BP0992	1961	0.277359	0.0567898	4.88396	1.03979e-06	4.46393e-06
BP0993	45823.6	-0.808494	0.100134	-8.07414	6.79566e-16	7.07046e-15
BP0994	31299.5	-0.149089	0.0909706	-1.63887	0.10124	0.156208
BP0995	28924.2	-0.188075	0.0692351	-2.71647	0.00659825	0.0143332
BP0996	632.31	-0.0464187	0.0875507	-0.530192	0.595979	0.681732
BP0997	6.49742	-0.31867	0.531351	-0.599734	0.548683	0.63837
BP0998	982.225	0.118563	0.0766851	1.54611	0.122079	0.183925
BP0999	12670.2	-0.422417	0.0918822	-4.59738	4.27837e-06	1.6848e-05
BP1000	41532	0.0134631	0.0686452	0.196126	0.844511	0.8869
BP1001	8899.06	-0.0730251	0.056694	-1.28806	0.197726	0.276004
BP1002	2218.6	0.103544	0.0877593	1.17987	0.238053	0.32468
BP1003	2596.13	0.360362	0.166725	2.16142	0.030663	0.0561368
BP1004	2621.92	0.198094	0.182291	1.08669	0.277174	0.368919
BP1005	16447	0.236275	0.16378	1.44264	0.149122	0.217569
BP1006	1720.68	-0.0687303	0.0930702	-0.738479	0.460224	0.557244
BP1008	843.251	0.137912	0.0858058	1.60726	0.107997	0.165494
BP1007	70.3313	0.425654	0.179796	2.36742	0.0179125	0.0350698
BP1009	1864.27	0.457193	0.143795	3.17949	0.00147536	0.00373028
BP1010	654.451	0.00449932	0.104485	0.0430618	0.965652	0.974352
BP1011	2536.9	-0.140867	0.120052	-1.17338	0.240642	0.328093
BP1012	2144.99	0.521885	0.121734	4.2871	1.81018e-05	6.46032e-05
BP1013	1306.2	-0.12221	0.069572	-1.7566	0.0789863	0.126911
BP1014	1952.41	-0.20259	0.0592498	-3.41925	0.000627937	0.00172898
BP1015	2585.41	-0.135489	0.0605214	-2.23869	0.0251761	0.0472269
BP1016	1885.79	0.0922601	0.0969661	0.951468	0.341367	0.438571
BP1017	2068.29	-0.150595	0.0715166	-2.10574	0.0352271	0.063397
BP1018	1067.92	0.0618494	0.0736145	0.84018	0.400807	0.49862
BP1019	1397.61	0.64087	0.0809683	7.91507	2.47106e-15	2.46977e-14
BP1020	8.18691	0.380166	0.461751	0.823314	0.41033	0.508567
BP1021	624.964	0.408119	0.0805683	5.06551	4.07315e-07	1.8334e-06
BP1022	186.675	0.895594	0.116709	7.67374	1.67058e-14	1.59438e-13
BP1023	131.638	0.181022	0.136019	1.33085	0.183238	0.259394
BP1024	95.9869	0.736548	0.17374	4.23936	2.24158e-05	7.88176e-05
BP1025	38.3646	0.524733	0.251506	2.08636	0.0369461	0.0658906
BP1026	42.6906	0.139712	0.19404	0.720016	0.471515	0.568028
BP1028	139.009	0.161815	0.122635	1.31948	0.187008	0.263069
BP1029	38.1686	0.0116199	0.226242	0.0513602	0.959038	0.970121
BP1030	299.835	0.319083	0.0932518	3.42174	0.000622222	0.00171573
BP1031	75.0439	0.534055	0.163108	3.27425	0.00105943	0.00276519
BP1032	81.9213	0.41818	0.158924	2.63132	0.0085054	0.0179438
BP1033	96.6572	0.268996	0.174662	1.54009	0.123538	0.185722
BP1034	205.869	0.473962	0.110722	4.28064	1.86355e-05	6.63215e-05
BP1035	837.987	0.56894	0.0940576	6.04884	1.45891e-09	8.68052e-09
EBG00000018579	1724.82	1.10572	0.177348	6.23473	4.52564e-10	2.91108e-09
EBG00000018588	2615.54	1.29535	0.368519	3.51503	0.000439712	0.0012505
EBG00000018595	3753.13	0.00542188	0.117831	0.0460141	0.963299	0.972235
BP1036	2534.97	0.300518	0.0509148	5.90238	3.58304e-09	2.04868e-08
BP1037	5497.61	0.251344	0.0676222	3.71688	0.000201695	0.000611023
BP1038	10924.3	0.205795	0.0749302	2.74649	0.00602371	0.0132133
BP1039	723.063	-0.272416	0.134599	-2.0239	0.0429806	0.0750435
BP1040	2929.31	-0.249006	0.0933927	-2.66623	0.0076707	0.0163458
BP1041	2993.51	-0.280858	0.116638	-2.40794	0.0160427	0.0317354
BP1042	725.978	0.554292	0.0888566	6.23806	4.43039e-10	2.85464e-09
BP1044	150.459	0.671747	0.164383	4.08648	4.37965e-05	0.00014759
BP1045	4993.5	0.149812	0.0703205	2.13042	0.033137	0.060131
BP1046	9820.87	-0.0129659	0.108289	-0.119734	0.904694	0.931605
BP1047	5149.36	-0.0980555	0.141617	-0.692399	0.488687	0.583131
BP1048	9.62949	1.08588	0.422313	2.57128	0.0101324	0.0210361
BP1049	3107.02	0.139454	0.0650253	2.14461	0.0319844	0.0583037
BP1050	1983.99	-0.084147	0.0842858	-0.998354	0.318108	0.413714
BP1051	2213.13	0.00396222	0.0663026	0.0597597	0.952347	0.964615
BP1052	3065.84	0.198192	0.0782549	2.53264	0.0113206	0.0232643
BP1053	3440.78	1.74561	0.156568	11.1492	7.22846e-29	1.32336e-27
BP1054	89781.7	1.40863	0.0782516	18.0013	1.90268e-72	6.77142e-71
BP1055	16722	1.54141	0.139039	11.0861	1.465e-28	2.65653e-27
BP1056	3555.45	0.610309	0.0825333	7.39471	1.41721e-13	1.26092e-12
BP1057	39108.6	0.6668	0.123842	5.38427	7.27406e-08	3.59735e-07
BP1058	24476.5	-0.154155	0.0924256	-1.66788	0.0953394	0.148853
BP1059	6895.16	-0.217069	0.0917886	-2.36488	0.0180361	0.0352392
BP1060	6193.23	-0.445559	0.07236	-6.15754	7.38849e-10	4.62753e-09
BP1061	3446.09	0.360122	0.0732523	4.91618	8.82493e-07	3.82313e-06
BP1062	2952.42	0.0372784	0.060203	0.619211	0.535777	0.626224
BP1063	2425.22	0.500752	0.161712	3.09657	0.0019577	0.00480964
BP1064	11411.4	0.082212	0.0596586	1.37804	0.168191	0.240507
BP1065	3087.87	-0.1388	0.0519807	-2.67023	0.00757991	0.0162433
BP1066	2151.12	0.38505	0.115409	3.33639	0.000848733	0.00225854
BP1067	95.9131	-0.162305	0.149195	-1.08787	0.276652	0.368501
EBG00000018551	114.387	-0.0525657	0.187564	-0.280254	0.779283	0.837042
BP1068	1461.79	0.0188158	0.0567141	0.331766	0.740066	0.807268
BP1069	614.935	-0.167901	0.102243	-1.64217	0.100555	0.155403
BP1070	775.591	-0.183381	0.0806655	-2.27335	0.0230052	0.0437364
BP1071	1510.61	0.699136	0.0676965	10.3275	5.29142e-25	8.46627e-24
BP1072	3010.17	0.117783	0.0566314	2.07981	0.0375426	0.0667113
BP1073	2468.19	-0.276781	0.055921	-4.94951	7.4401e-07	3.24535e-06
BP1074	3482.51	0.128446	0.114965	1.11726	0.263882	0.354262
BP1075	11534.3	-0.0170805	0.0705875	-0.241976	0.808799	0.858391
BP1076	4980.97	0.135228	0.0962112	1.40553	0.159864	0.230767
BP1077	39657.9	0.257932	0.0513567	5.02236	5.10402e-07	2.27856e-06
BP1078	1673.73	-0.0692372	0.0638335	-1.08465	0.278075	0.369989
BP1079	4068.16	-0.214658	0.0720355	-2.9799	0.00288345	0.00684978
BP1080	24.6801	-0.497913	0.245743	-2.02615	0.0427492	0.074708
BP1081	248.866	-0.174933	0.105692	-1.65513	0.0978984	0.152286
BP1083	3184.81	0.161585	0.117544	1.37468	0.169231	0.241812
BP1084	1377.92	-0.103858	0.066412	-1.56384	0.117855	0.178375
BP1085	3264.43	-0.359854	0.0494588	-7.27585	3.44253e-13	2.95251e-12
BP1086	1.3135	0.128036	1.08606	0.11789	0.906155	0.932857
BP1087	10575.3	0.119478	0.0853665	1.39959	0.161636	0.232694
BP1088	2324.8	-0.282448	0.0650684	-4.34078	1.41976e-05	5.1786e-05
BP1089	507.513	0.0436868	0.113742	0.384087	0.700914	0.774095
BP1090	4972.57	-0.101363	0.0537253	-1.88669	0.0592026	0.0992707
BP1091	5708.41	1.13664	0.157569	7.21359	5.44945e-13	4.57082e-12
BP1092	4922.8	-0.0573923	0.0614864	-0.933415	0.350606	0.448625
BP1093	7.02105	-0.0341396	0.482272	-0.0707892	0.943566	0.959439
BP1094	46.2888	-0.301202	0.214222	-1.40603	0.159716	0.23064
BP1095	36.9183	0.213546	0.209351	1.02004	0.30771	0.40239
BP1096	37.126	0.428909	0.237013	1.80964	0.0703518	0.114929
BP1097	34.1597	0.0117748	0.252416	0.0466485	0.962793	0.972136
BP1098	28.0066	-0.0195564	0.262026	-0.0746353	0.940505	0.957808
BP1099	172.872	0.123869	0.14506	0.853914	0.393153	0.4907
BP1100	155.499	-0.412746	0.13074	-3.15699	0.00159409	0.00399626
BP1101	832.99	-0.258574	0.0724762	-3.56771	0.000360116	0.00104283
BP1102	6464.04	-0.130342	0.0538332	-2.42122	0.0154686	0.0308238
BP1103	2793.45	-0.0153251	0.0578864	-0.264744	0.791207	0.846087
BP1104	5957.21	-0.232927	0.129489	-1.79881	0.0720486	0.117332
BP1105	3225.12	-0.0587389	0.0737385	-0.796584	0.425693	0.524304
BP1106	918.674	-0.0265933	0.0763803	-0.34817	0.727713	0.796989
BP1107	1812.29	-0.44772	0.0899486	-4.97751	6.44083e-07	2.84532e-06
BP1108	1512.98	-0.499299	0.0843755	-5.91759	3.26701e-09	1.87927e-08
BP1109	621.984	-0.272726	0.119794	-2.27663	0.0228086	0.0434058
BP1110	419.045	-0.100885	0.0745082	-1.35401	0.175732	0.250258
BP1111	5.19157	-0.147558	0.514096	-0.287024	0.774094	0.833945
BP1112	90369.9	-1.2701	0.0867552	-14.6401	1.55867e-48	4.15063e-47
BP1113	13288.1	-1.01294	0.0875406	-11.571	5.77774e-31	1.12891e-29
BP1114	0	NA	NA	NA	NA	NA
BP1115	2859.32	0.150541	0.0863184	1.74402	0.0811565	0.130069
BP1116	6283.89	0.235027	0.07955	2.95445	0.00313223	0.00734454
BP1117	2662.19	0.447426	0.0633422	7.06363	1.62211e-12	1.30869e-11
BP1118	291.574	1.03263	0.110551	9.3407	9.56996e-21	1.29228e-19
BP1119	11685.5	2.53384	0.093077	27.223	3.46774e-163	3.30128e-161
BP1120	62452	-0.214569	0.065882	-3.25687	0.00112646	0.00292205
BP1121	783.271	0.14066	0.0912137	1.54209	0.123051	0.185136
BP1122	184.365	0.141798	0.140042	1.01254	0.311279	0.406227
BP1123	5058.9	0.143691	0.05327	2.69741	0.00698811	0.015094
BP1124	76278.1	-0.175376	0.119887	-1.46284	0.143512	0.211328
BP1125	29008.5	0.0053995	0.0969759	0.0556787	0.955598	0.967282
BP1126	17897.4	0.092445	0.0720901	1.28235	0.199718	0.278581
BP1127	2195.48	-0.0710285	0.0793506	-0.895122	0.370722	0.468539
BP1128	400.081	-0.13246	0.125051	-1.05925	0.289486	0.382632
BP1129	1354.41	0.238335	0.0986761	2.41533	0.0157212	0.0311641
BP1130	0	NA	NA	NA	NA	NA
BP1131	520.18	0.114987	0.0864692	1.32981	0.183582	0.25969
BP1132	142.496	0.0342901	0.183585	0.18678	0.851833	0.891735
BP1135	540.115	0.209571	0.10541	1.98815	0.0467946	0.080777
BP1134	0	NA	NA	NA	NA	NA
BP1136	47.6645	0.500084	0.222254	2.25005	0.0244456	0.046038
BP1137	91.6365	0.0339887	0.196043	0.173374	0.862357	0.89944
BP1138	146.311	0.108723	0.118139	0.920297	0.357417	0.455656
BP1139	22.7817	0.194792	0.284502	0.684678	0.493547	0.587505
BP1140	2025.72	0.0277442	0.0912532	0.304035	0.761101	0.823373
BP1141	3605.64	0.137829	0.0559006	2.46561	0.0136782	0.0276321
BP1142	55.3507	-0.0395149	0.176121	-0.224362	0.822475	0.869996
BP1143	3583.64	-0.330734	0.0752373	-4.39588	1.10324e-05	4.09069e-05
BP1144	10608	0.817925	0.087829	9.3127	1.24627e-20	1.67105e-19
BP1145	3421.13	0.0665577	0.0769679	0.864746	0.387178	0.485471
BP1146	8755.49	0.258114	0.0793395	3.25328	0.0011408	0.00295723
BP1147	2981.97	-0.0719416	0.0719271	-1.0002	0.317213	0.412832
BP1148	1614.67	-0.015821	0.0651362	-0.242891	0.80809	0.857877
BP1149	3418.88	-0.341793	0.0823803	-4.14897	3.33976e-05	0.000115093
BP1150	6908.65	0.0984063	0.112715	0.87305	0.382636	0.481201
BP1151	6679.44	-0.111422	0.0707008	-1.57596	0.115035	0.174802
BP1152	7527.02	0.00636831	0.0855537	0.0744364	0.940663	0.957808
BP1153	3195.13	0.0319527	0.10831	0.29501	0.767986	0.82905
BP1154	3263.82	0.0805972	0.11461	0.703233	0.48191	0.576899
BP1155	1998.57	0.310368	0.133534	2.32426	0.0201118	0.0389156
BP1156	895.163	0.568292	0.0944416	6.01739	1.7725e-09	1.04323e-08
BP1157	23.6299	0.0559031	0.25248	0.221416	0.824769	0.870246
BP1158	389.393	-0.320997	0.0945329	-3.39561	0.00068476	0.00186655
BP1159	128.613	0.205794	0.121572	1.69278	0.090498	0.142876
BP1160	166.353	-0.0670702	0.142766	-0.469793	0.638503	0.719142
BP1161	159.511	0.55089	0.144209	3.82008	0.000133406	0.000417428
BP1162	296.839	-0.0943035	0.120349	-0.783585	0.433284	0.531212
BP1163	758.272	0.0131514	0.0782751	0.168015	0.866571	0.902846
BP1164	329.453	0.101993	0.0926912	1.10035	0.27118	0.362207
BP1165	1114.93	0.0386149	0.0992802	0.388949	0.697314	0.77079
BP1165A	107.258	-0.236193	0.132719	-1.77965	0.0751332	0.121489
BP1166	698.521	-0.027501	0.077263	-0.35594	0.721886	0.791592
BP1167	1024.62	0.0969952	0.0731294	1.32635	0.184724	0.260722
BP1168	3577.58	0.232434	0.12606	1.84384	0.0652069	0.107772
BP1169	171.115	0.0780066	0.11377	0.68565	0.492934	0.586958
BP1170	175.437	-0.109265	0.109635	-0.996621	0.318948	0.414665
BP1171	240.754	-0.07917	0.121794	-0.650033	0.515671	0.607949
BP1172	479.671	0.643107	0.0907826	7.08404	1.40014e-12	1.1417e-11
BP1174	5580.4	1.74458	0.0938203	18.5949	3.53118e-77	1.30551e-75
BP1175	9874.98	1.53346	0.0926871	16.5445	1.75385e-61	5.25878e-60
BP1176	2332.37	0.139643	0.0613322	2.27682	0.0227967	0.0434058
BP1177	14.706	0.329346	0.377501	0.872437	0.38297	0.481462
BP1178	618.239	0.4767	0.0896299	5.31854	1.04606e-07	5.08736e-07
BP1180	1872.65	-0.0546672	0.0571344	-0.956818	0.338659	0.43568
BP1181	1279.02	0.000535514	0.0986518	0.00542832	0.995669	0.998028
BP1182	247.818	-0.129452	0.121455	-1.06585	0.286493	0.379203
BP1183	292.067	0.00618834	0.0980834	0.0630926	0.949693	0.963946
BP1184	520.919	0.0200708	0.0781729	0.256749	0.797372	0.850823
BP1185	325.96	0.213757	0.112769	1.89553	0.0580226	0.0975928
BP1186	275.086	0.671115	0.120714	5.55953	2.70495e-08	1.4149e-07
BP1188	1727.31	1.76274	0.0786995	22.3984	4.08351e-111	2.35606e-109
BP1188A	1522.96	1.48181	0.0732516	20.229	5.43929e-91	2.46581e-89
BP1189	5150.14	1.58953	0.0788116	20.1687	1.8424e-90	8.15799e-89
BP1190	52.6327	-0.0264413	0.191999	-0.137716	0.890465	0.920499
BP1191	1043.93	0.107275	0.0673009	1.59396	0.110945	0.169329
BP1192	1074.25	0.295964	0.0661121	4.47671	7.58027e-06	2.89235e-05
BP1193	851.044	0.116151	0.0905253	1.28307	0.199466	0.278332
BP1194	1443.98	-0.106772	0.0697643	-1.53047	0.1259	0.188529
BP1195	978.078	-0.0535477	0.0779304	-0.687122	0.492006	0.586219
BP1196	2700.78	-0.0790771	0.0666999	-1.18557	0.235794	0.32206
BP1197	19988	0.89518	0.13013	6.8791	6.02317e-12	4.62424e-11
BP1198	30220.2	0.17748	0.111343	1.594	0.110937	0.169329
BP1200	33623.3	4.72534	0.0979545	48.2401	0	0
BP1199	0	NA	NA	NA	NA	NA
BP1201	124408	5.63835	0.137707	40.9444	0	0
BP1202	16453.7	3.18727	0.0828645	38.4636	0	0
BP1203	2178.21	2.19921	0.0710973	30.9324	4.3816e-210	7.58416e-208
BP1204	1800.72	2.00596	0.0716743	27.9872	2.32582e-172	2.39371e-170
BP1205	1732.65	2.15297	0.132664	16.2288	3.15809e-59	9.25078e-58
BP1206	1017.02	1.07829	0.0894537	12.0542	1.84306e-33	3.87755e-32
BP1207	612.881	0.00786623	0.0779188	0.100954	0.919587	0.943623
BP1208	535.581	-0.261336	0.10664	-2.45063	0.0142605	0.0286213
BP1209	285.466	-0.138391	0.11076	-1.24947	0.211494	0.293394
BP1210	752.283	-0.0174025	0.137076	-0.126955	0.898976	0.926468
BP1211	1586.92	0.348873	0.129919	2.68531	0.00724634	0.0156075
BP1212	213.872	0.265195	0.164687	1.6103	0.107332	0.164541
BP1213	43.5666	0.215702	0.205377	1.05028	0.293591	0.386582
BP1214	609.862	-0.148922	0.0909942	-1.63662	0.101711	0.156871
BP1215	279.739	0.238289	0.126785	1.87948	0.0601785	0.100685
BP1216	4368.28	0.60856	0.203744	2.98688	0.00281841	0.0067162
BP1217	2847.57	0.361978	0.105876	3.41889	0.000628767	0.00173002
BP1218	3419.58	-0.064487	0.0573135	-1.12516	0.260521	0.350428
BP1219	1075.86	-0.35788	0.0955055	-3.74722	0.000178808	0.000547347
BP1220	675.005	-0.375881	0.109972	-3.41796	0.000630931	0.00173472
BP1221	2608.82	-0.33651	0.0542607	-6.20173	5.58465e-10	3.56818e-09
BP1222	2830.13	0.047621	0.0704978	0.675496	0.49936	0.592572
BP1223	1673.3	0.281095	0.0722008	3.89324	9.89138e-05	0.000314936
BP1224	1.13452	0.193883	1.16367	0.166613	0.867675	0.903641
BP1225	330.16	-0.0385938	0.100979	-0.382196	0.702316	0.775194
BP1226	385.471	0.887642	0.0993157	8.93758	3.97798e-19	4.91823e-18
BP1227	2554.82	-0.0513932	0.0685488	-0.749732	0.453416	0.551456
BP1228	1560.36	0.060318	0.0851088	0.708716	0.478501	0.574181
BP1229	1654.19	0.537611	0.101736	5.28438	1.26131e-07	6.07984e-07
BP1230	1420.05	0.389374	0.0698064	5.57791	2.43427e-08	1.27682e-07
BP1231	1424.43	-0.0236738	0.0650369	-0.364006	0.715854	0.786943
BP1232	1871.53	0.0496707	0.175296	0.283354	0.776906	0.835486
BP1233	867.515	-0.420143	0.0825355	-5.09045	3.57207e-07	1.62514e-06
BP1234	804.611	-0.229858	0.065879	-3.48909	0.000484661	0.00136407
BP1235	467.874	1.03809	0.183491	5.65745	1.53635e-08	8.21688e-08
BP1236	2803.64	-0.189601	0.0690421	-2.74616	0.0060297	0.0132188
BP1237	6716.74	-0.151012	0.0599865	-2.51744	0.0118213	0.0241758
BP1238	6366.23	0.0331952	0.0753145	0.440754	0.659391	0.736136
EBG00000018561	20.7051	-0.277026	0.307018	-0.902311	0.366891	0.465525
EBG00000018606	83.3327	-0.056338	0.174479	-0.322893	0.746776	0.812725
BP1239	647.05	0.394856	0.11856	3.33043	0.000867106	0.00230422
BP1240	21353.4	-0.486022	0.0641437	-7.57708	3.53425e-14	3.28254e-13
BP1241	10119.6	-0.711385	0.071416	-9.96115	2.25432e-23	3.47548e-22
BP1242	6967.76	-0.495214	0.0845541	-5.85676	4.71973e-09	2.66658e-08
EBG00000018550	49.9595	-1.33124	0.256649	-5.18701	2.13703e-07	1.00219e-06
BP1243	5129.32	0.460732	0.0724738	6.35722	2.05434e-10	1.36288e-09
BP1244	9342.52	0.239311	0.0636363	3.7606	0.000169505	0.000521806
BP1245	2813.55	0.422927	0.0825238	5.1249	2.97689e-07	1.37573e-06
BP1246	15767	0.231269	0.0904142	2.55788	0.0105312	0.0217714
BP1247	38619.5	0.135467	0.0660012	2.05249	0.0401221	0.0707993
BP1248	3118.68	0.159566	0.0735584	2.16925	0.030064	0.0551198
BP1249	1879.72	-0.129905	0.0725086	-1.79158	0.0732008	0.118869
BP1250	9991.61	0.159742	0.068976	2.31591	0.0205632	0.0395877
BP1251	3008.52	2.42248	0.111767	21.6745	3.57002e-104	1.83711e-102
BP1252	2189.44	2.52801	0.0886409	28.5196	6.68537e-179	8.48596e-177
BP1253	2396.21	0.179303	0.0596331	3.00677	0.00264035	0.0063077
BP1254	5895.74	-0.0524466	0.0587172	-0.893206	0.371747	0.469653
BP1255	860.547	-0.600194	0.0721677	-8.31665	9.04814e-17	9.92948e-16
BP1256	2000.44	-0.792956	0.0814105	-9.74022	2.03113e-22	2.99789e-21
BP1257	2431.93	-0.27371	0.0688003	-3.97833	6.94019e-05	0.000227242
BP1258	5067.37	0.390687	0.0854532	4.57194	4.83234e-06	1.89122e-05
BP1259	13790	0.206729	0.0628209	3.29076	0.000999166	0.00262583
BP1260	6114.07	-0.107662	0.0551274	-1.95297	0.0508236	0.0869044
BP1261	2758.53	0.105092	0.0965367	1.08862	0.276321	0.368428
BP1262	13978.5	-0.00574006	0.0997446	-0.0575476	0.954109	0.966032
BP1263	12711.7	0.0656674	0.061305	1.07116	0.284098	0.377081
BP1264	8121.04	-0.0740091	0.0651862	-1.13535	0.256229	0.345754
BP1265	2245.48	0.218369	0.129787	1.68252	0.0924687	0.145505
BP1266	7555.63	-0.247826	0.054053	-4.58487	4.54267e-06	1.78335e-05
BP1267	974.241	-0.245477	0.0579309	-4.23741	2.2611e-05	7.94305e-05
BP1268	0	NA	NA	NA	NA	NA
BP1269	708.058	0.368409	0.106534	3.45813	0.000543939	0.00151856
BP1270	44.3858	-0.0330479	0.22123	-0.149383	0.881252	0.914294
BP1271	169.429	-0.560612	0.174599	-3.21085	0.00132342	0.00337097
BP1272	658.013	-0.755282	0.0759616	-9.94294	2.70713e-23	4.14006e-22
BP1273	1993.41	-0.688975	0.0734371	-9.38183	6.4835e-21	8.84917e-20
BP1274	1626.03	-0.783847	0.066272	-11.8277	2.80683e-32	5.77752e-31
BP1275	1980.17	-1.12285	0.0886161	-12.671	8.56181e-37	1.94068e-35
BP1276	2195.59	-0.995832	0.104283	-9.54934	1.30528e-21	1.86162e-20
BP1277	7416.49	-0.761967	0.127077	-5.99609	2.02126e-09	1.18233e-08
BP1278	1.99678	-0.37478	0.927378	-0.404128	0.686118	0.760623
BP1279	3140.67	-0.0388116	0.0688	-0.564121	0.572671	0.660228
BP1280	4030.68	-0.0244309	0.0635964	-0.384155	0.700864	0.774095
BP1281	9339.37	-0.282857	0.119554	-2.36595	0.0179841	0.0351738
BP1282	1046.47	-0.06266	0.083547	-0.749997	0.453257	0.551438
BP1283	738.204	-0.303926	0.100985	-3.0096	0.00261589	0.00626496
BP1284	7106.43	-0.392892	0.0743193	-5.28655	1.24647e-07	6.01593e-07
BP1285	14472.6	-0.580581	0.086044	-6.74749	1.50429e-11	1.09738e-10
BP1286	794.676	0.38271	0.0907683	4.21634	2.48295e-05	8.6585e-05
BP1287	0	NA	NA	NA	NA	NA
BP1288	214.553	-0.380305	0.143684	-2.64681	0.0081255	0.0172326
BP1289	378.653	-0.13854	0.083941	-1.65045	0.0988519	0.153331
BP1290	6950.41	0.265615	0.067639	3.92696	8.60276e-05	0.000277151
BP1291	5390.46	0.289499	0.0874393	3.31086	0.000930092	0.0024563
BP1292	1901.99	0.368018	0.0831492	4.42599	9.5999e-06	3.61945e-05
BP1293	706.898	0.117838	0.0696004	1.69307	0.0904424	0.142847
BP1294	1424.76	-0.31913	0.111968	-2.8502	0.00436913	0.00992699
BP1295	465.871	0.0941518	0.0772128	1.21938	0.222699	0.306816
BP1296	3628.79	-0.0172903	0.066415	-0.260337	0.794604	0.848656
BP1297	1517.43	-0.209479	0.0609856	-3.4349	0.000592783	0.00164288
BP1298	464.019	-0.166709	0.0799565	-2.085	0.0370694	0.0660553
BP1299	1741.08	-0.337324	0.10347	-3.26011	0.0011137	0.00289289
BP1300	2804.77	-0.319159	0.0676032	-4.72106	2.34613e-06	9.62723e-06
BP1301	976.014	0.270795	0.0753702	3.59287	0.00032706	0.00095951
BP1302	650.7	0.630589	0.0721889	8.73526	2.4309e-18	2.95746e-17
BP1303	454.954	0.655014	0.0795295	8.23611	1.77901e-16	1.91911e-15
BP1304	801.878	0.341244	0.0953869	3.57747	0.000346941	0.0010116
BP1305	7244.4	0.00958609	0.0692201	0.138487	0.889855	0.920362
BP1306	3691.21	-0.0992261	0.103528	-0.958445	0.337839	0.434919
BP1307	2181.59	0.07849	0.0653164	1.20169	0.229484	0.31491
BP1308	7.93328	0.362603	0.467174	0.776164	0.437652	0.53519
BP1310	1847.24	0.527814	0.0878196	6.01021	1.85286e-09	1.08884e-08
BP1311	2118.01	-2.02962	0.110707	-18.3332	4.49449e-75	1.64567e-73
BP1312	766.946	-0.0355479	0.0933378	-0.380852	0.703313	0.77562
BP1313	171.676	-0.36697	0.127695	-2.87381	0.00405551	0.00928088
BP1314	7348.71	-0.163423	0.135637	-1.20486	0.228258	0.31368
BP1315	16033.6	-0.153847	0.0946057	-1.62619	0.10391	0.159939
BP1316	384.421	0.0525098	0.0800167	0.656236	0.511672	0.604357
BP1318	902.821	0.136534	0.0745889	1.83049	0.067177	0.11063
BP1319	4672.83	0.557368	0.121732	4.57866	4.67967e-06	1.83335e-05
BP1320	3354.84	0.184442	0.104616	1.76304	0.0778931	0.125472
BP1321	8290.42	0.73219	0.166105	4.408	1.04327e-05	3.88726e-05
BP1322	3209.17	0.470906	0.11151	4.223	2.41069e-05	8.44519e-05
BP1323	315.883	0.197123	0.085556	2.30402	0.0212216	0.0406907
BP1324	88.6116	0.0407557	0.143164	0.284678	0.775891	0.835166
BP1326	77.3424	-0.00714262	0.150441	-0.0474778	0.962132	0.972088
BP1327	96.4222	0.253598	0.150417	1.68597	0.0918017	0.144694
BP1328	98.2622	0.20621	0.155699	1.32442	0.185365	0.261432
BP1329	158.912	0.270454	0.109704	2.4653	0.01369	0.0276413
BP1330	727.754	0.333305	0.0826112	4.03463	5.46889e-05	0.000181407
BP1332	0	NA	NA	NA	NA	NA
BP1332A	0.210173	-0.253225	2.67701	-0.0945923	0.924639	0.946969
BP1333	11.8875	-0.276538	0.363136	-0.761527	0.446342	0.544418
BP1334	72.2449	0.00887439	0.191021	0.0464576	0.962945	0.972136
BP1335	105.709	-0.0967624	0.138987	-0.696195	0.486307	0.580883
BP1338	752.605	0.0704987	0.110768	0.636453	0.524481	0.615667
BP1337	2.45945	-1.5279	0.823059	-1.85637	0.0634005	0.10506
BP1339	34.1995	-0.213588	0.218245	-0.978666	0.327745	0.424075
BP1340	34.8045	0.340955	0.224582	1.51817	0.12897	0.192596
BP1341	204.184	0.337967	0.163338	2.06913	0.0385341	0.0682501
BP1342	357.186	-0.195887	0.0971659	-2.01601	0.043799	0.0762977
BP1343	708.584	-0.0740577	0.0692153	-1.06996	0.284637	0.377533
BP1344	982.551	-0.295347	0.065348	-4.5196	6.1957e-06	2.40013e-05
BP1345	3931.24	-0.504064	0.0652439	-7.72584	1.11116e-14	1.06851e-13
BP1346	2755.3	-0.637638	0.0543812	-11.7254	9.45064e-32	1.92449e-30
BP1347	518.74	-0.105001	0.0788041	-1.33243	0.18272	0.258758
BP1348	1575.39	-0.148909	0.0553408	-2.69076	0.00712884	0.0153805
BP1349	1941.95	0.230787	0.0777646	2.96777	0.00299973	0.00707743
BP1350	186.222	-0.868346	0.187542	-4.63015	3.65401e-06	1.45397e-05
BP1351	148.325	-1.32517	0.154252	-8.59091	8.62838e-18	1.01724e-16
BP1352	165.589	-1.39542	0.126636	-11.0192	3.08886e-28	5.5483e-27
BP1353	265.895	-1.14762	0.146172	-7.85117	4.12168e-15	4.0452e-14
BP1354	232.33	-0.958016	0.111852	-8.56503	1.08047e-17	1.26209e-16
BP1355	1970.02	-0.310658	0.106868	-2.90692	0.00365004	0.00844496
BP1356	1709.68	-0.143705	0.0964446	-1.49003	0.136216	0.202305
BP1357	5135.84	0.0590029	0.108999	0.541318	0.588289	0.674963
BP1358	3977.19	-1.05969	0.180919	-5.85728	4.70497e-09	2.66219e-08
BP1359	4904.01	-1.16812	0.151467	-7.71208	1.23785e-14	1.18734e-13
BP1360	8005.62	-0.600332	0.0650653	-9.2266	2.7935e-20	3.66816e-19
BP1361	266.134	-0.909419	0.104834	-8.67485	4.14084e-18	4.97423e-17
BP1362	1750.18	0.0210393	0.0720948	0.291828	0.770418	0.830856
BP1363	1599.07	-0.114979	0.119586	-0.961471	0.336315	0.433397
BP1364	3826.11	-0.154998	0.106262	-1.45864	0.144666	0.21278
BP1365	379.922	0.740817	0.0883384	8.38612	5.0244e-17	5.64282e-16
BP1366	100.902	0.665309	0.177528	3.74762	0.000178522	0.000547347
BP1367	146.386	0.488245	0.141793	3.44337	0.000574505	0.00159921
BP1368	108.859	0.0403442	0.130108	0.310082	0.756499	0.82071
BP1370	856.753	-0.00663078	0.0808893	-0.0819735	0.934668	0.953702
BP1371	528.657	-0.44406	0.0866705	-5.12354	2.99852e-07	1.38404e-06
BP1372	521.205	0.720165	0.0776392	9.27579	1.76305e-20	2.33926e-19
BP1373	15.317	0.569328	0.369543	1.54063	0.123407	0.185599
BP1374	30.6915	0.782108	0.246948	3.16709	0.0015397	0.0038701
BP1375	60.8389	0.383659	0.166701	2.30148	0.0213647	0.0409239
BP1376	199.602	0.330004	0.11426	2.88819	0.00387468	0.00892067
BP1377	99.4847	0.277002	0.134912	2.0532	0.0400529	0.0707099
BP1378	83.8989	0.337224	0.150852	2.23547	0.0253864	0.047551
BP1379	46.3444	0.183911	0.221559	0.830075	0.406496	0.504543
BP1380	66.1117	0.261879	0.156335	1.67511	0.0939129	0.147236
BP1381	53.0578	0.0820646	0.181735	0.451561	0.651585	0.729017
BP1382	142.798	-0.283189	0.138786	-2.04047	0.0413032	0.0725474
BP1383	161.776	-0.202927	0.121401	-1.67154	0.0946145	0.147969
BP1384	335.03	0.0571006	0.111521	0.512016	0.60864	0.69413
BP1385	573.718	0.215856	0.125326	1.72236	0.0850036	0.13521
BP1386	906.949	-0.44781	0.0804884	-5.56366	2.64174e-08	1.38373e-07
BP1388	2367.63	1.48979	0.129446	11.5089	1.18923e-30	2.29878e-29
BP1389	30.7585	0.591182	0.25938	2.27921	0.0226547	0.0431993
BP1390	27.4584	0.0459995	0.258207	0.17815	0.858605	0.897247
BP1391	154.744	-0.418197	0.140742	-2.97137	0.00296472	0.00700786
BP1392	150.833	0.0652649	0.110873	0.588643	0.556101	0.644637
BP1393	141.975	0.144935	0.138502	1.04645	0.295355	0.388501
BP1394	164.625	-0.27432	0.128255	-2.13886	0.0324468	0.0590618
BP1395	103.961	-0.04467	0.130729	-0.3417	0.732577	0.801613
BP1398	2093.73	0.052882	0.0818212	0.646311	0.518078	0.60982
BP1397	0	NA	NA	NA	NA	NA
BP1399	42.115	-0.103892	0.210468	-0.493622	0.621573	0.70445
BP1400	1838.3	-0.559525	0.0820517	-6.81918	9.15598e-12	6.86338e-11
BP1401	45.7721	0.371364	0.199282	1.86351	0.0623902	0.103612
BP1402	79.9242	0.337822	0.147627	2.28835	0.0221172	0.042259
BP1403	139.165	0.0763952	0.117839	0.648299	0.516792	0.608893
BP1404	11.71	0.145007	0.466836	0.310616	0.756092	0.82071
BP1405	17.5513	-0.0422479	0.289423	-0.145973	0.883943	0.915684
BP1406	15.7808	-0.519723	0.310266	-1.67509	0.0939172	0.147236
BP1407	198.886	-0.123156	0.110241	-1.11715	0.263929	0.354262
BP1408	65.9645	-0.346923	0.185812	-1.86706	0.0618929	0.102921
BP1409	173.433	0.0211817	0.115884	0.182783	0.854968	0.893937
BP1410	368.832	-0.083504	0.116528	-0.716599	0.473621	0.569662
BP1411	57.5679	0.211112	0.197672	1.06799	0.285525	0.378579
BP1412	1818.12	-0.142652	0.0556296	-2.56432	0.0103379	0.0213949
BP1413	8686.29	0.0987986	0.0799503	1.23575	0.216551	0.299429
BP1414	2605.21	-0.0293512	0.0675645	-0.434417	0.663985	0.739964
BP1415	13071.3	0.0491657	0.0755515	0.650758	0.515202	0.607687
BP1416	1717.96	0.000169022	0.0978874	0.0017267	0.998622	0.998885
BP1416A	319.117	0.189651	0.0858339	2.20951	0.0271391	0.0502898
BP1417	6036.42	-0.179176	0.0780553	-2.29551	0.021704	0.0415113
BP1418	4908.08	-0.291292	0.138353	-2.10543	0.0352538	0.0634135
BP1419	18068.3	0.133698	0.0969906	1.37847	0.168059	0.240468
BP1420	19572.5	0.0239348	0.0970003	0.24675	0.805101	0.856137
BP1421	6608.63	-0.0373082	0.0856529	-0.435575	0.663145	0.739244
BP1422	9663.34	0.10127	0.0601592	1.68336	0.0923046	0.145366
BP1423	2754.2	-0.162779	0.0505109	-3.22264	0.00127014	0.00325047
BP1424	1420.25	-0.535539	0.0825735	-6.48561	8.8375e-11	6.0966e-10
BP1425	2345.71	-0.651795	0.0496096	-13.1385	1.98186e-39	4.68752e-38
BP1426	4886.51	0.0783761	0.0841192	0.931726	0.351478	0.44959
BP1427	23611.9	0.274193	0.0633694	4.3269	1.51223e-05	5.47393e-05
BP1428	21672.9	0.315857	0.0625299	5.05129	4.38829e-07	1.97292e-06
BP1429	15818.5	0.148213	0.033496	4.42478	9.65419e-06	3.63272e-05
BP1430	4067.54	0.71754	0.13166	5.44996	5.038e-08	2.53431e-07
BP1431	5098.38	0.0831803	0.0638832	1.30207	0.192893	0.27005
BP1432	5374.78	0.317014	0.0611214	5.18662	2.14143e-07	1.00302e-06
BP1433	1418.16	0.0650713	0.0844229	0.770777	0.440839	0.53874
BP1434	4329.68	0.0633714	0.0437924	1.44709	0.147873	0.215995
BP1435	8211.74	0.126073	0.0521338	2.41827	0.0155947	0.0310103
BP1436	46319.4	0.490976	0.065835	7.45766	8.80697e-14	7.94714e-13
BP1437	1132.72	0.652597	0.128687	5.07121	3.95295e-07	1.78351e-06
BP1438	1606.25	-0.0438159	0.0937181	-0.467529	0.640121	0.720326
BP1439	180.938	-0.0608539	0.114091	-0.53338	0.59377	0.679657
BP1440	29035.8	0.630697	0.0966154	6.52791	6.66922e-11	4.65989e-10
BP1441	7194.03	0.246701	0.0456143	5.4084	6.35891e-08	3.16532e-07
BP1442	1920.18	-0.114762	0.0586803	-1.95572	0.0504982	0.0864187
BP1443	1708.37	-0.124286	0.06125	-2.02916	0.0424422	0.0742801
BP1444	833.664	-0.0816487	0.0700667	-1.1653	0.243898	0.331527
BP1445	1573.31	-0.773006	0.0954051	-8.10235	5.39077e-16	5.65511e-15
BP1446	2886.24	-0.596026	0.0821192	-7.25806	3.92695e-13	3.32308e-12
BP1447	2292.59	-0.824143	0.117581	-7.00915	2.39771e-12	1.90218e-11
BP1448	850.994	-0.901464	0.123856	-7.27832	3.37998e-13	2.90541e-12
BP1449	783.882	-0.331937	0.0829457	-4.00186	6.28477e-05	0.000207028
BP1450	169.507	0.227148	0.112773	2.01421	0.0439871	0.0764854
BP1451	3981.12	-0.158825	0.0553168	-2.87119	0.00408926	0.00934687
BP1452	6070.81	-0.100623	0.0685767	-1.46731	0.142293	0.210183
BP1453	21363	-0.275549	0.074922	-3.67781	0.000235243	0.000707589
BP1454	786.527	-0.159754	0.069412	-2.30153	0.0213618	0.0409239
BP1455	2478.53	-0.0300835	0.0758483	-0.396627	0.691643	0.76568
BP1456	333.68	-0.115286	0.0810098	-1.42311	0.154705	0.224853
BP1457	111.83	0.00885038	0.147877	0.0598494	0.952276	0.964615
BP1458	126.11	0.2031	0.122926	1.65221	0.0984924	0.153023
BP1459	7.33296	0.370414	0.509902	0.726441	0.467569	0.564683
BP1460	725.201	0.540284	0.216219	2.49878	0.0124622	0.0253641
BP1462	6626.85	0.00111876	0.0520866	0.0214788	0.982864	0.988053
BP1463	2912.31	-0.0427404	0.0647682	-0.659899	0.509319	0.602294
BP1464	1644.53	-0.0719495	0.057507	-1.25114	0.210882	0.292734
BP1465	3626.78	-0.40252	0.041717	-9.64884	4.97154e-22	7.3095e-21
BP1466	1389.23	-0.276006	0.0548361	-5.03329	4.82137e-07	2.15743e-06
BP1467	6263.12	-0.258685	0.0642807	-4.0243	5.71446e-05	0.000189059
BP1468	4421.41	0.0626426	0.132621	0.472345	0.636681	0.717302
BP1469	1896.55	-0.126699	0.0820225	-1.54469	0.122422	0.184262
BP1470	4017.56	-0.263129	0.125933	-2.08944	0.0366678	0.065493
BP1471	1918.7	-0.0421057	0.0448917	-0.93794	0.348275	0.446392
BP1472	7213.75	-0.372313	0.0485428	-7.66979	1.72274e-14	1.64005e-13
BP1473	2393.09	-0.128481	0.081379	-1.57879	0.114384	0.173882
BP1474	843.126	-0.530758	0.0796805	-6.66107	2.71838e-11	1.94579e-10
BP1475	2273.35	-0.319976	0.0851126	-3.75944	0.000170295	0.000523816
BP1476	909.501	-0.0177617	0.100278	-0.177124	0.859411	0.89735
BP1477	1362.24	-0.0327984	0.0703071	-0.466501	0.640857	0.72074
BP1478	832.998	-1.08084	0.107767	-10.0294	1.13147e-23	1.75863e-22
BP1479	559.821	-0.880998	0.0980234	-8.98763	2.5262e-19	3.16439e-18
BP1480	5477.04	-0.13962	0.0601406	-2.32155	0.0202572	0.0391372
BP1481	12031.4	-0.0666007	0.111432	-0.597682	0.550052	0.639404
BP1482	5463.51	0.0550653	0.112153	0.490983	0.623438	0.706143
BP1483	7760.33	0.195677	0.0603931	3.24006	0.00119503	0.00307687
BP1484	22198	-0.248185	0.0536058	-4.62982	3.65987e-06	1.45478e-05
BP1485	11926.7	-0.111714	0.064731	-1.72582	0.0843796	0.134555
BP1486	2223.41	-0.274563	0.0841599	-3.2624	0.00110475	0.00287355
BP1487	24664.6	0.699433	0.145034	4.82256	1.4173e-06	6.00344e-06
BP1488	1985.09	0.772679	0.195969	3.94286	8.05161e-05	0.000260497
BP1489	5667.87	0.962962	0.194513	4.95064	7.39715e-07	3.23031e-06
BP1490	5432.14	0.391107	0.0717536	5.45069	5.01759e-08	2.52738e-07
EBG00000018591	102.769	-0.422877	0.134497	-3.14413	0.00166582	0.00416783
BP1491	18.8226	0.356126	0.311854	1.14197	0.253468	0.342272
BP1492	899.564	0.728105	0.156998	4.63766	3.52371e-06	1.40653e-05
BP1493	0	NA	NA	NA	NA	NA
BP1494	888.452	0.888515	0.116683	7.61478	2.64143e-14	2.47139e-13
BP1495	1345.12	1.83356	0.0877078	20.9054	4.78445e-97	2.24928e-95
BP1496	2156.73	2.54041	0.0779014	32.6106	2.89849e-233	6.13192e-231
BP1497	11094.3	-0.0825059	0.0665601	-1.23957	0.215135	0.297903
BP1498	20845.9	-0.273195	0.0584157	-4.67674	2.91471e-06	1.18455e-05
BP1499	5397.36	-0.559052	0.0676017	-8.26978	1.34205e-16	1.46015e-15
BP1500	933.335	-0.58298	0.0902746	-6.45785	1.06201e-10	7.28671e-10
BP1501	799.673	0.214559	0.133103	1.61198	0.106967	0.164048
BP1502	3921.94	-0.0253376	0.0704376	-0.359717	0.719058	0.789327
BP1503	2151.17	0.0361583	0.141955	0.254717	0.798941	0.851727
BP1504	3629.34	0.350245	0.099157	3.53223	0.000412069	0.00117643
BP1505	956.425	0.0172191	0.111231	0.154806	0.876975	0.910695
BP1506	4557.31	-0.0564163	0.050792	-1.11073	0.266684	0.357331
BP1507	139.791	0.490251	0.206151	2.37812	0.0174011	0.0341917
BP1508	48.0058	0.253363	0.199952	1.26712	0.205113	0.285375
BP1509	69.9137	0.136726	0.156561	0.873308	0.382495	0.481201
BP1510	509.505	0.414727	0.102218	4.05727	4.96497e-05	0.000166139
BP1511	370.571	-0.29409	0.109952	-2.6747	0.00747954	0.0160553
BP1512	1140	0.576525	0.0919283	6.27146	3.57672e-10	2.32823e-09
BP1513	303.513	1.16409	0.144554	8.05302	8.07789e-16	8.35886e-15
BP1514	39.7705	0.332661	0.202741	1.64081	0.100836	0.155768
BP1515	38.4714	0.340715	0.233394	1.45983	0.144337	0.212378
BP1516	321.195	-0.00141514	0.0860274	-0.0164499	0.986875	0.990893
BP1517	219.993	0.313449	0.165171	1.89772	0.0577332	0.0972778
BP1518	1164.95	0.102284	0.115781	0.88343	0.377004	0.475217
BP1519	25558.4	0.0257216	0.0753657	0.341291	0.732884	0.801613
BP1520	917.559	0.219619	0.0849336	2.58577	0.0097162	0.0202625
BP1521	3072.25	-0.234848	0.0992561	-2.36608	0.0179775	0.0351738
BP1522	10.2239	-0.0754706	0.394896	-0.191115	0.848435	0.889304
BP1523	44.9629	-0.127286	0.201883	-0.630494	0.528371	0.619328
BP1524	41.7561	-0.892095	0.206923	-4.31125	1.62335e-05	5.84283e-05
BP1525	453.956	-0.276947	0.0769904	-3.59716	0.000321714	0.000947477
BP1526	1757.11	-0.0210872	0.0644606	-0.327133	0.743567	0.810158
BP1527	4473.37	-0.12862	0.0775675	-1.65817	0.0972822	0.15139
BP1528	2008.85	-0.133774	0.0858566	-1.55811	0.119206	0.180063
BP1529	3682.57	0.455281	0.0600923	7.57635	3.55405e-14	3.2929e-13
BP1530	1135.54	0.0181427	0.0745627	0.243322	0.807756	0.857762
BP1531	5964.16	0.264971	0.287231	0.922504	0.356266	0.454593
BP1532	4041.08	-1.34666	0.1404	-9.59163	8.67002e-22	1.26013e-20
BP1533	3356.05	-1.00442	0.150201	-6.68717	2.27521e-11	1.64402e-10
BP1534	1426.69	-1.21948	0.128937	-9.45794	3.14072e-21	4.36491e-20
BP1535	2755.89	-0.275297	0.0758385	-3.63004	0.000283377	0.000842387
BP1536	1915.18	-0.266547	0.0790311	-3.37268	0.000744396	0.00200897
BP1537	7800.04	-0.0374829	0.0543233	-0.689997	0.490196	0.584429
BP1538	4890.91	-0.190605	0.0933172	-2.04256	0.0410965	0.0722509
BP1539	5803.2	-0.150383	0.0740786	-2.03005	0.0423515	0.0741832
BP1540	2902.57	-0.276944	0.0942536	-2.93829	0.00330027	0.00771954
BP1541	848.121	-0.184524	0.104411	-1.76729	0.0771802	0.124482
BP1542	260.198	0.0906635	0.141454	0.640942	0.52156	0.613184
BP1543	1005.93	0.0816208	0.119396	0.683612	0.49422	0.587938
BP1544	1.6562	0.33993	1.00019	0.339864	0.733959	0.802398
BP1545	134.308	-0.185046	0.122709	-1.508	0.131554	0.196376
BP1545A	25.8926	-0.67599	0.320582	-2.10863	0.0349762	0.063093
EBG00000018586	57.3265	-0.607321	0.276852	-2.19367	0.0282592	0.0521877
BP1546	1233.19	-0.297592	0.0877304	-3.39212	0.000693549	0.00188549
BP1547	2363.09	-0.158144	0.0470406	-3.36187	0.000774177	0.0020761
BP1548	2306.87	-0.216015	0.076007	-2.84204	0.00448255	0.0101484
BP1549	6492.49	-0.0914813	0.0472185	-1.9374	0.0526959	0.0897031
BP1550	2846.37	0.0274197	0.0679229	0.403689	0.686442	0.760759
BP1551	4441.84	-0.0815101	0.0430751	-1.89228	0.0584536	0.0981875
BP1552	62.5567	0.397134	0.196822	2.01773	0.0436191	0.076019
BP1553	331.925	-0.250705	0.116774	-2.14692	0.0317994	0.0579944
BP1554	246.944	-0.326319	0.155775	-2.09481	0.0361875	0.064787
BP1555	1684.16	-0.333409	0.094763	-3.51835	0.000434245	0.0012368
BP1556	3957.82	-0.356273	0.114929	-3.09995	0.00193552	0.00476436
BP1557	0	NA	NA	NA	NA	NA
BP1558	571.54	0.359755	0.0896403	4.01332	5.98711e-05	0.000197564
BP1559	1077.07	0.0583046	0.116118	0.502115	0.615587	0.69933
BP1560	1235.96	-0.00053317	0.140865	-0.00378496	0.99698	0.998687
BP1561	2320.89	0.104136	0.171833	0.60603	0.544495	0.634272
BP1562	36.4132	-0.0936461	0.203521	-0.460131	0.645423	0.72433
BP1563	2283.13	0.00749637	0.0665123	0.112707	0.910263	0.936074
BP1565	1281.67	0.54461	0.186964	2.91292	0.00358069	0.00830911
BP1566	3508.43	-0.306135	0.0987387	-3.10045	0.00193224	0.00475936
BP1567	1951.82	-0.207504	0.0821628	-2.52552	0.0115527	0.0236774
BP1568	950.53	0.560622	0.117981	4.75181	2.01605e-06	8.39947e-06
BP1569	16853.8	0.103146	0.0494809	2.08455	0.03711	0.0660658
BP1570	9086.53	-0.208895	0.0941984	-2.21761	0.0265813	0.0493041
BP1571	1552.91	0.161482	0.0864089	1.86882	0.0616482	0.102648
BP1572	37.2278	-1.47452	0.287512	-5.12855	2.91987e-07	1.35102e-06
BP1573	17641.8	-0.317613	0.0738119	-4.303	1.68499e-05	6.04185e-05
BP1574	6167.8	-0.402782	0.0719914	-5.59486	2.20794e-08	1.16291e-07
BP1575	4755.19	0.0287857	0.103328	0.278585	0.780563	0.837292
BP1576	15220.9	-0.0124677	0.0623796	-0.199868	0.841584	0.88407
BP1577	5886.77	-0.0488217	0.114509	-0.426355	0.669849	0.745407
BP1578	2869.37	-0.328373	0.0807261	-4.06774	4.74712e-05	0.000159269
BP1579	1756.22	1.04054	0.112697	9.23305	2.63031e-20	3.46582e-19
BP1580	1944.77	1.3945	0.123153	11.3233	1.00626e-29	1.91592e-28
BP1581	2955.43	-0.107127	0.0992056	-1.07985	0.28021	0.3727
BP1582	4089.92	0.216705	0.0575562	3.76511	0.000166479	0.000512905
BP1583	4085.99	-0.0589152	0.0730921	-0.80604	0.42022	0.519207
BP1584	651.93	0.142638	0.0768974	1.85492	0.0636083	0.105359
BP1585	189.279	0.240515	0.110745	2.17178	0.029872	0.0548897
BP1586	126.777	-0.692547	0.117505	-5.89375	3.77526e-09	2.15535e-08
BP1587	1540.43	-0.712993	0.147331	-4.83939	1.30239e-06	5.53517e-06
BP1588	2217.55	-0.274066	0.071098	-3.85477	0.000115838	0.00036546
BP1589	728.009	-0.632742	0.0802153	-7.88806	3.06932e-15	3.04375e-14
BP1590	2554.27	-0.263173	0.0567231	-4.63962	3.49053e-06	1.39475e-05
BP1591	594.211	-0.117736	0.0723328	-1.6277	0.103588	0.159573
BP1592	6994.68	-0.043396	0.1378	-0.31492	0.752823	0.81837
BP1593	1820.9	-0.00815671	0.0911039	-0.089532	0.928659	0.950372
BP1594	46.5266	-0.0150862	0.202931	-0.0743412	0.940739	0.957808
BP1595	566.594	-0.211125	0.0827103	-2.55258	0.0106927	0.0220573
BP1596	12435.3	0.110598	0.101739	1.08708	0.277004	0.368822
BP1597	2480.25	-0.0104592	0.120417	-0.0868582	0.930784	0.951524
BP1598	3332.47	0.210882	0.0700995	3.00832	0.00262692	0.00627955
BP1599	5189.77	0.0430104	0.0733972	0.585996	0.557878	0.646304
BP1600	253.663	-0.146208	0.105021	-1.39218	0.163867	0.235474
BP1601	2922.89	0.0998169	0.140492	0.710481	0.477406	0.573236
BP1602	14.5993	-0.0433963	0.31599	-0.137334	0.890767	0.920499
BP1603	1154.12	0.0274985	0.0738264	0.372475	0.709539	0.781129
BP1604	1843.19	0.319231	0.0894602	3.56841	0.000359155	0.00104084
BP1605	14897.1	0.126799	0.162356	0.780999	0.434803	0.532389
BP1606	12594.2	0.426854	0.087415	4.88307	1.04445e-06	4.47891e-06
BP1607	431.89	0.0582037	0.0871984	0.667486	0.504461	0.597323
BP1608	363.509	-0.292992	0.100521	-2.91472	0.00356008	0.00826634
BP1609	177.099	-0.338997	0.114352	-2.96451	0.00303163	0.00714826
BP1610	1111.89	2.47428	0.122118	20.2614	2.81841e-91	1.29307e-89
BP1611	5372.33	-0.395138	0.103837	-3.80535	0.000141604	0.000440905
BP1612	11167.9	-0.435254	0.0476632	-9.13187	6.73238e-20	8.57421e-19
BP1613	4124.67	-0.241013	0.0570988	-4.22098	2.4324e-05	8.50558e-05
BP1614	1549.7	-0.197001	0.0610144	-3.22877	0.00124325	0.00318957
BP1615	418.821	-0.00534334	0.111276	-0.048019	0.961701	0.97191
BP1616	23539	-0.0819117	0.101198	-0.809417	0.418275	0.516973
BP1617	459.148	-0.596941	0.105342	-5.6667	1.45574e-08	7.82977e-08
BP1618	3819.95	-0.537484	0.0728773	-7.3752	1.64099e-13	1.44986e-12
BP1619	949.953	-0.356637	0.0696831	-5.11798	3.08823e-07	1.41857e-06
BP1620	321.394	0.244094	0.108454	2.25068	0.0244061	0.0459864
BP1623	24.9005	0.0683246	0.274358	0.249034	0.803334	0.854735
BP1624	23.8943	0.311975	0.270985	1.15126	0.249625	0.337921
BP1625	72.8622	0.119074	0.16167	0.736521	0.461414	0.558507
BP1626	141.701	-0.254824	0.141763	-1.79753	0.0722508	0.117577
BP1627	46.9467	-0.371709	0.204979	-1.81341	0.0697692	0.114075
BP1628	86.8561	-0.320083	0.136917	-2.33779	0.0193982	0.0376111
BP1629	8589.21	0.355642	0.0605875	5.8699	4.36065e-09	2.47841e-08
BP1630	6520.68	0.172976	0.0537247	3.21968	0.00128334	0.00327764
BP1631	173.891	-0.193702	0.102941	-1.88168	0.05988	0.100318
BP1632	553.457	0.264775	0.121976	2.17072	0.0299527	0.0549951
BP1633	0	NA	NA	NA	NA	NA
BP1634	25.3565	0.0743491	0.253139	0.293708	0.768981	0.829541
BP1635	102.744	0.241587	0.12612	1.91553	0.0554252	0.0938875
BP1636	40.7587	-0.246376	0.193827	-1.27111	0.203688	0.283703
BP1637	45.3501	-0.244133	0.205706	-1.1868	0.235305	0.321586
BP1638	31.8774	0.0390647	0.284308	0.137403	0.890712	0.920499
BP1639	31.3813	0.84832	0.242186	3.50277	0.000460448	0.00130363
BP1639A	11.2959	0.533783	0.373823	1.4279	0.15332	0.223181
BP1640	22.8803	0.328271	0.282438	1.16228	0.245123	0.332418
BP1641	44.0652	0.445467	0.19213	2.31857	0.0204185	0.0393889
BP1642	1198.48	-0.012524	0.110653	-0.113183	0.909886	0.935939
BP1643	854.22	0.0335581	0.0607179	0.552689	0.580476	0.668215
BP1644	212.581	-0.267272	0.108924	-2.45376	0.0141372	0.0284237
BP1645	186.618	-0.0531605	0.114023	-0.466225	0.641054	0.72074
BP1646	261.128	0.182383	0.0943586	1.93287	0.053252	0.0906093
BP1647	146.749	-0.0294805	0.132754	-0.22207	0.82426	0.870229
BP1648	7.13718	0.18253	0.605831	0.301289	0.763194	0.824937
BP1649	58.6955	-0.000416046	0.172792	-0.00240779	0.998079	0.998885
BP1650	157.184	0.117071	0.116016	1.00909	0.312929	0.407694
BP1651	2385.48	0.0544942	0.118649	0.459289	0.646027	0.724402
BP1652	657.952	0.864981	0.0707257	12.2301	2.14749e-34	4.62014e-33
BP1653	4.39901	0.0869109	0.650027	0.133704	0.893637	0.921964
BP1654	98.0417	0.135793	0.132303	1.02638	0.304713	0.399156
BP1655	123.348	0.420496	0.121332	3.46567	0.000528912	0.00147878
BP1656	1952.36	0.832241	0.188131	4.42372	9.70142e-06	3.64689e-05
BP1657	287.208	0.164915	0.113625	1.4514	0.14667	0.214814
BP1658	1551.61	-0.72937	0.0529211	-13.7822	3.26041e-43	8.06211e-42
BP1659	358.133	-1.07324	0.167945	-6.3904	1.65455e-10	1.11317e-09
BP1660	3665.42	-0.451627	0.105232	-4.29173	1.77287e-05	6.33907e-05
BP1662	7884.49	0.343908	0.112518	3.05647	0.0022396	0.00543209
BP1663	1492.86	-0.096092	0.122134	-0.786777	0.431412	0.529259
BP1664	4107.67	-0.258712	0.128635	-2.01122	0.0443027	0.076999
BP1665	381.715	-0.133725	0.111911	-1.19492	0.232117	0.318065
BP1666	523.755	-0.185103	0.0742324	-2.49356	0.0126468	0.0257122
BP1667	367.046	-0.449817	0.0976931	-4.60439	4.13669e-06	1.6307e-05
BP1668	164.451	-0.0625243	0.118577	-0.527289	0.597993	0.683831
BP1669	193.919	-0.177824	0.0953335	-1.86529	0.0621414	0.103244
BP1670	129.929	0.06802	0.138797	0.49007	0.624085	0.706665
BP1671	165.44	-0.465144	0.143845	-3.23365	0.00122219	0.00314041
BP1672	151.775	-0.221322	0.131176	-1.68721	0.0915622	0.144376
BP1673	118.079	-0.671677	0.171509	-3.91627	8.99293e-05	0.000288744
BP1674	202.208	-0.445346	0.0998073	-4.46206	8.11758e-06	3.08809e-05
BP1675	110.631	-0.0694081	0.144813	-0.479295	0.631729	0.713412
BP1676	306.29	-0.0697326	0.110611	-0.630431	0.528413	0.619328
BP1677	56.4141	-0.242751	0.177435	-1.36811	0.171276	0.244217
BP1678	0	NA	NA	NA	NA	NA
BP1679	186.355	0.170107	0.117499	1.44773	0.147694	0.215899
BP1680	238.345	-0.0794106	0.091258	-0.870177	0.384204	0.482377
BP1681	154.833	-0.685126	0.200878	-3.41066	0.000648057	0.00177285
BP1682	343.375	-0.182088	0.0863408	-2.10895	0.0349491	0.063074
BP1683	108.213	0.018037	0.13347	0.13514	0.892502	0.921542
BP1684	654.28	0.23993	0.0671472	3.57319	0.000352657	0.00102748
BP1685	651.79	0.0671769	0.0688367	0.975888	0.32912	0.425565
BP1686	449.442	0.157995	0.0831283	1.90062	0.0573521	0.0967214
BP1687	991.805	0.219845	0.116178	1.89231	0.0584496	0.0981875
BP1688	545.306	0.237077	0.099963	2.37165	0.017709	0.0347249
BP1689	0	NA	NA	NA	NA	NA
BP1690	1255.57	-0.641491	0.137685	-4.65911	3.17578e-06	1.27972e-05
BP1691	8559.76	-0.427916	0.0498601	-8.58234	9.29584e-18	1.09255e-16
BP1692	1103.14	-0.0529544	0.116363	-0.455078	0.649053	0.726512
BP1693	4427.24	-0.513085	0.0480179	-10.6853	1.19293e-26	2.05551e-25
BP1694	1351.95	-0.432262	0.0957406	-4.51493	6.33366e-06	2.44362e-05
BP1695	1033.41	-0.170382	0.080687	-2.11164	0.0347171	0.062685
BP1696	2578.74	-0.0367088	0.0537816	-0.682554	0.494889	0.58855
BP1697	17.7778	-0.605902	0.303976	-1.99325	0.0462336	0.0799535
BP1698	1116.35	0.0417484	0.0972124	0.429456	0.667592	0.743113
BP1699	1948.48	-0.40295	0.0999018	-4.03346	5.49611e-05	0.000182151
BP1700	923.538	-0.145516	0.0667865	-2.17882	0.029345	0.0539834
BP1701	3170.95	-0.27659	0.0432233	-6.39909	1.56309e-10	1.05536e-09
BP1702	3964.38	-0.420332	0.0614467	-6.84059	7.88655e-12	5.93518e-11
BP1703	222.952	-0.199752	0.090588	-2.20506	0.02745	0.0508165
BP1704	13.5695	-0.593947	0.370494	-1.60312	0.108908	0.166622
BP1705	511.533	-0.248695	0.0797397	-3.11884	0.00181567	0.0045131
BP1706	8847.96	0.418905	0.096066	4.36059	1.29709e-05	4.75851e-05
BP1707	3660.92	-0.70188	0.0527969	-13.294	2.5092e-40	6.00945e-39
BP1708	3909.22	-0.871542	0.102842	-8.47457	2.35944e-17	2.72265e-16
BP1709	1801.02	-1.04238	0.0933784	-11.163	6.18592e-29	1.13797e-27
BP1710	1229.46	-0.554408	0.0635957	-8.71769	2.83923e-18	3.43231e-17
BP1711	41.4515	-0.750707	0.203296	-3.69268	0.000221903	0.000671174
BP1712	2553.79	0.28565	0.126456	2.25888	0.023891	0.0451497
BP1713	1660.8	0.100124	0.110892	0.902889	0.366585	0.465474
BP1714	3073.29	-0.25356	0.109285	-2.32017	0.0203316	0.0392411
BP1715	3276.66	-0.378265	0.0924143	-4.09315	4.25555e-05	0.000144174
BP1716	1048.55	-0.202169	0.0586087	-3.44947	0.000561691	0.00156583
BP1717	787.799	0.549704	0.107882	5.09543	3.47958e-07	1.59034e-06
BP1718	1120.12	0.368299	0.0850154	4.33215	1.47662e-05	5.3757e-05
BP1719	3275.88	-0.00636506	0.0645136	-0.0986622	0.921406	0.944727
BP1720	2205.86	-0.175144	0.0677982	-2.58332	0.00978557	0.0203737
BP1721	7456.22	-0.145881	0.0647515	-2.25294	0.0242629	0.0457392
BP1722	3885.11	-0.143801	0.0571375	-2.51675	0.0118442	0.0242097
BP1723	1015.78	0.473896	0.100264	4.72649	2.28429e-06	9.41404e-06
BP1724	106.598	0.552898	0.167378	3.30328	0.000955594	0.00251653
BP1725	4864.96	0.0466127	0.0648487	0.718792	0.472269	0.568575
BP1726	2546.8	0.0999186	0.0691881	1.44416	0.148694	0.217112
BP1727	820.186	0.422601	0.190342	2.22021	0.0264042	0.0490714
BP1728	7938.98	1.19137	0.0757304	15.7317	9.17787e-56	2.60816e-54
BP1729	1406.75	0.564046	0.0671017	8.40583	4.24845e-17	4.78642e-16
BP1730	1800.64	-0.172274	0.0928964	-1.85448	0.063671	0.105382
BP1731	1157.27	-0.309305	0.0791507	-3.9078	9.31392e-05	0.000298296
BP1732	8104.89	-0.100064	0.0807038	-1.23989	0.215016	0.297847
BP1733	1983.53	0.166911	0.0789148	2.11507	0.0344238	0.062185
BP1734	1285.15	0.2705	0.0872115	3.10165	0.00192444	0.00474936
BP1735	14.9354	-0.348372	0.340903	-1.02191	0.306824	0.401645
BP1736	2237.87	0.636884	0.0954157	6.67483	2.47512e-11	1.78171e-10
BP1737	765.99	0.736882	0.129032	5.71085	1.12416e-08	6.09801e-08
BP1738	582.661	0.0937774	0.076175	1.23108	0.218294	0.3014
BP1739	1364.17	0.187771	0.077541	2.42158	0.0154534	0.0308097
BP1740	900.988	-0.145861	0.110433	-1.32081	0.186566	0.262543
BP1741	744.304	0.411297	0.0881759	4.6645	3.09361e-06	1.25058e-05
BP1743	70.33	0.0588114	0.170633	0.344667	0.730345	0.799641
BP1744	440.773	-0.584084	0.102853	-5.67884	1.35612e-08	7.30423e-08
BP1745	1136.56	-0.318145	0.0595892	-5.33898	9.3472e-08	4.56921e-07
BP1746	3943.89	-0.228264	0.0639541	-3.56919	0.000358086	0.00103853
BP1747	2809.79	-0.0604066	0.0642096	-0.940772	0.346822	0.444679
BP1748	0	NA	NA	NA	NA	NA
BP1749	2327.03	0.63321	0.113012	5.60305	2.10615e-08	1.11392e-07
BP1750	1624.17	0.0770109	0.0474041	1.62456	0.104256	0.160341
BP1751	3792.76	-0.112818	0.0507901	-2.22126	0.026333	0.0490348
BP1752	1314.66	-0.612185	0.12038	-5.08542	3.66814e-07	1.66289e-06
BP1753	18128.6	-0.474791	0.0783417	-6.06051	1.3569e-09	8.13712e-09
BP1754	1658.6	-0.259709	0.0755631	-3.43698	0.000588233	0.00163384
BP1755	1292.52	-0.103334	0.0949904	-1.08784	0.276666	0.368501
BP1756	4702.78	-0.00561371	0.0500099	-0.112252	0.910624	0.936169
BP1757	598.332	0.874783	0.308528	2.83535	0.00457761	0.0103329
BP1757A	191.504	0.236919	0.10664	2.22168	0.0263047	0.049006
BP1758	50415.6	0.0544416	0.105606	0.515514	0.606194	0.691548
BP1759	15262.9	0.0700255	0.128448	0.545167	0.585639	0.672912
BP1760	1698.95	1.23483	0.0878429	14.0573	6.94964e-45	1.77612e-43
BP1761	2934.21	-0.292083	0.12093	-2.4153	0.0157225	0.0311641
BP1762	2283.51	-0.266706	0.0882191	-3.02323	0.00250095	0.00601998
BP1763	7474.14	-0.156687	0.0685871	-2.2845	0.022342	0.0426672
BP1764	9541.89	0.0521309	0.0820092	0.635672	0.524991	0.616075
BP1765	4599.05	-0.242221	0.0778146	-3.1128	0.00185322	0.00458548
EBG00000018554	38.7123	-0.11929	0.24519	-0.486522	0.626597	0.708667
BP1766	620.686	-0.152222	0.0840468	-1.81116	0.0701166	0.114594
BP1767	498.523	0.616215	0.100468	6.13342	8.60088e-10	5.33172e-09
BP1768	606.386	0.340919	0.145843	2.33757	0.0194094	0.0376137
BP1769	737.59	0.486885	0.103074	4.72363	2.31669e-06	9.52695e-06
BP1770	22149.5	0.55685	0.118417	4.70246	2.57041e-06	1.05023e-05
BP1771	987.315	0.793445	0.067795	11.7036	1.22169e-31	2.43571e-30
BP1772	10437.8	0.306481	0.111792	2.74152	0.00611559	0.0133994
BP1773	679.446	0.415945	0.0925715	4.49323	7.01503e-06	2.69558e-05
BP1774	23921.1	0.0144084	0.0574239	0.250914	0.801881	0.853905
BP1775	11296.1	0.064756	0.049344	1.31234	0.189407	0.266049
BP1776	25858.5	0.0204324	0.039941	0.511564	0.608956	0.694211
BP1777	61092.1	0.110921	0.0725662	1.52855	0.126377	0.189168
BP1778	759.838	-0.0878775	0.0660831	-1.3298	0.183584	0.25969
BP1779	176.284	0.204954	0.144	1.42329	0.154651	0.224853
BP1780	69.1402	-0.439221	0.230381	-1.9065	0.0565852	0.0955549
BP1781	38.5272	0.0167559	0.203535	0.0823243	0.934389	0.953702
BP1782	32.4004	0.0213241	0.279917	0.0761799	0.939276	0.957378
BP1783	33.0661	-0.418035	0.213767	-1.95556	0.0505168	0.0864187
BP1784	68.5482	-0.124011	0.165493	-0.749341	0.453652	0.551566
BP1785	27.8848	0.0145133	0.234764	0.0618209	0.950705	0.964124
BP1786	88.3407	0.114711	0.135655	0.845606	0.397773	0.495816
BP1787	77.6419	0.0584762	0.153122	0.381893	0.702541	0.775218
BP1788	95.682	0.645314	0.157381	4.10034	4.12543e-05	0.000140515
BP1789	119.339	0.322588	0.158979	2.02912	0.0424458	0.0742801
BP1790	2435.47	0.510556	0.0909893	5.61116	2.00973e-08	1.0644e-07
BP1793	2353.69	0.585537	0.087979	6.65542	2.82489e-11	2.01823e-10
BP1792	5.82858	-1.71026	0.596065	-2.86925	0.00411451	0.00939331
BP1794	3209.83	0.417806	0.0593413	7.04074	1.91223e-12	1.52978e-11
BP1795	19367.6	-0.112937	0.0676327	-1.66986	0.0949477	0.148302
BP1796	6381.13	-0.0371842	0.0631481	-0.588841	0.555968	0.644637
BP1797	13878	-0.271444	0.106011	-2.56053	0.0104512	0.0216178
BP1798	916.255	-0.0208636	0.111771	-0.186663	0.851925	0.891735
BP1799	5407.35	-0.0679153	0.104876	-0.647579	0.517257	0.609253
BP1800	3878.84	0.169822	0.12792	1.32757	0.18432	0.260249
BP1801	2056.4	-0.220792	0.0756707	-2.9178	0.00352509	0.00819508
BP1802	1893.53	-0.117265	0.0841463	-1.39358	0.163444	0.235043
BP1803	2953.25	-0.146978	0.0808725	-1.8174	0.0691555	0.113315
BP1804	344.38	-0.185052	0.0852119	-2.17167	0.0298809	0.0548897
BP1805	384.999	-0.0289725	0.115994	-0.249776	0.80276	0.854363
BP1806	1711.65	-0.218861	0.0679531	-3.22077	0.00127848	0.00326962
BP1807	1587.86	0.909586	0.213763	4.25511	2.08948e-05	7.38786e-05
BP1808	1105.09	0.223353	0.0583692	3.82655	0.000129949	0.000407617
BP1809	805.826	0.550275	0.192376	2.86042	0.0042308	0.00964148
BP1810	27.3062	-1.12854	0.400322	-2.81908	0.00481622	0.010801
BP1811	966.594	-1.05741	0.130522	-8.10141	5.43278e-16	5.68352e-15
BP1812	1453.44	-0.915038	0.091646	-9.98449	1.78215e-23	2.7587e-22
BP1813	631.779	-0.873422	0.087827	-9.9448	2.65704e-23	4.07984e-22
BP1814	819.063	-0.299595	0.0906089	-3.30647	0.000944809	0.00249157
BP1815	1829.76	-0.263454	0.0869991	-3.02824	0.00245981	0.00593221
BP1816	5456.24	-0.344155	0.106309	-3.23731	0.00120661	0.00310249
BP1817	17029.5	-0.237401	0.06696	-3.54542	0.00039199	0.00112571
BP1818	8093.75	-0.0374329	0.0736577	-0.5082	0.611313	0.695928
BP1819	17531.2	0.109115	0.0543037	2.00935	0.0444995	0.0772705
BP1820	376.581	-0.439772	0.0885344	-4.96724	6.79112e-07	2.9759e-06
BP1821	211.409	-0.420706	0.120941	-3.47861	0.000504024	0.00141439
BP1822	48.3143	-0.280269	0.187517	-1.49463	0.13501	0.200749
BP1823	399.634	-0.688935	0.0842801	-8.17435	2.97468e-16	3.16413e-15
BP1824	236.815	-0.246908	0.0956849	-2.58043	0.00986779	0.0205224
BP1825	312.726	-0.371503	0.0941017	-3.94789	7.88424e-05	0.000256171
BP1826	360.498	-0.326905	0.0852403	-3.8351	0.000125513	0.000394352
BP1827	481.941	-0.291282	0.0939421	-3.10066	0.0019309	0.00475913
BP1828	28.7903	0.000511523	0.223669	0.00228697	0.998175	0.998885
BP1829	132.285	-0.202599	0.123081	-1.64606	0.099752	0.15435
BP1830	96.0332	-0.462072	0.160373	-2.88122	0.00396135	0.00909271
BP1831	18.0097	0.858124	0.352581	2.43383	0.0149399	0.0298956
BP1832	175.365	-0.163738	0.119264	-1.37291	0.16978	0.242506
BP1833	49.0674	1.5208	0.210842	7.21298	5.47395e-13	4.58127e-12
BP1834	15.8675	0.140625	0.315198	0.446148	0.655491	0.733071
BP1835	44.542	0.726878	0.209102	3.47619	0.000508589	0.00142367
BP1836	23270.6	0.0527226	0.0468071	1.12638	0.260004	0.349981
BP1837	2502.51	0.381979	0.11487	3.3253	0.000883235	0.0023438
BP1838	1434.53	1.04935	0.0588575	17.8287	4.2284e-71	1.43766e-69
BP1839	12375.7	0.0932841	0.0594364	1.56948	0.116537	0.176661
BP1840	5814.62	-0.0519375	0.0762557	-0.681097	0.49581	0.589277
BP1841	2361.21	-0.187142	0.101301	-1.84739	0.0646902	0.106965
BP1842	6468.87	0.0581187	0.0617705	0.940882	0.346765	0.444679
BP1843	1992.87	0.0141536	0.104523	0.135412	0.892286	0.921542
BP1844	139.121	0.622498	0.225067	2.76583	0.00567782	0.0125558
BP1845	4163.02	0.133778	0.0515011	2.59758	0.00938834	0.019611
BP1846	1239.5	-0.17668	0.0935465	-1.88868	0.0589347	0.0989084
BP1847	1783.75	-0.0659177	0.0691463	-0.953307	0.340434	0.437521
BP1848	2998.95	-0.119174	0.057608	-2.06871	0.0385735	0.0682882
BP1849	2329.63	-0.21933	0.0663425	-3.30603	0.000946274	0.00249371
BP1850	2649.65	0.00786437	0.0446522	0.176125	0.860196	0.897677
BP1851	361.531	0.163452	0.168384	0.970712	0.331692	0.428454
BP1852	1314.7	-0.0606407	0.110264	-0.549961	0.582346	0.669962
BP1853	441.32	-0.300461	0.11881	-2.52892	0.0114415	0.0234748
BP1855	595.498	0.117948	0.137199	0.859689	0.38996	0.487995
BP1856	710.708	-0.212513	0.0791355	-2.68543	0.00724365	0.0156075
BP1857	31964.6	0.023495	0.0649278	0.361864	0.717454	0.78802
BP1858	914.962	0.122595	0.0771635	1.58877	0.112112	0.170769
BP1859	540.515	-0.557796	0.115289	-4.83823	1.30999e-06	5.56124e-06
BP1860	576.321	-0.42661	0.0987261	-4.32114	1.55224e-05	5.60277e-05
BP1861	195.273	-0.438174	0.122237	-3.58462	0.000337573	0.00098883
BP1862	265.454	-0.479045	0.108401	-4.4192	9.90651e-06	3.71665e-05
BP1863	115.1	-0.365825	0.137095	-2.66841	0.00762118	0.0162822
BP1864	487.665	-0.295439	0.0949569	-3.1113	0.00186269	0.00460591
BP1865	256.41	-0.191975	0.093716	-2.04848	0.0405129	0.0713897
BP1866	19.9126	-0.193748	0.327306	-0.591946	0.553886	0.642521
BP1867	1361.45	0.120854	0.09427	1.282	0.199841	0.278651
BP1868	91.9788	0.0472135	0.216429	0.218147	0.827314	0.871483
BP1869	2.25637	-0.209819	0.877126	-0.239212	0.810941	0.860185
BP1870	52.9246	0.329631	0.184846	1.78327	0.0745427	0.120674
BP1871	112.284	0.141085	0.131662	1.07157	0.283913	0.376967
BP1874	2264.14	-0.220531	0.0760073	-2.90145	0.0037144	0.00858278
BP1875	588.417	-0.189799	0.114926	-1.65149	0.0986393	0.153156
BP1876	13985	0.22434	0.10359	2.16565	0.0303379	0.0555951
BP1877	21509.4	1.11147	0.0399619	27.8133	2.99518e-170	3.00148e-168
BP1878	17676.8	1.24344	0.0856426	14.5189	9.19616e-48	2.4151e-46
BP1879	1.44278e+06	0.714818	0.0992581	7.2016	5.95085e-13	4.92627e-12
BP1880	53890.3	0.911891	0.133159	6.84815	7.48116e-12	5.67495e-11
BP1881	11559.6	1.35457	0.0701998	19.296	5.80755e-83	2.37797e-81
BP1882	25299.7	1.42086	0.081831	17.3634	1.56198e-67	4.95669e-66
BP1883	9973.61	1.32332	0.0577176	22.9274	2.47594e-116	1.5207e-114
BP1884	14640.7	1.47194	0.0868989	16.9386	2.33793e-64	7.12226e-63
BP1885	4050.71	0.0758684	0.082718	0.917194	0.359041	0.457267
BP1886	1832.41	-0.0966354	0.0833624	-1.15922	0.246366	0.333984
BP1887	5492.3	-0.15597	0.0945475	-1.64964	0.099016	0.153461
BP1888	1192.5	0.203605	0.111316	1.82908	0.0673881	0.110896
BP1890	95.499	-0.3626	0.159652	-2.27118	0.0231359	0.0438971
BP1891	216.919	-0.23398	0.109617	-2.13451	0.032801	0.0595956
BP1892	100.513	-0.0399848	0.143248	-0.279131	0.780145	0.837078
BP1893	440.859	-0.14061	0.176192	-0.798051	0.424841	0.523727
BP1894	649.165	0.385271	0.20799	1.85235	0.0639749	0.105828
BP1895	11766.4	-0.314733	0.0664271	-4.73802	2.15812e-06	8.94244e-06
BP1896	2729.74	-0.221055	0.0599821	-3.68535	0.000228386	0.000688595
BP1897	6.93953	0.669068	0.555918	1.20354	0.228769	0.314155
BP1898	2583.14	0.114443	0.0684759	1.67129	0.0946653	0.147969
BP1899	2217.36	0.0104222	0.0638008	0.163356	0.870238	0.905428
BP1900	2031.76	-0.749887	0.135151	-5.54851	2.88117e-08	1.49884e-07
BP1901	825.992	0.144132	0.0759494	1.89773	0.057731	0.0972778
BP1902	4646.62	-0.0977013	0.0661994	-1.47586	0.139981	0.207169
BP1903	2361.06	-0.150435	0.0826087	-1.82105	0.0685988	0.112645
BP1904	2503.92	-0.0331856	0.0621538	-0.533926	0.593393	0.679591
BP1905	8681.43	-0.00643109	0.0470013	-0.136828	0.891167	0.920663
BP1906	10312.4	0.028181	0.0914496	0.308158	0.757962	0.821548
BP1907	2537.96	-0.0823978	0.0491479	-1.67653	0.0936349	0.146975
BP1908	5595.35	0.0874732	0.059886	1.46066	0.144108	0.212124
BP1909	1206.59	-0.4951	0.109561	-4.51894	6.21504e-06	2.40517e-05
BP1910	6704.48	-0.182143	0.0682619	-2.66829	0.00762373	0.0162822
BP1911	33.29	-0.250548	0.269116	-0.931003	0.351852	0.449917
BP1912	767.952	0.285015	0.0810192	3.51787	0.000435032	0.00123812
BP1913	16754.4	0.113081	0.0709336	1.59418	0.110895	0.169329
EBG00000018598	960.729	-0.242523	0.120375	-2.01473	0.0439331	0.0764263
BP1914	267.828	0.50758	0.153308	3.31085	0.000930143	0.0024563
BP1915	46.5231	0.16236	0.224143	0.724359	0.468845	0.565704
BP1916	35.7371	-0.950881	0.232223	-4.09468	4.22749e-05	0.000143351
BP1917	79.7905	-0.160585	0.187991	-0.854215	0.392986	0.490653
BP1918	51.533	-0.708106	0.197622	-3.58313	0.000339502	0.000993715
BP1919	153.564	-1.09511	0.157065	-6.97237	3.11655e-12	2.44697e-11
BP1920	566.084	-0.575984	0.114733	-5.0202	5.16177e-07	2.29626e-06
BP1921	169.563	-1.04862	0.122378	-8.56877	1.04598e-17	1.22556e-16
BP1922	158.35	-0.678364	0.115436	-5.87655	4.18896e-09	2.38796e-08
BP1923	273.985	-0.477072	0.110237	-4.3277	1.50674e-05	5.46622e-05
BP1924	1174.99	-0.166157	0.0693662	-2.39536	0.016604	0.0327437
BP1925	2020.47	-0.348101	0.116903	-2.97769	0.0029043	0.0068907
BP1926	652.974	0.0607671	0.0759376	0.800224	0.423581	0.522851
BP1927	528.218	0.168979	0.0830002	2.03589	0.0417614	0.0732846
BP1928	121.336	0.0702395	0.140642	0.499419	0.617484	0.701068
BP1929	169.862	0.309855	0.114321	2.7104	0.00672026	0.014565
BP1930	214.165	-0.160969	0.153547	-1.04834	0.294484	0.387623
EBG00000018605	298.41	0.0651461	0.119182	0.54661	0.584647	0.672
BP1931	254.858	0.481615	0.101886	4.727	2.27863e-06	9.40088e-06
BP1932	207.179	0.123379	0.102464	1.20412	0.228542	0.313956
BP1933	245.381	0.0628632	0.0993877	0.632504	0.527057	0.61831
BP1934	95.8088	0.310859	0.149691	2.07667	0.037832	0.0671315
BP1935	22.2234	0.0843585	0.298603	0.282511	0.777552	0.835497
BP1936	39.0136	0.496312	0.22708	2.18562	0.0288433	0.0532148
BP1937	25.9816	0.478346	0.248948	1.92147	0.0546728	0.0927367
BP1938	105.901	0.563086	0.179352	3.13956	0.00169203	0.00423063
BP1939	47.489	-0.211345	0.257598	-0.820444	0.411963	0.509998
BP1940	1396.91	-0.281018	0.0907153	-3.09781	0.00194959	0.00479588
BP1941	390.001	-0.203516	0.0742992	-2.73913	0.00616012	0.0134892
BP1942	164.949	0.0117112	0.156491	0.0748366	0.940345	0.957808
BP1943	205.47	0.231601	0.10357	2.23618	0.0253401	0.0474877
BP1944	198.408	-0.0360742	0.0949118	-0.380081	0.703885	0.776026
BP1945	1185.22	0.104849	0.147061	0.712965	0.475867	0.572002
EBG00000018573	387.562	0.0568695	0.135104	0.42093	0.673806	0.749009
BP1946	729.027	-0.0271675	0.100406	-0.270576	0.786717	0.841995
BP1947	25.4484	0.0718412	0.25037	0.28694	0.774159	0.833945
BP1948	1453.22	-0.243565	0.0722918	-3.3692	0.000753877	0.00203024
BP1949	1279.76	-0.024505	0.109618	-0.223549	0.823108	0.870073
BP1950	550.498	-0.244983	0.0703834	-3.48069	0.000500125	0.00140472
BP1951	516.243	-0.0684119	0.0769033	-0.889584	0.373689	0.471663
BP1952	517.152	-0.217537	0.081484	-2.66968	0.00759228	0.0162606
BP1953	90.1068	-0.13748	0.194335	-0.707441	0.479293	0.574396
BP1954	319.764	0.6583	0.109142	6.03161	1.62336e-09	9.58412e-09
BP1955	201.145	0.267159	0.179811	1.48577	0.137339	0.203814
BP1956	312.645	0.0796379	0.138408	0.575387	0.56503	0.653198
BP1957	787.578	0.321211	0.176565	1.81922	0.068878	0.112909
BP1958	708.738	0.325528	0.132271	2.46107	0.0138524	0.0279258
BP1959	3641.69	1.54672	0.112352	13.7667	4.04277e-43	9.93217e-42
BP1960	180.603	0.697116	0.114188	6.10496	1.02826e-09	6.31096e-09
BP1961	687.221	0.0868613	0.0934825	0.929171	0.3528	0.450978
BP1962	552.169	0.281306	0.126057	2.23158	0.0256426	0.0479603
BP1963	367.186	-0.391529	0.096608	-4.05276	5.06175e-05	0.000168932
BP1965	151.546	0.0896996	0.176125	0.509294	0.610546	0.695263
BP1966	344.431	0.203983	0.130973	1.55744	0.119365	0.180231
BP1968	193.614	-0.178146	0.114625	-1.55415	0.120148	0.18134
BP1969	82.2195	-0.523934	0.148043	-3.53907	0.000401541	0.00114881
BP1970	94.3305	0.0920068	0.146111	0.629705	0.528888	0.619503
BP1971	146.279	-0.0104587	0.127493	-0.0820335	0.93462	0.953702
BP1972	2581.74	-0.562926	0.141519	-3.97773	6.95762e-05	0.000227617
BP1973	947.746	-0.346906	0.0734242	-4.72468	2.30475e-06	9.48811e-06
BP1974	1083.52	-0.0684183	0.062172	-1.10047	0.271128	0.362207
BP1975	1055.99	-0.154878	0.110631	-1.39996	0.161527	0.232638
BP1976	15592.6	-0.071152	0.0409181	-1.73889	0.0820542	0.131232
BP1977	4239.24	-0.159815	0.096273	-1.66002	0.0969099	0.150934
BP1978	27751.1	-0.289398	0.0614999	-4.70567	2.53038e-06	1.0361e-05
BP1979	2767.19	-0.56979	0.0753718	-7.55972	4.03926e-14	3.73338e-13
BP1980	795.275	-0.0974362	0.0815294	-1.19511	0.232046	0.318065
BP1981	775.526	-0.38252	0.0960153	-3.98395	6.77788e-05	0.000222118
BP1982	256.244	0.21065	0.0945125	2.22881	0.0258268	0.048281
BP1983	3065.04	0.550776	0.0575578	9.5691	1.07839e-21	1.54963e-20
BP1984	1888.46	0.540342	0.0789168	6.84699	7.54217e-12	5.69852e-11
BP1985	2069.11	0.294111	0.0764368	3.84778	0.000119195	0.000375741
BP1986	4525.54	0.177243	0.0886144	2.00016	0.0454832	0.0787989
BP1987	1481.44	0.667555	0.0911401	7.32449	2.39805e-13	2.08488e-12
BP1988	226.804	-0.162304	0.120202	-1.35026	0.176933	0.251779
BP1989	701.682	-0.657778	0.0853722	-7.70483	1.31022e-14	1.2536e-13
BP1990	157.425	-1.23164	0.136361	-9.03215	1.68334e-19	2.12257e-18
BP1991	156.165	-1.59549	0.151886	-10.5045	8.23402e-26	1.36327e-24
BP1992	416.869	-0.857177	0.198342	-4.32172	1.54819e-05	5.59346e-05
BP1993	196.933	-1.07692	0.141527	-7.60924	2.75715e-14	2.57334e-13
BP1994	115.161	-1.38778	0.142172	-9.76131	1.65016e-22	2.44506e-21
BP1995	279.303	-1.3196	0.101172	-13.0432	6.94811e-39	1.60354e-37
BP1996	351.861	-1.3581	0.12565	-10.8085	3.13611e-27	5.47812e-26
BP1997	535.725	-1.48789	0.107422	-13.8509	1.2565e-43	3.16871e-42
BP1998	607.819	-1.22981	0.0868048	-14.1675	1.45626e-45	3.74691e-44
BP1999	245.049	-1.28858	0.119815	-10.7547	5.63067e-27	9.74618e-26
BP2000	282.315	-1.15963	0.126443	-9.17122	4.67715e-20	6.05803e-19
BP2001	326.035	-0.999937	0.0827796	-12.0795	1.3554e-33	2.88345e-32
BP2002	168.149	-1.01495	0.128647	-7.8894	3.03645e-15	3.019e-14
BP2003	1118.22	-1.30068	0.0875544	-14.8557	6.39005e-50	1.71361e-48
BP2004	828.328	-1.08204	0.0965579	-11.2062	3.80266e-29	7.13326e-28
BP2005	2014.51	-0.693122	0.1081	-6.41184	1.43775e-10	9.72462e-10
BP2006	1005.85	-0.566831	0.145627	-3.89234	9.9281e-05	0.000315841
BP2007	811.661	-0.260144	0.12492	-2.08248	0.0372983	0.0663391
BP2008	144.519	-0.0960072	0.116962	-0.820842	0.411736	0.509979
BP2009	129.235	-0.0708863	0.127288	-0.556898	0.577597	0.665504
BP2010	7087.67	0.219698	0.109914	1.99883	0.0456272	0.0789766
BP2011	1918.57	-0.111992	0.0699165	-1.60179	0.109202	0.167004
BP2012	4772.67	-0.0768549	0.071718	-1.07163	0.283888	0.376967
BP2013	441.915	0.340118	0.0990515	3.43375	0.000595296	0.00164865
BP2014	67847.7	0.411046	0.0802886	5.1196	3.06178e-07	1.40812e-06
[truncated: 1,867 more rows]
