# Supplementary material for: A Mutation Upstream of the rplN-rpsD Ribosomal Operon Downregulates Bordetella pertussis Virulence Factor Production without Compromising Bacterial Survival within Human Macrophages
Source: mSystems. 2020 Dec 8;5(6):e00612-20. doi: 10.1128/mSystems.00612-20 (PMC7742992; doi:10.1128/mSystems.00612-20)
Supplement: TABLE S6 [file mSystems.00612-20-st006.xlsx]

## Sheet: Legend
Gene	Gene identifier
Name	Alternative gene name
Product	Protein product of particular gene
FC JN1_vs_WT	Ratio of gene expression between JN1 mutant and wild-type B.p.
JN1/WT	Trend observed for particular transcript in JN1 mutant strain in comparison to wild-type B.p. (↓/↑ - down-/up-regulated)
adj. pV	Benjamini-Hochberg (BH)-adjusted p value

## Sheet: List1
Gene	Name	Product	FC JN1_vs_WT	JN1/WT	adj. pV
BP1202		TetR-family transcriptional regulator	0.109783	↓	0
BP2468	vrg-6	virulence repressed protein	0.3981	↓	0.000356023
BP3517		hypothetical protein	0.510455	↓	3.16e-05
BP2019		lipoprotein	0.518247	↓	2.76e-12
BP1022	flhD	flagellar transcriptional activator FlbB	0.537526	↓	1.59e-13
BP2174		lipoprotein	0.548857	↓	1.59e-08
BP2842		hypothetical protein (pseudogene)	0.561149	↓	2.34e-06
BP2650		pseudogene	0.563512	↓	1.41e-20
BP3723		hypothetical protein	0.571847	↓	1.8e-12
BP1737		Hypothetical membrane protein	0.600035	↓	6.1e-08
BP3151		glycosyltransferase	0.600887	↓	4.46e-08
BP2091		dioxygenase hydroxylase component	0.606081	↓	1.07e-06
BP1071	pstS	phosphate-binding periplasmic protein precursor	0.615941	↓	8.47e-24
BP3544	tctC	Tripartite tricarboxylate transporter family receptor	0.616486	↓	1.75e-06
BP3369		phage-related conserved hypothetical protein	0.61993	↓	7.72e-05
BP2648		conserved hypothetical protein	0.620214	↓	2.99e-14
BP2099		acetyl-CoA acetyltransferase	0.632443	↓	5.38e-05
BP1303		pseudogene	0.635069	↓	1.92e-15
BP2886		lipoprotein	0.639596	↓	1.14e-05
BP2414			0.641727	↓	2.91e-06
BP1736		phospholipid-binding protein 1	0.6431	↓	1.78e-10
BP2148		hypothetical protein	0.643467	↓	7e-09
BP2729		cytochrome ubiquinol oxidase subunit III	0.644369	↓	0.000602478
BP1302		putative exported protein	0.645913	↓	2.96e-17
BP0782		exported protein	0.649644	↓	2e-21
BP0278	mscL	large-conductance mechanosensitive channel	0.656577	↓	9.11e-09
BP2295		integral membrane transport protein	0.668622	↓	1.61e-05
BP3218		hypothetical protein	0.672236	↓	3.52e-12
BP2139		lipoprotein	0.674912	↓	5.3e-17
BP1568	fim3	serotype 3 fimbrial subunit	0.67801	↓	8.4e-06
BP0127		pseudogene	0.678434	↓	6.85e-06
BP1770	cspA_2	cold shock-like protein	0.679785	↓	1.05e-05
BP3802		peptide ABC transporter substrate-binding protein	0.680134	↓	7.21e-09
BP2020		hypothetical protein	0.681166	↓	9.66e-07
BP1565			0.685577	↓	0.00830911
BP3219		hypothetical protein	0.686288	↓	4.41e-20
BP1229		hypothetical protein	0.688911	↓	6.08e-07
BP2029	tnp	transposase	0.690063	↓	0.0439796
BP0189		hypothetical protein	0.691747	↓	2.29e-09
BP1310		pseudogene	0.693605	↓	1.09e-08
BP2803		integral membrane protein	0.695241	↓	4.15e-09
BP0520		hypothetical protein	0.712604	↓	3.66e-06
BP2649		conserved hypothetical protein	0.718609	↓	1.15e-09
BP1322		pseudogene	0.721512	↓	8.45e-05
BP0777		Zinc-binding dehydrogenase	0.722594	↓	3.54e-07
BP2980		lipoprotein	0.728942	↓	0.00372904
BP3518		phospholipase D	0.736238	↓	0.000435339
BP3689		LysM domain/BON s↑erfamily protein	0.750844	↓	8.29e-09
BP3162		pseudogene	0.751745	↓	3e-07
BP0546		bacterioferritin	0.754075	↓	0.000345099
BP3732		exported protein	0.754237	↓	1.14e-08
BP3709		racemase	0.754637	↓	0.00510082
BP2090		ABC transporter substrate-binding protein	0.754654	↓	0.0291573
BP2782		lipoprotein	0.757231	↓	0.00335349
BP2730		cytochrome ubiquinol oxidase subunit I	0.757644	↓	0.0320103
BP2055		periplasmic substrate-binding protein	0.762209	↓	1.25e-06
BP0939		conserved hypothetical protein	0.763569	↓	0.039059
BP2775		pseudogene	0.766058	↓	1.39e-05
BP3576		ABC transporter ATP-binding protein	0.771562	↓	0.00937504
BP0543		similar to oxidoreductase	0.775026	↓	0.0018567
BP1061		transglycosylase	0.779099	↓	3.82e-06
BP3160		ABC transporter permease	0.781259	↓	0.00715092
BP1629	wbpO_1	capsular polysaccharide biosynthesis protein	0.781522	↓	2.48e-08
BP2885		exported protein	0.781563	↓	0.000624255
BP3231	osmB	osmotically inducible lipoprotein B precursor	0.789934	↓	4.17e-05
BP0126		ABC transporter permease	0.790214	↓	0.0258855
BP3708		zinc-binding dehydrogenase	0.793535	↓	0.00887292
BP0208		oxidoreductase	0.810223	↓	0.00299795
BP3729		hypothetical protein	0.81025	↓	0.00114657
BP2652			0.810868	↓	0.0439796
BP1192		hypothetical protein	0.814528	↓	2.89e-05
BP2434	mucD	serine protease	0.814681	↓	3.77e-05
BP3862		peptide ABC transporter substrate-binding protein	0.816695	↓	0.0105595
BP2731		pseudogene	0.82108	↓	0.0128197
BP3280	vrg-73	pseudogene	0.823291	↓	3.21e-05
BP3145		glycosyltransferase	0.836005	↓	0.000456022
BP2722		membrane transport ATPase	0.838493	↓	0.049163
BP2215	ectA	L-2,4-diaminobutyric acid acetyltransferase	0.838525	↓	0.0461638
BP0521		hypothetical protein	0.838927	↓	0.016277
BP2385	ftsB	conserved inner membrane protein	0.83937	↓	0.00380615
BP1620		putative glycosyl transferase	0.844346	↓	0.0459864
BP2646		pseudogene	0.848502	↓	0.00161257
BP1582		exported protein	0.860528	↓	0.000512905
BP0905	mrcA	penicillin-binding protein	0.863246	↓	0.000994883
BP3144		glycosyltransferase	0.865048	↓	0.00184173
BP3143		glycosyltransferase	0.867097	↓	0.00241051
BP3730	glmU	UDP-N-acetylglucosamine synthesis bifunctional protein	0.870342	↓	0.00277968
BP0875		hypothetical protein	0.871099	↓	0.0100908
BP3228	minD	septum site-determining protein	0.87144	↓	0.00870482
BP1739	cphA_1	cyanophycin synthetase	0.877961	↓	0.0308097
BP3146		asparagine synthase	0.882006	↓	0.0172561
BP1630	wbpP	capsular polysaccharide biosynthesis protein	0.887011	↓	0.00327764
BP2510	murB	UDP-N-acetylenolpyruvoylglucosamine reductase	0.891326	↓	0.0339862
BP2056		binding-protein-dependent transport protein	0.89688	↓	0.00574056
BP2057		ABC-transporter ATP-binding protein	0.900624	↓	0.035478
BP0666	glmS	glucosamine-fructose-6-phosphate aminotransferase	1.11745	↑	0.00894602
BP1070	pstC	phosphate transport system permease protein	1.13554	↑	0.0437364
BP2093		enoyl-CoA hydratase/isomerase-like protein	1.15583	↑	0.0444824
BP2219		hypothetical protein	1.16278	↑	0.0168934
BP3749		hypothetical protein	1.16944	↑	0.0255338
BP2617		hypothetical protein	1.18591	↑	0.0265267
BP2350		globin-like protein	1.18605	↑	0.000602365
BP1705		mannitol ABC transporter substrate-binding protein	1.18813	↑	0.0045131
BP0598			1.19225	↑	0.000322756
BP2802	tctC	Tripartite tricarboxylate transporter family receptor	1.19993	↑	0.00843038
BP3858		transport ATP-binding protein	1.2245	↑	0.00376633
BP0809	argH_1	pseudogene	1.22463	↑	0.00200021
BP3701		taurine ABC transporter substrate-binding protein	1.23564	↑	0.00314174
BP0276	petB	cytochrome B	1.24124	↑	0.000111049
BP2963			1.24589	↑	8.54e-07
BP1628	wza	capsular polysaccharide export protein	1.2484	↑	0.0376111
BP0682		putative exported protein	1.2619	↑	0.00302358
BP3706		enoyl-CoA hydratase/isomerase family protein	1.26261	↑	0.00196217
BP0833		pseudogene	1.26524	↑	4.04e-06
BP2133		transmembrane efflux protein	1.26527	↑	9.41e-05
BP2132		conserved hypothetical protein	1.26715	↑	0.000941734
BP3740	colII	cytochrome c oxidase subunit II	1.27649	↑	0.000317134
BP1619		hypothetical protein	1.28044	↑	1.42e-06
BP3832	ftsE	cell division ATP-binding protein	1.28057	↑	0.00481435
BP2558		LysR family transcriptional regulator	1.28207	↑	0.0010013
BP0658		hypothetical protein	1.28577	↑	4.82e-05
BP1313			1.28964	↑	0.00928088
BP3716		hypothetical protein	1.2898	↑	0.0061578
BP2097		esterase	1.29478	↑	0.00327019
BP0901		oxidoreductase	1.3025	↑	2.72e-05
BP3715		LysR family transcriptional regulator (similar to OxyR)	1.30837	↑	0.00601486
BP0877		hypothetical protein	1.3109	↑	2.77e-05
BP2644		glycerol-3-phosphate dehydrogenase	1.3189	↑	0.000692699
BP0902		hypothetical protein	1.32607	↑	0.000314912
BP0878		phospholipase	1.32889	↑	2.26e-06
BP0275	petC	cytochrome C1 precursor	1.32983	↑	0.00142115
BP1702		enoyl-CoA hydratase	1.33824	↑	5.94e-11
BP0250		hypothetical protein	1.33952	↑	5.88e-05
BP0333		metallo-beta-lactamase family protein	1.34685	↑	5.34e-09
BP2404		conserved hypothetical protein	1.35077	↑	2.84e-08
BP0721		aminotransferase	1.35406	↑	9.82e-11
BP0642		conserved hypothetical protein	1.37778	↑	1.84e-07
BP2638		ABC transporter substrate-binding protein	1.39787	↑	0.000142814
BP2866		pseudogene	1.39829	↑	9.65e-16
BP1240		conserved hypothetical protein	1.40058	↑	3.28e-13
BP1242		transcriptional regulator	1.40953	↑	2.67e-08
BP2493		ATP-binding protein	1.41353	↑	6.71e-15
BP3741		membrane protein	1.41591	↑	6.53e-07
BP3868	tctB	inner membrane protein, citrate tranport	1.42009	↑	0.0223009
BP0663		conserved hypothetical protein	1.42484	↑	1.28e-06
BP3703		transport system permease	1.42526	↑	3.71e-06
BP0093	bplA	oxidoreductase	1.42588	↑	1.94e-10
BP2403		electron transfer flavoprotein-ubiquinone oxidoreductase	1.42608	↑	1.36e-11
BP2068		putative exported protein	1.44481	↑	9.22e-08
BP3679		TetR family transcriptional regulator	1.44613	↑	2.9e-06
BP2539		integral membrane protein	1.44763	↑	3.99e-09
BP1618	tviD	pseudogene capsular polysaccharide biosynthesis protein	1.45144	↑	1.45e-12
BP3704		taurine ABC transporter substrate-binding protein	1.45539	↑	8.82e-09
BP2905	glcD	glycolate oxidase subunit	1.45614	↑	2.74e-05
BP0685		dehydrogenase/oxidase	1.4573	↑	3.09e-12
BP3672		hypothetical protein	1.46735	↑	1.31e-15
BP2982		pseudogene	1.46747	↑	2.46e-15
BP3831		amino acid ABC transporter substrate-binding protein	1.46893	↑	0.000176992
BP0683		4,5-dihydroxyphthalate decarboxylase	1.46896	↑	1.26e-09
BP0089	bplE	glycosyl transferase	1.47446	↑	3.69e-09
BP3301		pseudogene	1.47595	↑	1.34e-14
BP0090	bplD	UDP-N-acetylglucosamine 2-epimerase	1.48232	↑	2.1e-12
BP1920		C4-dicarboxylate ABC transporter substrate-binding protein	1.49069	↑	2.3e-06
BP0053		asparate/glutamate racemase	1.491	↑	3.37e-11
BP1285	livJ_2	leu/Ile/val-binding protein	1.49545	↑	1.1e-10
BP3051	bctA2	inner membrane protein, tct, bug, family	1.49966	↑	5.98e-05
BP3871		cold shock-like protein	1.50214	↑	0.00375653
BP2642		ABC transporter ATP-binding protein	1.51026	↑	8.89e-07
BP1446		enoly-CoA hydratase	1.51155	↑	3.32e-12
BP2640		ABC transporter permease	1.51343	↑	4.48e-09
BP3685		aminotransferase	1.51517	↑	2.96e-12
BP0620		branched-chain amino acid ABC transporter protein	1.5161	↑	0.00150968
BP0623		pseudogene	1.51611	↑	9.22e-06
BP0622		leu/Ile/val-binding protein	1.51673	↑	8.58e-05
BP0931		hypothetical protein	1.52185	↑	0.000135035
BP2669		hypothetical protein	1.52301	↑	0.00232283
BP0723		ABC transporter ATP-binding protein	1.5256	↑	6.14e-19
BP0092	bplB	acetyltransferase	1.53856	↑	7.17e-11
BP0286		transcriptional regulator	1.54721	↑	1.07e-10
BP1690		pseudogene	1.55994	↑	1.28e-05
BP2682	paaC	phenylacetic acid degradation protein	1.56116	↑	5.67e-11
BP3063		aminohydrolase	1.5644	↑	1.04e-11
BP2811	fadD	ong-chain-fatty-acid-CoA ligase	1.57072	↑	3.26e-16
BP3158	mmsA	pseudogene	1.57184	↑	3.36e-14
BP3599		protein-L-isoaspartate O-methyltransferase	1.58545	↑	2.65e-34
BP2418		ABC transporter substrate-binding protein	1.58623	↑	7.65e-09
BP2677	paaG	enoyl-CoA hydratase	1.58784	↑	2.51e-11
BP3857		hydrolase	1.59169	↑	6.92e-32
BP3743	ctaD	cytochrome c oxidase polypeptide I	1.59216	↑	9.71e-15
BP3156		GntR family transcriptional regulator	1.6021	↑	1.51e-21
BP2904	glcE	glycolate oxidase FAD binding subunit	1.60256	↑	7.84e-07
BP2692		ABC transporter substrate-binding protein	1.60733	↑	1.02e-12
BP1273	livF_2	high affinity branched amino acid transport ATP binding protein	1.61214	↑	8.85e-20
BP2070		ABC transporter ATP-binding protein	1.62441	↑	1.07e-10
BP3157		beta alanine-pyruvate transaminase	1.6306	↑	3.02e-09
BP1241		conserved hypothetical protein	1.63738	↑	3.48e-22
BP3244		oxidoreductase	1.63858	↑	1.45e-09
BP3062		integral membrane transport protein	1.64179	↑	2.4e-08
BP3131		FAD-dependent oxidoreductase	1.64931	↑	6.33e-07
BP2158		sigma 54-dependent transcriptional regulator	1.65493	↑	1.42e-11
BP2641		pseudogene	1.65945	↑	6.68e-11
BP0051		pseudogene	1.668	↑	5.56e-09
BP2098		acyl-CoA ligase	1.67183	↑	8.67e-06
BP3834		chemoreceptor glutamine deamidase CheD	1.67672	↑	7.86e-11
BP0301		ABC transporter substrate-binding protein	1.67846	↑	1.82e-09
BP1900		putative exported protein	1.68166	↑	1.5e-07
BP3464		exported protein	1.68714	↑	9.8e-27
BP2069		pseudogene	1.69128	↑	2.13e-10
BP1277	livJ_1	leu/Ile/val-binding protein	1.6958	↑	1.18e-08
BP0626		pseudogene: 2-oxo acid dehydrogenase	1.70169	↑	3.4e-08
BP2683	paaB	phenylacetate-CoA oxygenase subunit PaaB	1.70398	↑	6.73e-07
BP0091	bplC	lipopolysaccharide biosynthesis protein	1.70458	↑	1.09e-08
BP1445		acyl-CoA dehydrogenase	1.70883	↑	5.66e-15
BP1274	livG_2	high affinity branched amino acid transport ATP binding protein	1.72172	↑	5.78e-31
BP2352		C4-dicarboxylate ABC transporter substrate-binding protein	1.72343	↑	4.87e-08
BP2368	prpC	2-methylcitrate synthase	1.72748	↑	9.62e-12
BP0662		enoyl-CoA hydratase	1.7286	↑	3.13e-12
BP2678		oxidoreductase	1.73222	↑	1.8e-11
BP1256		carboxymethylenebutenolidase	1.73262	↑	3e-21
BP2271		regulatory lipoprotein	1.74075	↑	7.89e-08
BP0629	pdhA	pyruvate dehydrogenase E1 component subunit alpha	1.74707	↑	3.54e-08
BP0304		branched chain amino acid ABC transporter protein	1.75627	↑	1.13e-29
BP2675	paaK	phenylacetate-coenzyme ligase A	1.75916	↑	1.33e-09
BP3742		membrane protein	1.76302	↑	2.88e-35
BP0684		pseudogene: ABC transporter substrate-binding protein	1.76409	↑	1.23e-21
BP0722		amidase	1.76748	↑	1.3e-28
BP1447	mmsB	3-hydroxyisobutyrate dehydrogenase	1.77048	↑	1.9e-11
BP0635		enoyl-CoA hydratase	1.77363	↑	1.61e-06
BP0624		acyl-CoA synthetase	1.77633	↑	2.13e-07
BP0625		acyl-CoA dehydrogenase	1.77844	↑	7.89e-08
BP2369	acnA_2	aconitate hydratase	1.77913	↑	7.56e-18
BP0619		branched-chain amino acid ABC transporter ATP-binding protein	1.78912	↑	1.4e-06
BP2662		class II aldolase/adducin domain-containing protein	1.80244	↑	1.15e-05
BP1992		membrane protein	1.81149	↑	5.59e-05
BP3132		conserved hypothetical protein	1.83354	↑	1.58e-07
BP0665		thymidine diphosphoglucose 4,6-dehydratase	1.84225	↑	1.07e-64
BP3481		phosphonate ABC transporter substrate-binding protein	1.84498	↑	1.06e-10
BP2902		hypothetical protein	1.85015	↑	6.8e-13
BP1448		hypothetical protein	1.86796	↑	2.91e-12
BP2661		mannitol ABC transporter substrate-binding protein	1.87862	↑	4.57e-13
BP0627		enoyl-CoA hydratase/isomerase	1.89831	↑	6.8e-08
BP3570		branched-chain amino acid ABC transporter	1.90943	↑	8.45e-14
BP3835		pseudogene	1.91611	↑	1.72e-19
BP2366	prpB	methylisocitrate lyase (pseudogene)	1.92238	↑	9.87e-17
BP0661		acetyl-CoA synthetase	1.92882	↑	3.1e-24
BP1916		NIPSNAP family protein 1	1.93305	↑	0.000143351
BP0641	tctC	Tripartite tricarboxylate transporter family receptor	1.96109	↑	1.03e-08
BP0628		pyruvate dehydrogenase E1 subunit beta	1.97807	↑	1.06e-10
BP1276	livH_2	high affinity branched-chain amino acid transport system permease	1.99423	↑	1.86e-20
BP2001		lipoprotein	1.99991	↑	2.88e-32
BP2873		hypothetical protein	2.00492	↑	1.67e-19
BP1533		binding-protein-dependent transport system inner membrane protein	2.00614	↑	1.64e-10
BP2002		exported protein (pseudogene)	2.02083	↑	3.02e-14
BP0636		Thiolase associated with sterol carrier protein 1	2.0511	↑	5.37e-10
BP2903	glcF	glycolate oxidase iron-sulfur subunit	2.0625	↑	2.52e-25
BP1811	kdgT	2-keto-3-deoxygluconate permease (Pseudogene)	2.08119	↑	5.68e-15
BP1358	tctC	Tripartite tricarboxylate transporter family receptor	2.08449	↑	2.66e-08
BP0684A		2Fe-2S ferredoxin	2.09569	↑	2.14e-16
BP2413		lipoprotein	2.10361	↑	1.18e-15
BP2004		response regulator	2.11703	↑	7.13e-28
BP3705		taurine ABC transporter ATP-binding protein	2.12094	↑	2.24e-14
BP3751	adhI	alcohol dehydrogenase class III	2.13299	↑	6.73e-83
BP1919		DctM like inner membrane protein 1	2.1363	↑	2.45e-11
BP3750		esterase	2.16909	↑	1.72e-67
BP1275	livM	high-affinity branched-chain amino acid transport system, permease protein	2.17777	↑	1.94e-35
BP0217		3-hydroxybutyryl-CoA dehydrogenase	2.20065	↑	8.48e-23
BP2000		pseudogene	2.23401	↑	6.06e-19
BP3828		amino acid ABC transporter ATP-binding protein	2.2608	↑	4.26e-25
BP3568		hypothetical protein	2.27707	↑	7.1e-12
BP3569		branched-chain amino acid ABC transporter permease	2.28284	↑	1.33e-11
BP0353		ferredoxin	2.28697	↑	4.07e-09
BP3829		amino acid ABC transporter permease	2.32198	↑	7.78e-24
BP1534		ABC transporter ATP-binding protein	2.32862	↑	4.36e-20
BP2496		hypothetical protein	2.34302	↑	2.91e-32
BP1998		pseudogene	2.34535	↑	3.75e-44
BP1990		MHYT s↑erfamily membrane protein 1	2.34833	↑	2.12e-18
BP3830		amino acid ABC transporter permease	2.38615	↑	1.74e-20
BP3499		hypothetical protein	2.44226	↑	2.31e-46
BP2003		Hypothetical protein	2.46345	↑	1.71e-48
BP1995		Flp pilus assembly protein CpaB 1	2.49598	↑	1.6e-37
BP1532		amino acid ABC transporter substrate-binding protein	2.54323	↑	1.26e-20
BP1996		putative type II secretion system protein	2.56347	↑	5.48e-26
BP3500		FAD-binding dehydrogenase	2.6967	↑	3.81e-42
BP3498		hypothetical protein	2.76547	↑	7.76e-53
BP3440		putative exported protein	2.80669	↑	1.92e-26
BP3627	rplX	50S ribosomal protein L24	2.83937	↑	1.02e-28
BP3497		hypothetical protein	2.84128	↑	1.29e-57
BP2923		lipoprotein	2.84717	↑	8.87e-28
BP3671		glycosyl transferase family protein	2.86797	↑	5.81e-104
BP1991		Flp pilus assembly membrane protein	3.02196	↑	1.36e-24
BP2671		hypothetical protein	3.11303	↑	8.09e-28
BP3635	rplO	50S ribosomal protein L15	3.15531	↑	2.27e-72
BP3501	vrg-24		3.47186	↑	2.26e-23
BP2922	bfrG	TonB-dependent receptor	3.6042	↑	4.31e-25
BP1311		membrane protein	4.08298	↑	1.65e-73
