# Supplementary material for: A Mutation Upstream of the rplN-rpsD Ribosomal Operon Downregulates Bordetella pertussis Virulence Factor Production without Compromising Bacterial Survival within Human Macrophages
Source: mSystems. 2020 Dec 8;5(6):e00612-20. doi: 10.1128/mSystems.00612-20 (PMC7742992; doi:10.1128/mSystems.00612-20)
Supplement: TABLE S7 [file mSystems.00612-20-st007.xlsx]

## Sheet: Legend
LFQ intensity wt_1	MaxLFQ protein intensity in particular sample and replicate
LFQ intensity wt_2
LFQ intensity wt_3
LFQ intensity jn1_1
LFQ intensity jn1_2
LFQ intensity jn1_3
GOBP name	Annotation - Gene Ontology - biological processes
GOMF name	Annotation - Gene Ontology - molecular function
GOCC name	Annotation - Gene Ontology - cellular compartments
KEGG name	Annotation - Kyoto Encyclopedia of Genes and Genomes collection of databases
Pfam	Annotation - Pfam database of protein families
Student's T-test Significant JN1_WT	Results of the test of significance - t-test (+ means "significantly deregulated")
Presence/Absence	Results of the test of significance - presence/absence criterion (+ means "significantly deregulated")
JN1/WT comparison	Trend observed for the particular protein in JN1 sample compared to the sample from wild-type B.p.
Peptides	The total number of peptide sequences associated with the protein group
Razor + unique peptides	The total number of peptides shared between protein groups + the total number of unique peptides associated with the protein group
Unique peptides	The total number of unique peptides associated with the protein group
Sequence coverage [%]	Percentage of the sequence that is covered by the identified peptides of the best protein sequence contained in the group
Unique + razor sequence coverage [%]
Unique sequence coverage [%]
Mol. weight [kDa]	Molecular weight of the leading protein sequence contained in the protein group
Q-value	Minimal false discovery rate (FDR)
Score	Protein score which is derived from peptide posterior error probabilities
Intensity
MS/MS count
Student's T-test p-value JN1_WT
Student's T-test Difference JN1_WT
Student's T-test Test statistic JN1_WT
Protein IDs
Majority protein IDs
Fasta headers	Fasta headers(s) of protein(s) contained within the group
Gene name	Name(s) of gene(s) encoding the identified protein(s)

## Sheet: List1
LFQ intensity wt_1	LFQ intensity wt_2	LFQ intensity wt_3	LFQ intensity jn1_1	LFQ intensity jn1_2	LFQ intensity jn1_3	GOBP name	GOMF name	GOCC name	KEGG name	Pfam	Student's T-test Significant JN1_WT	Presence/Absence	JN1/WT comparison	Peptides	Razor + unique peptides	Unique peptides	Sequence coverage [%]	Unique + razor sequence coverage [%]	Unique sequence coverage [%]	Mol. weight [kDa]	Q-value	Score	Intensity	MS/MS count	Student's T-test p-value JN1_WT	Student's T-test Difference JN1_WT	Student's T-test Test statistic JN1_WT	Protein IDs	Majority protein IDs	Fasta headers	Gene name
14.9566	17.1888	16.3865	17.719	18.0598	18.6088						+		UP	12	12	12	52.9	52.9	52.9	28.391	0	54.723	53757000	52	0.0498724	1.9519	2.77894	Q7VY31	Q7VY31	Putative amino acid-binding periplasmic protein OS	BP1532
16.5815	16.8291	16.654	17.0872	16.9449	17.1264	biosynthetic process;cellular biosynthetic process;cellular macromolecule biosynthetic process;cellular macromolecule metabolic process;cellular metabolic process;cellular nitrogen compound metabolic process;cellular process;macromolecule biosynthetic process;macromolecule metabolic process;metabolic process;nitrogen compound metabolic process;nucleic acid metabolic process;nucleobase-containing …	binding;DNA binding;nucleic acid binding;nucleic acid binding transcription factor activity;sequence-specific DNA binding transcription factor activity	cell part;intracellular		MarR	+		UP	6	6	6	38.1	38.1	38.1	19.429	0	41.99	32708000	23	0.0165574	0.364634	3.96865	Q7VWJ9	Q7VWJ9	Putative transcriptional regulator (MarR family) OS	BP2216
16.6056	16.5575	16.1653	17.815	18.0668	16.8962	biosynthetic process;carboxylic acid biosynthetic process;carboxylic acid metabolic process;cellular biosynthetic process;cellular ketone metabolic process;cellular lipid metabolic process;cellular metabolic process;cellular process;fatty acid biosynthetic process;fatty acid metabolic process;lipid biosynthetic process;lipid metabolic process;metabolic process;monocarboxylic acid metabolic proces…	acetyl-CoA carboxylase activity;catalytic activity;CoA carboxylase activity;ligase activity;ligase activity, forming carbon-carbon bonds	acetyl-CoA carboxylase complex;cell part;cytoplasmic part;intracellular part;macromolecular complex;protein complex	Fatty acid biosynthesis;Propanoate metabolism;Pyruvate metabolism;Tetracycline biosynthesis	Biotin_lipoyl	+		UP	4	4	4	31.5	31.5	31.5	15.521	0	26.543	46938000	14	0.0395739	1.14987	3.0094	Q7VUS8	Q7VUS8	Biotin carboxyl carrier protein of acetyl-CoA carboxylase OS	fabE
16.7403	17.3629	17.4122	17.817	17.7433	18.1645	carbon utilization	binding;carbonate dehydratase activity;carbon-oxygen lyase activity;catalytic activity;cation binding;hydro-lyase activity;ion binding;lyase activity;metal ion binding;transition metal ion binding;zinc ion binding		Nitrogen metabolism	Pro_CA	+		UP	9	9	9	47.2	47.2	47.2	23.659	0	41.27	56774000	39	0.0432486	0.736466	2.91988	Q7VTT5	Q7VTT5	Carbonic anhydrase OS	BP3425
16.8099	17.072	16.9967	16.2795	15.8067	16.4901		binding;cation binding;electron carrier activity;heme binding;ion binding;iron ion binding;metal ion binding;tetrapyrrole binding;transition metal ion binding			Cytochrom_C	+		DOWN	4	4	4	51.4	51.4	51.4	11.5	0	23.393	26839000	13	0.0239337	-0.767434	-3.5437	Q7VVY9	Q7VVY9	Putative cytochrome OS	BP2491
17.1602	17.7608	17.433	19.4691	19.1519	19.4731			cell outer membrane;cell part;external encapsulating structure part;integral to membrane;intrinsic to membrane;membrane;membrane part;outer membrane;plasma membrane		OmpA	+		UP	8	8	8	39.4	39.4	39.4	20.987	0	64.311	116050000	30	0.000714905	1.91337	9.39616	Q7VZG6	Q7VZG6	Outer membrane protein A OS	ompA
17.2228	18.3091	18.6286	16.2521	16.5608	16.1908		catalytic activity;lactate dehydrogenase activity;L-lactate dehydrogenase activity;oxidoreductase activity;oxidoreductase activity, acting on CH-OH group of donors;oxidoreductase activity, acting on the CH-OH group of donors, NAD or NADP as acceptor		Cysteine and methionine metabolism;Glycolysis / Gluconeogenesis;Propanoate metabolism;Pyruvate metabolism	Ldh_2	+		DOWN	7	7	7	30.5	30.5	30.5	37.214	0	31.153	53164000	27	0.0175219	-1.71893	-3.90132	Q7VSM5	Q7VSM5	Putative L-lactate dehydrogenase OS	ldh
18.4988	19.8476	19.6672	15.9587	15.2771	16.4805						+		DOWN	12	12	12	58.5	58.5	58.5	31.839	0	162.64	93415000	31	0.00331079	-3.43243	-6.26558	Q79GQ3	Q79GQ3	Putative outer protein D OS	bopD
18.6346	18.652	19.1247	17.4676	17.25	18.1814	biosynthetic process;cellular biosynthetic process;cellular macromolecule biosynthetic process;cellular macromolecule metabolic process;cellular metabolic process;cellular process;cellular protein metabolic process;macromolecule biosynthetic process;macromolecule metabolic process;metabolic process;primary metabolic process;protein metabolic process;translation	structural constituent of ribosome;structural molecule activity	cell part;cytoplasmic part;intracellular non-membrane-bounded organelle;intracellular organelle;intracellular part;macromolecular complex;non-membrane-bounded organelle;organelle;ribonucleoprotein complex;ribosome	Ribosome	Ribosomal_L19	+		DOWN	6	6	6	46.8	46.8	46.8	13.946	0	43.372	89952000	24	0.0224631	-1.17077	-3.61468	Q7VZE0	Q7VZE0	50S ribosomal protein L19 OS	rplS
18.8169	19.7154	19.0497	15.15	NaN	14.7024	multi-organism process;pathogenesis		extracellular region		APT;Pertussis_S2S3	+		DOWN	12	12	12	62.2	62.2	62.2	26.372	0	66.94	98436000	43	0.00157904	-4.2678	-11.0702	Q7VYQ9	Q7VYQ9	Putative toxin OS	BP1251
19.4061	20.2946	20.0916	18.0379	17.756	18.2337					LysM;Peptidase_M23	+		DOWN	8	8	8	45.9	45.9	45.9	30.05	0	94.599	158610000	40	0.00314492	-1.92157	-6.35336	Q7VXN0	Q7VXN0	Putative peptidase OS	BP1721
19.6676	21.7764	20.6058	16.1784	15.5495	16.2422					DUF2282	+		DOWN	5	5	5	41.8	41.8	41.8	9.9723	0	55.45	247800000	22	0.0019378	-4.69323	-7.2337	Q7VUZ1	Q7VUZ1	Putative exported protein OS	BP2924
20.0316	19.602	19.6997	21.0126	20.7169	21.0326		binding;nucleic acid binding;RNA binding;translation factor activity, nucleic acid binding;translation initiation factor activity	cell part;cytoplasm;intracellular part		eIF-1a	+		UP	6	6	6	77.8	77.8	77.8	8.2636	0	70.215	406420000	44	0.00229504	1.14293	6.91477	Q7VTB0	Q7VTB0	Translation initiation factor IF-1 2 OS	infA2
20.1113	21.4241	20.1684	18.0484	17.1818	18.0942	multi-organism process;pathogenesis					+		DOWN	6	6	6	48.5	48.5	48.5	14.591	0	41.214	291500000	50	0.00584872	-2.79313	-5.35939	Q7VYQ8	Q7VYQ8	Putative exported protein OS	BP1252
20.2356	21.4715	20.7508	19.491	19.508	18.9892					BOF	+		DOWN	7	7	7	60.7	60.7	60.7	12.596	0	101.91	333410000	39	0.0198579	-1.4899	-3.75517	Q7VYX6	Q7VYX6	Putative exported protein OS	BP1175
20.384	21.2601	20.8097	19.3393	19.1899	19.4792	biological adhesion;cell adhesion;cellular process;multi-organism process;pathogenesis		cell outer membrane;cell part;cell surface;external encapsulating structure part;extracellular region;integral to membrane;intrinsic to membrane;membrane;membrane part;outer membrane;periplasmic space		Autotransporter;Pertactin	+		DOWN	21	21	21	36	36	36	93.452	0	272.26	353420000	123	0.005114	-1.4818	-5.5628	P14283	P14283	Pertactin autotransporter OS	prn
20.778	21.154	20.6156	21.6893	21.369	21.3335					DUF498	+		UP	10	10	10	98.7	98.7	98.7	15.789	0	101.31	645680000	56	0.0347079	0.614733	3.14418	Q7VV99	Q7VV99	Uncharacterized protein OS	BP2786
21.3041	21.9451	21.725	22.2148	22.1383	22.5307	biological regulation;cell redox homeostasis;cellular homeostasis;cellular process;glycerol ether metabolic process;homeostatic process;metabolic process;organic ether metabolic process;regulation of biological process;regulation of biological quality;regulation of cellular process;small molecule metabolic process	catalytic activity;disulfide oxidoreductase activity;oxidoreductase activity;oxidoreductase activity, acting on a sulfur group of donors;protein disulfide oxidoreductase activity			Thioredoxin	+		UP	8	8	8	63.8	63.8	63.8	15.238	0	74.438	1159600000	60	0.0462629	0.636533	2.85284	Q7VYP8	Q7VYP8	Thioredoxin 1 OS	trxA
21.79	23.2357	22.2937	17.9221	17.4782	18.0836	biological adhesion;cell adhesion;cellular process		cell part;membrane;outer membrane		Autotransporter	+		DOWN	15	15	15	38.8	38.8	38.8	66.293	0	224.89	1047300000	121	0.000559829	-4.61183	-10.01	Q79GX8	Q79GX8	Tracheal colonization factor OS	tcfA
NaN	15.0436	15.0376	15.6161	15.5992	15.5969					DUF1178	+		UP	4	4	4	27.1	27.1	27.1	17.073	0	33.687	9646300	7	6.61538e-06	0.563467	69.3208	Q7VX20	Q7VX20	Uncharacterized protein OS	BP2006
NaN	15.074	14.5974	16.018	15.6968	16.4923	cellular process;establishment of localization;transmembrane transport;transport		ATP-binding cassette (ABC) transporter complex;cell part;macromolecular complex;membrane part;protein complex	ABC transporters	SBP_bac_5	+		UP	7	7	7	16.6	16.6	16.6	55.715	0	14.881	12742000	14	0.0380212	1.23333	3.55256	Q7VVH3	Q7VVH3	ABC-transport protein, solute-binding component OS	BP2692
NaN	15.2904	15.0036	15.7038	15.991	15.9079		antioxidant activity;catalytic activity;oxidoreductase activity			AhpC-TSA	+		UP	3	3	3	29.2	29.2	29.2	17.05	0	18.887	11366000	8	0.0182771	0.720567	4.69466	Q7VV98	Q7VV98	Uncharacterized protein OS	BP2787
NaN	15.4307	15.327	17.8025	17.6365	17.494					DUF3579	+		UP	5	5	5	36.5	36.5	36.5	10.862	0	12.137	33336000	15	0.000335857	2.26548	18.6616	Q7VTJ6	Q7VTJ6	Uncharacterized protein OS	BP3540
NaN	16.379	16.181	15.8223	15.7756	16.013	biosynthetic process;cellular biosynthetic process;cellular macromolecule biosynthetic process;cellular macromolecule metabolic process;cellular metabolic process;cellular process;cellular protein metabolic process;macromolecule biosynthetic process;macromolecule metabolic process;metabolic process;primary metabolic process;protein metabolic process;translation	structural constituent of ribosome;structural molecule activity	cell part;cytoplasmic part;intracellular non-membrane-bounded organelle;intracellular organelle;intracellular part;macromolecular complex;non-membrane-bounded organelle;organelle;ribonucleoprotein complex;ribosome	Ribosome	Ribosomal_L17	+		DOWN	5	5	5	50.4	50.4	50.4	14.79	0	14.048	14789000	14	0.0414115	-0.409699	-3.43418	Q7VTA6	Q7VTA6	50S ribosomal protein L17 OS	rplQ
NaN	16.5683	16.5449	15.8125	15.9834	15.8575	acetyl-CoA catabolic process;acetyl-CoA metabolic process;catabolic process;cellular catabolic process;cellular metabolic process;cellular process;coenzyme catabolic process;coenzyme metabolic process;cofactor catabolic process;cofactor metabolic process;metabolic process;tricarboxylic acid cycle	2 iron, 2 sulfur cluster binding;3 iron, 4 sulfur cluster binding;4 iron, 4 sulfur cluster binding;binding;catalytic activity;cation binding;electron carrier activity;ion binding;iron-sulfur cluster binding;metal cluster binding;metal ion binding;oxidoreductase activity;oxidoreductase activity, acting on the CH-CH group of donors;oxidoreductase activity, acting on the CH-CH group of donors, quino…		Butanoate metabolism;Carbon fixation pathways in prokaryotes;Citrate cycle (TCA cycle);Oxidative phosphorylation;Toluene degradation	Fer2_3;Fer4_8	+		DOWN	5	5	5	21.8	21.8	21.8	27.212	0	23.031	20940000	20	0.00207198	-0.672134	-10.0921	Q7VWA2	Q7VWA2	Succinate dehydrogenase iron-sulfur subunit OS	sdhB
NaN	16.6455	16.818	17.4365	17.2002	17.7606	response to stimulus;response to stress				Usp	+		UP	5	5	5	39	39	39	15.135	0	27.658	35283000	18	0.0441715	0.734016	3.34656	Q7VYK8	Q7VYK8	Universal stress family protein OS	BP1315
NaN	16.6687	16.5207	15.9984	15.8912	16.2893	biological regulation;biosynthetic process;cellular biosynthetic process;cellular macromolecule biosynthetic process;cellular macromolecule metabolic process;cellular metabolic process;cellular nitrogen compound metabolic process;cellular process;cellular response to stimulus;macromolecule biosynthetic process;macromolecule metabolic process;metabolic process;nitrogen compound metabolic process;n…	binding;DNA binding;nucleic acid binding			Response_reg;Trans_reg_C	+		DOWN	6	6	6	29.2	29.2	29.2	25.552	0	20.574	17463000	21	0.0464362	-0.535066	-3.2797	Q7VUF8	Q7VUF8	Putative two-component system response regulator OS	BP3138
NaN	17.0673	16.9998	17.3941	17.6749	17.8185	amine transport;amino acid transport;carboxylic acid transport;establishment of localization;nitrogen compound transport;organic acid transport;organic substance transport;transport		cell part;external encapsulating structure part;outer membrane-bounded periplasmic space;periplasmic space	ABC transporters	Peripla_BP_6	+		UP	9	9	9	30.2	30.2	30.2	41.574	0	70.677	43639000	30	0.0353082	0.595617	3.65744	Q7W061	Q7W061	Putative ABC transporter substrate binding protein OS	BP0301
NaN	18.2118	17.3795	16.0049	16.2559	16.525	biosynthetic process;cellular biosynthetic process;cellular macromolecule biosynthetic process;cellular macromolecule metabolic process;cellular metabolic process;cellular process;cellular protein metabolic process;macromolecule biosynthetic process;macromolecule metabolic process;metabolic process;primary metabolic process;protein metabolic process;translation	binding;nucleic acid binding;RNA binding;rRNA binding;structural constituent of ribosome;structural molecule activity	cell part;intracellular organelle part;intracellular part;macromolecular complex;organelle part;ribonucleoprotein complex;small ribosomal subunit	Ribosome	Ribosomal_S5;Ribosomal_S5_C	+		DOWN	7	7	7	52.9	52.9	52.9	18.114	0	40.848	28174000	13	0.0247415	-1.53372	-4.19298	Q7VTB4	Q7VTB4	30S ribosomal protein S5 OS	rpsE
NaN	18.2144	17.258	19.9237	20.4859	20.344	cellular metabolic process;cellular process;electron transport chain;generation of precursor metabolites and energy;metabolic process;oxidation-reduction process	binding;catalytic activity;cation binding;cation transmembrane transporter activity;copper ion binding;cytochrome-c oxidase activity;heme binding;heme-copper terminal oxidase activity;hydrogen ion transmembrane transporter activity;inorganic cation transmembrane transporter activity;ion binding;ion transmembrane transporter activity;iron ion binding;metal ion binding;monovalent inorganic cation t…	cell part;integral to membrane;intrinsic to membrane;membrane;membrane part;plasma membrane;respiratory chain	Oxidative phosphorylation	COX2;COX2_TM;Cytochrome_CBB3	+		UP	14	14	14	39.8	39.8	39.8	42.882	0	81.417	220310000	52	0.00918575	2.515	6.02012	Q7VT13	Q7VT13	Cytochrome c oxidase subunit 2 OS	BP3744
NaN	19.0882	18.5083	19.6666	20.0243	20.1988			cell part;external encapsulating structure part;outer membrane-bounded periplasmic space;periplasmic space		TctC	+		UP	11	11	11	42.5	42.5	42.5	34.591	0	139.96	203030000	60	0.0292107	1.16498	3.93615	Q7VTS1	Q7VTS1	Putative exported protein OS	BP3440
16.0228	16.2783	16.9338	NaN	NaN	NaN	cellular process;establishment of localization;establishment of localization in cell;establishment of protein localization;protein secretion;protein transport;secretion;secretion by cell;transport		cell part;integral to membrane;intrinsic to membrane;membrane part	Bacterial secretion system	Bac_export_2		+	DOWN	3	3	3	16.3	16.3	16.3	38.105	0	11.319	11732000	7	NaN	0	NaN	Q79GR6	Q79GR6	Putative type III secretion protein OS	bscU
16.5611	17.2629	17.1723	NaN	NaN	NaN							+	DOWN	5	5	5	50.5	50.5	50.5	10.653	0	18.331	15960000	10	NaN	0	NaN	Q79GP4	Q79GP4	Uncharacterized protein OS	bscE
17.2756	18.4914	17.9537	NaN	NaN	NaN							+	DOWN	8	8	8	45.4	45.4	45.4	22.245	0	78.906	33598000	18	NaN	0	NaN	Q7VWI3	Q7VWI3	Putative secreted protein OS	bsp22
18.4727	19.8265	19.4017	NaN	NaN	NaN	biological adhesion;cell adhesion;cellular process		cell part;membrane;outer membrane		Autotransporter;Pertactin		+	DOWN	13	13	13	18.8	18.8	18.8	94.88	0	121.94	84644000	41	NaN	0	NaN	Q79GN7	Q79GN7	Autotransporter OS	vag8
NaN	14.1772	14.6662	NaN	NaN	NaN	cellular process;establishment of localization;establishment of localization in cell;establishment of protein localization;intracellular protein transmembrane transport;intracellular protein transport;intracellular transport;protein import;protein targeting;protein transmembrane transport;protein transport;transmembrane transport;transport	adenyl nucleotide binding;adenyl ribonucleotide binding;ATP binding;binding;cation binding;ion binding;metal ion binding;nucleotide binding;purine nucleotide binding;purine ribonucleoside triphosphate binding;purine ribonucleotide binding;ribonucleotide binding	cell part;cytoplasm;intracellular part;membrane;plasma membrane	Bacterial secretion system;Protein export	SecA_DEAD;SecA_PP_bind;SecA_SW;SEC-C		+	DOWN	2	2	2	3.1	3.1	3.1	103.3	0	6.1197	3085200	5	NaN	0	NaN	Q7VUR2	Q7VUR2	Protein translocase subunit SecA OS	secA
NaN	14.4974	15.7028	NaN	NaN	NaN	establishment of localization;transport	binding;catalytic activity;coenzyme binding;cofactor binding;NAD binding;NADH dehydrogenase (quinone) activity;NADH dehydrogenase activity;nucleotide binding;oxidoreductase activity;oxidoreductase activity, acting on NADH or NADPH;oxidoreductase activity, acting on NADH or NADPH, quinone or similar compound as acceptor;quinone binding	cell part;membrane;plasma membrane	Oxidative phosphorylation	Complex1_49kDa		+	DOWN	3	3	3	8.6	8.6	8.6	47.458	0	7.9225	5200000	6	NaN	0	NaN	Q7VZQ2	Q7VZQ2	NADH-quinone oxidoreductase subunit D OS	nuoD
NaN	14.5498	14.6738	NaN	NaN	NaN	biosynthetic process;cellular biosynthetic process;cellular macromolecule biosynthetic process;cellular macromolecule metabolic process;cellular metabolic process;cellular nitrogen compound metabolic process;cellular process;macromolecule biosynthetic process;macromolecule metabolic process;metabolic process;nitrogen compound metabolic process;nucleic acid metabolic process;nucleobase-containing …	binding;catalytic activity;DNA binding;DNA-directed RNA polymerase activity;nucleic acid binding;nucleoside binding;nucleotidyltransferase activity;ribonucleoside binding;RNA polymerase activity;transferase activity;transferase activity, transferring phosphorus-containing groups		Purine metabolism;Pyrimidine metabolism;RNA polymerase	RNA_pol_Rpb2_1;RNA_pol_Rpb2_2;RNA_pol_Rpb2_3;RNA_pol_Rpb2_45;RNA_pol_Rpb2_6;RNA_pol_Rpb2_7		+	DOWN	4	4	4	3.4	3.4	3.4	153.15	0	11.863	2950600	4	NaN	0	NaN	Q7W0R9	Q7W0R9	DNA-directed RNA polymerase subunit beta OS	rpoB
NaN	14.7779	14.0109	NaN	NaN	NaN					DUF4377;META		+	DOWN	2	2	2	9.2	9.2	9.2	28.449	0.0012516	3.8559	3520900	5	NaN	0	NaN	Q7W0F9	Q7W0F9	Putative lipoprotein OS	BP0178
NaN	14.9015	14.4486	NaN	NaN	NaN							+	DOWN	3	3	3	14.6	14.6	14.6	21.591	0.001328	4.9565	12285000	6	NaN	0	NaN	Q7VXM8	Q7VXM8	Putative exported protein OS	BP1723
NaN	15.0296	15.458	NaN	NaN	NaN							+	DOWN	3	3	3	19	19	19	25.033	0	12.498	3224000	5	NaN	0	NaN	Q7VWI6	Q7VWI6	Uncharacterized protein OS	BP2233
NaN	15.3151	15.3798	NaN	NaN	NaN	response to stimulus;response to stress						+	DOWN	4	4	4	28.8	28.8	28.8	16.645	0	16.588	4892900	10	NaN	0	NaN	Q79GQ4	Q79GQ4	Putative regulatory protein OS	bcrH2
NaN	15.7934	16.0509	NaN	NaN	NaN					HATPase_c_2		+	DOWN	3	3	3	38	38	38	15.804	0	10.213	4550800	4	NaN	0	NaN	Q7VWJ1	Q7VWJ1	Putative anti-sigma factor OS	BP2227
NaN	16.1206	15.9811	NaN	NaN	NaN		catalytic activity			TIM-br_sig_trns		+	DOWN	5	5	5	21	21	21	29.265	0	15.535	9042800	11	NaN	0	NaN	Q7VYV3	Q7VYV3	Uncharacterized protein OS	BP1204
NaN	16.3172	15.9484	NaN	NaN	NaN					DUF3220		+	DOWN	5	5	5	10.4	10.4	10.4	68.647	0	14.278	8044800	9	NaN	0	NaN	Q7VSD3	Q7VSD3	Uncharacterized protein OS	BP0500
NaN	16.3279	16.0461	NaN	NaN	NaN	cellular process;establishment of localization;establishment of localization in cell;establishment of protein localization;protein secretion;protein secretion by the type III secretion system;protein transmembrane transport;protein transport;secretion;secretion by cell;transmembrane transport;transport			Bacterial secretion system	SpoA		+	DOWN	3	3	3	8.1	8.1	8.1	37.753	0	9.2087	5917700	6	NaN	0	NaN	Q79GR2	Q79GR2	Putative type III secretion protein OS	bscQ
NaN	16.487	16.8835	NaN	NaN	NaN	biological regulation;multi-organism process;pathogenesis;regulation of biological process;regulation of cellular localization;regulation of cellular process;regulation of establishment of protein localization;regulation of localization;regulation of protein localization;regulation of protein secretion;regulation of protein transport;regulation of secretion;regulation of transport		cell part;cytoplasm;intracellular part		CesT		+	DOWN	3	3	3	27.3	27.3	27.3	14.196	0	9.9425	8002100	6	NaN	0	NaN	Q79GR7	Q79GR7	Uncharacterized protein OS	bscW
NaN	16.517	16.631	NaN	NaN	NaN	biological regulation;multi-organism process;pathogenesis;regulation of biological process;regulation of cellular localization;regulation of cellular process;regulation of establishment of protein localization;regulation of localization;regulation of protein localization;regulation of protein secretion;regulation of protein transport;regulation of secretion;regulation of transport		cell part;cytoplasm;intracellular part		CesT		+	DOWN	2	2	2	26.5	26.5	26.5	13.918	0	11.522	8535600	6	NaN	0	NaN	Q7VSD4	Q7VSD4	Uncharacterized protein OS	BP0499
NaN	16.688	16.6108	NaN	NaN	NaN	biosynthetic process;cellular biosynthetic process;cellular macromolecule metabolic process;cellular metabolic process;cellular nitrogen compound metabolic process;cellular process;macromolecule metabolic process;metabolic process;nitrogen compound metabolic process;nucleic acid metabolic process;nucleobase-containing compound metabolic process;primary metabolic process;RNA biosynthetic process;R…	binding;core DNA-dependent RNA polymerase binding promoter specificity activity;core RNA polymerase binding transcription factor activity;DNA binding;nucleic acid binding;nucleic acid binding transcription factor activity;protein binding transcription factor activity;sequence-specific DNA binding transcription factor activity;sigma factor activity			Sigma70_r2;Sigma70_r4_2		+	DOWN	3	3	3	26.5	26.5	26.5	22.207	0	12.859	10346000	7	NaN	0	NaN	Q79GR9	Q79GR9	Putative RNA polymerase sigma factor OS	brpL
NaN	16.6884	17.0085	NaN	NaN	NaN	biosynthetic process;cellular biosynthetic process;cellular macromolecule biosynthetic process;cellular macromolecule metabolic process;cellular metabolic process;cellular process;cellular protein metabolic process;macromolecule biosynthetic process;macromolecule metabolic process;metabolic process;primary metabolic process;protein metabolic process;translation	structural constituent of ribosome;structural molecule activity	cell part;cytoplasmic part;intracellular non-membrane-bounded organelle;intracellular organelle;intracellular part;macromolecular complex;non-membrane-bounded organelle;organelle;ribonucleoprotein complex;ribosome	Ribosome	Ribosomal_S16		+	DOWN	2	2	2	38.4	38.4	38.4	9.5849	0	33.599	17044000	10	NaN	0	NaN	Q7VXD8	Q7VXD8	30S ribosomal protein S16 OS	rpsP
NaN	16.8327	16.1102	NaN	NaN	NaN					DUF302		+	DOWN	5	5	5	41.5	41.5	41.5	16.818	0	20.873	8995300	9	NaN	0	NaN	Q7VWQ4	Q7VWQ4	Putative exported protein OS	BP2147
NaN	NaN	NaN	14.2047	14.1487	NaN	cellular process;cellular response to stimulus;cellular response to stress;macromolecule metabolic process;metabolic process;misfolded or incompletely synthesized protein catabolic process;primary metabolic process;protein metabolic process;proteolysis;proteolysis involved in cellular protein catabolic process;response to stimulus;response to stress	adenyl nucleotide binding;adenyl ribonucleotide binding;ATP binding;ATPase activity;ATPase activity, coupled;ATP-dependent peptidase activity;binding;catalytic activity;DNA binding;endopeptidase activity;hydrolase activity;hydrolase activity, acting on acid anhydrides;hydrolase activity, acting on acid anhydrides, in phosphorus-containing anhydrides;nucleic acid binding;nucleoside-triphosphatase …	cell part;cytoplasm;intracellular part	Cell cycle - Caulobacter	AAA;LON;Lon_C		+	UP	2	2	2	3.3	3.3	3.3	90.277	0	6.1021	2920000	4	NaN	0	NaN	Q7VRY1	Q7VRY1	Lon protease OS	lon
NaN	NaN	NaN	14.3698	15.2866	NaN	aromatic compound biosynthetic process;biosynthetic process;cellular aromatic compound metabolic process;cellular biosynthetic process;cellular metabolic process;cellular nitrogen compound biosynthetic process;cellular nitrogen compound metabolic process;cellular process;coenzyme biosynthetic process;coenzyme metabolic process;cofactor biosynthetic process;cofactor metabolic process;heterocycle b…			Folate biosynthesis;Sulfur relay system	MoaE		+	UP	3	3	3	22.1	22.1	22.1	17.994	0	5.4043	4171100	2	NaN	0	NaN	Q7VVG0	Q7VVG0	Molybdopterin converting factor OS	moaE
NaN	NaN	NaN	14.8447	14.8474	15.2091			cell part;external encapsulating structure part;outer membrane-bounded periplasmic space;periplasmic space		TctC		+	UP	4	4	4	24	24	24	34.522	0	15.855	8963100	11	NaN	0	NaN	Q7VV33	Q7VV33	Putative exported protein OS	BP2873
NaN	NaN	NaN	15.0849	15.0335	14.8162		binding;cation binding;ion binding;metal ion binding		Arginine and proline metabolism	Arginase		+	UP	3	3	3	12	12	12	31.974	0	6.7946	4991500	9	NaN	0	NaN	Q7VY32	Q7VY32	Putative arginase OS	BP1531
NaN	NaN	NaN	16.2253	14.9132	15.8751	establishment of localization;transport		cell part;external encapsulating structure part;outer membrane-bounded periplasmic space;periplasmic space		SBP_bac_7		+	UP	3	3	3	9.6	9.6	9.6	37.423	0	7.8874	7961800	6	NaN	0	NaN	Q7VVI8	Q7VVI8	Putative exported protein OS	BP2671
NaN	NaN	NaN	17.2227	16.5556	17.0442	biosynthetic process;cellular biosynthetic process;cellular macromolecule biosynthetic process;cellular macromolecule metabolic process;cellular metabolic process;cellular process;cellular protein metabolic process;macromolecule biosynthetic process;macromolecule metabolic process;metabolic process;primary metabolic process;protein metabolic process;translation	structural constituent of ribosome;structural molecule activity	cell part;cytoplasmic part;intracellular non-membrane-bounded organelle;intracellular organelle;intracellular part;macromolecular complex;non-membrane-bounded organelle;organelle;ribonucleoprotein complex;ribosome	Ribosome	Ribosomal_L27		+	UP	2	2	2	29.1	29.1	29.1	8.9572	0	16.269	20671000	5	NaN	0	NaN	Q7VZX5	Q7VZX5	50S ribosomal protein L27 OS	rpmA
NaN	NaN	NaN	NaN	13.9376	14.6742					AHS1		+	UP	4	4	4	23.6	23.6	23.6	25.075	0	8.731	2179100	5	NaN	0	NaN	Q7W0H8	Q7W0H8	Uncharacterized protein OS	BP0152
NaN	NaN	NaN	NaN	14.0228	14.5167		carbon-nitrogen ligase activity, with glutamine as amido-N-donor;catalytic activity;ligase activity;ligase activity, forming carbon-nitrogen bonds		Aminobenzoate degradation;Arginine and proline metabolism;Cyanoamino acid metabolism;Phenylalanine metabolism;Styrene degradation;Tryptophan metabolism	Amidase		+	UP	2	2	2	6.7	6.7	6.7	48.823	0	7.2396	2139500	3	NaN	0	NaN	Q7VZZ4	Q7VZZ4	Probable amidase OS	BP0722
NaN	NaN	NaN	NaN	14.1703	14.8069					Lysine_decarbox		+	UP	2	2	2	12.4	12.4	12.4	22.274	0.0012422	3.7759	4159700	3	NaN	0	NaN	Q7VYQ7	Q7VYQ7	Putative exported protein OS	BP1253
NaN	NaN	NaN	NaN	14.2548	14.2865	catabolic process;cellular catabolic process;cellular metabolic process;cellular nitrogen compound catabolic process;cellular nitrogen compound metabolic process;cellular process;heterocycle metabolic process;metabolic process;nitrogen compound metabolic process;nucleobase-containing compound catabolic process;nucleobase-containing compound metabolic process;nucleobase-containing small molecule m…	binding;catalytic activity;cation binding;hydrolase activity;hydrolase activity, acting on acid anhydrides;hydrolase activity, acting on acid anhydrides, in phosphorus-containing anhydrides;ion binding;metal ion binding;nucleoside-triphosphatase activity;nucleoside-triphosphate diphosphatase activity;nucleotide binding;pyrophosphatase activity		Purine metabolism;Thiamine metabolism	Ham1p_like		+	UP	3	3	3	14.6	14.6	14.6	22.59	0	7.3535	2990000	3	NaN	0	NaN	Q7VXX8	Q7VXX8	Non-canonical purine NTP pyrophosphatase OS	BP1593
NaN	NaN	NaN	NaN	14.7008	15.0279					FecR		+	UP	4	4	4	11.8	11.8	11.8	35.326	0	5.7818	6810000	7	NaN	0	NaN	Q7VZY2	Q7VZY2	Putative inner membrane sensor for iron transport OS	BP0737
NaN	NaN	NaN	NaN	14.8145	14.1697		binding;catalytic activity;coenzyme binding;cofactor binding;NAD binding;nucleotide binding;oxidoreductase activity;oxidoreductase activity, acting on CH-OH group of donors;oxidoreductase activity, acting on the CH-OH group of donors, NAD or NADP as acceptor			2-Hacid_dh;2-Hacid_dh_C		+	UP	5	5	5	21.1	21.1	21.1	33.855	0	23.551	16409000	9	NaN	0	NaN	Q7VTJ3	Q7VTJ3	Putative D-isomer specific 2-hydroxyacid dehydrogenase OS	BP3543
NaN	NaN	NaN	NaN	14.8289	15.4444					NMT1		+	UP	4	4	4	17.4	17.4	17.4	35.452	0	13.777	5802200	7	NaN	0	NaN	Q7VWJ6	Q7VWJ6	Putative cell surface protein OS	BP2219
NaN	NaN	NaN	NaN	14.8853	15.4743							+	UP	2	2	2	7.8	7.8	7.8	42.706	0	6.7385	6787400	4	NaN	0	NaN	Q7VSC7	Q7VSC7	Uncharacterized protein OS	BP0506
NaN	NaN	NaN	NaN	15.3911	15.7703	amine metabolic process;amino acid activation;carboxylic acid metabolic process;cellular amine metabolic process;cellular amino acid metabolic process;cellular ketone metabolic process;cellular macromolecule metabolic process;cellular metabolic process;cellular nitrogen compound metabolic process;cellular process;macromolecule metabolic process;metabolic process;ncRNA metabolic process;nitrogen c…	adenyl nucleotide binding;adenyl ribonucleotide binding;aminoacyl-tRNA ligase activity;ATP binding;binding;catalytic activity;ligase activity;ligase activity, forming aminoacyl-tRNA and related compounds;ligase activity, forming carbon-oxygen bonds;nucleotide binding;purine nucleotide binding;purine ribonucleoside triphosphate binding;purine ribonucleotide binding;ribonucleotide binding;tryptopha…	cell part;cytoplasm;intracellular part	Aminoacyl-tRNA biosynthesis;Tryptophan metabolism	tRNA-synt_1b		+	UP	6	6	6	17.5	17.5	17.5	49.354	0	18.564	8064200	13	NaN	0	NaN	Q7VZ05	Q7VZ05	Tryptophan--tRNA ligase OS	trpS
NaN	NaN	NaN	NaN	15.4485	16.1474	biosynthetic process;cellular biosynthetic process;cellular macromolecule biosynthetic process;cellular macromolecule metabolic process;cellular metabolic process;cellular nitrogen compound metabolic process;cellular process;macromolecule biosynthetic process;macromolecule metabolic process;metabolic process;nitrogen compound metabolic process;nucleic acid metabolic process;nucleobase-containing …	binding;cation binding;DNA binding;ion binding;metal ion binding;nucleic acid binding;nucleic acid binding transcription factor activity;sequence-specific DNA binding transcription factor activity	cell part;cytoplasm;intracellular part		FUR		+	UP	2	2	2	15.8	15.8	15.8	15.728	0.0013298	4.9765	12185000	5	NaN	0	NaN	P0A3E3	P0A3E3	Ferric uptake regulation protein OS	fur
NaN	NaN	NaN	NaN	15.4826	15.0896		catalytic activity;NAD(P)+ transhydrogenase (AB-specific) activity;NAD(P)+ transhydrogenase activity;oxidoreductase activity;oxidoreductase activity, acting on NADH or NADPH;oxidoreductase activity, acting on NADH or NADPH, NAD or NADP as acceptor		Nicotinate and nicotinamide metabolism	AlaDh_PNT_C;AlaDh_PNT_N		+	UP	7	7	7	21.8	21.8	21.8	39.021	0	18.561	9236800	8	NaN	0	NaN	Q7VV14	Q7VV14	NAD(P) transhydrogenase, subunit alpha part 1 OS	pntaA
NaN	NaN	NaN	NaN	15.5839	14.547		binding;catalytic activity;cofactor binding;pyridoxal phosphate binding;transaminase activity;transferase activity;transferase activity, transferring nitrogenous groups;vitamin B6 binding;vitamin binding		Taurine and hypotaurine metabolism	Aminotran_3		+	UP	5	5	5	13.7	13.7	13.7	50.298	0	14.837	5682800	5	NaN	0	NaN	Q7VZZ5	Q7VZZ5	Probable aminotransferase OS	BP0721
NaN	NaN	NaN	NaN	16.0192	14.8315		catalytic activity;oxidoreductase activity			adh_short		+	UP	4	4	4	20.3	20.3	20.3	27.37	0	9.0514	7395300	5	NaN	0	NaN	Q7VXZ0	Q7VXZ0	Putative oxidoreductase OS	BP1581
NaN	NaN	NaN	NaN	17.4969	13.8693	amine metabolic process;biosynthetic process;carboxylic acid metabolic process;cellular amine metabolic process;cellular amino acid metabolic process;cellular aromatic compound metabolic process;cellular biosynthetic process;cellular ketone metabolic process;cellular metabolic process;cellular nitrogen compound biosynthetic process;cellular nitrogen compound metabolic process;cellular process;'de…	amidophosphoribosyltransferase activity;binding;catalytic activity;cation binding;ion binding;magnesium ion binding;metal ion binding;transferase activity;transferase activity, transferring glycosyl groups;transferase activity, transferring pentosyl groups		Alanine, aspartate and glutamate metabolism;Purine metabolism	Pribosyltran		+	UP	9	9	9	23.3	23.3	23.3	55.582	0	23.874	14194000	12	NaN	0	NaN	Q7VYD4	Q7VYD4	Amidophosphoribosyltransferase OS	purF
14.8018	16.4526	16.8033	16.214	18.0455	16.2839	biological regulation;cell cycle;cell division;cellular process;regulation of anatomical structure morphogenesis;regulation of biological process;regulation of biological quality;regulation of cell morphogenesis;regulation of cell shape;regulation of cellular component organization;regulation of cellular process;regulation of developmental process			Cell cycle - Caulobacter	SHS2_FTSA				10	10	10	30.9	30.9	30.9	44.16	0	39.366	32893000	23	0.389943	0.828566	0.96331	Q7VUQ7	Q7VUQ7	Cell division protein FtsA OS	ftsA
14.825	15.8303	15.3004	NaN	15.2561	16.1135					SPOR				4	4	4	19.8	19.8	19.8	23.883	0	15.848	13443000	14	0.511088	0.366234	0.743547	Q7VYD6	Q7VYD6	Uncharacterized protein OS	BP1413
14.9017	17.3334	17.3454	16.3318	18.133	16.8496	alcohol biosynthetic process;alcohol metabolic process;amine metabolic process;amino sugar biosynthetic process;amino sugar metabolic process;aminoglycan biosynthetic process;aminoglycan metabolic process;anatomical structure morphogenesis;biological regulation;biosynthetic process;carbohydrate biosynthetic process;carbohydrate metabolic process;cell morphogenesis;cell wall macromolecule biosynth…	acetyltransferase activity;binding;catalytic activity;cation binding;glucosamine-1-phosphate N-acetyltransferase activity;ion binding;magnesium ion binding;metal ion binding;N-acetyltransferase activity;N-acyltransferase activity;nucleotidyltransferase activity;transferase activity;transferase activity, transferring acyl groups;transferase activity, transferring acyl groups other than amino-acyl …	cell part;cytoplasm;intracellular part	Amino sugar and nucleotide sugar metabolism	Hexapep;NTP_transf_3				13	13	13	36.1	36.1	36.1	48.399	0	111.67	58422000	46	0.58451	0.577966	0.593945	Q7VT27	Q7VT27	Bifunctional protein GlmU OS	glmU
14.9805	17.3457	17.8213	18.242	19.4119	19.1917	biosynthetic process;cellular biosynthetic process;cellular macromolecule biosynthetic process;cellular macromolecule metabolic process;cellular metabolic process;cellular nitrogen compound metabolic process;cellular process;macromolecule biosynthetic process;macromolecule metabolic process;metabolic process;nitrogen compound metabolic process;nucleic acid metabolic process;nucleobase-containing …	binding;catalytic activity;DNA binding;DNA-directed RNA polymerase activity;nucleic acid binding;nucleotidyltransferase activity;RNA polymerase activity;transferase activity;transferase activity, transferring phosphorus-containing groups		Purine metabolism;Pyrimidine metabolism;RNA polymerase	RNA_pol_A_bac;RNA_pol_A_CTD;RNA_pol_L				16	16	16	53	53	53	36.158	0	53.981	109280000	54	0.0782776	2.2327	2.35278	P0A4E5	P0A4E5	DNA-directed RNA polymerase subunit alpha OS	rpoA
15.0359	16.1783	15.6889	16.3009	16.665	16.2204	biosynthetic process;cellular aromatic compound metabolic process;cellular biosynthetic process;cellular macromolecule metabolic process;cellular metabolic process;cellular nitrogen compound biosynthetic process;cellular nitrogen compound metabolic process;cellular process;cellular protein metabolic process;cofactor biosynthetic process;cofactor metabolic process;heterocycle biosynthetic process;…	catalytic activity;hydroxymethylbilane synthase activity;transferase activity;transferase activity, transferring alkyl or aryl (other than methyl) groups		Porphyrin and chlorophyll metabolism	Porphobil_deam;Porphobil_deamC				8	8	8	35	35	35	33.257	0	30.821	20274000	25	0.100713	0.761066	2.12553	Q7VVU9	Q7VVU9	Porphobilinogen deaminase OS	hemC
15.0529	17.1805	18.5656	NaN	18.8774	15.5091	macromolecule metabolic process;metabolic process;primary metabolic process;protein maturation;protein metabolic process;protein processing;response to abiotic stimulus;response to heat;response to stimulus;response to stress;response to temperature stimulus	adenyl nucleotide binding;adenyl ribonucleotide binding;ATP binding;binding;nucleotide binding;purine nucleotide binding;purine ribonucleoside triphosphate binding;purine ribonucleotide binding;ribonucleotide binding	cell part;cytoplasm;intracellular part		AAA;AAA_2;Clp_N;ClpB_D2-small				22	22	22	31.7	31.7	31.7	96.333	0	78.005	61496000	55	0.8954	0.26025	0.142937	Q7VYV6	Q7VYV6	Chaperone protein ClpB OS	clpB
15.0905	16.6601	16.0595	14.75	14.3881	NaN									3	3	3	38.4	38.4	38.4	11.604	0	12.255	11019000	14	0.109061	-1.36765	-2.25866	Q7VWM6	Q7VWM6	Uncharacterized protein OS	BP2183
15.1428	16.1782	17.0377	16.2214	17.1583	16.2291	biological regulation;cell redox homeostasis;cellular homeostasis;cellular process;homeostatic process;regulation of biological process;regulation of biological quality;regulation of cellular process	catalytic activity;disulfide oxidoreductase activity;electron carrier activity;oxidoreductase activity;oxidoreductase activity, acting on a sulfur group of donors;protein disulfide oxidoreductase activity			Glutaredoxin				5	5	5	44.4	44.4	44.4	11.854	0	20.328	25894000	12	0.544455	0.416699	0.661497	Q7W021	Q7W021	Glutaredoxin OS	BP0680
15.2478	16.9557	16.1884	17.4125	16.6882	16.608				Folate biosynthesis;Sulfur relay system	ThiS				4	4	4	54.2	54.2	54.2	8.8311	0	8.711	26830000	18	0.237321	0.772267	1.38844	Q7VVF9	Q7VVF9	Molybdopterin converting factor OS	moaD
15.3765	16.8386	15.9937	16.3685	16.0445	17.1241									3	3	3	35.3	35.3	35.3	12.702	0	16.18	22580000	14	0.451218	0.442767	0.833944	Q7W0J8	Q7W0J8	Uncharacterized protein OS	BP0117
15.4003	17.1406	16.7793	16.1535	15.4525	17.2248	biosynthetic process;cellular biosynthetic process;cellular macromolecule biosynthetic process;cellular macromolecule metabolic process;cellular metabolic process;cellular process;cellular protein metabolic process;macromolecule biosynthetic process;macromolecule metabolic process;metabolic process;primary metabolic process;protein metabolic process;translation	binding;nucleic acid binding;RNA binding;rRNA binding;structural constituent of ribosome;structural molecule activity	cell part;cytoplasmic part;intracellular non-membrane-bounded organelle;intracellular organelle;intracellular part;macromolecular complex;non-membrane-bounded organelle;organelle;ribonucleoprotein complex;ribosome		Ribosomal_L3				5	5	5	29.6	29.6	29.6	24.462	0	19.221	23689000	29	0.836186	-0.163134	-0.220628	Q7VTD3	Q7VTD3	50S ribosomal protein L3 OS	rplC
15.4184	17.2022	17.8892	16.9045	19.709	17.9243	biosynthetic process;cellular biosynthetic process;cellular metabolic process;cellular nitrogen compound biosynthetic process;cellular nitrogen compound metabolic process;cellular process;GMP biosynthetic process;GMP metabolic process;heterocycle biosynthetic process;heterocycle metabolic process;metabolic process;nitrogen compound metabolic process;nucleobase-containing compound biosynthetic pro…	binding;catalytic activity;cation binding;IMP dehydrogenase activity;ion binding;metal ion binding;nucleotide binding;oxidoreductase activity;oxidoreductase activity, acting on CH-OH group of donors;oxidoreductase activity, acting on the CH-OH group of donors, NAD or NADP as acceptor		Drug metabolism - other enzymes;Purine metabolism	CBS;IMPDH				18	18	18	48.6	48.6	48.6	51.766	0	96.91	139730000	48	0.289925	1.34267	1.21867	Q7VVM3	Q7VVM3	Inosine-5-monophosphate dehydrogenase OS	guaB
15.5173	16.0997	15.6518	16.2823	15.7527	16.1596	catabolic process;macromolecule catabolic process;macromolecule metabolic process;metabolic process;primary metabolic process;protein catabolic process;protein metabolic process;proteolysis				ClpS				3	3	3	33.7	33.7	33.7	11.811	0	21.559	15309000	11	0.26438	0.3086	1.29702	Q7VVC1	Q7VVC1	ATP-dependent Clp protease adapter protein ClpS OS	clpS
15.5311	16.8059	17.292	17.1567	18.1578	17.0905	aromatic compound biosynthetic process;biosynthetic process;cellular aromatic compound metabolic process;cellular biosynthetic process;cellular metabolic process;cellular nitrogen compound biosynthetic process;cellular nitrogen compound metabolic process;cellular process;coenzyme biosynthetic process;coenzyme metabolic process;cofactor biosynthetic process;cofactor metabolic process;heterocycle b…	4 iron, 4 sulfur cluster binding;binding;catalytic activity;cation binding;ion binding;iron-sulfur cluster binding;lyase activity;metal cluster binding;metal ion binding;transition metal ion binding;zinc ion binding		Thiamine metabolism	ThiC;ThiC-associated				19	19	19	40.7	40.7	40.7	70.968	0	87.205	51663000	53	0.214863	0.925333	1.47253	Q7W0D7	Q7W0D7	Phosphomethylpyrimidine synthase OS	thiC
15.5368	16.1906	17.358	NaN	17.6265	15.7889	biosynthetic process;carboxylic acid biosynthetic process;carboxylic acid metabolic process;cellular biosynthetic process;cellular ketone metabolic process;cellular lipid metabolic process;cellular metabolic process;cellular process;fatty acid biosynthetic process;fatty acid metabolic process;lipid biosynthetic process;lipid metabolic process;metabolic process;monocarboxylic acid metabolic proces…	beta-ketoacyl-acyl-carrier-protein synthase II activity;catalytic activity;transferase activity;transferase activity, transferring acyl groups;transferase activity, transferring acyl groups other than amino-acyl groups		Fatty acid biosynthesis	ketoacyl-synt;Ketoacyl-synt_C				9	9	9	30.3	30.3	30.3	43.35	0	40.935	33416000	31	0.745123	0.3459	0.356414	Q7VW33	Q7VW33	3-oxoacyl-[acyl-carrier-protein] synthase 2 OS	fabF
15.5411	18.3492	18.0065	18.2381	18.4248	19.0442			cell part;external encapsulating structure part;outer membrane-bounded periplasmic space;periplasmic space		TctC				9	9	9	29.7	29.7	29.7	34.579	0	44.256	90185000	39	0.238444	1.2701	1.38445	Q7VXA4	Q7VXA4	Putative exported protein OS	BP1900
15.5435	18.0829	18.1762	17.7292	17.9597	18.649	amine metabolic process;amino acid activation;carboxylic acid metabolic process;cellular amine metabolic process;cellular amino acid metabolic process;cellular ketone metabolic process;cellular macromolecule metabolic process;cellular metabolic process;cellular nitrogen compound metabolic process;cellular process;macromolecule metabolic process;metabolic process;ncRNA metabolic process;nitrogen c…	adenyl nucleotide binding;adenyl ribonucleotide binding;aminoacyl-tRNA ligase activity;ATP binding;binding;catalytic activity;cation binding;ion binding;ligase activity;ligase activity, forming aminoacyl-tRNA and related compounds;ligase activity, forming carbon-oxygen bonds;magnesium ion binding;metal ion binding;nucleic acid binding;nucleotide binding;phenylalanine-tRNA ligase activity;purine n…	cell part;cytoplasm;intracellular part		Phe_tRNA-synt_N;tRNA-synt_2d				12	12	12	35.6	35.6	35.6	39.23	0	51.051	76353000	50	0.403558	0.8451	0.933173	Q7VVR4	Q7VVR4	Phenylalanine--tRNA ligase alpha subunit OS	pheS
15.5463	17.0324	16.047	18.2289	16.979	NaN	biological regulation;biosynthetic process;cellular biosynthetic process;cellular macromolecule biosynthetic process;cellular macromolecule metabolic process;cellular metabolic process;cellular nitrogen compound metabolic process;cellular process;macromolecule biosynthetic process;macromolecule metabolic process;metabolic process;nitrogen compound metabolic process;nucleic acid metabolic process;…	binding;DNA binding;nucleic acid binding	cell part;cytoplasm;intracellular part		CSD				2	2	2	29.6	29.6	29.6	8.6406	0	20.416	33159000	11	0.152357	1.39538	1.90846	Q7VVC0	Q7VVC0	Putative cold-shock protein OS	BP2757
15.5523	15.8979	17.0735	15.8362	16.9591	15.5679	biosynthetic process;carbohydrate biosynthetic process;carbohydrate metabolic process;cellular biosynthetic process;cellular carbohydrate biosynthetic process;cellular carbohydrate metabolic process;cellular lipid metabolic process;cellular macromolecule biosynthetic process;cellular macromolecule metabolic process;cellular metabolic process;cellular polysaccharide biosynthetic process;cellular p…	3-deoxy-manno-octulosonate-8-phosphatase activity;catalytic activity;hydrolase activity;hydrolase activity, acting on ester bonds;phosphatase activity;phosphoric ester hydrolase activity		Lipopolysaccharide biosynthesis	Hydrolase_3				6	6	6	46	46	46	21.034	0	51.87	23145000	14	0.936136	-0.0534999	-0.0852814	Q7W008	Q7W008	Probable hydrolase OS	BP0700
15.5751	16.3907	17.4706	17.2852	19.1905	17.7079			cell part;external encapsulating structure part;outer membrane-bounded periplasmic space;periplasmic space		TctC				10	10	10	43.4	43.4	43.4	35.856	0	66.431	73419000	26	0.118035	1.5824	1.98566	Q7VRZ5	Q7VRZ5	Putative exported protein OS	BP0664
15.579	17.8927	17.6259	17.6295	15.398	17.0102	multi-organism process;pathogenesis		cell part;extracellular region part;host cell membrane;host cell part;host cell plasma membrane;membrane;other organism cell membrane;other organism membrane;other organism part		APT;Pertussis_S2S3				7	5	5	35	28.3	28.3	24.799	0	44.627	149180000	22	0.738761	-0.3533	-0.357531	P04978	P04978	Pertussis toxin subunit 2 OS	ptxB
15.61	16.8896	15.9648	15.6172	16.8709	15.7928					Tim44				4	4	4	17.1	17.1	17.1	35.054	0	17.562	22567000	20	0.916333	-0.0611671	-0.111847	Q7W0H0	Q7W0H0	Putative membrane protein OS	BP0162
15.628	17.7089	17.532	15.8049	17.9839	17.1367	cellular component assembly;cellular component organization;cellular component organization or biogenesis;cellular macromolecule metabolic process;cellular metabolic process;cellular process;cellular protein metabolic process;establishment of localization;establishment of protein localization;macromolecular complex assembly;macromolecular complex subunit organization;macromolecule metabolic proce…		cell part;cytoplasm;intracellular part	Bacterial secretion system;Protein export	SecB				3	3	3	32.6	32.6	32.6	19.081	0	52.532	72528000	18	0.984616	0.0188665	0.0205132	Q7VS46	Q7VS46	Protein-export protein SecB OS	secB
15.6408	16.3789	16.9247	17.9005	17.0426	17.6715	biosynthetic process;cellular biosynthetic process;cellular component biogenesis;cellular component biogenesis at cellular level;cellular component organization or biogenesis;cellular component organization or biogenesis at cellular level;cellular macromolecule biosynthetic process;cellular macromolecule metabolic process;cellular metabolic process;cellular process;cellular protein metabolic proc…	binding;LSU rRNA binding;nucleic acid binding;RNA binding;rRNA binding;structural constituent of ribosome;structural molecule activity	cell part;cytoplasmic part;intracellular non-membrane-bounded organelle;intracellular organelle;intracellular part;macromolecular complex;non-membrane-bounded organelle;organelle;ribonucleoprotein complex;ribosome	Ribosome	Ribosomal_L10				8	8	8	62.6	62.6	62.6	18.485	0	37.561	37281000	29	0.053674	1.2234	2.70753	Q7W0S1	Q7W0S1	50S ribosomal protein L10 OS	rplJ
15.684	16.3329	16.8912	NaN	16.9706	15.7822	biosynthetic process;cellular aromatic compound metabolic process;cellular biosynthetic process;cellular metabolic process;cellular nitrogen compound biosynthetic process;cellular nitrogen compound metabolic process;cellular process;'de novo' IMP biosynthetic process;heterocycle biosynthetic process;heterocycle metabolic process;IMP biosynthetic process;IMP metabolic process;metabolic process;nit…	adenyl nucleotide binding;adenyl ribonucleotide binding;ATP binding;binding;catalytic activity;cation binding;ion binding;ligase activity;ligase activity, forming carbon-nitrogen bonds;magnesium ion binding;manganese ion binding;metal ion binding;nucleotide binding;phosphoribosylamine-glycine ligase activity;purine nucleotide binding;purine ribonucleoside triphosphate binding;purine ribonucleotid…		Purine metabolism	GARS_A;GARS_C;GARS_N				9	9	9	31.8	31.8	31.8	47.479	0	34.627	24273000	17	0.914482	0.0737006	0.116686	Q7VWE8	Q7VWE8	Phosphoribosylamine--glycine ligase OS	purD
15.7144	17.0167	16.7846	16.3057	16.0262	16.2051		acetyltransferase activity;catalytic activity;N-acetyltransferase activity;N-acyltransferase activity;transferase activity;transferase activity, transferring acyl groups;transferase activity, transferring acyl groups other than amino-acyl groups		Phosphonate and phosphinate metabolism					4	4	4	23.1	23.1	23.1	19.379	0	16.359	22550000	10	0.470051	-0.326234	-0.797059	Q7W0D2	Q7W0D2	Putative acetyltransferase OS	BP0213
15.7198	16.168	16.1722	16.1992	17.0206	16.1492		catalytic activity;isomerase activity		Valine, leucine and isoleucine degradation	ECH				4	4	4	15.5	15.5	15.5	28.555	0	12.358	22420000	15	0.244291	0.436334	1.36395	Q7VXP5	Q7VXP5	Probable enoyl-CoA hydratase/isomerase OS	BP1702
15.7419	17.4718	18.1362	15.8556	19.1457	16.3709	acetyl-CoA catabolic process;acetyl-CoA metabolic process;carbohydrate metabolic process;catabolic process;cellular carbohydrate metabolic process;cellular catabolic process;cellular metabolic process;cellular process;coenzyme catabolic process;coenzyme metabolic process;cofactor catabolic process;cofactor metabolic process;metabolic process;primary metabolic process;tricarboxylic acid cycle	catalytic activity;citrate (Si)-synthase activity;transferase activity;transferase activity, transferring acyl groups;transferase activity, transferring acyl groups, acyl groups converted into alkyl on transfer	cell part;cytoplasm;intracellular part	Citrate cycle (TCA cycle);Glyoxylate and dicarboxylate metabolism	Citrate_synt				11	11	11	31.9	31.9	31.9	48.463	0	65.557	93558000	40	0.995527	0.00743326	0.0059645	Q7VWA4	Q7VWA4	Citrate synthase OS	gltA
15.7552	16.0899	NaN	16.003	15.9945	15.6675	alcohol catabolic process;alcohol metabolic process;biosynthetic process;carbohydrate catabolic process;carbohydrate metabolic process;catabolic process;cellular biosynthetic process;cellular carbohydrate catabolic process;cellular carbohydrate metabolic process;cellular metabolic compound salvage;cellular metabolic process;cellular process;coenzyme biosynthetic process;coenzyme metabolic process…	adenyl nucleotide binding;adenyl ribonucleotide binding;ATP binding;binding;carbohydrate kinase activity;catalytic activity;cation binding;glucokinase activity;hexokinase activity;ion binding;kinase activity;magnesium ion binding;metal ion binding;nucleotide binding;phosphotransferase activity, alcohol group as acceptor;purine nucleotide binding;purine ribonucleoside triphosphate binding;purine r…		Vitamin B6 metabolism	Phos_pyr_kin				4	4	4	17.7	17.7	17.7	29.442	0	19.767	14916000	15	0.868182	-0.0342164	-0.180616	Q7VYK4	Q7VYK4	Pyridoxine kinase OS	pdxK
15.7731	17.7316	17.4313	18.1198	17.7146	17.8438	7-methylguanosine biosynthetic process;7-methylguanosine metabolic process;biosynthetic process;cellular biosynthetic process;cellular macromolecule metabolic process;cellular metabolic process;cellular nitrogen compound biosynthetic process;cellular nitrogen compound metabolic process;cellular process;guanosine biosynthetic process;guanosine metabolic process;heterocycle biosynthetic process;het…	catalytic activity;oxidoreductase activity;oxidoreductase activity, acting on NADH or NADPH;oxidoreductase activity, acting on NADH or NADPH, nitrogenous group as acceptor;oxidoreductase activity, acting on other nitrogenous compounds as donors;oxidoreductase activity, acting on other nitrogenous compounds as donors, with NAD or NADP as acceptor;oxidoreductase activity, acting on the CH-NH group …	cell part;cytoplasm;intracellular part		QueF;QueF_N				10	10	10	52.7	52.7	52.7	30.62	0	49.609	51929000	35	0.214775	0.914067	1.47288	Q7VWV5	Q7VWV5	NADPH-dependent 7-cyano-7-deazaguanine reductase OS	queF
15.8104	16.8683	16.0179	16.0376	15.7255	15.7164									5	4	4	16.8	14.4	14.4	36.56	0	23.745	20330000	22	0.299238	-0.4057	-1.19173	Q7VY34	Q7VY34	Putative extracellular solute-binding protein OS	BP1529
15.8491	15.3985	16.1393	NaN	16.5137	15.1359	carbohydrate metabolic process;metabolic process;primary metabolic process	catalytic activity;kinase activity;nucleotidyltransferase activity;phosphotransferase activity, alcohol group as acceptor;transferase activity;transferase activity, transferring phosphorus-containing groups			PfkB				8	8	8	34.2	34.2	34.2	33.822	0	24.683	16730000	12	0.963308	0.0291667	0.049942	Q7VZF6	Q7VZF6	ADP-heptose synthase OS	rfaE
15.8701	18.1051	17.9508	17.5787	19.0729	18.5006	amine biosynthetic process;amine metabolic process;arginine biosynthetic process;arginine metabolic process;biosynthetic process;carboxylic acid biosynthetic process;carboxylic acid metabolic process;cellular amine metabolic process;cellular amino acid biosynthetic process;cellular amino acid metabolic process;cellular biosynthetic process;cellular ketone metabolic process;cellular metabolic proc…	acetylglutamate kinase activity;adenyl nucleotide binding;adenyl ribonucleotide binding;amino acid kinase activity;ATP binding;binding;catalytic activity;glutamate 5-kinase activity;kinase activity;nucleotide binding;phosphotransferase activity, carboxyl group as acceptor;purine nucleotide binding;purine ribonucleoside triphosphate binding;purine ribonucleotide binding;ribonucleotide binding;tran…	cell part;cytoplasm;intracellular part	Arginine and proline metabolism;Lysine biosynthesis	AA_kinase				13	13	13	55.7	55.7	55.7	31.754	0	63.41	89112000	48	0.270584	1.0754	1.27734	Q7VSM2	Q7VSM2	Acetylglutamate kinase OS	argB
15.8758	18.3749	17.7069	18.0932	18.1159	18.7938					Lipoprotein_18				11	11	11	37.6	37.6	37.6	41.495	0	94.352	75492000	50	0.26383	1.0151	1.29878	Q7VXZ9	Q7VXZ9	Putative lipoprotein OS	BP1569
15.8813	16.9704	16.6839	16.9223	16.328	17.0258	amine metabolic process;carboxylic acid metabolic process;cellular amine metabolic process;cellular amino acid metabolic process;cellular ketone metabolic process;cellular metabolic process;cellular modified amino acid metabolic process;cellular nitrogen compound metabolic process;cellular process;glutathione metabolic process;metabolic process;nitrogen compound metabolic process;organic acid met…	catalytic activity;gamma-glutamyltransferase activity;transferase activity;transferase activity, transferring acyl groups;transferase activity, transferring amino-acyl groups		Arachidonic acid metabolism;Cyanoamino acid metabolism;Glutathione metabolism;Taurine and hypotaurine metabolism	G_glu_transpept				10	10	10	23.1	23.1	23.1	62.247	0	26.288	29651000	22	0.562898	0.246833	0.629987	Q7W098	Q7W098	Gamma-glutamyltranspeptidase OS	ggt
15.8889	17.4557	17.5294	17.2949	17.4409	17.0818		catalytic activity;oxidoreductase activity			Redoxin				5	5	5	37.7	37.7	37.7	17.627	0	22.262	43919000	20	0.594805	0.314534	0.577086	Q7VVF4	Q7VVF4	AhpC/TSA-family protein OS	BP2715
15.923	17.9889	18.0373	17.3178	18.2916	18.1009	barrier septum formation;cellular component assembly;cellular component assembly at cellular level;cellular component organization;cellular component organization at cellular level;cellular component organization or biogenesis;cellular component organization or biogenesis at cellular level;cellular process;cytokinetic process		cell part;cytoplasm;intracellular part		ZapA				7	7	7	67	67	67	11.124	0	50.104	67983000	24	0.481821	0.587034	0.77459	Q7VUN4	Q7VUN4	Cell division protein ZapA OS	BP3047
15.9368	16.8777	16.6639	16.8636	16.1931	17.5547	aerobic respiration;cellular metabolic process;cellular process;cellular respiration;energy derivation by oxidation of organic compounds;generation of precursor metabolites and energy;metabolic process;oxidation-reduction process	binding;catalytic activity;cation binding;cation transmembrane transporter activity;cytochrome-c oxidase activity;heme binding;heme-copper terminal oxidase activity;hydrogen ion transmembrane transporter activity;inorganic cation transmembrane transporter activity;ion binding;ion transmembrane transporter activity;iron ion binding;metal ion binding;monovalent inorganic cation transmembrane transp…	cell part;integral to membrane;intrinsic to membrane;membrane part	Oxidative phosphorylation	FixO				4	4	4	32.7	32.7	32.7	24.126	0	23.776	29855000	20	0.479983	0.377666	0.778071	Q7VWN7	Q7VWN7	Probable cytochrome C oxidase subunit OS	BP2170
15.9485	15.8142	16.2521	NaN	14.6578	15.6883	biological regulation;biosynthetic process;cellular biosynthetic process;cellular macromolecule biosynthetic process;cellular macromolecule metabolic process;cellular metabolic process;cellular nitrogen compound metabolic process;cellular process;DNA metabolic process;DNA recombination;macromolecule biosynthetic process;macromolecule metabolic process;metabolic process;nitrogen compound metabolic…	binding;DNA binding;nucleic acid binding			Bac_DNA_binding				5	5	5	50.4	50.4	50.4	12.458	0	13.639	12672000	11	0.141227	-0.831883	-1.98603	Q7VVR6	Q7VVR6	Integration host factor subunit alpha OS	ihfA
15.9505	18.0993	18.1323	17.3017	16.896	18.3501					PHB_acc;PHB_acc_N				4	4	4	27.2	27.2	27.2	21.647	0	40.629	53279000	17	0.891872	0.1219	0.1448	Q7VYZ8	Q7VYZ8	Uncharacterized protein OS	BP1151
15.9779	17.7373	18.0063	17.9617	18.3288	18.4084	biosynthetic process;cellular biosynthetic process;cellular macromolecule biosynthetic process;cellular macromolecule metabolic process;cellular metabolic process;cellular process;cellular protein metabolic process;macromolecule biosynthetic process;macromolecule metabolic process;metabolic process;primary metabolic process;protein metabolic process;translation	structural constituent of ribosome;structural molecule activity	cell part;cytoplasmic part;intracellular non-membrane-bounded organelle;intracellular organelle;intracellular part;macromolecular complex;non-membrane-bounded organelle;organelle;ribonucleoprotein complex;ribosome	Ribosome	Ribosomal_L12				3	3	3	18.1	18.1	18.1	12.796	0	8.8463	75367000	11	0.201929	0.992467	1.52508	Q7W0S0	Q7W0S0	50S ribosomal protein L7/L12 OS	rplL
15.981	17.8706	17.6369	17.8918	18.6225	17.8053		binding;cation binding;ion binding;iron ion binding;metal ion binding;transition metal ion binding			Iron_traffic				7	7	7	72.2	72.2	72.2	10.568	0	35.135	68113000	40	0.219471	0.9437	1.45458	Q7VWC4	Q7VWC4	Probable Fe(2+)-trafficking protein OS	BP2336
15.9915	17.8015	16.868	17.2807	16.2421	17.1051		binding;carbohydrate binding							5	5	5	25.7	25.7	25.7	17.454	0	10.847	35766000	16	0.986508	-0.0110331	-0.0179902	Q7VVK5	Q7VVK5	Putative exported protein OS	BP2652
15.9927	17.6831	17.808	15.372	15.3371	15.9748		binding;DNA binding;nucleic acid binding			ParBc				5	5	5	25.2	25.2	25.2	32.686	0	62.812	26492000	19	0.0615355	-1.59997	-2.57679	Q7W0S6	Q7W0S6	Probable chromosome partitioning protein ParB OS	parB
15.9993	16.8944	17.3892	16.7228	16.1932	17.2049		protein binding transcription factor activity;sigma factor antagonist activity;transcription factor binding transcription factor activity			RseA_N				5	5	5	33.1	33.1	33.1	17.836	0	39.849	33304000	20	0.919323	-0.0540002	-0.107829	Q7VW36	Q7VW36	Putative membrane protein OS	BP2436
16.0614	17.1017	16.8154	16.8111	16.8119	17.245					PadR				6	6	6	30.9	30.9	30.9	24.525	0	20.258	31162000	20	0.435196	0.296501	0.866302	Q7VZR6	Q7VZR6	Uncharacterized protein OS	BP0825
16.0902	18.9563	19.5235	16.699	19.7073	18.5014	alcohol catabolic process;alcohol metabolic process;carbohydrate catabolic process;carbohydrate metabolic process;catabolic process;cellular carbohydrate catabolic process;cellular carbohydrate metabolic process;cellular metabolic process;cellular process;generation of precursor metabolites and energy;glucose catabolic process;glucose metabolic process;glycolysis;hexose catabolic process;hexose m…	binding;carbon-oxygen lyase activity;catalytic activity;cation binding;hydro-lyase activity;ion binding;lyase activity;magnesium ion binding;metal ion binding;phosphopyruvate hydratase activity	cell part;cell surface;cytoplasmic part;cytosolic part;extracellular region;intracellular part;macromolecular complex;phosphopyruvate hydratase complex;protein complex	Glycolysis / Gluconeogenesis;Methane metabolism;RNA degradation	Enolase_C;Enolase_N				16	16	16	48.6	48.6	48.6	45.913	0	162.13	214500000	74	0.938727	0.112566	0.0818118	Q7VW79	Q7VW79	Enolase OS	eno
16.0949	16.7414	17.9038	15.3895	17.3087	15.6284					GST_N_3				8	8	8	49.3	49.3	49.3	23.842	0	51.128	35065000	33	0.373072	-0.8045	-1.00193	Q7W083	Q7W083	Stringent starvation protein A OS	sspA
16.1331	17.5746	16.5225	17.6347	17.255	17.5854	biosynthetic process;cellular biosynthetic process;cellular metabolic process;cellular process;cofactor biosynthetic process;cofactor metabolic process;iron-sulfur cluster assembly;metabolic process;metallo-sulfur cluster assembly	binding;cation binding;ferric iron binding;ion binding;iron ion binding;metal ion binding;transition metal ion binding			Frataxin_Cyay				3	3	3	28.4	28.4	28.4	11.849	0	33.947	39999000	23	0.169234	0.7483	1.67506	Q7VT96	Q7VT96	Protein CyaY OS	cyaY
16.1646	18.3217	17.7289	18.5215	19.1202	19.5392	amine transport;amino acid transport;carboxylic acid transport;establishment of localization;nitrogen compound transport;organic acid transport;organic substance transport;transport		cell part;external encapsulating structure part;outer membrane-bounded periplasmic space;periplasmic space	ABC transporters	Peripla_BP_6				20	20	19	60.7	60.7	60.7	40.368	0	115.14	113010000	55	0.0795439	1.65523	2.3381	Q7VTH2	Q7VTH2	Putative exported protein OS	BP3568
16.2397	16.2793	17.0249	17.4887	16.5806	17.2974					4HBT				5	5	5	48.6	48.6	48.6	15.244	0	18.505	33082000	22	0.1817	0.6076	1.61459	Q7VV40	Q7VV40	Uncharacterized protein OS	BP2865
16.2492	18.2147	17.6378	17.4702	17.2895	17.4832	cellular process;establishment of localization;transmembrane transport;transport		cell part;membrane		HlyD				6	6	6	21	21	21	47.527	0	60.173	55065000	31	0.939908	0.0470657	0.0802299	Q7VWW2	Q7VWW2	Putative efflux system inner membrane protein OS	BP2075
16.2832	17.2333	17.0812	17.0791	17.2116	17.0648	carbohydrate metabolic process;catabolic process;cellular carbohydrate metabolic process;cellular lipid metabolic process;cellular metabolic process;cellular process;dephosphorylation;glycerolipid metabolic process;glycerophospholipid metabolic process;inositol phosphate catabolic process;inositol phosphate dephosphorylation;inositol phosphate metabolic process;lipid metabolic process;lipid modif…	catalytic activity;hydrolase activity;hydrolase activity, acting on ester bonds;inositol monophosphate phosphatase activity;inositol or phosphatidylinositol phosphatase activity;inositol phosphate phosphatase activity;phosphatase activity;phosphoric ester hydrolase activity		Inositol phosphate metabolism;Phosphatidylinositol signaling system;Streptomycin biosynthesis	Inositol_P				9	9	9	29.2	29.2	29.2	28.346	0	30.502	35215000	31	0.444829	0.2526	0.846734	Q7VXA2	Q7VXA2	Inositol-1-monophosphatase OS	suhB
16.2916	17.82	17.2079	18.2352	17.5104	18.0856		transporter activity							9	9	9	44.5	44.5	44.5	27.152	0	47.732	55501000	38	0.16671	0.837234	1.68787	Q7VXC7	Q7VXC7	Putative glutamine-binding periplasmic protein OS	BP1852
16.3022	18.6176	18.6477	17.9413	17.9353	18.6086	biosynthetic process;cellular biosynthetic process;cellular macromolecule biosynthetic process;cellular macromolecule metabolic process;cellular metabolic process;cellular process;cellular protein metabolic process;macromolecule biosynthetic process;macromolecule metabolic process;metabolic process;primary metabolic process;protein metabolic process;translation	binding;nucleic acid binding;RNA binding;rRNA binding;structural constituent of ribosome;structural molecule activity	cell part;cytoplasmic part;intracellular non-membrane-bounded organelle;intracellular organelle;intracellular part;macromolecular complex;non-membrane-bounded organelle;organelle;ribonucleoprotein complex;ribosome	Ribosome	Ribosomal_S6				9	9	9	61.1	61.1	61.1	14.22	0	49.562	78260000	44	0.724345	0.305901	0.378422	Q7VV89	Q7VV89	30S ribosomal protein S6 OS	rpsF
16.326	18.6748	18.835	16.9591	19.4167	17.6983	catabolic process;cellular catabolic process;cellular macromolecule catabolic process;cellular macromolecule metabolic process;cellular metabolic process;cellular nitrogen compound metabolic process;cellular process;macromolecule catabolic process;macromolecule metabolic process;metabolic process;mRNA catabolic process;mRNA metabolic process;nitrogen compound metabolic process;nucleic acid metabo…	3'-5' exonuclease activity;3'-5'-exoribonuclease activity;binding;catalytic activity;cation binding;exonuclease activity;exonuclease activity, active with either ribo- or deoxyribonucleic acids and producing 5'-phosphomonoesters;exoribonuclease activity;exoribonuclease activity, producing 5'-phosphomonoesters;hydrolase activity;hydrolase activity, acting on ester bonds;ion binding;magnesium ion b…	cell part;cytoplasm;intracellular part	Purine metabolism;Pyrimidine metabolism;RNA degradation	KH_1;PNPase;RNase_PH;RNase_PH_C;S1				18	18	18	34.2	34.2	34.2	77.341	0	120.54	108640000	63	0.945393	0.0794334	0.0728902	Q7VZU0	Q7VZU0	Polyribonucleotide nucleotidyltransferase OS	pnp
16.3296	17.6281	17.1172	17.8231	17.0051	17.5921					CinA				5	5	5	22.3	22.3	22.3	19.116	0	23.663	42420000	26	0.374746	0.448467	0.998033	Q7VTN0	Q7VTN0	Uncharacterized protein OS	BP3489
16.3633	17.5946	16.715	17.0916	17.6561	17.8522	biological regulation;biosynthetic process;cellular biosynthetic process;cellular macromolecule biosynthetic process;cellular macromolecule metabolic process;cellular metabolic process;cellular process;cellular protein metabolic process;macromolecule biosynthetic process;macromolecule metabolic process;metabolic process;posttranscriptional regulation of gene expression;primary metabolic process;p…	adenyl nucleotide binding;adenyl ribonucleotide binding;ATP binding;binding;carbon-nitrogen ligase activity, with glutamine as amido-N-donor;catalytic activity;glutaminyl-tRNA synthase (glutamine-hydrolyzing) activity;ligase activity;ligase activity, forming carbon-nitrogen bonds;nucleotide binding;purine nucleotide binding;purine ribonucleoside triphosphate binding;purine ribonucleotide binding;…		Aminoacyl-tRNA biosynthesis	Glu-tRNAGln				7	7	7	88.2	88.2	88.2	11.237	0	38.633	53486000	28	0.21069	0.642333	1.48913	Q7VSN1	Q7VSN1	Aspartyl/glutamyl-tRNA(Asn/Gln) amidotransferase subunit C OS	gatC
16.3785	18.3362	17.8277	18.7797	18.4531	18.5796					Ala_racemase_N				10	10	10	44.6	44.6	44.6	29.666	0	61.22	85671000	47	0.140479	1.09	1.83458	Q7VYK5	Q7VYK5	Uncharacterized protein OS	BP1320
16.3848	16.5748	16.34	16.6762	16.052	17.156		transporter activity		ABC transporters	OpuAC				6	6	6	32.2	32.2	32.2	36.404	0	27.275	27755000	24	0.583981	0.194867	0.594817	Q7VTG8	Q7VTG8	Putative solute-binding periplasmic protein OS	BP3572
16.3887	17.7009	17.6357	17.5013	17.5605	17.7551	biological regulation;cell redox homeostasis;cellular homeostasis;cellular process;homeostatic process;regulation of biological process;regulation of biological quality;regulation of cellular process		cell part;periplasmic space		DsbC_N;Thioredoxin_2				7	7	7	29.4	29.4	29.4	30.658	0	33.905	49942000	25	0.448766	0.363867	0.838835	Q7VU58	Q7VU58	Probable thiol:disulfide interchange protein DsbC OS	dsbC
16.4082	17.2576	16.6147	16.4789	14.9314	16.0498	cellular component organization;cellular component organization at cellular level;cellular component organization or biogenesis;cellular component organization or biogenesis at cellular level;cellular macromolecule metabolic process;cellular metabolic process;cellular nitrogen compound metabolic process;cellular process;DNA conformation change;DNA metabolic process;DNA packaging;chromosome conden…	binding;DNA binding;nucleic acid binding			HC2				2	2	2	18.3	18.3	18.3	17.397	0	27.143	24871000	16	0.149248	-0.940133	-1.7825	Q7VUT9	Q7VUT9	Histone protein OS	bpH1
16.4349	18.062	17.9797	17.6469	17.5313	17.9683	biological regulation;cell cycle;cell division;cellular process;regulation of barrier septum formation;regulation of biological process;regulation of cell division;regulation of cellular component biogenesis;regulation of cellular component organization;regulation of cellular process;regulation of cytokinesis;regulation of cytokinetic process				MinE				5	5	5	57.8	57.8	57.8	9.4889	0	18.517	58490000	26	0.703048	0.2233	0.409655	Q7VU91	Q7VU91	Cell division topological specificity factor OS	minE
16.4515	17.4487	17.98	16.5525	19.1338	17.0971		binding;coenzyme binding;cofactor binding;electron carrier activity;flavin adenine dinucleotide binding			ETF;ETF_alpha				9	9	9	37.9	37.9	37.9	31.019	0	56.655	91014000	38	0.755917	0.301067	0.332914	Q7VZE9	Q7VZE9	Electron transfer flavoprotein alpha-subunit OS	etfA
16.4548	17.3229	16.9894	17.7402	17.1504	17.7558	cellular aromatic compound metabolic process;cellular metabolic process;cellular process;metabolic process	catalytic activity;isomerase activity		Benzoate degradation;Dioxin degradation	Tautomerase				5	5	5	53.2	53.2	53.2	12.776	0	33.044	45454000	18	0.123522	0.626433	1.946	Q7VWX6	Q7VWX6	Putative tautomerase OS	BP2058
16.4627	18.2316	18.1131	17.6278	17.2667	18.0336	biosynthetic process;cellular biosynthetic process;cellular macromolecule biosynthetic process;cellular macromolecule metabolic process;cellular metabolic process;cellular process;cellular protein metabolic process;macromolecule biosynthetic process;macromolecule metabolic process;metabolic process;primary metabolic process;protein metabolic process;translation	binding;nucleic acid binding;RNA binding;rRNA binding;structural constituent of ribosome;structural molecule activity	cell part;intracellular organelle part;intracellular part;large ribosomal subunit;macromolecular complex;organelle part;ribonucleoprotein complex	Ribosome	Ribosomal_L14				8	8	8	59	59	59	13.237	0	29.091	55123000	32	0.950769	0.0402336	0.0657009	Q7VTC1	Q7VTC1	50S ribosomal protein L14 OS	rplN
16.4881	19.3762	19.5137	18.0336	20.4514	18.8641		acid-thiol ligase activity;adenyl nucleotide binding;adenyl ribonucleotide binding;ATP binding;ATP citrate synthase activity;binding;catalytic activity;CoA-ligase activity;cofactor binding;ligase activity;ligase activity, forming carbon-sulfur bonds;nucleotide binding;purine nucleotide binding;purine ribonucleoside triphosphate binding;purine ribonucleotide binding;ribonucleotide binding;succinat…		C5-Branched dibasic acid metabolism;Carbon fixation pathways in prokaryotes;Citrate cycle (TCA cycle);Propanoate metabolism	CoA_binding;Ligase_CoA				11	11	11	58.4	58.4	58.4	30.681	0	108.32	253970000	64	0.617356	0.657033	0.540796	Q7VVU6	Q7VVU6	Succinyl-CoA ligase [ADP-forming] subunit alpha OS	sucD
16.4934	17.9827	17.6598	17.5822	18.0262	18.1897	amine transport;amino acid transport;carboxylic acid transport;establishment of localization;nitrogen compound transport;organic acid transport;organic substance transport;transport		cell part;external encapsulating structure part;outer membrane-bounded periplasmic space;periplasmic space	ABC transporters	Peripla_BP_6				10	9	9	31.9	31.9	31.9	40.794	0	116.27	67298000	50	0.319094	0.554066	1.13683	Q7VY56	Q7VY56	Putative exported protein OS	BP1506
16.4974	17.243	17.0114	16.937	17.2869	17.3159									3	3	3	41.9	41.9	41.9	10.225	0	14.707	38567000	10	0.355645	0.262667	1.04346	Q7VVQ9	Q7VVQ9	Uncharacterized protein OS	BP2581
16.5093	18.0903	17.4545	18.4281	17.475	17.2542					DUF3717				3	3	3	31.5	31.5	31.5	8.1782	0	12.211	54277000	16	0.562879	0.367734	0.63002	Q7VT24	Q7VT24	Uncharacterized protein OS	BP3733
16.5158	17.989	17.7605	17.8338	18.0313	17.4163									7	7	7	39.9	39.9	39.9	19.37	0	31.009	74376000	38	0.529316	0.338699	0.687925	Q7W0D8	Q7W0D8	Putative exported protein OS	BP0205
16.5226	16.5329	16.5325	16.3663	16.9935	16.6203	biosynthetic process;cellular biosynthetic process;cellular macromolecule biosynthetic process;cellular macromolecule metabolic process;cellular metabolic process;cellular process;cellular protein metabolic process;macromolecule biosynthetic process;macromolecule metabolic process;metabolic process;primary metabolic process;protein metabolic process;translation	adenyl nucleotide binding;adenyl ribonucleotide binding;ATP binding;binding;carbon-nitrogen ligase activity, with glutamine as amido-N-donor;catalytic activity;glutaminyl-tRNA synthase (glutamine-hydrolyzing) activity;ligase activity;ligase activity, forming carbon-nitrogen bonds;nucleotide binding;purine nucleotide binding;purine ribonucleoside triphosphate binding;purine ribonucleotide binding;…		Aminoacyl-tRNA biosynthesis	GatB_N;GatB_Yqey				10	10	10	30.4	30.4	30.4	52.332	0	36.181	34435000	26	0.512766	0.1307	0.717446	Q7VSN3	Q7VSN3	Aspartyl/glutamyl-tRNA(Asn/Gln) amidotransferase subunit B OS	gatB
16.5412	17.8038	17.5499	18.1095	17.6891	18.8038	amine transport;establishment of localization;nitrogen compound transport;organic substance transport;polyamine transport;transport	amine binding;binding;polyamine binding	cell part;periplasmic space	ABC transporters					9	9	9	39	39	39	40.91	0	37.775	68806000	28	0.148008	0.9025	1.78967	Q7VWB2	Q7VWB2	Putrescine-binding periplasmic protein OS	BP2348
16.553	18.3412	19.4314	17.9484	19.5013	17.6469	biosynthetic process;cellular biosynthetic process;cellular macromolecule biosynthetic process;cellular macromolecule metabolic process;cellular metabolic process;cellular nitrogen compound metabolic process;cellular process;DNA metabolic process;DNA replication;macromolecule biosynthetic process;macromolecule metabolic process;metabolic process;nitrogen compound metabolic process;nucleic acid me…	adenyl nucleotide binding;adenyl ribonucleotide binding;ATP binding;binding;catalytic activity;nucleotide binding;oxidoreductase activity;oxidoreductase activity, acting on CH or CH2 groups;oxidoreductase activity, acting on CH or CH2 groups, disulfide as acceptor;purine nucleotide binding;purine ribonucleoside triphosphate binding;purine ribonucleotide binding;ribonucleoside-diphosphate reductas…		Purine metabolism;Pyrimidine metabolism	ATP-cone;Ribonuc_red_lgC;Ribonuc_red_lgN				27	27	27	34.5	34.5	34.5	107.94	0	231.5	116620000	80	0.812929	0.257001	0.252736	Q7VUU1	Q7VUU1	Ribonucleoside-diphosphate reductase OS	nrdA
16.5813	17.5079	18.0068	17.2815	19.0177	17.3376	alcohol catabolic process;alcohol metabolic process;carbohydrate catabolic process;carbohydrate metabolic process;catabolic process;cellular carbohydrate catabolic process;cellular carbohydrate metabolic process;cellular metabolic process;cellular process;generation of precursor metabolites and energy;glucose catabolic process;glucose metabolic process;glycolysis;hexose catabolic process;hexose m…	aldehyde-lyase activity;binding;carbon-carbon lyase activity;catalytic activity;cation binding;fructose-bisphosphate aldolase activity;ion binding;lyase activity;metal ion binding;transition metal ion binding;zinc ion binding		Carbon fixation in photosynthetic organisms;Fructose and mannose metabolism;Glycolysis / Gluconeogenesis;Methane metabolism;Pentose phosphate pathway	F_bP_aldolase				12	12	12	49.7	49.7	49.7	38.415	0	88.654	87123000	53	0.507405	0.5136	0.727156	Q7VY44	Q7VY44	Fructose-bisphosphate aldolase OS	fba
16.5914	18.0534	18.2008	17.4557	18.8123	17.737		catalytic activity;oxidoreductase activity			adh_short				8	8	8	50	50	50	26.112	0	96.998	85332000	43	0.58926	0.386466	0.586142	Q7VVA9	Q7VVA9	Probable short-chain dehydrogenase OS	BP2770
16.6313	18.2605	18.4804	17.9833	18.8608	18.4958	biosynthetic process;cellular biosynthetic process;cellular metabolic process;cellular nitrogen compound biosynthetic process;cellular nitrogen compound metabolic process;cellular process;'de novo' IMP biosynthetic process;heterocycle biosynthetic process;heterocycle metabolic process;IMP biosynthetic process;IMP metabolic process;metabolic process;nitrogen compound metabolic process;nucleobase-c…	adenyl nucleotide binding;adenyl ribonucleotide binding;ATP binding;binding;catalytic activity;cyclo-ligase activity;ligase activity;ligase activity, forming carbon-nitrogen bonds;nucleotide binding;phosphoribosylformylglycinamidine cyclo-ligase activity;purine nucleotide binding;purine ribonucleoside triphosphate binding;purine ribonucleotide binding;ribonucleotide binding	cell part;cytoplasm;intracellular part	Purine metabolism	AIRS;AIRS_C				11	11	11	40.7	40.7	40.7	36.79	0	59.285	95635000	37	0.360877	0.6559	1.03081	Q7W0A7	Q7W0A7	Phosphoribosylformylglycinamidine cyclo-ligase OS	purM
16.6591	18.9367	18.2878	18.8212	18.2148	18.6788				ABC transporters	PBP_like_2				10	10	10	44.9	44.9	44.9	29.033	0	53.041	95600000	46	0.433488	0.6104	0.869808	Q7VY76	Q7VY76	Putative exported protein OS	BP1480
16.6744	18.7698	18.5569	18.7047	19.134	19.1495	biological regulation;cellular component assembly;cellular component assembly at cellular level;cellular component organization;cellular component organization at cellular level;cellular component organization or biogenesis;cellular component organization or biogenesis at cellular level;cellular macromolecule metabolic process;cellular membrane organization;cellular metabolic process;cellular pro…	binding;catalytic activity;cis-trans isomerase activity;isomerase activity;peptide binding;peptidyl-prolyl cis-trans isomerase activity	cell part;external encapsulating structure part;outer membrane-bounded periplasmic space;periplasmic space		Rotamase;SurA_N				17	17	17	44.3	44.3	44.3	56.857	0	103.53	128750000	74	0.217852	0.9957	1.46084	Q7VU12	Q7VU12	Chaperone SurA OS	surA
16.7	19.0469	19.2752	NaN	13.8744	15.7226		binding;catalytic activity;GTP binding;GTPase activity;guanyl nucleotide binding;guanyl ribonucleotide binding;hydrolase activity;hydrolase activity, acting on acid anhydrides;hydrolase activity, acting on acid anhydrides, in phosphorus-containing anhydrides;nucleic acid binding;nucleoside-triphosphatase activity;nucleotide binding;purine nucleotide binding;purine ribonucleoside triphosphate bind…	cell part;cytoplasm;intracellular part		GTP_EFTU;GTP_EFTU_D2;IF-2;IF2_assoc;IF2_N				17	17	17	26.6	26.6	26.6	106.16	0	75.689	55785000	43	0.0679947	-3.5422	-2.79749	Q7VYR2	Q7VYR2	Translation initiation factor IF-2 OS	infB
16.7097	18.7366	18.5719	17.7448	17.5591	18.4234	biosynthetic process;cellular biosynthetic process;cellular macromolecule biosynthetic process;cellular macromolecule metabolic process;cellular metabolic process;cellular process;cellular protein metabolic process;macromolecule biosynthetic process;macromolecule metabolic process;metabolic process;primary metabolic process;protein metabolic process;translation	structural constituent of ribosome;structural molecule activity	cell part;intracellular organelle part;intracellular part;macromolecular complex;organelle part;ribonucleoprotein complex;small ribosomal subunit	Ribosome	Ribosomal_S2				7	7	7	23.3	23.3	23.3	27.51	0	32.166	76448000	32	0.896667	-0.0969664	-0.138326	Q7VYD0	Q7VYD0	30S ribosomal protein S2 OS	rpsB
16.7205	17.7662	18.7728	16.2376	17.2341	17.3606	ATP biosynthetic process;ATP hydrolysis coupled proton transport;ATP metabolic process;ATP synthesis coupled proton transport;biosynthetic process;cation transport;cellular biosynthetic process;cellular metabolic process;cellular nitrogen compound biosynthetic process;cellular nitrogen compound metabolic process;cellular process;energy coupled proton transport, against electrochemical gradient;en…	adenyl nucleotide binding;adenyl ribonucleotide binding;ATP binding;binding;cation transmembrane transporter activity;hydrogen ion transmembrane transporter activity;hydrogen ion transporting ATP synthase activity, rotational mechanism;inorganic cation transmembrane transporter activity;ion transmembrane transporter activity;monovalent inorganic cation transmembrane transporter activity;nucleotid…	cell part;intracellular part;macromolecular complex;membrane;membrane part;plasma membrane;protein complex;proton-transporting ATP synthase complex, catalytic core F(1);proton-transporting two-sector ATPase complex, catalytic domain	Oxidative phosphorylation;Photosynthesis	ATP-synt_ab;ATP-synt_ab_C;ATP-synt_ab_N				21	21	21	60.3	60.3	60.3	50.53	0	168.3	112120000	64	0.306503	-0.809067	-1.17126	Q7VU44	Q7VU44	ATP synthase subunit beta OS	atpD
16.7439	17.4599	17.1556	17.0609	16.0452	16.797	cellular macromolecule metabolic process;cellular metabolic process;cellular nitrogen compound metabolic process;cellular process;macromolecule metabolic process;metabolic process;ncRNA metabolic process;ncRNA processing;nitrogen compound metabolic process;nucleic acid metabolic process;nucleobase-containing compound metabolic process;primary metabolic process;RNA metabolic process;RNA processing…		cell part;cytoplasm;intracellular part		RBFA				5	5	5	56.4	56.4	56.4	14.725	0	14.164	30965000	13	0.257874	-0.485433	-1.31814	Q7VYR1	Q7VYR1	Ribosome-binding factor A OS	rbfA
16.7918	18.6627	18.1525	17.9901	17.6687	18.355				ABC transporters					12	12	12	36.3	36.3	36.3	47.151	0	64.055	77702000	49	0.830209	0.1356	0.228851	Q7W0J5	Q7W0J5	Probable extracellular solute-binding protein OS	BP0121
16.8033	17.4759	17.6722	16.6376	17.3832	17.1196	2'-deoxyribonucleotide biosynthetic process;2'-deoxyribonucleotide metabolic process;biosynthetic process;cellular biosynthetic process;cellular metabolic process;cellular nitrogen compound biosynthetic process;cellular nitrogen compound metabolic process;cellular process;deoxyribonucleoside monophosphate biosynthetic process;deoxyribonucleoside monophosphate metabolic process;deoxyribonucleoside…	catalytic activity;dCTP deaminase activity;deaminase activity;hydrolase activity;hydrolase activity, acting on carbon-nitrogen (but not peptide) bonds;hydrolase activity, acting on carbon-nitrogen (but not peptide) bonds, in cyclic amidines		Pyrimidine metabolism	dUTPase				5	5	5	28.3	28.3	28.3	20.885	0	37.629	45684000	20	0.473322	-0.270334	-0.790771	Q7W0F2	Q7W0F2	Deoxycytidine triphosphate deaminase OS	dcd
16.8165	19.0311	18.4505	19.6451	19.2307	19.6753	amine transport;amino acid transport;carboxylic acid transport;establishment of localization;nitrogen compound transport;organic acid transport;organic substance transport;transport		cell part;external encapsulating structure part;outer membrane-bounded periplasmic space;periplasmic space	ABC transporters	Peripla_BP_6				11	11	11	32.1	32.1	32.1	39.397	0	49.28	166320000	59	0.10483	1.41767	2.09001	Q7VYN8	Q7VYN8	Leu/ile/val-binding protein OS	livJ
16.8352	17.6616	17.603	18.8438	17.6065	18.1273					DUF3460				4	4	4	51.6	51.6	51.6	7.4302	0	18.786	66646000	21	0.138141	0.825933	1.84905	Q7VSU9	Q7VSU9	Uncharacterized protein OS	BP3823
16.8902	18.603	18.2076	17.915	18.0879	18.391	biosynthetic process;cellular biosynthetic process;cellular macromolecule biosynthetic process;cellular macromolecule metabolic process;cellular metabolic process;cellular process;cellular protein metabolic process;macromolecule biosynthetic process;macromolecule metabolic process;metabolic process;primary metabolic process;protein metabolic process;translation	binding;nucleic acid binding;RNA binding;rRNA binding;structural constituent of ribosome;structural molecule activity	cell part;cytoplasmic part;intracellular non-membrane-bounded organelle;intracellular organelle;intracellular part;macromolecular complex;non-membrane-bounded organelle;organelle;ribonucleoprotein complex;ribosome	Ribosome	Ribosomal_S17				5	5	5	45.2	45.2	45.2	10.633	0	44.027	69225000	19	0.688728	0.231034	0.430926	Q7VTC4	Q7VTC4	30S ribosomal protein S17 OS	rpsQ
16.926	18.6853	17.9457	19.3032	18.9479	19.3618			cell part;external encapsulating structure part;outer membrane-bounded periplasmic space;periplasmic space		TctC				13	13	13	41.1	41.1	41.1	33.655	0	47.614	121730000	42	0.062007	1.35197	2.56957	Q7VS81	Q7VS81	Putative exported protein OS	BP0561
16.9676	18.3551	17.904	17.8014	17.2337	18.0618	biosynthetic process;cellular biosynthetic process;cellular lipid metabolic process;cellular metabolic process;cellular process;glycolipid biosynthetic process;glycolipid metabolic process;lipid A biosynthetic process;lipid A metabolic process;lipid biosynthetic process;lipid metabolic process;membrane lipid biosynthetic process;membrane lipid metabolic process;metabolic process;organophosphate m…	adenyl nucleotide binding;adenyl ribonucleotide binding;ATP binding;binding;catalytic activity;kinase activity;nucleotide binding;phosphotransferase activity, alcohol group as acceptor;purine nucleotide binding;purine ribonucleoside triphosphate binding;purine ribonucleotide binding;ribonucleotide binding;tetraacyldisaccharide 4'-kinase activity;transferase activity;transferase activity, transfer…		Lipopolysaccharide biosynthesis	LpxK				10	10	10	31.4	31.4	31.4	36.736	0	70.064	56493000	37	0.931969	-0.0432669	-0.0908639	Q7VVB2	Q7VVB2	Tetraacyldisaccharide 4-kinase OS	lpxK
16.9876	18.3916	18.9172	18.0629	18.263	18.8692		catalytic activity;hydrolase activity			Asparaginase_2				9	9	9	47.2	47.2	47.2	33.556	0	64.664	93569000	35	0.656686	0.299567	0.479402	Q7VW68	Q7VW68	Putative L-asparaginase OS	BP2398
17.0096	18.7803	19.1961	17.5456	17.845	17.7409	asexual reproduction;barrier septum formation;cellular component assembly;cellular component assembly at cellular level;cellular component organization;cellular component organization at cellular level;cellular component organization or biogenesis;cellular component organization or biogenesis at cellular level;cellular macromolecular complex assembly;cellular macromolecular complex subunit organi…	binding;catalytic activity;GTP binding;GTPase activity;guanyl nucleotide binding;guanyl ribonucleotide binding;hydrolase activity;hydrolase activity, acting on acid anhydrides;hydrolase activity, acting on acid anhydrides, in phosphorus-containing anhydrides;nucleoside-triphosphatase activity;nucleotide binding;purine nucleotide binding;purine ribonucleoside triphosphate binding;purine ribonucleo…	cell division site;cell part;cytoplasm;intracellular part;macromolecular complex;protein complex	Cell cycle - Caulobacter	FtsZ_C;Tubulin				13	13	13	53.8	53.8	53.8	41.43	0	84.071	78422000	50	0.412273	-0.618167	-0.914331	Q7VUQ8	Q7VUQ8	Cell division protein FtsZ OS	ftsZ
17.0279	17.652	17.8078	17.9024	18.4044	17.0912		4,5-dihydroxyphthalate decarboxylase activity;carbon-carbon lyase activity;carboxy-lyase activity;catalytic activity;lyase activity		Polycyclic aromatic hydrocarbon degradation	NMT1				13	13	13	46.8	46.8	46.8	37.857	0	91.772	62082000	46	0.537698	0.303432	0.673228	Q7W018	Q7W018	4,5-dihydroxyphthalate decarboxylase OS	BP0683
17.0483	18.4213	18.2328	18.7676	18.8387	18.6049	aromatic compound biosynthetic process;biosynthetic process;cellular aromatic compound metabolic process;cellular biosynthetic process;cellular metabolic process;cellular nitrogen compound biosynthetic process;cellular nitrogen compound metabolic process;cellular process;coenzyme biosynthetic process;coenzyme metabolic process;cofactor biosynthetic process;cofactor metabolic process;heterocycle b…	catalytic activity;sulfurtransferase activity;transferase activity;transferase activity, transferring sulfur-containing groups	cell part;cytoplasm;intracellular part	Thiamine metabolism	ThiG				9	9	9	38.9	38.9	38.9	28.108	0	67.673	101130000	47	0.127071	0.836266	1.92137	Q7VTE5	Q7VTE5	Thiazole synthase OS	thiG
17.0748	18.3508	18.519	17.9393	19.4521	18.594	amine metabolic process;carboxylic acid metabolic process;cellular amine metabolic process;cellular amino acid metabolic process;cellular ketone metabolic process;cellular metabolic process;cellular nitrogen compound metabolic process;cellular process;metabolic process;nitrogen compound metabolic process;organic acid metabolic process;oxoacid metabolic process;primary metabolic process;small mole…	catalytic activity;oxidoreductase activity;oxidoreductase activity, acting on the CH-NH2 group of donors;oxidoreductase activity, acting on the CH-NH2 group of donors, NAD or NADP as acceptor		Alanine, aspartate and glutamate metabolism;Arginine and proline metabolism;D-Glutamine and D-glutamate metabolism;Nitrogen metabolism;Proximal tubule bicarbonate reclamation	ELFV_dehydrog;ELFV_dehydrog_N				9	9	9	30.5	30.5	30.5	46.323	0	62.028	125350000	44	0.342531	0.680267	1.07592	Q7VXC5	Q7VXC5	Glutamate dehydrogenase OS	gdhA
17.0803	16.7367	16.5728	16.1318	16.8866	16.6679		arsenate reductase (glutaredoxin) activity;arsenate reductase activity;catalytic activity;oxidoreductase activity;oxidoreductase activity, acting on phosphorus or arsenic in donors;oxidoreductase activity, acting on phosphorus or arsenic in donors, disulfide as acceptor			ArsC				4	4	4	28.1	28.1	28.1	13.501	0	15.657	30114000	17	0.433347	-0.2345	-0.870097	Q7VYL3	Q7VYL3	Arsenate reductase OS	arsC
17.0813	18.954	18.0359	18.9005	18.1987	18.6847		binding;cation binding;electron carrier activity;heme binding;ion binding;iron ion binding;metal ion binding;tetrapyrrole binding;transition metal ion binding	cell part;periplasmic space		Cytochrom_C				5	5	5	24	24	24	24.335	0	27.594	140820000	33	0.380025	0.570899	0.985836	Q7VTA0	Q7VTA0	Putative cytochrome C OS	BP3650
17.0818	18.3536	18.9981	16.8371	18.4348	17.6781	biosynthetic process;cellular biosynthetic process;cellular metabolic process;cellular nitrogen compound biosynthetic process;cellular nitrogen compound metabolic process;cellular process;CTP biosynthetic process;CTP metabolic process;'de novo' CTP biosynthetic process;heterocycle biosynthetic process;heterocycle metabolic process;metabolic process;nitrogen compound metabolic process;nucleobase-c…	adenyl nucleotide binding;adenyl ribonucleotide binding;ATP binding;binding;catalytic activity;kinase activity;nucleobase-containing compound kinase activity;nucleotide binding;nucleotide kinase activity;phosphotransferase activity, phosphate group as acceptor;purine nucleotide binding;purine ribonucleoside triphosphate binding;purine ribonucleotide binding;ribonucleotide binding;transferase acti…	cell part;cytoplasm;intracellular part	Pyrimidine metabolism	AA_kinase				8	8	8	42.9	42.9	42.9	25.552	0	73.567	81455000	32	0.534204	-0.4945	-0.679335	Q7VYC8	Q7VYC8	Uridylate kinase OS	pyrH
17.087	15.9071	16.2334	17.4629	14.9051	15.7839	cellular macromolecule metabolic process;cellular metabolic process;cellular nitrogen compound metabolic process;cellular process;macromolecule metabolic process;macromolecule methylation;macromolecule modification;metabolic process;methylation;ncRNA metabolic process;ncRNA processing;nitrogen compound metabolic process;nucleic acid metabolic process;nucleobase-containing compound metabolic proce…	catalytic activity;methyltransferase activity;N-methyltransferase activity;RNA methyltransferase activity;rRNA (cytosine) methyltransferase activity;rRNA (cytosine-N4-)-methyltransferase activity;rRNA methyltransferase activity;S-adenosylmethionine-dependent methyltransferase activity;transferase activity;transferase activity, transferring one-carbon groups	cell part;cytoplasm;intracellular part		Methyltransf_5				3	3	3	10.4	10.4	10.4	38.866	0	11.351	29282000	14	0.687572	-0.358533	-0.432653	Q7VUP6	Q7VUP6	Ribosomal RNA small subunit methyltransferase H OS	rsmH
17.0978	18.5197	18.5336	18.6038	18.7568	18.8897					MucB_RseB				15	15	15	44.6	44.6	44.6	39.211	0	78.707	101280000	62	0.221317	0.699734	1.4475	Q7VW37	Q7VW37	Putative sigma factor regulatory protein OS	mucB
17.1098	17.5123	17.5007	18.0093	17.4013	17.9111		catalytic activity			FAA_hydrolase				6	6	6	41.1	41.1	41.1	24.889	0	26.865	56229000	28	0.157617	0.399633	1.73576	Q7VVV4	Q7VVV4	Uncharacterized protein OS	BP2532
17.1285	17.2395	17.6163	17.4914	18.5206	17.0772	amine biosynthetic process;amine metabolic process;arginine biosynthetic process;arginine metabolic process;biosynthetic process;carboxylic acid biosynthetic process;carboxylic acid metabolic process;cellular amine metabolic process;cellular amino acid biosynthetic process;cellular amino acid metabolic process;cellular biosynthetic process;cellular ketone metabolic process;cellular metabolic proc…	binding;catalytic activity;cofactor binding;N2-acetyl-L-ornithine:2-oxoglutarate 5-aminotransferase activity;pyridoxal phosphate binding;transaminase activity;transferase activity;transferase activity, transferring nitrogenous groups;vitamin B6 binding;vitamin binding	cell part;cytoplasm;intracellular part	Arginine and proline metabolism;Lysine biosynthesis	Aminotran_3				12	12	12	42.4	42.4	42.4	42.88	0	83.022	69678000	47	0.462539	0.368299	0.811629	Q7VSH3	Q7VSH3	Acetylornithine aminotransferase 2 OS	argD2
17.1869	19.3674	18.9114	15.4394	NaN	17.0749	biosynthetic process;cellular biosynthetic process;cellular macromolecule biosynthetic process;cellular macromolecule metabolic process;cellular metabolic process;cellular process;cellular protein metabolic process;macromolecule biosynthetic process;macromolecule metabolic process;metabolic process;primary metabolic process;protein metabolic process;translation	binding;nucleic acid binding;RNA binding;rRNA binding;structural constituent of ribosome;structural molecule activity;tRNA binding	cell part;cytoplasmic part;intracellular non-membrane-bounded organelle;intracellular organelle;intracellular part;macromolecular complex;non-membrane-bounded organelle;organelle;ribonucleoprotein complex;ribosome	Ribosome	Ribosomal_L16				6	6	6	47.1	47.1	47.1	15.509	0	30.033	59498000	16	0.124012	-2.23142	-2.12145	Q7VTC6	Q7VTC6	50S ribosomal protein L16 OS	rplP
17.2282	18.9517	18.8399	18.8426	19.2419	18.9895	amine biosynthetic process;amine metabolic process;arginine biosynthetic process;arginine metabolic process;biosynthetic process;carboxylic acid biosynthetic process;carboxylic acid metabolic process;cellular amine metabolic process;cellular amino acid biosynthetic process;cellular amino acid metabolic process;cellular biosynthetic process;cellular ketone metabolic process;cellular metabolic proc…	acetyl-CoA:L-glutamate N-acetyltransferase activity;acetyltransferase activity;catalytic activity;glutamate N-acetyltransferase activity;N-acetyltransferase activity;N-acyltransferase activity;transferase activity;transferase activity, transferring acyl groups;transferase activity, transferring acyl groups other than amino-acyl groups	cell part;cytoplasm;intracellular part	Arginine and proline metabolism	ArgJ				13	13	13	47.1	47.1	47.1	42.684	0	86.302	147930000	49	0.295085	0.684733	1.20365	Q7VSW3	Q7VSW3	Arginine biosynthesis bifunctional protein ArgJ OS	argJ
17.2427	18.2767	19.3209	19.465	20.6497	19.0114		catalytic activity;oxidoreductase activity;oxidoreductase activity, acting on the aldehyde or oxo group of donors;oxidoreductase activity, acting on the aldehyde or oxo group of donors, disulfide as acceptor;pyruvate dehydrogenase (acetyl-transferring) activity;pyruvate dehydrogenase activity		Butanoate metabolism;Citrate cycle (TCA cycle);Glycolysis / Gluconeogenesis;Pyruvate metabolism;Valine, leucine and isoleucine biosynthesis	Transketolase_N				28	28	28	33.6	33.6	33.6	100.77	0	106.7	325560000	93	0.138513	1.4286	1.84673	Q7VZC5	Q7VZC5	Pyruvate dehydrogenase E1 component OS	aceE
17.2504	19.1619	18.9648	19.2121	19.2422	19.907		adenyl nucleotide binding;adenyl ribonucleotide binding;ATP binding;binding;catalytic activity;helicase activity;hydrolase activity;hydrolase activity, acting on acid anhydrides;hydrolase activity, acting on acid anhydrides, in phosphorus-containing anhydrides;nucleic acid binding;nucleoside-triphosphatase activity;nucleotide binding;purine nucleotide binding;purine ribonucleoside triphosphate bi…			DEAD;Helicase_C				20	20	20	58.5	58.5	58.5	51.912	0	140.68	153700000	88	0.199541	0.994733	1.53515	Q7VTV8	Q7VTV8	Putative ATP-dependent RNA helicase OS	BP3395
17.2587	18.7188	18.1865	18.3916	18.4875	18.1376	amine biosynthetic process;amine metabolic process;aromatic amino acid family biosynthetic process;aromatic amino acid family metabolic process;aromatic compound biosynthetic process;biosynthetic process;carboxylic acid biosynthetic process;carboxylic acid metabolic process;cellular amine metabolic process;cellular amino acid biosynthetic process;cellular amino acid metabolic process;cellular aro…	carbon-carbon lyase activity;carboxy-lyase activity;catalytic activity;indole-3-glycerol-phosphate synthase activity;lyase activity		Phenylalanine, tyrosine and tryptophan biosynthesis	IGPS				11	11	11	34.4	34.4	34.4	28.562	0	30.684	87725000	29	0.552796	0.284233	0.647156	Q7VU67;REV__Q7VW63	Q7VU67	Indole-3-glycerol phosphate synthase OS	trpC
17.2728	19.0157	18.022	19.4862	18.8731	19.1934					DUF336				5	5	5	33.3	33.3	33.3	13.687	0	38.801	133020000	37	0.113454	1.08073	2.02034	Q7VW57	Q7VW57	Uncharacterized protein OS	BP2411
17.2835	18.5193	18.8744	18.245	19.8777	19.2733	amine biosynthetic process;amine metabolic process;biosynthetic process;branched chain family amino acid biosynthetic process;branched chain family amino acid metabolic process;carboxylic acid biosynthetic process;carboxylic acid metabolic process;cellular amine metabolic process;cellular amino acid biosynthetic process;cellular amino acid metabolic process;cellular biosynthetic process;cellular …	binding;catalytic activity;coenzyme binding;cofactor binding;ketol-acid reductoisomerase activity;oxidoreductase activity;oxidoreductase activity, acting on CH-OH group of donors;oxidoreductase activity, acting on the CH-OH group of donors, NAD or NADP as acceptor		Pantothenate and CoA biosynthesis;Valine, leucine and isoleucine biosynthesis	IlvC;IlvN				16	16	16	54.1	54.1	54.1	36.206	0	149.81	219540000	55	0.25225	0.906267	1.33681	Q7VZU4	Q7VZU4	Ketol-acid reductoisomerase OS	ilvC
17.3004	18.1714	17.8382	17.2866	17.7432	17.9443	biosynthetic process;cellular biosynthetic process;cellular macromolecule biosynthetic process;cellular macromolecule metabolic process;cellular metabolic process;cellular process;cellular protein metabolic process;macromolecule biosynthetic process;macromolecule metabolic process;metabolic process;primary metabolic process;protein metabolic process;translation	binding;nucleic acid binding;RNA binding;rRNA binding;structural constituent of ribosome;structural molecule activity	cell part;cytoplasmic part;intracellular non-membrane-bounded organelle;intracellular organelle;intracellular part;macromolecular complex;non-membrane-bounded organelle;organelle;ribonucleoprotein complex;ribosome	Ribosome	Ribosomal_L9_C;Ribosomal_L9_N				10	10	10	49	49	49	16.383	0	41.349	59039000	34	0.743878	-0.111966	-0.350163	Q7VV92	Q7VV92	50S ribosomal protein L9 OS	rplI
17.4026	19.3311	18.4897	18.9622	17.9202	18.2792									5	5	5	42.1	42.1	42.1	12.917	0	18.691	100670000	24	0.975728	-0.0206	-0.0323698	Q7VW09	Q7VW09	Uncharacterized protein OS	BP2469
17.4219	NaN	17.379	15.1057	15.5804	16.6293	ATP biosynthetic process;ATP metabolic process;ATP synthesis coupled proton transport;biosynthetic process;cation transport;cellular biosynthetic process;cellular metabolic process;cellular nitrogen compound biosynthetic process;cellular nitrogen compound metabolic process;cellular process;energy coupled proton transport, down electrochemical gradient;establishment of localization;heterocycle bio…	active transmembrane transporter activity;adenyl nucleotide binding;adenyl ribonucleotide binding;ATP binding;ATPase activity;ATPase activity, coupled;ATPase activity, coupled to movement of substances;ATPase activity, coupled to transmembrane movement of ions;ATPase activity, coupled to transmembrane movement of substances;binding;catalytic activity;cation transmembrane transporter activity;cati…	cell part;intracellular part;macromolecular complex;membrane;membrane part;plasma membrane;protein complex;proton-transporting ATP synthase complex, catalytic core F(1);proton-transporting two-sector ATPase complex, catalytic domain	Oxidative phosphorylation;Photosynthesis	ATP-synt_DE_N				2	2	2	30.7	30.7	30.7	14.684	0	21.48	24943000	13	0.0677599	-1.62865	-2.80165	Q7VU43	Q7VU43	ATP synthase epsilon chain OS	atpC
17.4382	19.3203	18.6299	19.27	18.6897	19.3008	biosynthetic process;cellular biosynthetic process;cellular metabolic process;cellular process;cofactor biosynthetic process;cofactor metabolic process;iron-sulfur cluster assembly;metabolic process;metallo-sulfur cluster assembly	binding;cation binding;ion binding;iron ion binding;iron-sulfur cluster binding;metal cluster binding;metal ion binding;transition metal ion binding			NifU_N				8	8	8	70.6	70.6	70.6	14.442	0	43.73	131830000	52	0.34586	0.624034	1.06757	Q7VXH0	Q7VXH0	Iron-sulfur cluster assembly scaffold protein IscU OS	iscU
17.4445	19.1713	18.5355	19.1206	18.403	19.4356					PBP				6	6	6	29.8	29.8	29.8	23.881	0	87.506	131950000	37	0.364498	0.602633	1.02215	Q7VUW6	Q7VUW6	Uncharacterized protein OS	BP2953
17.5248	18.6813	19.5585	18.0695	20.2725	18.657	amine biosynthetic process;amine metabolic process;biosynthetic process;carboxylic acid biosynthetic process;carboxylic acid metabolic process;cellular amine metabolic process;cellular amino acid biosynthetic process;cellular amino acid metabolic process;cellular aromatic compound metabolic process;cellular biosynthetic process;cellular ketone metabolic process;cellular metabolic process;cellular…	binding;catalytic activity;cofactor binding;glycine hydroxymethyltransferase activity;hydroxymethyl-, formyl- and related transferase activity;pyridoxal phosphate binding;transferase activity;transferase activity, transferring one-carbon groups;vitamin B6 binding;vitamin binding	cell part;cytoplasm;intracellular part	Cyanoamino acid metabolism;Glycine, serine and threonine metabolism;Methane metabolism;One carbon pool by folate	SHMT				16	16	16	54.2	54.2	54.2	44.81	0	207.26	174490000	65	0.665651	0.411467	0.46571	Q7VUW7	Q7VUW7	Serine hydroxymethyltransferase OS	glyA
17.5301	18.7464	18.951	17.584	18.3443	18.2784	ATP biosynthetic process;ATP hydrolysis coupled proton transport;ATP metabolic process;ATP synthesis coupled proton transport;biosynthetic process;cation transport;cellular biosynthetic process;cellular metabolic process;cellular nitrogen compound biosynthetic process;cellular nitrogen compound metabolic process;cellular process;energy coupled proton transport, against electrochemical gradient;en…	active transmembrane transporter activity;adenyl nucleotide binding;adenyl ribonucleotide binding;ATP binding;ATPase activity;ATPase activity, coupled;ATPase activity, coupled to movement of substances;ATPase activity, coupled to transmembrane movement of ions;ATPase activity, coupled to transmembrane movement of substances;binding;catalytic activity;cation transmembrane transporter activity;cati…	cell part;intracellular part;macromolecular complex;membrane;membrane part;plasma membrane;protein complex;proton-transporting ATP synthase complex, catalytic core F(1);proton-transporting two-sector ATPase complex, catalytic domain	Oxidative phosphorylation;Photosynthesis	ATP-synt_ab;ATP-synt_ab_C;ATP-synt_ab_N				24	24	24	43.9	43.9	43.9	55.477	0	142.4	170360000	75	0.537974	-0.340267	-0.672746	Q7VU46	Q7VU46	ATP synthase subunit alpha OS	atpA
17.5424	19.3515	18.3756	18.6458	18.0308	18.5693									9	9	9	31.5	31.5	31.5	25.549	0	51.258	100390000	36	0.989416	-0.00786718	-0.0141128	Q7VZ76	Q7VZ76	Putative membrane protein OS	BP1056
17.5793	18.3795	18.3618	17.8985	18.1755	18.1996		catalytic activity;hydrolase activity;peptidase activity;peptidase activity, acting on L-amino acid peptides;serine hydrolase activity;serine-type peptidase activity			Peptidase_S9				18	18	18	34.7	34.7	34.7	71.075	0	89.966	85295000	70	0.958209	-0.0156657	-0.0557574	Q7VZJ6	Q7VZJ6	Putative peptidase OS	BP0906
17.6198	18.4516	18.392	17.5077	17.8701	17.5899	biosynthetic process;cellular biosynthetic process;cellular metabolic process;cellular process;metabolic process;peptide biosynthetic process;peptide metabolic process	binding;nucleic acid binding;RNA binding;translation elongation factor activity;translation factor activity, nucleic acid binding	cell part;cytoplasm;intracellular part		EFP;EFP_N;Elong-fact-P_C				6	6	6	34.1	34.1	34.1	20.868	0	36.43	75437000	30	0.160117	-0.498567	-1.72231	Q7VX16	Q7VX16	Elongation factor P OS	efp
17.6236	19.0781	18.3047	19.2285	19.0889	19.5219									9	9	9	46.6	46.6	46.6	26.215	0	36.469	135680000	31	0.0979269	0.9443	2.1505	Q7VSV3	Q7VSV3	Uncharacterized protein OS	BP3819
17.6479	19.3855	20.2399	18.9165	20.8792	19.5697		carboxypeptidase activity;catalytic activity;exopeptidase activity;hydrolase activity;peptidase activity;peptidase activity, acting on L-amino acid peptides;serine hydrolase activity;serine-type carboxypeptidase activity;serine-type D-Ala-D-Ala carboxypeptidase activity;serine-type exopeptidase activity;serine-type peptidase activity		Peptidoglycan biosynthesis	PBP5_C;Peptidase_S11				14	14	14	41.9	41.9	41.9	44.879	0	99.911	279290000	83	0.506266	0.697367	0.72923	Q7W0L2	Q7W0L2	Putative penicillin-binding protein OS	BP0102
17.6729	18.8417	18.7708	19.2006	19.0725	19.0644	carbohydrate metabolic process;metabolic process;primary metabolic process	binding;carbohydrate binding;catalytic activity;hydrolase activity;hydrolase activity, acting on glycosyl bonds;hydrolase activity, hydrolyzing O-glycosyl compounds			Glyco_hydro_31				19	19	19	32.5	32.5	32.5	81.07	0	101.59	135770000	91	0.146949	0.684034	1.79583	Q7VV73	Q7VV73	Uncharacterized protein OS	BP2815
17.6824	17.9724	18.3849	17.9489	18.3308	18.2067		catalytic activity;kinase activity;phosphotransferase activity, alcohol group as acceptor;transferase activity;transferase activity, transferring phosphorus-containing groups		Purine metabolism	PfkB				8	8	8	31.9	31.9	31.9	32.868	0	59.545	83115000	43	0.557214	0.1489	0.639622	Q7VUT1	Q7VUT1	Putative carbohydrate kinase OS	BP2993
17.6892	18.7839	19.3005	18.0838	20.109	18.196	cell cycle;cell division;cellular macromolecule metabolic process;cellular metabolic process;cellular process;cellular protein metabolic process;establishment of localization;establishment of protein localization;macromolecule metabolic process;metabolic process;primary metabolic process;protein folding;protein metabolic process;protein transport;transport	catalytic activity;cis-trans isomerase activity;isomerase activity;peptidyl-prolyl cis-trans isomerase activity	cell part;cytoplasm;intracellular part		FKBP_C;Trigger_C;Trigger_N				20	20	20	56.7	56.7	56.7	47.615	0	107.63	167940000	82	0.812813	0.205066	0.252897	Q7VXI8	Q7VXI8	Trigger factor OS	tig
17.7573	19.5541	18.0195	19.7567	19.6213	19.3222	amine catabolic process;amine metabolic process;carboxylic acid catabolic process;carboxylic acid metabolic process;catabolic process;cellular amine metabolic process;cellular amino acid catabolic process;cellular amino acid metabolic process;cellular catabolic process;cellular ketone metabolic process;cellular metabolic process;cellular nitrogen compound metabolic process;cellular process;glycin…		cell part;cytoplasmic part;glycine cleavage complex;intracellular part;macromolecular complex;protein complex		GCV_H				3	3	3	28.2	28.2	28.2	13.117	0	17.461	182410000	24	0.122448	1.1231	1.95362	Q7W0E4	Q7W0E4	Glycine cleavage system H protein OS	gcvH
17.7634	18.5263	19.0519	18.4899	18.9018	18.6409	catabolic process;cellular catabolic process;cellular metabolic process;cellular process;cellular response to hydrogen peroxide;cellular response to chemical stimulus;cellular response to oxidative stress;cellular response to reactive oxygen species;cellular response to stimulus;cellular response to stress;hydrogen peroxide catabolic process;hydrogen peroxide metabolic process;metabolic process;r…	antioxidant activity;binding;catalase activity;catalytic activity;cation binding;heme binding;ion binding;iron ion binding;metal ion binding;oxidoreductase activity;oxidoreductase activity, acting on peroxide as acceptor;peroxidase activity;tetrapyrrole binding;transition metal ion binding		Amyotrophic lateral sclerosis (ALS);Methane metabolism;Peroxisome;Tryptophan metabolism	Catalase;Catalase-rel				17	17	17	44.4	44.4	44.4	54.507	0	127.63	129420000	70	0.589225	0.230333	0.5862	P0A323	P0A323	Catalase OS	katA
17.7672	19.2039	19.6524	18.8655	20.2164	19.2674	acetyl-CoA catabolic process;acetyl-CoA metabolic process;carbohydrate metabolic process;carboxylic acid metabolic process;catabolic process;cellular aldehyde metabolic process;cellular carbohydrate metabolic process;cellular catabolic process;cellular ketone metabolic process;cellular metabolic process;cellular process;coenzyme catabolic process;coenzyme metabolic process;cofactor catabolic proc…	binding;catalytic activity;cation binding;coenzyme binding;cofactor binding;ion binding;isocitrate dehydrogenase (NADP+) activity;isocitrate dehydrogenase activity;magnesium ion binding;metal ion binding;NAD binding;nucleotide binding;oxidoreductase activity;oxidoreductase activity, acting on CH-OH group of donors;oxidoreductase activity, acting on the CH-OH group of donors, NAD or NADP as accept…		Carbon fixation pathways in prokaryotes;Citrate cycle (TCA cycle);Glutathione metabolism;Peroxisome	Iso_dh				20	20	20	45.9	45.9	45.9	45.793	0	116.38	223170000	84	0.454636	0.575267	0.82716	Q7VVZ2	Q7VVZ2	Isocitrate dehydrogenase [NADP] OS	icd
17.7705	19.1079	19.1578	18.6334	19.31	18.931	amine biosynthetic process;amine metabolic process;aspartate family amino acid biosynthetic process;aspartate family amino acid metabolic process;biosynthetic process;carboxylic acid biosynthetic process;carboxylic acid metabolic process;cellular amine metabolic process;cellular amino acid biosynthetic process;cellular amino acid metabolic process;cellular biosynthetic process;cellular ketone met…	amine binding;amino acid binding;amino acid kinase activity;aspartate kinase activity;binding;carboxylic acid binding;catalytic activity;glutamate 5-kinase activity;kinase activity;phosphotransferase activity, carboxyl group as acceptor;transferase activity;transferase activity, transferring phosphorus-containing groups		Cysteine and methionine metabolism;Glycine, serine and threonine metabolism;Lysine biosynthesis	AA_kinase;ACT;ACT_7				13	13	13	36.3	36.3	36.3	45.306	0	69.232	150400000	61	0.602414	0.279399	0.564745	Q7VX91	Q7VX91	Aspartokinase OS	ask
17.7891	18.0817	18.0754	18.8832	18.1872	18.8293					DUF484				8	8	8	57.8	57.8	57.8	25.203	0	77.492	90850000	35	0.0555608	0.651167	2.67423	Q7VUL1	Q7VUL1	Uncharacterized protein OS	BP3075
17.8024	19.2102	18.6726	19.6393	18.8477	19.0092	alcohol metabolic process;alditol metabolic process;carbohydrate metabolic process;cellular carbohydrate metabolic process;cellular metabolic process;cellular process;glycerol metabolic process;lipid metabolic process;metabolic process;polyol metabolic process;primary metabolic process;small molecule metabolic process	catalytic activity;glycerophosphodiester phosphodiesterase activity;hydrolase activity;hydrolase activity, acting on ester bonds;phosphoric diester hydrolase activity;phosphoric ester hydrolase activity		Glycerophospholipid metabolism	GDPD				9	9	9	52.2	52.2	52.2	26.848	0	55.223	134320000	45	0.273489	0.603666	1.26828	Q7VXM0	Q7VXM0	Glycerophosphoryl diester phosphodiesterase OS	ugpQ
17.8479	19.5735	19.3247	18.5693	17.7991	18.7605	biosynthetic process;cellular biosynthetic process;cellular macromolecule biosynthetic process;cellular macromolecule metabolic process;cellular metabolic process;cellular process;cellular protein metabolic process;macromolecule biosynthetic process;macromolecule metabolic process;metabolic process;primary metabolic process;protein metabolic process;translation	structural constituent of ribosome;structural molecule activity	cell part;cytoplasmic part;intracellular non-membrane-bounded organelle;intracellular organelle;intracellular part;macromolecular complex;non-membrane-bounded organelle;organelle;ribonucleoprotein complex;ribosome	Ribosome	Ribosomal_S21				6	6	6	47.1	47.1	47.1	8.5349	0	27.727	121640000	42	0.429184	-0.539066	-0.878693	Q7VWM3	Q7VWM3	30S ribosomal protein S21 OS	rpsU
17.8519	19.2809	19.2897	19.6302	20.2279	20.1292	acetyl-CoA catabolic process;acetyl-CoA metabolic process;carbohydrate metabolic process;carboxylic acid metabolic process;catabolic process;cellular catabolic process;cellular ketone metabolic process;cellular metabolic process;cellular process;coenzyme catabolic process;coenzyme metabolic process;cofactor catabolic process;cofactor metabolic process;dicarboxylic acid metabolic process;malate me…	catalytic activity;L-malate dehydrogenase activity;malate dehydrogenase activity;oxidoreductase activity;oxidoreductase activity, acting on CH-OH group of donors;oxidoreductase activity, acting on the CH-OH group of donors, NAD or NADP as acceptor		Carbon fixation in photosynthetic organisms;Carbon fixation pathways in prokaryotes;Citrate cycle (TCA cycle);Glyoxylate and dicarboxylate metabolism;Methane metabolism;Pyruvate metabolism	Ldh_1_C;Ldh_1_N				19	19	19	58.4	58.4	58.4	35.664	0	140.16	246010000	96	0.0812108	1.18827	2.31917	Q7VW97	Q7VW97	Malate dehydrogenase OS	mdh
17.886	19.645	18.9879	18.8951	18.4905	19.1404		transporter activity		ABC transporters	OpuAC				9	9	9	30	30	30	36.915	0	72.632	143190000	53	0.996756	0.00236638	0.0043259	Q7VWX9	Q7VWX9	Putative periplasmic substrate-binding protein OS	BP2055
17.8876	19.2258	19.3308	18.3386	18.7566	19.0308	biosynthetic process;carboxylic acid biosynthetic process;carboxylic acid metabolic process;cellular biosynthetic process;cellular ketone metabolic process;cellular lipid metabolic process;cellular metabolic process;cellular process;fatty acid biosynthetic process;fatty acid metabolic process;lipid biosynthetic process;lipid metabolic process;metabolic process;monocarboxylic acid metabolic proces…	3-oxoacyl-[acyl-carrier-protein] reductase (NADPH) activity;binding;catalytic activity;coenzyme binding;cofactor binding;fatty acid synthase activity;NAD binding;nucleotide binding;oxidoreductase activity;oxidoreductase activity, acting on CH-OH group of donors;oxidoreductase activity, acting on the CH-OH group of donors, NAD or NADP as acceptor;transferase activity;transferase activity, transfer…		Biosynthesis of unsaturated fatty acids;Fatty acid biosynthesis	adh_short				8	8	8	51.6	51.6	51.6	25.622	0	98.963	124700000	50	0.844293	-0.106066	-0.209503	Q7VW31	Q7VW31	3-oxoacyl-[acyl-carrier protein] reductase OS	fabG
17.8947	19.7956	19.8765	19.1512	19.4311	19.6539	cellular process;establishment of localization;transmembrane transport;transport		ATP-binding cassette (ABC) transporter complex;cell part;macromolecular complex;membrane part;protein complex	ABC transporters	SBP_bac_5				19	19	19	52.4	52.4	52.4	57.607	0	110.76	208710000	97	0.753608	0.223134	0.336213	Q7VW70	Q7VW70	Putative binding-protein-dependent transport periplasmic protein OS	BP2396
17.9178	19.2381	18.7256	18.133	17.3916	18.7912	biosynthetic process;cellular biosynthetic process;cellular macromolecule biosynthetic process;cellular macromolecule metabolic process;cellular metabolic process;cellular process;cellular protein metabolic process;macromolecule biosynthetic process;macromolecule metabolic process;metabolic process;primary metabolic process;protein metabolic process;translation	binding;nucleic acid binding;RNA binding;rRNA binding;structural constituent of ribosome;structural molecule activity	cell part;cytoplasmic part;intracellular non-membrane-bounded organelle;intracellular organelle;intracellular part;macromolecular complex;non-membrane-bounded organelle;organelle;ribonucleoprotein complex;ribosome	Ribosome	Ribosomal_L18p				5	5	5	44.2	44.2	44.2	12.948	0	28.91	96758000	24	0.402415	-0.5219	-0.935671	Q7VTB5	Q7VTB5	50S ribosomal protein L18 OS	rplR
17.9373	18.8314	18.5574	19.0995	18.5495	19.0132					DUF1840				6	6	6	66.7	66.7	66.7	13.903	0	73.15	115380000	45	0.230072	0.445367	1.41468	Q7W0J9	Q7W0J9	Uncharacterized protein OS	BP0116
17.9983	19.3798	18.8088	20.0297	19.2055	19.7293	establishment of localization;transport		cell part;external encapsulating structure part;outer membrane-bounded periplasmic space;periplasmic space		SBP_bac_7				15	15	15	42.3	42.3	42.3	35.644	0	71.269	191260000	79	0.118786	0.925866	1.98011	Q7VXB3	Q7VXB3	Putative exported protein OS	BP1887
17.9991	19.0301	18.983	19.1518	19.4837	19.1259					Lactamase_B				14	14	14	52.4	52.4	52.4	35.699	0	65.599	161160000	74	0.176115	0.583067	1.64113	Q7VUG6	Q7VUG6	Putative cyclase OS	BP3130
18.0012	19.0272	19.0131	18.8553	18.0175	18.8254	biological regulation;cell redox homeostasis;cellular homeostasis;cellular process;homeostatic process;regulation of biological process;regulation of biological quality;regulation of cellular process	catalytic activity;disulfide oxidoreductase activity;electron carrier activity;oxidoreductase activity;oxidoreductase activity, acting on a sulfur group of donors;protein disulfide oxidoreductase activity			Glutaredoxin				4	4	4	51.2	51.2	51.2	9.5599	0	15.729	112100000	22	0.80622	-0.114433	-0.262056	Q7VS45	Q7VS45	Glutaredoxin 3 OS	grxC
18.0126	19.0649	19.6631	18.9782	20.6378	19.1572	cellular metabolic process;cellular process;metabolic process;one-carbon metabolic process;small molecule metabolic process	adenosylhomocysteinase activity;catalytic activity;hydrolase activity;hydrolase activity, acting on ether bonds;trialkylsulfonium hydrolase activity	cell part;cytoplasm;intracellular part	Cysteine and methionine metabolism	AdoHcyase;AdoHcyase_NAD				21	21	21	43.9	43.9	43.9	51.631	0	132.32	271740000	91	0.396192	0.677534	0.949368	Q7VUL8	Q7VUL8	Adenosylhomocysteinase OS	ahcY
18.0193	18.4554	19.2293	18.068	19.8937	17.8919	biological regulation;biosynthetic process;cellular biosynthetic process;cellular macromolecule metabolic process;cellular metabolic process;cellular nitrogen compound metabolic process;cellular process;macromolecule metabolic process;metabolic process;nitrogen compound metabolic process;nucleic acid metabolic process;nucleobase-containing compound metabolic process;primary metabolic process;regu…	adenyl nucleotide binding;adenyl ribonucleotide binding;ATP binding;ATPase activity;ATPase activity, coupled;binding;catalytic activity;helicase activity;hydrolase activity;hydrolase activity, acting on acid anhydrides;hydrolase activity, acting on acid anhydrides, in phosphorus-containing anhydrides;nucleic acid binding;nucleoside-triphosphatase activity;nucleotide binding;purine nucleotide bind…		RNA degradation	ATP-synt_ab;Rho_N;Rho_RNA_bind				19	19	19	45.9	45.9	45.9	47.242	0	97.059	139320000	59	0.948903	0.0498664	0.068195	Q7VYP9	Q7VYP9	Transcription termination factor Rho OS	rho
18.0656	18.8782	19.1383	17.8028	19.7382	18.7401	alcohol metabolic process;carbohydrate metabolic process;cellular carbohydrate metabolic process;cellular metabolic process;cellular process;glucose metabolic process;hexose metabolic process;metabolic process;monosaccharide metabolic process;primary metabolic process;small molecule metabolic process	binding;catalytic activity;coenzyme binding;cofactor binding;NAD binding;NADP binding;nucleotide binding;oxidoreductase activity;oxidoreductase activity, acting on the aldehyde or oxo group of donors;oxidoreductase activity, acting on the aldehyde or oxo group of donors, NAD or NADP as acceptor		Alzheimer's disease;Glycolysis / Gluconeogenesis	Gp_dh_C;Gp_dh_N				16	16	16	65.8	65.8	65.8	36.284	0	182.31	167060000	73	0.923093	0.0663331	0.102769	Q7VZB9	Q7VZB9	Glyceraldehyde-3-phosphate dehydrogenase OS	gap
18.067	19.6765	19.2876	20.0961	19.8086	20.0053		catalytic activity;deaminase activity			Ribonuc_L-PSP				7	7	7	68.8	68.8	68.8	13.303	0	47.144	234930000	36	0.123018	0.959634	1.94957	Q7VXW5	Q7VXW5	Putative translational inhibitor OS	BP1611
18.1044	18.9105	18.6656	19.1441	18.4196	18.5137	cation transport;establishment of localization;ion transport;metal ion transport;transport	binding;cation binding;ion binding;metal ion binding		Mineral absorption	HMA				5	5	5	98.5	98.5	98.5	6.7868	0	34.275	115000000	19	0.708678	0.1323	0.401352	Q7VXM4	Q7VXM4	Putative exported protein OS	BP1727
18.1124	19.5282	19.7112	17.7964	18.2524	18.5211	biological regulation;biosynthetic process;cellular biosynthetic process;cellular macromolecule biosynthetic process;cellular macromolecule metabolic process;cellular metabolic process;cellular nitrogen compound metabolic process;cellular process;cellular response to stimulus;macromolecule biosynthetic process;macromolecule metabolic process;metabolic process;multi-organism process;nitrogen compo…	binding;DNA binding;nucleic acid binding;nucleic acid binding transcription factor activity;sequence-specific DNA binding transcription factor activity		Two-component system	GerE;Response_reg				14	14	14	80.9	80.9	80.9	22.952	0	133.7	128980000	70	0.16569	-0.927301	-1.6931	P0A4H2	P0A4H2	Virulence factors putative positive transcription regulator BvgA OS	bvgA
18.1126	19.4175	19.488	18.2122	18.6453	18.6805	biosynthetic process;carbohydrate biosynthetic process;carbohydrate metabolic process;macromolecule biosynthetic process;macromolecule metabolic process;metabolic process;polysaccharide biosynthetic process;polysaccharide metabolic process;primary metabolic process	binding;catalytic activity;coenzyme binding;cofactor binding;NAD binding;nucleotide binding;oxidoreductase activity;oxidoreductase activity, acting on CH-OH group of donors;oxidoreductase activity, acting on the CH-CH group of donors;oxidoreductase activity, acting on the CH-CH group of donors, NAD or NADP as acceptor;oxidoreductase activity, acting on the CH-OH group of donors, NAD or NADP as ac…		Amino sugar and nucleotide sugar metabolism	UDPG_MGDP_dh;UDPG_MGDP_dh_C;UDPG_MGDP_dh_N				14	14	14	49.5	49.5	49.5	46.73	0	71.936	129160000	50	0.354768	-0.493367	-1.0456	Q7VUE7;Q7VXU9	Q7VUE7;Q7VXU9	Polysaccharide biosynthesis protein OS;Capsular polysaccharide biosynthesis protein OS	wbpO
18.1271	19.4231	18.6663	18.9208	18.249	19.0318	amine transport;amino acid transport;carboxylic acid transport;establishment of localization;nitrogen compound transport;organic acid transport;organic substance transport;transport		cell part;external encapsulating structure part;outer membrane-bounded periplasmic space;periplasmic space	ABC transporters	Peripla_BP_6				16	16	16	40.6	40.6	40.6	43.185	0	112.79	130240000	88	0.991693	-0.00496674	-0.011076	Q7VTG5	Q7VTG5	Putative exported protein OS	BP3575
18.1326	18.9612	19.4917	18.6444	19.5922	18.2678	alcohol biosynthetic process;alcohol catabolic process;alcohol metabolic process;biosynthetic process;carbohydrate biosynthetic process;carbohydrate catabolic process;carbohydrate metabolic process;catabolic process;cellular biosynthetic process;cellular carbohydrate biosynthetic process;cellular carbohydrate catabolic process;cellular carbohydrate metabolic process;cellular metabolic process;cel…	catalytic activity;intramolecular oxidoreductase activity;intramolecular oxidoreductase activity, interconverting aldoses and ketoses;isomerase activity;triose-phosphate isomerase activity	cell part;cytoplasm;intracellular part	Carbon fixation in photosynthetic organisms;Fructose and mannose metabolism;Glycolysis / Gluconeogenesis;Inositol phosphate metabolism	TIM				12	12	12	62.1	62.1	62.1	25.818	0	84.723	158520000	71	0.963697	-0.0270341	-0.0484276	Q7VZT5	Q7VZT5	Triosephosphate isomerase OS	tpiA
18.138	19.3019	19.2107	19.2079	19.2757	19.4962		carbon-oxygen lyase activity;catalytic activity;hydro-lyase activity;lyase activity;tryptophan synthase activity		Glycine, serine and threonine metabolism;Phenylalanine, tyrosine and tryptophan biosynthesis	Trp_syntA				12	12	12	48.1	48.1	48.1	29.874	0	117.92	170780000	74	0.312488	0.443066	1.15473	Q7VTF0	Q7VTF0	Tryptophan synthase alpha chain OS	trpA
18.1571	19.7176	19.1422	18.2381	17.27	17.7257		antioxidant activity;catalytic activity;oxidoreductase activity;oxidoreductase activity, acting on paired donors, with incorporation or reduction of molecular oxygen;oxidoreductase activity, acting on peroxide as acceptor;peroxidase activity;peroxiredoxin activity			CMD				5	5	5	39.6	39.6	39.6	11.564	0	13.273	100320000	21	0.0777567	-1.26103	-2.35889	Q7VSA2	Q7VSA2	Alkyl hydroperoxide reductase AhpD OS	BP0535
18.1784	19.3101	18.9048	19.8819	19.3554	19.7986	biosynthetic process;cellular biosynthetic process;cellular metabolic process;cellular nitrogen compound biosynthetic process;cellular nitrogen compound metabolic process;cellular process;'de novo' UMP biosynthetic process;heterocycle biosynthetic process;heterocycle metabolic process;metabolic process;nitrogen compound metabolic process;nucleobase-containing compound biosynthetic process;nucleob…	binding;catalytic activity;cation binding;ion binding;magnesium ion binding;metal ion binding;orotate phosphoribosyltransferase activity;transferase activity;transferase activity, transferring glycosyl groups;transferase activity, transferring pentosyl groups		Pyrimidine metabolism	Pribosyltran				9	9	9	46	46	46	23.314	0	66.357	186570000	55	0.0754925	0.880866	2.38603	Q7VSN4	Q7VSN4	Orotate phosphoribosyltransferase OS	pyrE
18.1794	19.8035	19.2189	19.3112	19.5321	19.7338				ABC transporters	Lipoprotein_9				13	13	13	54	54	54	28.743	0	92.614	200200000	68	0.402768	0.458434	0.934899	Q7VV70	Q7VV70	Lipoprotein OS	BP2818
18.2029	19.7407	19.1838	19.2414	19.1199	19.4661	biological regulation;regulation of biological process;regulation of gene expression;regulation of macromolecule metabolic process;regulation of metabolic process	binding;cation binding;ion binding;metal ion binding;transition metal ion binding;zinc ion binding	cell part;cytoplasm;intracellular part		zf-dskA_traR				6	6	6	58.4	58.4	58.4	17.574	0	90.703	184130000	55	0.639242	0.233334	0.506354	Q7VUK1	Q7VUK1	RNA polymerase-binding transcription factor DksA OS	dksA
18.2594	19.8899	19.3962	18.3792	17.5214	19.0917	cotranslational protein targeting to membrane;establishment of localization;establishment of localization in cell;establishment of protein localization;establishment of protein localization in endoplasmic reticulum;establishment of protein localization to organelle;intracellular protein transport;intracellular transport;protein targeting;protein targeting to ER;protein targeting to membrane;prote…	7S RNA binding;binding;catalytic activity;GTP binding;GTPase activity;guanyl nucleotide binding;guanyl ribonucleotide binding;hydrolase activity;hydrolase activity, acting on acid anhydrides;hydrolase activity, acting on acid anhydrides, in phosphorus-containing anhydrides;nucleic acid binding;nucleoside-triphosphatase activity;nucleotide binding;purine nucleotide binding;purine ribonucleoside tr…	cell part;cytoplasmic part;intracellular part;macromolecular complex;ribonucleoprotein complex;signal recognition particle	Bacterial secretion system;Protein export	SRP_SPB;SRP54;SRP54_N				11	11	11	27.1	27.1	27.1	50.664	0	79.701	133240000	48	0.268363	-0.851067	-1.28434	Q7W0M3	Q7W0M3	Signal recognition particle protein OS	ffh
18.2644	20.5981	20.3383	18.6517	19.795	19.2605		catalytic activity;hydrolase activity;oxidoreductase activity;oxidoreductase activity, acting on paired donors, with incorporation or reduction of molecular oxygen;peroxiredoxin activity			1-cysPrx_C;AhpC-TSA				13	13	13	60.1	60.1	60.1	23.777	0	74.138	257030000	68	0.571534	-0.497868	-0.615476	Q7VZE7	Q7VZE7	Antioxidant protein OS	BP0965
18.2645	19.672	18.9873	18.7839	17.9845	18.7477	cell projection organization;cell wall organization;cell wall organization or biogenesis;cellular component organization;cellular component organization at cellular level;cellular component organization or biogenesis;cellular component organization or biogenesis at cellular level;cellular macromolecule metabolic process;cellular metabolic process;cellular process;cellular protein metabolic proces…		cell part;external encapsulating structure part;outer membrane-bounded periplasmic space;periplasmic space		PapD_C;PapD_N				8	8	8	49.2	49.2	49.2	26.436	0	53.333	119560000	32	0.386105	-0.469234	-0.971969	P33409	P33409	Chaperone protein FimB/FhaD OS	fimB
18.3001	20.0364	19.3222	19.2788	19.6877	19.3298				ABC transporters	Lipoprotein_9				17	17	17	79	79	79	28.524	0	113.6	199740000	68	0.703688	0.212533	0.408708	Q7VSM1	Q7VSM1	Putative exported protein OS	BP0385
18.3142	18.9756	18.4056	18.8555	18.2764	18.6251	biosynthetic process;cellular biosynthetic process;cellular macromolecule biosynthetic process;cellular macromolecule metabolic process;cellular metabolic process;cellular process;cellular protein metabolic process;macromolecule biosynthetic process;macromolecule metabolic process;metabolic process;primary metabolic process;protein metabolic process;translation	binding;nucleic acid binding;RNA binding;rRNA binding;structural constituent of ribosome;structural molecule activity	cell part;cytoplasmic part;intracellular non-membrane-bounded organelle;intracellular organelle;intracellular part;macromolecular complex;non-membrane-bounded organelle;organelle;ribonucleoprotein complex;ribosome	Ribosome	Ribosomal_L6				11	11	11	52	52	52	19.172	0	45.875	105800000	41	0.942338	0.0205332	0.0769776	Q7VTB6	Q7VTB6	50S ribosomal protein L6 OS	rplF
18.3167	19.6039	20.0383	18.4562	17.3804	19.6349		binding;nucleic acid binding;RNA binding;translation factor activity, nucleic acid binding;translation initiation factor activity	cell part;cytoplasm;intracellular part		IF3_C;IF3_N				7	7	7	51.2	51.2	51.2	18.749	0	81.516	148620000	38	0.375019	-0.829134	-0.9974	Q7VY63	Q7VY63	Translation initiation factor IF-3 OS	infC
18.3328	20.1331	19.6113	20.5278	19.7517	20.3412		transporter activity							16	15	15	60.7	56.5	56.5	36.14	0	96.689	275190000	82	0.220004	0.847833	1.45253	Q7VS83	Q7VS83	Amino acid-binding periplasmic protein OS	BP0558
18.3762	19.8243	19.4078	20.1117	19.7673	20.1688					NMT1				12	12	12	34.4	34.4	34.4	33.455	0	116.85	237670000	70	0.143905	0.813166	1.81383	Q7VSH0	Q7VSH0	Putative exported protein OS	BP0454
18.3771	19.0322	19.803	18.5195	20.3875	18.2071	cellular macromolecule metabolic process;cellular metabolic process;cellular process;cellular protein metabolic process;macromolecule metabolic process;metabolic process;primary metabolic process;protein folding;protein metabolic process;response to stimulus;response to stress	adenyl nucleotide binding;adenyl ribonucleotide binding;ATP binding;binding;nucleotide binding;purine nucleotide binding;purine ribonucleoside triphosphate binding;purine ribonucleotide binding;ribonucleotide binding	cell part;cytoplasm;intracellular part	Antigen processing and presentation;NOD-like receptor signaling pathway;Pathways in cancer;Plant-pathogen interaction;Progesterone-mediated oocyte maturation;Prostate cancer;Protein processing in endoplasmic reticulum	HSP90				24	24	24	46.1	46.1	46.1	71.153	0	157.87	204180000	70	0.96916	-0.0327326	-0.0411348	Q7W0M8	Q7W0M8	Chaperone protein HtpG OS	htpG
18.3876	19.7303	18.7582	20.1755	19.2732	20.3479	metabolic process;oxidation-reduction process	binding;cation binding;copper ion binding;electron carrier activity;ion binding;metal ion binding;transition metal ion binding	cell part;periplasmic space		Copper-bind				6	6	6	51.3	51.3	51.3	15.973	0	45.186	216030000	31	0.135005	0.9735	1.86889	P0A320	P0A320	Azurin OS	BP0824
18.4391	18.6675	19.1514	18.4911	18.7248	19.2684					BON;LysM				8	8	8	49.7	49.7	49.7	19.305	0	63.665	132890000	36	0.820635	0.0754337	0.242064	Q7VT64	Q7VT64	Putative membrane protein OS	BP3689
18.4739	19.2471	19.9641	18.8411	20.5498	18.998	alcohol biosynthetic process;alcohol metabolic process;biosynthetic process;carbohydrate biosynthetic process;carbohydrate metabolic process;carboxylic acid metabolic process;cellular biosynthetic process;cellular carbohydrate biosynthetic process;cellular carbohydrate metabolic process;cellular ketone metabolic process;cellular metabolic process;cellular process;gluconeogenesis;glucose metabolic…	adenyl nucleotide binding;adenyl ribonucleotide binding;ATP binding;binding;catalytic activity;cation binding;ion binding;kinase activity;metal ion binding;nucleotide binding;phosphotransferase activity, paired acceptors;purine nucleotide binding;purine ribonucleoside triphosphate binding;purine ribonucleotide binding;pyruvate, water dikinase activity;ribonucleotide binding;transferase activity;t…		Carbon fixation pathways in prokaryotes;Methane metabolism;Pyruvate metabolism	PEP-utilizers;PEP-utilizers_C;PPDK_N				31	31	31	45.9	45.9	45.9	86.236	0	209.87	248650000	104	0.752541	0.2346	0.337738	Q7VYB3	Q7VYB3	Phosphoenolpyruvate synthase OS	ppsA
18.495	20.0734	19.3438	20.2979	19.4399	20.1846	cellular metabolic process;cellular process;electron transport chain;generation of precursor metabolites and energy;metabolic process;oxidation-reduction process	binding;cation binding;electron carrier activity;heme binding;ion binding;iron ion binding;metal ion binding;tetrapyrrole binding;transition metal ion binding	cell part;periplasmic space		Cytochrom_C_2				8	8	8	55.9	55.9	55.9	16.293	0	46.575	249810000	39	0.274438	0.670066	1.26534	Q7VV21	Q7VV21	Putative ccytochrome OS	BP2889
18.521	19.914	19.6973	19.0999	20.1989	19.851		binding;nucleic acid binding;RNA binding;translation elongation factor activity;translation factor activity, nucleic acid binding	cell part;cytoplasm;intracellular part		EF_TS;UBA				17	17	17	63	63	63	30.904	0	113.77	261770000	82	0.564565	0.339167	0.627174	Q7VYC9	Q7VYC9	Elongation factor Ts OS	tsf
18.5306	19.8616	19.7592	19.5258	20.3241	20.1347	biosynthetic process;cellular biosynthetic process;cellular macromolecule biosynthetic process;cellular macromolecule metabolic process;cellular metabolic process;cellular nitrogen compound metabolic process;cellular process;DNA metabolic process;DNA replication;macromolecule biosynthetic process;macromolecule metabolic process;metabolic process;nitrogen compound metabolic process;nucleic acid me…	3'-5' exonuclease activity;binding;catalytic activity;DNA binding;DNA polymerase activity;DNA-directed DNA polymerase activity;exonuclease activity;hydrolase activity;hydrolase activity, acting on ester bonds;nuclease activity;nucleic acid binding;nucleotidyltransferase activity;transferase activity;transferase activity, transferring phosphorus-containing groups	cell part;cytoplasm;DNA polymerase complex;DNA polymerase III complex;intracellular part;macromolecular complex;protein complex	DNA replication;Homologous recombination;Mismatch repair;Purine metabolism;Pyrimidine metabolism	DNA_pol3_beta;DNA_pol3_beta_2;DNA_pol3_beta_3				17	17	17	46.6	46.6	46.6	41.257	0	96.646	269730000	89	0.28105	0.611067	1.24512	Q7VSE1	Q7VSE1	DNA polymerase III subunit beta OS	dnaN
18.5935	17.5498	17.9644	17.3366	18.0198	17.3276	cellular macromolecule metabolic process;cellular metabolic process;cellular process;cellular protein metabolic process;macromolecule metabolic process;macromolecule modification;metabolic process;primary metabolic process;protein initiator methionine removal;protein metabolic process;protein modification process	aminopeptidase activity;binding;catalytic activity;cation binding;exopeptidase activity;hydrolase activity;ion binding;metal ion binding;metalloaminopeptidase activity;metalloexopeptidase activity;metallopeptidase activity;peptidase activity;peptidase activity, acting on L-amino acid peptides			Peptidase_M24				9	9	9	39.6	39.6	39.6	29.708	0	30.041	85422000	28	0.280112	-0.474567	-1.24796	Q7VYD1	Q7VYD1	Methionine aminopeptidase OS	map
18.6191	19.695	20.4059	19.757	21.4524	19.4146	acetyl-CoA catabolic process;acetyl-CoA metabolic process;catabolic process;cellular catabolic process;cellular metabolic process;cellular process;coenzyme catabolic process;coenzyme metabolic process;cofactor catabolic process;cofactor metabolic process;metabolic process;tricarboxylic acid cycle	binding;catalytic activity;coenzyme binding;cofactor binding;oxidoreductase activity;oxidoreductase activity, acting on the aldehyde or oxo group of donors;oxidoreductase activity, acting on the aldehyde or oxo group of donors, disulfide as acceptor;oxoglutarate dehydrogenase (succinyl-transferring) activity;thiamine pyrophosphate binding;vitamin binding		Citrate cycle (TCA cycle);Lysine degradation;Tryptophan metabolism	E1_dh;Transket_pyr				32	32	32	40.5	40.5	40.5	106.47	0	232.13	474640000	140	0.480384	0.634667	0.777311	Q7VZ18	Q7VZ18	2-oxoglutarate dehydrogenase E1 component OS	odhA
18.6588	19.8786	19.983	19.9843	20.8103	19.3378	cellular macromolecule metabolic process;cellular metabolic process;cellular process;cellular protein metabolic process;macromolecule metabolic process;metabolic process;primary metabolic process;protein folding;protein metabolic process	adenyl nucleotide binding;adenyl-nucleotide exchange factor activity;ATPase regulator activity;binding;enzyme regulator activity;nucleoside-triphosphatase regulator activity;nucleotide binding;purine nucleotide binding	cell part;cytoplasm;intracellular part		GrpE				9	9	9	77.2	77.2	77.2	19.625	0	57.675	296310000	36	0.422447	0.537334	0.892749	Q7VVY0	Q7VVY0	Protein GrpE OS	grpE
18.67	20.354	19.8035	20.2839	19.6429	20.2103	cellular component disassembly;cellular component disassembly at cellular level;cellular component organization;cellular component organization at cellular level;cellular component organization or biogenesis;cellular component organization or biogenesis at cellular level;cellular macromolecular complex disassembly;cellular macromolecular complex subunit organization;cellular process;cellular prot…		cell part;cytoplasm;intracellular part		RRF				7	7	7	46.8	46.8	46.8	20.708	0	45.397	286460000	44	0.46073	0.436534	0.815167	Q7VYC7	Q7VYC7	Ribosome-recycling factor OS	frr
18.7024	20.7194	20.0003	21.1574	20.739	21.439					ABC_sub_bind				19	19	19	63.9	63.9	63.9	33.711	0	165.48	468290000	113	0.104876	1.30443	2.08961	Q7VWW8	Q7VWW8	Putative exported protein OS	BP2068
18.714	21.1169	19.777	20.4354	19.0252	20.5681					DUF1330				7	7	7	68.1	68.1	68.1	10.716	0	44.813	297570000	29	0.87731	0.140266	0.164508	Q7VW78	Q7VW78	Uncharacterized protein OS	BP2387
18.7286	20.5061	20.0974	18.9746	18.3035	19.1961	cellular process;establishment of localization;establishment of localization in cell;establishment of protein localization;protein secretion;protein secretion by the type IV secretion system;protein transmembrane transport;protein transport;secretion;secretion by cell;secretion by the type IV secretion system;transmembrane transport;transport		cell part;integral to membrane;intrinsic to membrane;membrane;membrane part;plasma membrane		VirB8				9	9	9	33.9	33.9	33.9	25.994	0	70.37	181870000	48	0.187985	-0.952634	-1.58573	Q7VSX6	Q7VSX6	Type IV secretion system protein PtlE OS	ptlE
18.8141	20.1712	19.6746	20.2062	19.7452	20.0918		antioxidant activity;binding;catalytic activity;cation binding;ion binding;metal ion binding;oxidoreductase activity;oxidoreductase activity, acting on superoxide radicals as acceptor;superoxide dismutase activity		Huntington's disease;Peroxisome	Sod_Fe_C;Sod_Fe_N				8	8	8	41.7	41.7	41.7	21.287	0	130.91	276490000	54	0.33387	0.4611	1.09797	P37369	P37369	Superoxide dismutase [Fe] OS	sodB
18.82	19.7775	19.7931	18.3121	18.0206	19.1015	biosynthetic process;cellular biosynthetic process;cellular macromolecule biosynthetic process;cellular macromolecule metabolic process;cellular metabolic process;cellular process;cellular protein metabolic process;macromolecule biosynthetic process;macromolecule metabolic process;metabolic process;primary metabolic process;protein metabolic process;translation	binding;nucleic acid binding;RNA binding;rRNA binding;structural constituent of ribosome;structural molecule activity	cell part;cytoplasmic part;intracellular non-membrane-bounded organelle;intracellular organelle;intracellular part;macromolecular complex;non-membrane-bounded organelle;organelle;ribonucleoprotein complex;ribosome	Ribosome	Ribosomal_S15				4	4	4	41.6	41.6	41.6	10.268	0	53.95	153360000	30	0.0966932	-0.985467	-2.16181	Q7VZU1	Q7VZU1	30S ribosomal protein S15 OS	rpsO
18.8503	20.285	19.5857	21.0179	20.9144	19.5072					Ribonuc_L-PSP				6	6	6	71.6	71.6	71.6	12.53	0	53.177	352980000	41	0.229446	0.906167	1.41699	Q7VTF6	Q7VTF6	Uncharacterized protein OS	BP3584
18.856	20.3585	19.8309	20.8484	20.3903	21.0294	establishment of localization;transport	binding;cation binding;ion binding;metal ion binding	cell part;external encapsulating structure part;outer membrane-bounded periplasmic space;periplasmic space		SBP_bac_7				17	17	17	51.5	51.5	51.5	40.317	0	139.74	402800000	89	0.0885584	1.07423	2.24065	Q7VUV7	Q7VUV7	Putative exported solute binding protein OS	BP2963
18.8957	20.1427	20.4874	19.7907	20.8106	20.3805		electron carrier activity			ETF				15	15	15	67.9	67.9	67.9	26.819	0	208.26	386990000	117	0.440028	0.485334	0.856443	Q7VZF0	Q7VZF0	Electron transfer flavoprotein beta-subunit OS	etfB
18.9108	20.2732	20.1239	20.0162	19.7337	20.3121	biological regulation;biosynthetic process;cellular biosynthetic process;cellular macromolecule biosynthetic process;cellular macromolecule metabolic process;cellular metabolic process;cellular nitrogen compound metabolic process;cellular process;cellular response to stimulus;macromolecule biosynthetic process;macromolecule metabolic process;metabolic process;nitrogen compound metabolic process;n…	binding;DNA binding;nucleic acid binding		Two-component system	Response_reg;Trans_reg_C				13	13	13	53.7	53.7	53.7	27.738	0	108.82	269440000	73	0.615733	0.251366	0.54338	Q79GE2	Q79GE2	Tresponse regulator protein OS	risA
18.9382	20.4693	19.7507	20.3647	19.938	20.6505					Trm112p				5	5	5	82.3	82.3	82.3	6.8108	0	27.988	301920000	27	0.28768	0.598333	1.22529	Q7VVB1	Q7VVB1	UPF0434 protein BP2767 OS	BP2767
18.9733	20.278	19.919	20.4941	20.1165	20.5981		2 iron, 2 sulfur cluster binding;binding;catalytic activity;cation binding;cation transmembrane transporter activity;hydrogen ion transmembrane transporter activity;inorganic cation transmembrane transporter activity;ion binding;ion transmembrane transporter activity;iron-sulfur cluster binding;metal cluster binding;metal ion binding;monovalent inorganic cation transmembrane transporter activity;…	cell part;membrane	Alzheimer's disease;Cardiac muscle contraction;Huntington's disease;Oxidative phosphorylation;Parkinson's disease	Rieske				7	7	7	48.4	48.4	48.4	22.849	0	60.123	328060000	49	0.177506	0.679467	1.63444	Q7W080	Q7W080	Ubiquinol-cytochrome c reductase iron-sulfur subunit OS	petA
18.9775	19.0866	19.7773	18.6607	20.4721	19.0444		binding;catalytic activity;GTP binding;GTPase activity;guanyl nucleotide binding;guanyl ribonucleotide binding;hydrolase activity;hydrolase activity, acting on acid anhydrides;hydrolase activity, acting on acid anhydrides, in phosphorus-containing anhydrides;nucleic acid binding;nucleoside-triphosphatase activity;nucleotide binding;purine nucleotide binding;purine ribonucleoside triphosphate bind…	cell part;cytoplasm;intracellular part		EFG_C;EFG_II;EFG_IV;GTP_EFTU;GTP_EFTU_D2				33	33	33	60.4	60.4	60.4	77.115	0	207.54	244340000	139	0.862292	0.111933	0.184916	Q7VTD5	Q7VTD5	Elongation factor G OS	fusA
19.0882	20.7751	20.2275	21.1062	20.442	21.2841	amine transport;amino acid transport;carboxylic acid transport;establishment of localization;nitrogen compound transport;organic acid transport;organic substance transport;transport		cell part;external encapsulating structure part;outer membrane-bounded periplasmic space;periplasmic space	ABC transporters	Peripla_BP_6				13	13	13	42.1	42.1	42.1	39.608	0	125.68	462880000	89	0.177462	0.913832	1.63465	Q7VYN1	Q7VYN1	Leu/ile/val-binding protein OS	livJ
19.1062	20.9227	20.5371	20.6035	20.9767	21.099		catalytic activity;hydrolase activity;peptidase activity;peptidase activity, acting on L-amino acid peptides;serine hydrolase activity;serine-type peptidase activity			PDZ;Peptidase_S41				19	19	19	48.6	48.6	48.6	51.17	0	168.28	469520000	116	0.285818	0.7044	1.23081	Q7VS41	Q7VS41	Putative carboxy-terminal processing protease OS	ctpA
19.1063	20.6588	20.3156	20.9815	20.213	20.994		binding;cation binding;ion binding;metal ion binding		ABC transporters					15	15	15	54.2	54.2	54.2	37.399	0	190.7	414090000	93	0.26088	0.7026	1.30831	Q7VXW9	Q7VXW9	Putative iron binding protein OS	BP1605
19.1089	16.9324	17.5114	17.1376	17.2504	16.9479	barrier septum site selection;cellular process;cytokinetic process	adenyl nucleotide binding;adenyl ribonucleotide binding;ATP binding;ATPase activity;binding;catalytic activity;hydrolase activity;hydrolase activity, acting on acid anhydrides;hydrolase activity, acting on acid anhydrides, in phosphorus-containing anhydrides;nucleoside-triphosphatase activity;nucleotide binding;purine nucleotide binding;purine ribonucleoside triphosphate binding;purine ribonucleo…			CbiA				11	11	11	42.4	42.4	42.4	29.681	0	64.908	67065000	36	0.323499	-0.738933	-1.12507	Q7VU92	Q7VU92	Site-determining protein OS	minD
19.1776	20.5875	20.0297	20.7756	19.9893	20.4265	response to chemical stimulus;response to oxidative stress;response to stimulus;response to stress	alkyl hydroperoxide reductase activity;antioxidant activity;catalytic activity;hydroperoxide reductase activity;oxidoreductase activity;oxidoreductase activity, acting on a sulfur group of donors;oxidoreductase activity, acting on a sulfur group of donors, disulfide as acceptor;oxidoreductase activity, acting on a sulfur group of donors, NAD or NADP as acceptor;oxidoreductase activity, acting on …			CMD				11	11	11	58.1	58.1	58.1	18.384	0	66.587	333650000	71	0.376924	0.465534	0.992983	Q7VTI6	Q7VTI6	Alkyl hydroperoxide reductase AhpD OS	ahpD
19.1863	20.5561	19.9755	20.1206	19.5803	20.1346					Tol_Tol_Ttg2				9	9	9	57	57	57	22.986	0	135.34	289200000	52	0.93282	0.0391992	0.089724	Q7VSZ6	Q7VSZ6	Putative exported protein OS	BP3761
19.2248	20.9195	20.3023	21.0519	19.9662	20.9424	biosynthetic process;cellular biosynthetic process;cellular metabolic process;cellular nitrogen compound biosynthetic process;cellular nitrogen compound metabolic process;cellular process;CTP biosynthetic process;CTP metabolic process;GTP biosynthetic process;GTP metabolic process;heterocycle biosynthetic process;heterocycle metabolic process;metabolic process;nitrogen compound metabolic process;…	adenyl nucleotide binding;adenyl ribonucleotide binding;ATP binding;binding;catalytic activity;cation binding;ion binding;kinase activity;metal ion binding;nucleobase-containing compound kinase activity;nucleoside diphosphate kinase activity;nucleotide binding;phosphotransferase activity, phosphate group as acceptor;purine nucleotide binding;purine ribonucleoside triphosphate binding;purine ribon…	cell part;cytoplasm;intracellular part	Purine metabolism;Pyrimidine metabolism	NDK				6	6	6	53.2	53.2	53.2	15.459	0	22.462	435380000	55	0.450155	0.504634	0.836061	Q7VWK7	Q7VWK7	Nucleoside diphosphate kinase OS	ndk
19.2368	20.6279	21.1649	20.4358	21.5287	20.8131	biological regulation;cell redox homeostasis;cellular homeostasis;cellular process;homeostatic process;regulation of biological process;regulation of biological quality;regulation of cellular process	binding;catalytic activity;coenzyme binding;cofactor binding;dihydrolipoyl dehydrogenase activity;flavin adenine dinucleotide binding;oxidoreductase activity;oxidoreductase activity, acting on a sulfur group of donors;oxidoreductase activity, acting on a sulfur group of donors, NAD or NADP as acceptor;oxidoreductase activity, acting on NADH or NADPH		Citrate cycle (TCA cycle);Glycine, serine and threonine metabolism;Glycolysis / Gluconeogenesis;Pyruvate metabolism;Valine, leucine and isoleucine degradation	Pyr_redox;Pyr_redox_2;Pyr_redox_dim				25	25	25	58.3	58.3	58.3	50.103	0	178.36	764510000	144	0.425812	0.582668	0.885706	Q7VZ16	Q7VZ16	Dihydrolipoyl dehydrogenase OS	odhL
19.2774	20.4078	20.0366	20.587	20.054	21.0346	biosynthetic process;cellular biosynthetic process;cellular macromolecule biosynthetic process;cellular macromolecule metabolic process;cellular metabolic process;cellular process;cellular protein metabolic process;macromolecule biosynthetic process;macromolecule metabolic process;metabolic process;primary metabolic process;protein metabolic process;translation	binding;nucleic acid binding;RNA binding;rRNA binding;structural constituent of ribosome;structural molecule activity	cell part;cytoplasmic part;intracellular non-membrane-bounded organelle;intracellular organelle;intracellular part;macromolecular complex;non-membrane-bounded organelle;organelle;ribonucleoprotein complex;ribosome	Ribosome	Ribosomal_S8				9	9	9	58.8	58.8	58.8	14.26	0	93.517	357480000	56	0.210424	0.651267	1.49019	Q7VTB7	Q7VTB7	30S ribosomal protein S8 OS	rpsH
19.2877	20.5832	20.1313	20.34	20.3771	20.6291	biosynthetic process;cellular biosynthetic process;cellular macromolecule biosynthetic process;cellular macromolecule metabolic process;cellular metabolic process;cellular nitrogen compound metabolic process;cellular process;cellular response to stimulus;cellular response to stress;DNA metabolic process;DNA recombination;DNA repair;DNA replication;macromolecule biosynthetic process;macromolecule …	binding;DNA binding;nucleic acid binding;single-stranded DNA binding;structure-specific DNA binding		DNA replication;Homologous recombination;Mismatch repair	SSB				12	12	12	75.3	75.3	75.3	18.1	0	141.32	351590000	71	0.315067	0.448	1.1477	P66846	P66846	Single-stranded DNA-binding protein OS	ssb
19.4494	20.2689	20.1425	19.7838	19.2553	20.0455	biosynthetic process;cellular biosynthetic process;cellular macromolecule biosynthetic process;cellular macromolecule metabolic process;cellular metabolic process;cellular process;cellular protein metabolic process;macromolecule biosynthetic process;macromolecule metabolic process;metabolic process;primary metabolic process;protein metabolic process;translation	binding;nucleic acid binding;RNA binding;structural constituent of ribosome;structural molecule activity;tRNA binding	cell part;cytoplasmic part;intracellular non-membrane-bounded organelle;intracellular organelle;intracellular part;macromolecular complex;non-membrane-bounded organelle;organelle;ribonucleoprotein complex;ribosome	Ribosome	Ribosomal_S10				6	6	6	52.4	52.4	52.4	11.807	0	58.239	243250000	48	0.494769	-0.258733	-0.750352	Q7VTD4	Q7VTD4	30S ribosomal protein S10 OS	rpsJ
19.4668	20.9497	19.903	20.6304	20.1944	20.6783	anion transport;carbohydrate transport;establishment of localization;glycerol-3-phosphate transport;glycerophosphodiester transport;ion transport;organic alcohol transport;organic anion transport;organic substance transport;organophosphate ester transport;polyol transport;transport	transporter activity	ATP-binding cassette (ABC) transporter complex;ATP-binding cassette (ABC) transporter complex, substrate-binding subunit-containing;cell part;external encapsulating structure part;macromolecular complex;membrane part;outer membrane-bounded periplasmic space;periplasmic space;protein complex	ABC transporters					23	23	23	51.7	51.7	51.7	47.697	0	122.16	390990000	131	0.445015	0.394534	0.84636	Q7VYN5	Q7VYN5	Glycerol-3-phosphate-binding periplasmic protein OS	ugpB
19.4985	20.783	21.0124	20.5609	20.7203	20.5546	amine biosynthetic process;amine metabolic process;aromatic amino acid family biosynthetic process;aromatic amino acid family metabolic process;aromatic compound biosynthetic process;biosynthetic process;carboxylic acid biosynthetic process;carboxylic acid metabolic process;cellular amine metabolic process;cellular amino acid biosynthetic process;cellular amino acid metabolic process;cellular aro…	3-deoxy-7-phosphoheptulonate synthase activity;catalytic activity;transferase activity;transferase activity, transferring alkyl or aryl (other than methyl) groups		Phenylalanine, tyrosine and tryptophan biosynthesis	DAHP_synth_1				17	17	17	59.1	59.1	59.1	38.804	0	208.26	447620000	121	0.722621	0.180633	0.380932	Q7VV05	Q7VV05	Phospho-2-dehydro-3-deoxyheptonate aldolase OS	aroG
19.564	20.9463	20.0169	20.8094	19.9313	20.6811		transporter activity							19	19	19	60.3	60.3	60.3	28.277	0	172.27	379710000	118	0.575994	0.298201	0.608039	Q7VYH5	Q7VYH5	Putative amino-acid ABC transporter, periplasmic amino acid-binding protein OS	BP1364
19.5757	21.1433	20.3451	20.8478	19.824	20.3928					SWIB				8	8	8	63	63	63	10.189	0	50.399	370190000	49	0.99977	0.000165939	0.000306817	Q7VUP1	Q7VUP1	Uncharacterized protein OS	BP3037
19.7403	21.5639	20.2413	21.5808	20.7059	21.603					DUF461				12	12	12	74.2	74.2	74.2	17.187	0	111.55	595230000	82	0.275392	0.7814	1.26239	Q7VS80	Q7VS80	Putative exported protein OS	BP0562
19.7501	20.6885	20.4327	21.2957	20.7317	21.1037	biosynthetic process;cellular biosynthetic process;cellular macromolecule biosynthetic process;cellular macromolecule metabolic process;cellular metabolic process;cellular process;cellular protein metabolic process;macromolecule biosynthetic process;macromolecule metabolic process;metabolic process;primary metabolic process;protein metabolic process;translation	binding;LSU rRNA binding;nucleic acid binding;RNA binding;rRNA binding;structural constituent of ribosome;structural molecule activity	cell part;cytoplasmic part;intracellular non-membrane-bounded organelle;intracellular organelle;intracellular part;macromolecular complex;non-membrane-bounded organelle;organelle;ribonucleoprotein complex;ribosome	Ribosome	Ribosomal_L11;Ribosomal_L11_N				10	10	10	60.8	60.8	60.8	14.856	0	61.97	462940000	60	0.0815586	0.753268	2.31527	Q7W0S3	Q7W0S3	50S ribosomal protein L11 OS	rplK
19.7965	20.0178	19.9741	19.6183	17.973	19.3655	multi-organism process;pathogenesis		cell part;extracellular region part;host cell membrane;host cell part;host cell plasma membrane;membrane;other organism cell membrane;other organism membrane;other organism part		Pertus-S4-tox				11	11	11	63.2	63.2	63.2	16.544	0	60.778	286940000	67	0.141352	-0.943867	-1.82924	P0A3R5	P0A3R5	Pertussis toxin subunit 4 OS	ptxD
19.8203	21.1916	20.8695	20.521	20.2839	20.9439	biological regulation;biosynthetic process;cellular biosynthetic process;cellular macromolecule metabolic process;cellular metabolic process;cellular nitrogen compound metabolic process;cellular process;macromolecule metabolic process;metabolic process;nitrogen compound metabolic process;nucleic acid metabolic process;nucleobase-containing compound metabolic process;primary metabolic process;regu…				KOW;NusG				13	13	13	68.9	68.9	68.9	20.205	0	137.07	439220000	67	0.927568	-0.0442003	-0.0967644	Q7W0S4	Q7W0S4	Transcription termination/antitermination protein NusG OS	nusG
19.8668	21.0585	20.4172	20.8163	20.3173	21.1828		binding;catalytic activity;cation binding;endopeptidase activity;hydrolase activity;ion binding;metal ion binding;metalloendopeptidase activity;metallopeptidase activity;peptidase activity;peptidase activity, acting on L-amino acid peptides			Peptidase_M16;Peptidase_M16_C				39	39	39	48	48	48	101.11	0	274.51	489860000	211	0.4885	0.324633	0.762027	Q7VVY4	Q7VVY4	Putative zinc protease OS	BP2497
19.9294	18.8884	19.2319	18.6594	19.6981	18.2208		acyl carrier activity;substrate-specific transporter activity;transporter activity	cell part;cytoplasm;intracellular part		PP-binding				3	3	3	39.2	39.2	39.2	8.8987	0	41.732	208320000	19	0.410718	-0.490466	-0.917667	Q7VW32	Q7VW32	Acyl carrier protein OS	acpP
19.9798	20.3699	19.543	20.8503	19.8332	19.7148	biological regulation;biosynthetic process;cellular biosynthetic process;cellular macromolecule biosynthetic process;cellular macromolecule metabolic process;cellular metabolic process;cellular nitrogen compound metabolic process;cellular process;macromolecule biosynthetic process;macromolecule metabolic process;metabolic process;nitrogen compound metabolic process;nucleic acid metabolic process;…	binding;DNA binding;nucleic acid binding	cell part;cytoplasm;intracellular part		CSD				4	4	4	65.7	65.7	65.7	7.3483	0	25.716	316650000	25	0.716541	0.168534	0.389813	P0A352	P0A352	Cold shock-like protein CspA OS	cspA
20.002	20.7678	20.5742	20.6256	19.6834	20.2782					zf-CHCC				4	4	4	98.6	98.6	98.6	7.3373	0	69.281	348540000	40	0.520453	-0.252267	-0.703648	Q7VTV4	Q7VTV4	Uncharacterized protein OS	BP3399
20.0114	21.0372	20.3735	21.0834	20.8259	21.1497	cellular metabolic process;cellular process;metabolic process;phosphate-containing compound metabolic process;phosphorus metabolic process	binding;catalytic activity;cation binding;hydrolase activity;hydrolase activity, acting on acid anhydrides;hydrolase activity, acting on acid anhydrides, in phosphorus-containing anhydrides;inorganic diphosphatase activity;ion binding;magnesium ion binding;metal ion binding;pyrophosphatase activity	cell part;cytoplasm;intracellular part	Oxidative phosphorylation	Pyrophosphatase				11	11	11	64.6	64.6	64.6	20.042	0	53.152	515980000	63	0.15948	0.545633	1.72571	Q7VVV3	Q7VVV3	Inorganic pyrophosphatase OS	ppa
20.0331	21.0592	20.2915	21.3277	20.9123	21.0141		transporter activity		ABC transporters					13	13	13	63.2	63.2	63.2	26.774	0	155.88	514950000	99	0.134076	0.623433	1.87486	Q7VXZ7	Q7VXZ7	Glutamine-binding periplasmic protein OS	glnH
20.2078	21.5523	21.0845	20.6497	20.1343	21.1504	establishment of localization;transport	binding;cation binding;ion binding;metal ion binding	cell part;external encapsulating structure part;outer membrane-bounded periplasmic space;periplasmic space		SBP_bac_7				17	17	16	46.7	46.7	46.7	40.021	0	143.84	557060000	116	0.570262	-0.303399	-0.617604	Q7VY71	Q7VY71	Putative periplasmic solute-binding protein OS	smoM
20.2435	21.9307	22.0575	21.8224	22.6828	22.1327	acetyl-CoA catabolic process;acetyl-CoA metabolic process;amine catabolic process;amine metabolic process;aspartate family amino acid catabolic process;aspartate family amino acid metabolic process;carboxylic acid catabolic process;carboxylic acid metabolic process;catabolic process;cellular amine metabolic process;cellular amino acid catabolic process;cellular amino acid metabolic process;cellul…	catalytic activity;dihydrolipoyllysine-residue succinyltransferase activity;S-acyltransferase activity;S-succinyltransferase activity;succinyltransferase activity;transferase activity;transferase activity, transferring acyl groups;transferase activity, transferring acyl groups other than amino-acyl groups	cell part;intracellular part;macromolecular complex;oxoglutarate dehydrogenase complex;protein complex	Citrate cycle (TCA cycle);Lysine degradation	2-oxoacid_dh;Biotin_lipoyl;E3_binding				17	17	17	49	49	49	41.825	0	174.36	1562000000	106	0.276134	0.802066	1.26011	Q7VZ17	Q7VZ17	Dihydrolipoyllysine-residue succinyltransferase component of 2-oxoglutarate dehydrogenase complex OS	odhB
20.2594	21.5622	20.98	21.1534	20.9452	21.5756		catalytic activity;endopeptidase activity;hydrolase activity;peptidase activity;peptidase activity, acting on L-amino acid peptides;serine hydrolase activity;serine-type endopeptidase activity;serine-type peptidase activity			PDZ_2				21	21	21	49.5	49.5	49.5	52.134	0	187.62	687160000	151	0.526661	0.290867	0.692615	Q7VW38	Q7VW38	Serine protease OS	mucD
20.4246	21.9651	21.5499	21.3343	22.0237	22.237	acetyl-CoA catabolic process;acetyl-CoA metabolic process;catabolic process;cellular catabolic process;cellular metabolic process;cellular process;coenzyme catabolic process;coenzyme metabolic process;cofactor catabolic process;cofactor metabolic process;metabolic process;tricarboxylic acid cycle	acid-thiol ligase activity;adenyl nucleotide binding;adenyl ribonucleotide binding;ATP binding;binding;catalytic activity;cation binding;CoA-ligase activity;ion binding;ligase activity;ligase activity, forming carbon-sulfur bonds;magnesium ion binding;manganese ion binding;metal ion binding;nucleotide binding;purine nucleotide binding;purine ribonucleoside triphosphate binding;purine ribonucleoti…		C5-Branched dibasic acid metabolism;Carbon fixation pathways in prokaryotes;Citrate cycle (TCA cycle);Propanoate metabolism	ATP-grasp_2;Ligase_CoA				19	19	19	61.1	61.1	61.1	40.939	0	250.88	1066000000	143	0.360439	0.5518	1.03186	Q7VVU5	Q7VVU5	Succinyl-CoA ligase [ADP-forming] subunit beta OS	sucC
20.4448	20.5176	20.6285	20.3598	21.0666	20.1862	biosynthetic process;cellular biosynthetic process;cellular metabolic process;cellular nitrogen compound biosynthetic process;cellular nitrogen compound metabolic process;cellular process;'de novo' IMP biosynthetic process;heterocycle biosynthetic process;heterocycle metabolic process;IMP biosynthetic process;IMP metabolic process;metabolic process;nitrogen compound metabolic process;nucleobase-c…	adenyl nucleotide binding;adenyl ribonucleotide binding;ATP binding;binding;catalytic activity;cation binding;hydroxymethyl-, formyl- and related transferase activity;ion binding;magnesium ion binding;metal ion binding;nucleotide binding;phosphoribosylglycinamide formyltransferase 2 activity;phosphoribosylglycinamide formyltransferase activity;purine nucleotide binding;purine ribonucleoside triph…		One carbon pool by folate;Purine metabolism	ATP-grasp				11	11	11	33.4	33.4	33.4	43.277	0	42.866	552710000	33	0.980237	0.00723394	0.0263546	Q7W006	Q7W006	Phosphoribosylglycinamide formyltransferase 2 OS	purT
20.5113	22.5115	21.8457	22.3016	22.212	22.7164			cell part;external encapsulating structure part;outer membrane-bounded periplasmic space;periplasmic space		TctC				23	23	23	74.9	74.9	74.9	34.534	0	254.92	1359200000	156	0.265269	0.787167	1.29417	Q7W0A0	Q7W0A0	Putative exported protein OS	BP0250
20.5241	21.3201	21.0589	20.7092	18.9421	20.4658	multi-organism process;pathogenesis		cell part;extracellular region part;host cell membrane;host cell part;host cell plasma membrane;membrane;other organism cell membrane;other organism membrane;other organism part		APT;Pertussis_S2S3				9	9	7	41	41	34.4	24.988	0	57.675	569650000	60	0.196905	-0.928667	-1.54642	P04979	P04979	Pertussis toxin subunit 3 OS	ptxC
20.6497	22.0688	21.6159	21.6769	21.7689	21.6814	cellular macromolecule metabolic process;cellular metabolic process;cellular process;cellular protein metabolic process;macromolecule metabolic process;metabolic process;primary metabolic process;protein folding;protein metabolic process	catalytic activity;cis-trans isomerase activity;isomerase activity;peptidyl-prolyl cis-trans isomerase activity			Pro_isomerase				11	11	11	56.8	56.8	56.8	18.566	0	116.39	905020000	107	0.562975	0.264267	0.629858	Q7VX98	Q7VX98	Peptidyl-prolyl cis-trans isomerase OS	ppiB
20.6533	22.3487	21.6417	21.8546	21.5449	21.8868	amine transport;amino acid transport;carboxylic acid transport;establishment of localization;nitrogen compound transport;organic acid transport;organic substance transport;transport		cell part;external encapsulating structure part;outer membrane-bounded periplasmic space;periplasmic space	ABC transporters	Peripla_BP_6				28	28	28	76.1	76.1	76.1	40.677	0	323.31	1017600000	183	0.692474	0.214201	0.42534	Q7VVC9	Q7VVC9	Putative ABC transport solute-binding protein OS	BP2747
20.7146	21.3749	21.4558	21.6684	21.319	20.4484									8	8	8	75.8	75.8	75.8	15.972	0	149.8	663460000	69	0.936737	-0.0364997	-0.084476	Q7VXD5	Q7VXD5	Uncharacterized protein OS	BP1843
21.5331	22.7217	22.2496	22.1343	21.8469	21.2736	biological regulation;cell redox homeostasis;cellular homeostasis;cellular process;homeostatic process;regulation of biological process;regulation of biological quality;regulation of cellular process		cell part;periplasmic space		Thioredoxin_4				9	9	9	47.4	47.4	47.4	22.784	0	69.038	1205400000	81	0.385804	-0.416533	-0.97265	Q7W0K2	Q7W0K2	Thiol:disulfide interchange protein DsbA OS	dsbA
22.2536	23.1558	22.874	23.645	22.843	23.0038	amine biosynthetic process;amine metabolic process;aspartate family amino acid biosynthetic process;aspartate family amino acid metabolic process;biosynthetic process;carboxylic acid biosynthetic process;carboxylic acid metabolic process;cellular amine metabolic process;cellular amino acid biosynthetic process;cellular amino acid metabolic process;cellular biosynthetic process;cellular ketone met…	2,3,4,5-tetrahydropyridine-2,6-dicarboxylate N-succinyltransferase activity;catalytic activity;N-acyltransferase activity;N-succinyltransferase activity;succinyltransferase activity;transferase activity;transferase activity, transferring acyl groups;transferase activity, transferring acyl groups other than amino-acyl groups	cell part;cytoplasm;intracellular part	Lysine biosynthesis	Hexapep;THDPS_N_2				21	21	21	57.9	57.9	57.9	29.264	0	214.94	2248200000	151	0.328165	0.4028	1.11278	P0A4U8	P0A4U8	2,3,4,5-tetrahydropyridine-2,6-dicarboxylate N-succinyltransferase OS	dapD
22.2593	23.8152	23.5693	21.6021	22.7766	22.6696		binding;catalytic activity;GTP binding;GTPase activity;guanyl nucleotide binding;guanyl ribonucleotide binding;hydrolase activity;hydrolase activity, acting on acid anhydrides;hydrolase activity, acting on acid anhydrides, in phosphorus-containing anhydrides;nucleic acid binding;nucleoside-triphosphatase activity;nucleotide binding;purine nucleotide binding;purine ribonucleoside triphosphate bind…	cell part;cytoplasm;intracellular part	Plant-pathogen interaction	GTP_EFTU;GTP_EFTU_D2;GTP_EFTU_D3				25	25	25	75.3	75.3	75.3	42.915	0	323.31	2263500000	215	0.229949	-0.865167	-1.41514	Q7TT91	Q7TT91	Elongation factor Tu OS	tuf1
23.8265	25.6247	24.9105	23.9983	23.7292	24.7519		catalytic activity;cis-trans isomerase activity;isomerase activity;peptidyl-prolyl cis-trans isomerase activity							24	24	24	60.9	60.9	60.9	28.964	0	235.12	7607400000	269	0.35881	-0.627433	-1.03579	P40415	P40415	Probable parvulin-type peptidyl-prolyl cis-trans isomerase OS	BP3561
NaN	13.3264	14.6961	14.2214	18.3752	14.3003	AMP biosynthetic process;AMP metabolic process;biosynthetic process;cellular biosynthetic process;cellular metabolic process;cellular nitrogen compound biosynthetic process;cellular nitrogen compound metabolic process;cellular process;'de novo' AMP biosynthetic process;'de novo' IMP biosynthetic process;heterocycle biosynthetic process;heterocycle metabolic process;IMP biosynthetic process;IMP me…	(S)-2-(5-amino-1-(5-phospho-D-ribosyl)imidazole-4-carboxamido)succinate AMP-lyase (fumarate-forming) activity;amidine-lyase activity;carbon-nitrogen lyase activity;catalytic activity;lyase activity;N6-(1,2-dicarboxyethyl)AMP AMP-lyase (fumarate-forming) activity		Alanine, aspartate and glutamate metabolism;Purine metabolism	ASL_C;Lyase_1				11	11	11	29	29	29	50.142	0	56.879	30657000	25	0.443826	1.62105	0.879626	Q7VV20	Q7VV20	Adenylosuccinate lyase OS	purB
NaN	13.3912	13.8126	NaN	14.7038	NaN		binding;catalytic activity;nucleotide binding;oxidoreductase activity			GFO_IDH_MocA;GFO_IDH_MocA_C				5	5	5	13.7	13.7	13.7	38.846	0	17.677	3190500	6	NaN	0	NaN	Q79H45	Q79H45	Probable oxidoreductase OS	bplA
NaN	13.6017	13.6933	13.7946	14.1636	13.393	amine biosynthetic process;amine metabolic process;biosynthetic process;carboxylic acid biosynthetic process;carboxylic acid metabolic process;cellular amine metabolic process;cellular amino acid biosynthetic process;cellular amino acid metabolic process;cellular biosynthetic process;cellular ketone metabolic process;cellular metabolic process;cellular nitrogen compound biosynthetic process;cellu…	binding;catalytic activity;cation binding;cyclohydrolase activity;hydrolase activity;hydrolase activity, acting on carbon-nitrogen (but not peptide) bonds;hydrolase activity, acting on carbon-nitrogen (but not peptide) bonds, in cyclic amidines;ion binding;magnesium ion binding;metal ion binding;phosphoribosyl-AMP cyclohydrolase activity;transition metal ion binding;zinc ion binding	cell part;cytoplasm;intracellular part	Histidine metabolism	PRA-CH				2	2	2	19.4	19.4	19.4	15.071	0.0013193	4.8826	3458400	4	0.669825	0.136233	0.470918	Q7VSY5	Q7VSY5	Phosphoribosyl-AMP cyclohydrolase OS	hisI
NaN	13.7105	14.378	NaN	14.8904	NaN	biosynthetic process;cellular biosynthetic process;cellular metabolic process;cellular nitrogen compound metabolic process;cellular process;coenzyme A biosynthetic process;coenzyme A metabolic process;coenzyme biosynthetic process;coenzyme metabolic process;cofactor biosynthetic process;cofactor metabolic process;heterocycle metabolic process;metabolic process;nitrogen compound metabolic process;…	adenyl nucleotide binding;adenyl ribonucleotide binding;adenylyltransferase activity;ATP binding;binding;catalytic activity;nucleotide binding;nucleotidyltransferase activity;pantetheine-phosphate adenylyltransferase activity;purine nucleotide binding;purine ribonucleoside triphosphate binding;purine ribonucleotide binding;ribonucleotide binding;transferase activity;transferase activity, transfer…	cell part;cytoplasm;intracellular part	Pantothenate and CoA biosynthesis	CTP_transf_2				3	3	3	20.1	20.1	20.1	19.184	0	8.5944	3894200	8	NaN	0	NaN	Q7VTP4	Q7VTP4	Phosphopantetheine adenylyltransferase OS	coaD
NaN	13.9566	14.4904	14.6154	14.8419	14.9783		4 iron, 4 sulfur cluster binding;binding;cation binding;electron carrier activity;ion binding;iron-sulfur cluster binding;metal cluster binding;metal ion binding			DUF3470;Fer4				2	2	2	23.4	23.4	23.4	12.012	0	24.195	7232100	12	0.0926679	0.588367	2.43797	Q7VTF8	Q7VTF8	Ferredoxin OS	BP3582
NaN	14.0752	15.0315	NaN	NaN	13.8238	cellular macromolecule metabolic process;cellular metabolic process;cellular nitrogen compound metabolic process;cellular process;macromolecule metabolic process;macromolecule modification;metabolic process;ncRNA metabolic process;ncRNA processing;nitrogen compound metabolic process;nucleic acid metabolic process;nucleobase-containing compound metabolic process;primary metabolic process;RNA metab…	4 iron, 4 sulfur cluster binding;binding;catalytic activity;cation binding;ion binding;iron ion binding;iron-sulfur cluster binding;metal cluster binding;metal ion binding;transferase activity;transition metal ion binding	cell part;cytoplasm;intracellular part		Radical_SAM;TRAM;UPF0004				2	2	2	6	6	6	49.682	0.0013333	4.9936	3276200	4	NaN	0	NaN	Q7VZ86	Q7VZ86	tRNA-2-methylthio-N(6)-dimethylallyladenosine synthase OS	miaB
NaN	14.2527	14.6145	13.7759	14.8076	13.5222		carboxyl-O-methyltransferase activity;catalytic activity;methyltransferase activity;O-methyltransferase activity;protein carboxyl O-methyltransferase activity;protein methyltransferase activity;protein-L-isoaspartate (D-aspartate) O-methyltransferase activity;S-adenosylmethionine-dependent methyltransferase activity;transferase activity;transferase activity, transferring one-carbon groups			PCMT				3	3	3	17.7	17.7	17.7	24.832	0	8.7973	4954200	7	0.503188	-0.398367	-0.758715	Q7VTE3	Q7VTE3	Uncharacterized protein OS	BP3599
NaN	14.3906	14.8724	NaN	14.522	14.432	amine metabolic process;aromatic amino acid family metabolic process;carboxylic acid metabolic process;cellular amine metabolic process;cellular amino acid metabolic process;cellular aromatic compound metabolic process;cellular ketone metabolic process;cellular metabolic process;cellular nitrogen compound metabolic process;cellular process;metabolic process;nitrogen compound metabolic process;org…	4-hydroxyphenylpyruvate dioxygenase activity;binding;catalytic activity;cation binding;dioxygenase activity;ion binding;metal ion binding;oxidoreductase activity;oxidoreductase activity, acting on single donors with incorporation of molecular oxygen;oxidoreductase activity, acting on single donors with incorporation of molecular oxygen, incorporation of two atoms of oxygen		Phenylalanine metabolism;Tyrosine metabolism;Ubiquinone and other terpenoid-quinone biosynthesis	Glyoxalase				5	5	5	12.4	12.4	12.4	41.866	0	9.6198	5017700	8	0.592837	-0.1545	-0.63044	Q7VUN9	Q7VUN9	Putative hemolysin OS	bllY
NaN	14.3926	14.7439	NaN	15.1271	14.481	alcohol metabolic process;biosynthetic process;carbohydrate metabolic process;carboxylic acid metabolic process;cellular aldehyde metabolic process;cellular biosynthetic process;cellular carbohydrate metabolic process;cellular ketone metabolic process;cellular lipid metabolic process;cellular metabolic process;cellular process;glyceraldehyde-3-phosphate metabolic process;isopentenyl diphosphate b…	4 iron, 4 sulfur cluster binding;4-hydroxy-3-methylbut-2-en-1-yl diphosphate synthase activity;binding;catalytic activity;cation binding;ion binding;iron ion binding;iron-sulfur cluster binding;metal cluster binding;metal ion binding;oxidoreductase activity;oxidoreductase activity, acting on CH or CH2 groups;oxidoreductase activity, acting on CH or CH2 groups, with an iron-sulfur protein as accep…		Terpenoid backbone biosynthesis	GcpE				5	5	5	16	16	16	46.706	0	12.97	6714200	9	0.587034	0.2358	0.641257	Q7VWL0	Q7VWL0	4-hydroxy-3-methylbut-2-en-1-yl diphosphate synthase (flavodoxin) OS	ispG
NaN	14.4355	15.9077	14.0211	18.6046	15.2764	amine metabolic process;amino acid activation;carboxylic acid metabolic process;cellular amine metabolic process;cellular amino acid metabolic process;cellular ketone metabolic process;cellular macromolecule metabolic process;cellular metabolic process;cellular nitrogen compound metabolic process;cellular process;macromolecule metabolic process;metabolic process;ncRNA metabolic process;nitrogen c…	adenyl nucleotide binding;adenyl ribonucleotide binding;aminoacyl-tRNA editing activity;aminoacyl-tRNA ligase activity;ATP binding;binding;carboxylic ester hydrolase activity;catalytic activity;hydrolase activity;hydrolase activity, acting on ester bonds;ligase activity;ligase activity, forming aminoacyl-tRNA and related compounds;ligase activity, forming carbon-oxygen bonds;nucleotide binding;pr…	cell part;cytoplasm;intracellular part	Aminoacyl-tRNA biosynthesis	HGTP_anticodon;tRNA_edit;tRNA-synt_2b				15	15	15	31.8	31.8	31.8	63.742	0	59.693	36106000	33	0.695925	0.795767	0.43044	Q7VTZ8	Q7VTZ8	Proline--tRNA ligase OS	proS
NaN	14.4435	16.2415	16.2868	18.9001	16.8435	amine metabolic process;biosynthetic process;carboxylic acid metabolic process;cellular amine metabolic process;cellular amino acid metabolic process;cellular aromatic compound metabolic process;cellular biosynthetic process;cellular ketone metabolic process;cellular metabolic process;cellular nitrogen compound biosynthetic process;cellular nitrogen compound metabolic process;cellular process;'de…	amine binding;amino acid binding;aspartate carbamoyltransferase activity;binding;carboxyl- or carbamoyltransferase activity;carboxylic acid binding;catalytic activity;transferase activity;transferase activity, transferring one-carbon groups		Alanine, aspartate and glutamate metabolism;Pyrimidine metabolism	OTCace;OTCace_N				12	12	12	35	35	35	47.63	0	104.34	49088000	31	0.201001	2.00097	1.63287	Q7VVS5	Q7VVS5	Aspartate transcarbamoylase OS	pyrB
NaN	14.4908	14.8164	NaN	14.8298	NaN	biosynthetic process;butyrate biosynthetic process;butyrate metabolic process;carboxylic acid biosynthetic process;carboxylic acid metabolic process;cellular biosynthetic process;cellular ketone metabolic process;cellular lipid metabolic process;cellular metabolic process;cellular process;fatty acid biosynthetic process;fatty acid metabolic process;lipid biosynthetic process;lipid metabolic proce…	acetoacetyl-CoA reductase activity;catalytic activity;oxidoreductase activity;oxidoreductase activity, acting on CH-OH group of donors;oxidoreductase activity, acting on the CH-OH group of donors, NAD or NADP as acceptor	cell part;cytoplasm;intracellular part	Butanoate metabolism;Glyoxylate and dicarboxylate metabolism	adh_short				3	3	3	18.8	18.8	18.8	26.269	0	22.075	4769500	5	NaN	0	NaN	Q7VYZ9	Q7VYZ9	Acetoacetyl-CoA reductase OS	phbB
NaN	14.5206	14.6861	14.7823	15.2705	16.0999	establishment of localization;gas transport;oxygen transport;transport	binding;cation binding;heme binding;ion binding;iron ion binding;metal ion binding;oxygen binding;tetrapyrrole binding;transition metal ion binding			Bac_globin				5	5	5	40.4	40.4	40.4	16.255	0	17.389	8713900	15	0.21649	0.780883	1.56078	Q7VWB0	Q7VWB0	Globin-like protein OS	BP2350
NaN	14.5253	15.0742	NaN	16.3232	NaN		active transmembrane transporter activity;carbohydrate transmembrane transporter activity;catalytic activity;phosphotransferase activity, alcohol group as acceptor;protein-N(PI)-phosphohistidine-sugar phosphotransferase activity;substrate-specific transmembrane transporter activity;substrate-specific transporter activity;transferase activity;transferase activity, transferring phosphorus-containin…		Phosphotransferase system (PTS)	PTS_EIIA_2				5	5	5	45	45	45	16.25	0	16.928	9180400	8	NaN	0	NaN	Q7W012	Q7W012	Nitrogen regulatory IIA protein OS	rpoP
NaN	14.5493	NaN	NaN	14.9092	14.231					PG_binding_1;SLT_2				5	5	5	17.1	17.1	17.1	44.042	0	14.835	3960400	10	NaN	0	NaN	Q7VXK9	Q7VXK9	Putative peptidoglycan-binding protein OS	BP1746
NaN	14.5506	14.5887	NaN	15.4522	14.3883	amine biosynthetic process;amine metabolic process;biosynthetic process;carboxylic acid biosynthetic process;carboxylic acid metabolic process;cellular amine metabolic process;cellular amino acid biosynthetic process;cellular amino acid metabolic process;cellular biosynthetic process;cellular ketone metabolic process;cellular metabolic process;cellular nitrogen compound biosynthetic process;cellu…	catalytic activity;imidazoleglycerol-phosphate synthase activity;lyase activity;transferase activity;transferase activity, transferring glycosyl groups;transferase activity, transferring pentosyl groups	cell part;cytoplasm;intracellular part	Histidine metabolism	His_biosynth				3	3	3	23.4	23.4	23.4	28.321	0	32.007	6114100	6	0.577801	0.3506	0.658662	Q7VSY6	Q7VSY6	Imidazole glycerol phosphate synthase subunit HisF OS	hisF
NaN	14.65	15.3516	14.702	17.0968	14.9213	biosynthetic process;carbohydrate biosynthetic process;carbohydrate metabolic process;lipopolysaccharide core region biosynthetic process;lipopolysaccharide core region metabolic process;metabolic process;oligosaccharide biosynthetic process;oligosaccharide metabolic process;primary metabolic process	ADP-glyceromanno-heptose 6-epimerase activity;binding;catalytic activity;coenzyme binding;cofactor binding;isomerase activity;NADP binding;nucleotide binding;racemase and epimerase activity;racemase and epimerase activity, acting on carbohydrates and derivatives		Lipopolysaccharide biosynthesis	Epimerase				8	8	8	30.1	30.1	30.1	36.76	0	32.555	20261000	19	0.614037	0.572567	0.560891	Q7VZF5	Q7VZF5	ADP-L-glycero-D-manno-heptose-6-epimerase OS	hldD
NaN	14.6781	14.7688	NaN	15.3729	14.6831		catalytic activity;hydrolase activity;metallopeptidase activity;peptidase activity;peptidase activity, acting on L-amino acid peptides			Peptidase_M90				4	4	4	15.9	15.9	15.9	30.763	0	8.0131	6005600	6	0.473642	0.30455	0.875474	Q7VTF4	Q7VTF4	Uncharacterized protein OS	BP3586
NaN	14.6799	15.2428	14.6452	15.1617	14.791		catalytic activity;phosphate butyryltransferase activity;transferase activity;transferase activity, transferring acyl groups;transferase activity, transferring acyl groups other than amino-acyl groups		Carbon fixation pathways in prokaryotes;Methane metabolism;Propanoate metabolism;Pyruvate metabolism;Taurine and hypotaurine metabolism	PTA_PTB				3	3	3	18.6	18.6	18.6	32.573	0	8.7124	7200200	10	0.762907	-0.0953832	-0.330283	Q7VZB5	Q7VZB5	Phosphate acetyl/butaryl transferase OS	BP1004
NaN	14.6879	NaN	NaN	14.4474	14.2475	biological regulation;cation homeostasis;cation transport;cellular cation homeostasis;cellular homeostasis;cellular chemical homeostasis;cellular ion homeostasis;cellular iron ion homeostasis;cellular metal ion homeostasis;cellular process;establishment of localization;homeostatic process;chemical homeostasis;ion homeostasis;ion transport;iron ion homeostasis;iron ion transport;metal ion homeosta…	binding;cation binding;ferric iron binding;ion binding;iron ion binding;metal ion binding;transition metal ion binding			Ferritin				2	2	2	10.1	10.1	10.1	21.086	0.0013587	5.2687	3993400	6	NaN	0	NaN	Q7VS94	Q7VS94	Bacterioferritin OS	BP0546
NaN	14.6917	14.8027	NaN	14.8113	14.6134		catalytic activity;hydrolase activity		Phenylalanine metabolism	M20_dimer;Peptidase_M20				4	4	4	14.4	14.4	14.4	42.465	0	15.479	6461400	6	0.787743	-0.0348496	-0.307175	Q7VUP2	Q7VUP2	Putative hydrolase OS	BP3036
NaN	14.6953	15.8864	NaN	15.1503	NaN	establishment of localization;transport	binding;catalytic activity;cofactor binding;NADH dehydrogenase (quinone) activity;NADH dehydrogenase (ubiquinone) activity;NADH dehydrogenase activity;oxidoreductase activity;oxidoreductase activity, acting on NADH or NADPH;oxidoreductase activity, acting on NADH or NADPH, quinone or similar compound as acceptor;quinone binding	cell part;membrane;plasma membrane	Oxidative phosphorylation	Complex1_30kDa				2	2	2	10.6	10.6	10.6	23.92	0	6.9513	6946100	5	NaN	0	NaN	Q7VZQ3	Q7VZQ3	NADH-quinone oxidoreductase subunit C OS	nuoC
NaN	14.7139	15.0225	NaN	15.0221	15.0785	metabolic process;oxidation-reduction process	2 iron, 2 sulfur cluster binding;4 iron, 4 sulfur cluster binding;binding;cation binding;electron carrier activity;ion binding;iron-sulfur cluster binding;metal cluster binding;metal ion binding	cell part;membrane		FeS				2	2	2	16	16	16	22.584	0	8.4034	6640100	6	0.365501	0.1821	1.16094	Q7VTG1	Q7VTG1	Putative ferredoxin OS	BP3579
NaN	14.7236	15.1049	NaN	15.5677	NaN	amine biosynthetic process;amine metabolic process;biosynthetic process;carboxylic acid biosynthetic process;carboxylic acid metabolic process;cellular amine metabolic process;cellular amino acid biosynthetic process;cellular amino acid metabolic process;cellular biosynthetic process;cellular ketone metabolic process;cellular metabolic process;cellular nitrogen compound biosynthetic process;cellu…	carbon-oxygen lyase activity;catalytic activity;cysteine synthase activity;lyase activity;transferase activity		Cysteine and methionine metabolism;Sulfur metabolism	PALP				5	5	5	26.1	26.1	26.1	32.203	0	34.654	7408800	10	NaN	0	NaN	Q7VZF3	Q7VZF3	Cysteine synthase OS	cysM
NaN	14.7673	15.0684	NaN	16.0414	14.9071	amine metabolic process;aminoglycan biosynthetic process;aminoglycan metabolic process;biological regulation;biosynthetic process;carbohydrate biosynthetic process;carbohydrate metabolic process;cell wall macromolecule biosynthetic process;cell wall macromolecule metabolic process;cell wall organization;cell wall organization or biogenesis;cellular biosynthetic process;cellular cell wall macromol…	acid-amino acid ligase activity;adenyl nucleotide binding;adenyl ribonucleotide binding;ATP binding;binding;catalytic activity;cation binding;D-alanine-D-alanine ligase activity;ion binding;ligase activity;ligase activity, forming carbon-nitrogen bonds;magnesium ion binding;manganese ion binding;metal ion binding;nucleotide binding;purine nucleotide binding;purine ribonucleoside triphosphate bind…	cell part;cytoplasm;intracellular part	D-Alanine metabolism;Peptidoglycan biosynthesis	Dala_Dala_lig_C;Dala_Dala_lig_N				5	5	5	17.1	17.1	17.1	33.558	0	12.07	10909000	11	0.443107	0.5564	0.948207	Q7VUQ5	Q7VUQ5	D-alanine--D-alanine ligase OS	ddl
NaN	14.7777	15.032	NaN	14.7271	NaN	amine biosynthetic process;amine metabolic process;aspartate family amino acid biosynthetic process;aspartate family amino acid metabolic process;biosynthetic process;carboxylic acid biosynthetic process;carboxylic acid metabolic process;cellular amine metabolic process;cellular amino acid biosynthetic process;cellular amino acid metabolic process;cellular aromatic compound metabolic process;cell…	catalytic activity;methylenetetrahydrofolate reductase (NADPH) activity;oxidoreductase activity;oxidoreductase activity, acting on the CH-NH group of donors;oxidoreductase activity, acting on the CH-NH group of donors, NAD or NADP as acceptor	cell part;cytoplasmic part;cytosol;intracellular part	Carbon fixation pathways in prokaryotes;Methane metabolism;One carbon pool by folate	MTHFR				2	2	2	7.9	7.9	7.9	30.551	0.0012225	3.4742	4396100	4	NaN	0	NaN	Q7VUM0	Q7VUM0	Methylenetetrahydrofolate reductase OS	BP3066
NaN	14.7969	16.1096	15.4801	17.9095	15.8305	amine catabolic process;amine metabolic process;carboxylic acid catabolic process;carboxylic acid metabolic process;catabolic process;cellular amine metabolic process;cellular amino acid catabolic process;cellular amino acid metabolic process;cellular catabolic process;cellular ketone metabolic process;cellular metabolic process;cellular nitrogen compound metabolic process;cellular process;glycin…	binding;catalytic activity;cofactor binding;glycine dehydrogenase (decarboxylating) activity;oxidoreductase activity;oxidoreductase activity, acting on the CH-NH2 group of donors;oxidoreductase activity, acting on the CH-NH2 group of donors, disulfide as acceptor;pyridoxal phosphate binding;vitamin B6 binding;vitamin binding		Glycine, serine and threonine metabolism	GDC-P				14	14	14	20.2	20.2	20.2	102.08	0	32.724	28820000	25	0.447697	0.95345	0.871326	Q7W0E3	Q7W0E3	Glycine dehydrogenase (decarboxylating) OS	gcvP
NaN	14.8279	15.072	NaN	16.3081	14.5763	amine biosynthetic process;amine metabolic process;aromatic amino acid family biosynthetic process;aromatic amino acid family metabolic process;aromatic compound biosynthetic process;biosynthetic process;carboxylic acid biosynthetic process;carboxylic acid metabolic process;cellular amine metabolic process;cellular amino acid biosynthetic process;cellular amino acid metabolic process;cellular aro…	anthranilate synthase activity;carbon-carbon lyase activity;catalytic activity;lyase activity;oxo-acid-lyase activity		Phenylalanine, tyrosine and tryptophan biosynthesis	Anth_synt_I_N;Chorismate_bind				6	6	6	13.8	13.8	13.8	55.495	0	15.325	10585000	8	0.630176	0.49225	0.562919	Q7VU64	Q7VU64	Anthranilate synthase component I OS	trpE
NaN	14.864	NaN	NaN	15.1372	15.5228	biosynthetic process;cellular biosynthetic process;cellular macromolecule biosynthetic process;cellular macromolecule metabolic process;cellular metabolic process;cellular nitrogen compound metabolic process;cellular process;macromolecule biosynthetic process;macromolecule metabolic process;metabolic process;nitrogen compound metabolic process;nucleic acid metabolic process;nucleobase-containing …	binding;DNA binding;nucleic acid binding;nucleic acid binding transcription factor activity;sequence-specific DNA binding transcription factor activity	cell part;intracellular		cNMP_binding;Crp				2	2	2	9.9	9.9	9.9	27.13	0	16.841	7428700	9	NaN	0	NaN	Q08530	Q08530	Transcriptional regulatory protein btr OS	btr
NaN	14.9166	NaN	14.921	15.2283	NaN		catalytic activity;hydrolase activity		Fluorobenzoate degradation;Chlorocyclohexane and chlorobenzene degradation;Toluene degradation	DLH				3	3	3	10.9	10.9	10.9	31.15	0	7.1655	5769300	7	NaN	0	NaN	Q7VVF6	Q7VVF6	Putative hydrolase OS	BP2713
NaN	14.917	14.129	NaN	15.1503	15.0134		acetyltransferase activity;catalytic activity;N-acetyltransferase activity;N-acyltransferase activity;transferase activity;transferase activity, transferring acyl groups;transferase activity, transferring acyl groups other than amino-acyl groups			Acetyltransf_1				2	2	2	11.7	11.7	11.7	16.733	0	7.795	6411000	7	0.297117	0.55885	1.39747	Q7VYL9	Q7VYL9	Putative acetyltransferase OS	BP1299
NaN	14.9475	15.4839	NaN	14.6007	14.0914	biosynthetic process;cellular aromatic compound metabolic process;cellular biosynthetic process;cellular metabolic compound salvage;cellular metabolic process;cellular nitrogen compound biosynthetic process;cellular nitrogen compound metabolic process;cellular process;heterocycle biosynthetic process;heterocycle metabolic process;metabolic process;nitrogen compound metabolic process;nucleobase me…	binding;catalytic activity;cation binding;GTP binding;guanyl nucleotide binding;guanyl ribonucleotide binding;ion binding;magnesium ion binding;metal ion binding;nucleotide binding;purine nucleotide binding;purine ribonucleoside triphosphate binding;purine ribonucleotide binding;ribonucleotide binding;transferase activity;transferase activity, transferring glycosyl groups;transferase activity, tr…		Pyrimidine metabolism					5	5	5	28.2	28.2	28.2	22.912	0	14.701	6342700	8	0.143045	-0.86965	-2.35145	Q7VZ79	Q7VZ79	Uracil phosphoribosyltransferase OS	upp
NaN	14.9581	16.9657	NaN	16.5615	14.9449		2 iron, 2 sulfur cluster binding;binding;catalytic activity;cation binding;ion binding;iron-sulfur cluster binding;metal cluster binding;metal ion binding;NADH dehydrogenase (quinone) activity;NADH dehydrogenase (ubiquinone) activity;NADH dehydrogenase activity;oxidoreductase activity;oxidoreductase activity, acting on NADH or NADPH;oxidoreductase activity, acting on NADH or NADPH, quinone or sim…		Oxidative phosphorylation					5	5	5	27.4	27.4	27.4	18.008	0	17.172	15781000	10	0.886238	-0.2087	-0.161936	Q7VZQ1	Q7VZQ1	Respiratory-chain NADH dehydrogenase I, 24 kDa subunit OS	nuoE
NaN	14.9666	NaN	14.9163	14.7375	NaN	response to chemical stimulus;response to oxidative stress;response to stimulus;response to stress				OsmC				2	2	2	22.3	22.3	22.3	14.152	0	6.4797	5651300	5	NaN	0	NaN	Q7VUA2	Q7VUA2	Uncharacterized protein OS	BP3217
NaN	15.0069	NaN	15.2625	14.7567	15.1562				ABC transporters	NMT1				2	2	2	7.1	7.1	7.1	34.433	0	7.7162	6351000	6	NaN	0	NaN	Q7VT77	Q7VT77	Periplasmic solute-binding protein OS	BP3674
NaN	15.015	15.0668	NaN	15.7312	NaN	carbohydrate metabolic process;metabolic process;primary metabolic process	binding;catalytic activity;cation binding;intramolecular transferase activity;intramolecular transferase activity, phosphotransferases;ion binding;isomerase activity;magnesium ion binding;metal ion binding;phosphomannomutase activity		Amino sugar and nucleotide sugar metabolism;Fructose and mannose metabolism	PGM_PMM_I;PGM_PMM_II;PGM_PMM_III;PGM_PMM_IV				5	5	5	11.5	11.5	11.5	49.099	0	10.701	6946700	6	NaN	0	NaN	Q7VUF5	Q7VUF5	Phosphoglucomutase OS	pgm
NaN	15.0162	14.0921	NaN	NaN	14.0636	biosynthetic process;cellular biosynthetic process;cellular macromolecule biosynthetic process;cellular macromolecule metabolic process;cellular metabolic process;cellular process;cellular protein metabolic process;macromolecule biosynthetic process;macromolecule metabolic process;metabolic process;primary metabolic process;protein metabolic process;translation	binding;nucleic acid binding;RNA binding;rRNA binding;structural constituent of ribosome;structural molecule activity	cell part;intracellular organelle part;intracellular part;large ribosomal subunit;macromolecular complex;organelle part;ribonucleoprotein complex	Ribosome	Ribosomal_L22				3	3	3	26.6	26.6	26.6	11.782	0	6.3225	2852500	6	NaN	0	NaN	Q7VTC8	Q7VTC8	50S ribosomal protein L22 OS	rplV
NaN	15.0171	17.8182	NaN	16.9261	15.3696		adenyl nucleotide binding;adenyl ribonucleotide binding;ATP binding;binding;nucleotide binding;purine nucleotide binding;purine ribonucleoside triphosphate binding;purine ribonucleotide binding;ribonucleotide binding			DUF853				11	11	11	27.6	27.6	27.6	57.225	0	61.864	21909000	18	0.881767	-0.2698	-0.168388	Q7VWF0	Q7VWF0	Conserved ATP-binding protein OS	BP2307
NaN	15.0226	15.4505	14.9966	NaN	15.6862					Smr				4	4	4	27.6	27.6	27.6	23.882	0	21.621	8004600	7	0.820267	0.10485	0.258389	Q7VW03	Q7VW03	Uncharacterized protein OS	BP2475
NaN	15.0473	15.3223	14.4269	16.8676	14.9355	amine metabolic process;amino acid activation;carboxylic acid metabolic process;cellular amine metabolic process;cellular amino acid metabolic process;cellular ketone metabolic process;cellular macromolecule metabolic process;cellular metabolic process;cellular nitrogen compound metabolic process;cellular process;leucyl-tRNA aminoacylation;macromolecule metabolic process;metabolic process;ncRNA m…	adenyl nucleotide binding;adenyl ribonucleotide binding;aminoacyl-tRNA editing activity;aminoacyl-tRNA ligase activity;ATP binding;binding;carboxylic ester hydrolase activity;catalytic activity;hydrolase activity;hydrolase activity, acting on ester bonds;leucine-tRNA ligase activity;ligase activity;ligase activity, forming aminoacyl-tRNA and related compounds;ligase activity, forming carbon-oxyge…	cell part;cytoplasm;intracellular part	Aminoacyl-tRNA biosynthesis;Valine, leucine and isoleucine biosynthesis	Anticodon_1;tRNA-synt_1;tRNA-synt_1_2;tRNA-synt_1g				8	8	8	12.3	12.3	12.3	98.963	0	30.212	14299000	12	0.830533	0.2252	0.233311	Q7VWY7	Q7VWY7	Leucine--tRNA ligase OS	leuS
NaN	15.0649	15.4389	15.3566	16.3563	14.8192	biological regulation;cation homeostasis;cation transport;cellular cation homeostasis;cellular homeostasis;cellular chemical homeostasis;cellular ion homeostasis;cellular iron ion homeostasis;cellular metal ion homeostasis;cellular process;establishment of localization;homeostatic process;chemical homeostasis;ion homeostasis;ion transport;iron ion homeostasis;iron ion transport;metal ion homeosta…	binding;cation binding;ferric iron binding;ion binding;iron ion binding;metal ion binding;transition metal ion binding			Ferritin				5	5	5	34.2	34.2	34.2	18.269	0	18.394	14546000	15	0.694351	0.2588	0.432856	Q7W0G1	Q7W0G1	Bacterioferritin OS	bfr
NaN	15.0977	15.6152	14.9861	15.7753	15.0708	alcohol catabolic process;alcohol metabolic process;carbohydrate catabolic process;carbohydrate metabolic process;catabolic process;cellular carbohydrate catabolic process;cellular carbohydrate metabolic process;cellular metabolic process;cellular nitrogen compound metabolic process;cellular process;coenzyme metabolic process;cofactor metabolic process;glucose catabolic process;glucose metabolic …	binding;catalytic activity;cation binding;ion binding;isomerase activity;metal ion binding;racemase and epimerase activity;racemase and epimerase activity, acting on carbohydrates and derivatives;ribulose-phosphate 3-epimerase activity		Carbon fixation in photosynthetic organisms;Pentose and glucuronate interconversions;Pentose phosphate pathway	Ribul_P_3_epim				2	2	2	10.6	10.6	10.6	26.425	0	5.7385	11648000	7	0.847008	-0.0790501	-0.210158	Q7VU62	Q7VU62	Ribulose-phosphate 3-epimerase OS	rpe
NaN	15.117	15.442	NaN	15.7501	15.5915	cellular macromolecule metabolic process;cellular metabolic process;cellular process;cellular protein metabolic process;macromolecule metabolic process;macromolecule modification;metabolic process;primary metabolic process;protein lipoylation;protein metabolic process;protein modification process;protein-cofactor linkage	4 iron, 4 sulfur cluster binding;binding;catalytic activity;cation binding;ion binding;iron-sulfur cluster binding;ligase activity;ligase activity, forming carbon-nitrogen bonds;lipoate synthase activity;lipoate-protein ligase activity;metal cluster binding;metal ion binding;radical SAM enzyme activity;sulfurtransferase activity;transferase activity;transferase activity, transferring sulfur-conta…	cell part;cytoplasm;intracellular part	Lipoic acid metabolism	Radical_SAM				4	4	4	17.7	17.7	17.7	37.103	0	12.752	10727000	8	0.162897	0.3913	2.16407	Q7W0K8	Q7W0K8	Lipoyl synthase OS	lipA
NaN	15.1573	15.5248	NaN	17.6916	NaN		binding;catalytic activity;cation binding;ion binding;metal ion binding;transferase activity;transferase activity, transferring aldehyde or ketonic groups;transketolase activity		Biosynthesis of ansamycins;Carbon fixation in photosynthetic organisms;Pentose phosphate pathway	Transket_pyr;Transketolase_C;Transketolase_N				8	8	8	12.7	12.7	12.7	72.072	0	21.452	20449000	9	NaN	0	NaN	Q7VZC0	Q7VZC0	Transketolase 1 OS	tktA
NaN	15.2035	16.0336	NaN	16.4773	15.4435	amine biosynthetic process;amine metabolic process;biosynthetic process;carboxylic acid biosynthetic process;carboxylic acid metabolic process;cellular amine metabolic process;cellular amino acid biosynthetic process;cellular amino acid metabolic process;cellular biosynthetic process;cellular ketone metabolic process;cellular metabolic process;cellular modified amino acid biosynthetic process;cel…	2-dehydropantoate 2-reductase activity;binding;catalytic activity;coenzyme binding;cofactor binding;NADP binding;nucleotide binding;oxidoreductase activity;oxidoreductase activity, acting on CH-OH group of donors;oxidoreductase activity, acting on the CH-OH group of donors, NAD or NADP as acceptor	cell part;cytoplasm;intracellular part	Pantothenate and CoA biosynthesis	ApbA;ApbA_C				5	5	5	24.3	24.3	24.3	31.628	0	26.082	13684000	16	0.657424	0.34185	0.51568	Q7VYH8	Q7VYH8	2-dehydropantoate 2-reductase OS	BP1360
NaN	15.2256	15.4581	NaN	16.5479	NaN		catalytic activity		Aminobenzoate degradation;Benzoate degradation;beta-Alanine metabolism;Butanoate metabolism;Caprolactam degradation;Fatty acid metabolism;Geraniol degradation;Limonene and pinene degradation;Lysine degradation;Propanoate metabolism;Tryptophan metabolism;Valine, leucine and isoleucine degradation	ECH				5	5	5	18.5	18.5	18.5	30.006	0	10.946	12397000	11	NaN	0	NaN	Q7VU52	Q7VU52	Putative enoyl-CoA hydratase OS	BP3277
NaN	15.2318	15.9109	15.3884	16.2945	15.2144	cellular metabolic process;cellular process;cellular response to chemical stimulus;cellular response to oxidative stress;cellular response to oxygen radical;cellular response to reactive oxygen species;cellular response to stimulus;cellular response to stress;cellular response to superoxide;metabolic process;reactive oxygen species metabolic process;removal of superoxide radicals;response to chem…	antioxidant activity;binding;catalytic activity;coenzyme binding;cofactor binding;flavin adenine dinucleotide binding;oxidoreductase activity;oxidoreductase activity, acting on a sulfur group of donors;oxidoreductase activity, acting on a sulfur group of donors, NAD or NADP as acceptor;oxidoreductase activity, acting on NADH or NADPH;thioredoxin-disulfide reductase activity	cell part;cytoplasm;intracellular part	Pyrimidine metabolism;Selenocompound metabolism	Pyr_redox;Pyr_redox_2				6	6	6	29.2	29.2	29.2	34.116	0	36.232	15943000	15	0.91065	0.0610835	0.121949	Q7VW04	Q7VW04	Thioredoxin reductase OS	trxB
NaN	15.2324	15.5143	15.2584	16.8715	15.3182	amine biosynthetic process;amine metabolic process;biosynthetic process;carboxylic acid biosynthetic process;carboxylic acid metabolic process;cellular amine metabolic process;cellular amino acid biosynthetic process;cellular amino acid metabolic process;cellular biosynthetic process;cellular ketone metabolic process;cellular metabolic process;cellular nitrogen compound biosynthetic process;cellu…	carbon-oxygen lyase activity;catalytic activity;hydro-lyase activity;imidazoleglycerol-phosphate dehydratase activity;lyase activity	cell part;cytoplasm;intracellular part	Histidine metabolism	IGPD				4	4	4	21	21	21	21.579	0	9.5529	17147000	6	0.566653	0.442683	0.641836	Q7VSY9	Q7VSY9	Imidazoleglycerol-phosphate dehydratase OS	hisB
NaN	15.2346	15.0663	14.6296	15.1269	15.0467		acetolactate synthase activity;binding;catalytic activity;cation binding;coenzyme binding;cofactor binding;ion binding;magnesium ion binding;metal ion binding;thiamine pyrophosphate binding;transferase activity;transferase activity, transferring aldehyde or ketonic groups;vitamin binding		Butanoate metabolism;C5-Branched dibasic acid metabolism;Pantothenate and CoA biosynthesis;Valine, leucine and isoleucine biosynthesis	TPP_enzyme_C;TPP_enzyme_M;TPP_enzyme_N				6	6	6	17	17	17	60.667	0	20.35	9364000	11	0.376604	-0.216051	-1.03544	Q7VY25	Q7VY25	Putative acetolactate synthase large subunit OS	ilvG
NaN	15.243	15.6645	NaN	16.7116	15.2197									5	5	5	27.8	27.8	27.8	19.773	0	41.634	28525000	15	0.576893	0.511899	0.660388	Q7VUN3	Q7VUN3	Uncharacterized protein OS	BP3048
NaN	15.2444	NaN	15.5641	15.8537	16.4904	amine biosynthetic process;amine metabolic process;aromatic amino acid family biosynthetic process;aromatic amino acid family biosynthetic process, prephenate pathway;aromatic amino acid family metabolic process;aromatic compound biosynthetic process;biosynthetic process;carboxylic acid biosynthetic process;carboxylic acid metabolic process;cellular amine metabolic process;cellular amino acid bio…	catalytic activity;oxidoreductase activity;oxidoreductase activity, acting on the CH-CH group of donors;oxidoreductase activity, acting on the CH-CH group of donors, NAD or NADP as acceptor;prephenate dehydrogenase (NADP+) activity;prephenate dehydrogenase activity		Novobiocin biosynthesis;Phenylalanine, tyrosine and tryptophan biosynthesis	PDH				4	4	4	15.7	15.7	15.7	31.098	0	24.426	12006000	9	NaN	0	NaN	Q7VZG2	Q7VZG2	Prephenate dehydrogenase OS	tyrA
NaN	15.2735	16.257	NaN	17.1938	15.0399	biosynthetic process;cellular biosynthetic process;cellular metabolic process;cellular nitrogen compound biosynthetic process;cellular nitrogen compound metabolic process;cellular process;'de novo' IMP biosynthetic process;heterocycle biosynthetic process;heterocycle metabolic process;IMP biosynthetic process;IMP metabolic process;metabolic process;nitrogen compound metabolic process;nucleobase-c…	catalytic activity;cyclohydrolase activity;hydrolase activity;hydrolase activity, acting on carbon-nitrogen (but not peptide) bonds;hydrolase activity, acting on carbon-nitrogen (but not peptide) bonds, in cyclic amidines;hydroxymethyl-, formyl- and related transferase activity;IMP cyclohydrolase activity;phosphoribosylaminoimidazolecarboxamide formyltransferase activity;transferase activity;tran…		One carbon pool by folate;Purine metabolism	AICARFT_IMPCHas;MGS				7	7	7	22.3	22.3	22.3	55.805	0	32.025	19636000	17	0.794485	0.3516	0.296982	Q7VTU1	Q7VTU1	Bifunctional purine biosynthesis protein PurH OS	purH
NaN	15.2949	16.1307	NaN	15.1808	NaN	acetyl-CoA catabolic process;acetyl-CoA metabolic process;catabolic process;cellular catabolic process;cellular metabolic process;cellular process;coenzyme catabolic process;coenzyme metabolic process;cofactor catabolic process;cofactor metabolic process;electron transport chain;generation of precursor metabolites and energy;metabolic process;oxidation-reduction process;tricarboxylic acid cycle	binding;catalytic activity;coenzyme binding;cofactor binding;flavin adenine dinucleotide binding;oxidoreductase activity;oxidoreductase activity, acting on the CH-CH group of donors;succinate dehydrogenase activity		Butanoate metabolism;Carbon fixation pathways in prokaryotes;Citrate cycle (TCA cycle);Oxidative phosphorylation;Toluene degradation	FAD_binding_2;Succ_DH_flav_C				7	7	7	14.4	14.4	14.4	64.855	0	27.904	11570000	15	NaN	0	NaN	Q7VWA1	Q7VWA1	Succinate dehydrogenase flavoprotein subunit OS	sdhA
NaN	15.3002	15.4692	14.7144	17.4414	16.1666	alcohol catabolic process;alcohol metabolic process;carbohydrate catabolic process;carbohydrate metabolic process;catabolic process;cellular carbohydrate catabolic process;cellular carbohydrate metabolic process;cellular metabolic process;cellular process;generation of precursor metabolites and energy;glucose catabolic process;glucose metabolic process;glycolysis;hexose catabolic process;hexose m…	alkali metal ion binding;binding;catalytic activity;cation binding;ion binding;kinase activity;magnesium ion binding;metal ion binding;phosphotransferase activity, alcohol group as acceptor;potassium ion binding;pyruvate kinase activity;transferase activity;transferase activity, transferring phosphorus-containing groups		Carbon fixation in photosynthetic organisms;Glycolysis / Gluconeogenesis;Purine metabolism;Pyruvate metabolism;Type II diabetes mellitus	PK;PK_C				11	11	11	29.3	29.3	29.3	52.595	0	43.305	29831000	27	0.529284	0.722766	0.709319	Q7VU09	Q7VU09	Pyruvate kinase OS	pykA
NaN	15.3003	15.5802	15.2384	15.9122	15.4716	cellular metabolic process;cellular nitrogen compound metabolic process;cellular process;heterocycle metabolic process;metabolic process;nitrogen compound metabolic process;nucleobase-containing compound metabolic process;nucleobase-containing small molecule metabolic process;nucleoside phosphate metabolic process;nucleotide metabolic process;primary metabolic process;purine nucleotide metabolic …	adenyl nucleotide binding;adenyl ribonucleotide binding;ATP binding;binding;catalytic activity;guanylate kinase activity;kinase activity;nucleobase-containing compound kinase activity;nucleotide binding;nucleotide kinase activity;phosphotransferase activity, phosphate group as acceptor;purine nucleotide binding;purine ribonucleoside triphosphate binding;purine ribonucleotide binding;ribonucleotid…	cell part;cytoplasm;intracellular part	Purine metabolism	Guanylate_kin				3	3	3	15.3	15.3	15.3	23.681	0	8.6384	12086000	9	0.739553	0.100483	0.364662	Q7VXZ3	Q7VXZ3	Guanylate kinase OS	gmk
NaN	15.348	15.5731	15.553	16.9472	16.6117			cell part;external encapsulating structure part;outer membrane-bounded periplasmic space;periplasmic space		TctC				7	7	7	27.8	27.8	27.8	34.294	0	16.583	20495000	12	0.195857	0.910084	1.6582	Q7VYI0	Q7VYI0	Putative exported protein OS	BP1358
NaN	15.3677	NaN	NaN	14.4052	15.208	cellular macromolecule metabolic process;cellular metabolic process;cellular nitrogen compound metabolic process;cellular process;macromolecule metabolic process;macromolecule methylation;macromolecule modification;metabolic process;methylation;ncRNA metabolic process;ncRNA processing;nitrogen compound metabolic process;nucleic acid metabolic process;nucleobase-containing compound metabolic proce…	binding;catalytic activity;methyltransferase activity;nucleic acid binding;transferase activity;transferase activity, transferring one-carbon groups			Cons_hypoth95				2	2	2	14.6	14.6	14.6	22.492	0	6.2663	6037600	7	NaN	0	NaN	Q7VTP3	Q7VTP3	Uncharacterized protein OS	BP3472
NaN	15.3684	15.7212	15.391	16.2259	15.564				Drug metabolism - cytochrome P450;Glutathione metabolism;Metabolism of xenobiotics by cytochrome P450	GST_N_3				4	4	4	22.7	22.7	22.7	22.634	0	23.978	13508000	11	0.642157	0.182167	0.514903	Q7VV19	Q7VV19	Uncharacterized protein OS	BP2891
NaN	15.379	16.2648	NaN	17.2261	15.9957	biosynthetic process;cellular biosynthetic process;cellular macromolecule biosynthetic process;cellular macromolecule metabolic process;cellular metabolic process;cellular process;cellular protein metabolic process;macromolecule biosynthetic process;macromolecule metabolic process;metabolic process;primary metabolic process;protein metabolic process;translation	adenyl nucleotide binding;adenyl ribonucleotide binding;ATP binding;binding;carbon-nitrogen ligase activity, with glutamine as amido-N-donor;catalytic activity;glutaminyl-tRNA synthase (glutamine-hydrolyzing) activity;ligase activity;ligase activity, forming carbon-nitrogen bonds;nucleotide binding;purine nucleotide binding;purine ribonucleoside triphosphate binding;purine ribonucleotide binding;…		Aminoacyl-tRNA biosynthesis	Amidase				11	11	11	31.1	31.1	31.1	53.416	0	43.473	23437000	27	0.40725	0.789001	1.04084	Q7VSN2	Q7VSN2	Glutamyl-tRNA(Gln) amidotransferase subunit A OS	gatA
NaN	15.3834	15.6462	15.8078	17.2973	16.2743	7,8-dihydroneopterin 3'-triphosphate biosynthetic process;aromatic compound biosynthetic process;biosynthetic process;cellular aromatic compound metabolic process;cellular biosynthetic process;cellular metabolic process;cellular nitrogen compound biosynthetic process;cellular nitrogen compound metabolic process;cellular process;cofactor biosynthetic process;cofactor metabolic process;heterocycle …	binding;catalytic activity;cation binding;cyclohydrolase activity;GTP binding;GTP cyclohydrolase activity;GTP cyclohydrolase I activity;guanyl nucleotide binding;guanyl ribonucleotide binding;hydrolase activity;hydrolase activity, acting on carbon-nitrogen (but not peptide) bonds;hydrolase activity, acting on carbon-nitrogen (but not peptide) bonds, in cyclic amidines;ion binding;metal ion bindin…			NIF3				6	6	6	33.3	33.3	33.3	27.769	0	35.887	21700000	14	0.199559	0.945	1.6399	Q7W078	Q7W078	GTP cyclohydrolase 1 type 2 homolog OS	BP0279
NaN	15.3835	14.4115	15.1497	14.1499	14.857					DUF2868				3	3	3	7.2	7.2	7.2	49.857	0	8.1575	6037500	10	0.757092	-0.178633	-0.338795	Q7VSW9	Q7VSW9	Putative membrane protein OS	BP3800
NaN	15.3882	16.5106	15.3465	16.8085	15.3122	amine biosynthetic process;amine metabolic process;biosynthetic process;branched chain family amino acid biosynthetic process;branched chain family amino acid metabolic process;carboxylic acid biosynthetic process;carboxylic acid metabolic process;cellular amine metabolic process;cellular amino acid biosynthetic process;cellular amino acid metabolic process;cellular biosynthetic process;cellular …	3-isopropylmalate dehydratase activity;4 iron, 4 sulfur cluster binding;binding;carbon-oxygen lyase activity;catalytic activity;cation binding;hydro-lyase activity;ion binding;iron-sulfur cluster binding;lyase activity;metal cluster binding;metal ion binding		C5-Branched dibasic acid metabolism;Valine, leucine and isoleucine biosynthesis	Aconitase				5	5	5	13.1	13.1	13.1	50.603	0	17.088	16252000	9	0.878197	-0.126999	-0.166716	Q7VY75	Q7VY75	3-isopropylmalate dehydratase large subunit OS	leuC
NaN	15.4001	NaN	16.0615	15.1571	15.6507	alcohol metabolic process;amine biosynthetic process;amine metabolic process;biosynthetic process;cellular amine metabolic process;cellular biogenic amine biosynthetic process;cellular biogenic amine metabolic process;cellular biosynthetic process;cellular lipid metabolic process;cellular metabolic process;cellular nitrogen compound biosynthetic process;cellular nitrogen compound metabolic proces…	carbon-carbon lyase activity;carboxy-lyase activity;catalytic activity;lyase activity;phosphatidylserine decarboxylase activity		Glycerophospholipid metabolism	PS_Dcarbxylase				2	2	2	9.1	9.1	9.1	32.613	0	14.459	10156000	8	NaN	0	NaN	Q7VYM4	Q7VYM4	Phosphatidylserine decarboxylase proenzyme OS	psd
NaN	15.4045	15.8456	15.0283	15.4192	15.7714	biological regulation;biosynthetic process;cellular biosynthetic process;cellular macromolecule biosynthetic process;cellular macromolecule metabolic process;cellular metabolic process;cellular nitrogen compound metabolic process;cellular process;macromolecule biosynthetic process;macromolecule metabolic process;metabolic process;nitrogen compound metabolic process;nucleic acid metabolic process;…	binding;DNA binding;nucleic acid binding			HTH_IclR;IclR				4	4	4	25.6	25.6	25.6	26.624	0	17.425	10738000	13	0.545824	-0.21875	-0.67901	Q7VVL0	Q7VVL0	Putative IclR-family regulatory protein OS	BP2645
NaN	15.4235	NaN	16.1742	15.4812	16.6722		lipoprotein transporter activity;protein transporter activity;substrate-specific transporter activity;transporter activity	cell part;periplasmic space		LolA				5	5	5	42.4	42.4	42.4	22.298	0	22.629	15925000	11	NaN	0	NaN	Q7VW06	Q7VW06	Outer-membrane lipoprotein carrier protein OS	lolA
NaN	15.4409	14.6689	15.1263	15.3763	14.5806	response to stimulus;response to stress				AHSA1				2	2	2	12.5	12.5	12.5	18.809	0	9.1086	8505000	10	0.952274	-0.0271665	-0.0649851	Q7VTQ0	Q7VTQ0	Uncharacterized protein OS	BP3465
NaN	15.4435	15.6729	15.236	15.7057	15.632	biological regulation;biosynthetic process;cellular biosynthetic process;cellular macromolecule biosynthetic process;cellular macromolecule metabolic process;cellular metabolic process;cellular nitrogen compound metabolic process;cellular process;coenzyme A biosynthetic process;coenzyme A metabolic process;coenzyme biosynthetic process;coenzyme metabolic process;cofactor biosynthetic process;cofa…	adenyl nucleotide binding;adenyl ribonucleotide binding;ATP binding;binding;catalytic activity;kinase activity;nucleotide binding;pantothenate kinase activity;phosphotransferase activity, alcohol group as acceptor;purine nucleotide binding;purine ribonucleoside triphosphate binding;purine ribonucleotide binding;ribonucleotide binding;transferase activity;transferase activity, transferring phospho…	cell part;cytoplasm;intracellular part	Pantothenate and CoA biosynthesis	Pan_kinase				4	4	4	20.6	20.6	20.6	27.845	0	14.072	11275000	11	0.881133	-0.0336332	-0.162649	Q45338	Q45338	Type III pantothenate kinase OS	coaX
NaN	15.4754	16.3286	NaN	16.1917	NaN	biological regulation;regulation of biological process;regulation of biosynthetic process;regulation of cellular biosynthetic process;regulation of cellular macromolecule biosynthetic process;regulation of cellular metabolic process;regulation of cellular process;regulation of gene expression;regulation of macromolecule biosynthetic process;regulation of macromolecule metabolic process;regulation…	binding;DNA binding;nucleic acid binding			MerR_1				6	6	6	47.8	47.8	47.8	15.26	0	19.111	14891000	11	NaN	0	NaN	Q7VVR7	Q7VVR7	Putative transcriptional regulatory protein OS	BP2571
NaN	15.477	16.3296	16.8807	18.588	17.3631	alcohol metabolic process;ethanol metabolic process;ethanol oxidation;metabolic process;oxidation-reduction process;primary alcohol metabolic process;small molecule metabolic process	binding;catalytic activity;cation binding;ion binding;metal ion binding;oxidoreductase activity;oxidoreductase activity, acting on CH-OH group of donors;oxidoreductase activity, acting on the CH-OH group of donors, NAD or NADP as acceptor;S-(hydroxymethyl)glutathione dehydrogenase activity;transition metal ion binding;zinc ion binding		Drug metabolism - cytochrome P450;Fatty acid metabolism;Glycolysis / Gluconeogenesis;Chloroalkane and chloroalkene degradation;Metabolism of xenobiotics by cytochrome P450;Methane metabolism;Naphthalene degradation;Retinol metabolism;Tyrosine metabolism	ADH_N;ADH_zinc_N				8	8	8	23.4	23.4	23.4	39.415	0	35.509	47662000	23	0.101017	1.7073	2.34222	Q7VT06	Q7VT06	S-(hydroxymethyl)glutathione dehydrogenase OS	adhI
NaN	15.5012	NaN	15.7278	16.1688	15.8095	alcohol catabolic process;alcohol metabolic process;carbohydrate catabolic process;carbohydrate metabolic process;catabolic process;cellular carbohydrate catabolic process;cellular carbohydrate metabolic process;cellular metabolic process;cellular nitrogen compound metabolic process;cellular process;coenzyme metabolic process;cofactor metabolic process;glucose catabolic process;glucose metabolic …	catalytic activity;sedoheptulose-7-phosphate:D-glyceraldehyde-3-phosphate glyceronetransferase activity;transferase activity;transferase activity, transferring aldehyde or ketonic groups	cell part;cytoplasm;intracellular part	Pentose phosphate pathway	Transaldolase				6	6	6	27.8	27.8	27.8	34.796	0	12.83	13685000	11	NaN	0	NaN	Q7VY99	Q7VY99	Transaldolase OS	tal
NaN	15.502	15.349	14.877	13.9105	14.6381	biosynthetic process;cellular biosynthetic process;cellular macromolecule biosynthetic process;cellular macromolecule metabolic process;cellular metabolic process;cellular nitrogen compound metabolic process;cellular process;macromolecule biosynthetic process;macromolecule metabolic process;metabolic process;nitrogen compound metabolic process;nucleic acid metabolic process;nucleobase-containing …	binding;catalytic activity;DNA binding;DNA-directed RNA polymerase activity;nucleic acid binding;nucleotidyltransferase activity;RNA polymerase activity;transferase activity;transferase activity, transferring phosphorus-containing groups		Purine metabolism;Pyrimidine metabolism;RNA polymerase	RNA_pol_Rpb6				2	2	2	32.8	32.8	32.8	7.4767	0	12.305	6763300	7	0.0874096	-0.9503	-2.50385	Q7VXZ4	Q7VXZ4	DNA-directed RNA polymerase subunit omega OS	rpoZ
NaN	15.5049	15.3456	16.5323	15.9595	16.8763	establishment of localization;transport	binding;cation binding;ion binding;metal ion binding	cell part;external encapsulating structure part;outer membrane-bounded periplasmic space;periplasmic space		SBP_bac_7				8	8	8	29.2	29.2	29.2	39.418	0	33.357	16609000	21	0.0603715	1.03078	2.94285	Q7VVJ6	Q7VVJ6	Putative exported protein OS	BP2661
NaN	15.5127	15.785	NaN	16.1575	NaN	amine biosynthetic process;amine catabolic process;amine metabolic process;arginine biosynthetic process;arginine metabolic process;biosynthetic process;carbamoyl phosphate biosynthetic process;carbamoyl phosphate metabolic process;carboxylic acid biosynthetic process;carboxylic acid catabolic process;carboxylic acid metabolic process;catabolic process;cellular amine metabolic process;cellular am…	adenyl nucleotide binding;adenyl ribonucleotide binding;ATP binding;binding;carbamoyl-phosphate synthase (glutamine-hydrolyzing) activity;carbon-nitrogen ligase activity, with glutamine as amido-N-donor;catalytic activity;ligase activity;ligase activity, forming carbon-nitrogen bonds;nucleotide binding;purine nucleotide binding;purine ribonucleoside triphosphate binding;purine ribonucleotide bind…		Alanine, aspartate and glutamate metabolism;Pyrimidine metabolism	CPSase_sm_chain;GATase				6	6	6	25.2	25.2	25.2	39.255	0	16.965	13844000	17	NaN	0	NaN	Q7VY98	Q7VY98	Carbamoyl-phosphate synthase small chain OS	carA
NaN	15.5326	15.284	15.6535	15.3084	15.4688									2	2	2	23	23	23	12.014	0	15.289	10244000	9	0.69455	0.0685994	0.43255	Q7VSC8	Q7VSC8	Uncharacterized protein OS	BP0505
NaN	15.5447	15.8376	NaN	16.241	15.7656	biosynthetic process;cellular biosynthetic process;cellular macromolecule biosynthetic process;cellular macromolecule metabolic process;cellular metabolic process;cellular process;cellular protein metabolic process;macromolecule biosynthetic process;macromolecule metabolic process;metabolic process;primary metabolic process;protein metabolic process;translation	binding;nucleic acid binding;RNA binding;structural constituent of ribosome;structural molecule activity	cell part;cytoplasmic part;intracellular non-membrane-bounded organelle;intracellular organelle;intracellular part;macromolecular complex;non-membrane-bounded organelle;organelle;ribonucleoprotein complex;ribosome		S1				7	7	7	15.1	15.1	15.1	63.017	0	24.571	12879000	16	0.379823	0.31215	1.11804	Q7VZG0	Q7VZG0	30S ribosomal protein S1 OS	rpsA
NaN	15.5514	NaN	15.7857	16.6542	NaN		3-hydroxybutyrate dehydrogenase activity;catalytic activity;oxidoreductase activity;oxidoreductase activity, acting on CH-OH group of donors;oxidoreductase activity, acting on the CH-OH group of donors, NAD or NADP as acceptor		Butanoate metabolism;Synthesis and degradation of ketone bodies	adh_short				5	5	5	21.5	21.5	21.5	26.558	0	28.279	14590000	10	NaN	0	NaN	Q7VW20	Q7VW20	Putative oxidoreductase OS	BP2454
NaN	15.5532	15.373	15.4526	15.6974	16.1468	cellular process;establishment of localization;transmembrane transport;transport		ATP-binding cassette (ABC) transporter complex;cell part;macromolecular complex;membrane part;protein complex	ABC transporters	SBP_bac_5				8	8	8	21.4	21.4	21.4	57.369	0	19.797	14110000	15	0.345505	0.3025	1.1167	Q7VSR6	Q7VSR6	Putative extracellular solute-binding protein OS	BP3862
NaN	15.5793	15.3367	15.6843	15.4225	15.7402									3	3	3	27.8	27.8	27.8	14.15	0	10.962	11419000	6	0.38507	0.157667	1.01445	Q7VVY1	Q7VVY1	Putative thioredoxin OS	BP2500
NaN	15.5809	NaN	NaN	16.3961	15.6141	biosynthetic process;cellular biosynthetic process;cellular macromolecule biosynthetic process;cellular macromolecule metabolic process;cellular metabolic process;cellular process;cellular protein metabolic process;macromolecule biosynthetic process;macromolecule metabolic process;metabolic process;primary metabolic process;protein metabolic process;translation	binding;catalytic activity;cation binding;hydrolase activity;hydrolase activity, acting on carbon-nitrogen (but not peptide) bonds;hydrolase activity, acting on carbon-nitrogen (but not peptide) bonds, in linear amides;ion binding;iron ion binding;metal ion binding;peptide deformylase activity;transition metal ion binding			Pep_deformylase				5	5	5	38.2	38.2	38.2	19.329	0	16.179	11634000	13	NaN	0	NaN	Q7VS88	Q7VS88	Peptide deformylase 2 OS	def2
NaN	15.6035	16.1107	14.2033	18.2633	13.7531		catalytic activity;oxidoreductase activity;oxidoreductase activity, acting on the aldehyde or oxo group of donors;oxidoreductase activity, acting on the aldehyde or oxo group of donors, NAD or NADP as acceptor			Aldedh				13	13	13	34.5	34.5	34.5	51.65	0	77.039	29209000	28	0.824338	-0.450534	-0.242059	Q7VTC2	Q7VTC2	Putative aldehyde dehydrogenase OS	BP3624
NaN	15.6148	16.5076	NaN	17.4687	15.6509	biosynthetic process;cellular biosynthetic process;cellular metabolic process;cellular process;cofactor biosynthetic process;cofactor metabolic process;iron-sulfur cluster assembly;metabolic process;metallo-sulfur cluster assembly	binding;cation binding;ion binding;iron ion binding;iron-sulfur cluster binding;metal cluster binding;metal ion binding;structural molecule activity;transition metal ion binding			Fe-S_biosyn				3	3	3	32.5	32.5	32.5	13.142	0	18.036	22323000	12	0.671187	0.4986	0.492392	Q7VUW2	Q7VUW2	Putative iron-sulfur cluster insertion protein ErpA OS	erpA
NaN	15.6265	15.6646	NaN	15.4179	17.0162		catalytic activity;fatty acid ligase activity;ligase activity;ligase activity, forming carbon-sulfur bonds;long-chain fatty acid-CoA ligase activity		Adipocytokine signaling pathway;Fatty acid metabolism;Peroxisome;PPAR signaling pathway	AMP-binding;AMP-binding_C				8	8	8	20.8	20.8	20.8	61.012	0	21.112	12589000	16	0.548841	0.571499	0.714931	Q7VV75	Q7VV75	Long-chain-fatty-acid--CoA ligase OS	fadD
NaN	15.6347	14.9815	14.7691	14.909	14.8624		3-oxoadipate CoA-transferase activity;catalytic activity;CoA-transferase activity;transferase activity;transferase activity, transferring sulfur-containing groups		Benzoate degradation	CoA_trans				3	3	3	16.8	16.8	16.8	22.856	0	7.3737	7584500	6	0.161215	-0.461266	-1.85131	Q7W0C3	Q7W0C3	3-oxoadipate CoA-transferase subunit B OS	catJ
NaN	15.6434	16.407	15.5102	17.6735	15.5636	AMP biosynthetic process;AMP metabolic process;biosynthetic process;cellular biosynthetic process;cellular metabolic process;cellular nitrogen compound biosynthetic process;cellular nitrogen compound metabolic process;cellular process;'de novo' AMP biosynthetic process;heterocycle biosynthetic process;heterocycle metabolic process;metabolic process;nitrogen compound metabolic process;nucleobase-c…	adenylosuccinate synthase activity;binding;catalytic activity;cation binding;GTP binding;guanyl nucleotide binding;guanyl ribonucleotide binding;ion binding;ligase activity;ligase activity, forming carbon-nitrogen bonds;magnesium ion binding;metal ion binding;nucleotide binding;purine nucleotide binding;purine ribonucleoside triphosphate binding;purine ribonucleotide binding;ribonucleotide binding	cell part;cytoplasm;intracellular part	Alanine, aspartate and glutamate metabolism;Purine metabolism	Adenylsucc_synt				9	9	9	27.8	27.8	27.8	46.775	0	55.48	26954000	24	0.831053	0.2239	0.232579	Q7VWM1	Q7VWM1	Adenylosuccinate synthetase OS	purA
NaN	15.6481	16.625	NaN	15.4914	16.3889	biosynthetic process;cellular biosynthetic process;cellular macromolecule biosynthetic process;cellular macromolecule metabolic process;cellular metabolic process;cellular nitrogen compound metabolic process;cellular process;cellular protein metabolic process;DNA metabolic process;DNA replication;macromolecule biosynthetic process;macromolecule metabolic process;metabolic process;nitrogen compoun…	adenyl nucleotide binding;adenyl ribonucleotide binding;ATP binding;binding;cation binding;ion binding;metal ion binding;nucleotide binding;purine nucleotide binding;purine ribonucleoside triphosphate binding;purine ribonucleotide binding;ribonucleotide binding;transition metal ion binding;zinc ion binding	cell part;cytoplasm;intracellular part		CTDII;DnaJ;DnaJ_CXXCXGXG				4	4	4	12.7	12.7	12.7	41.156	0	19.072	19679000	18	0.795071	-0.1964	-0.296097	Q7VVY3	Q7VVY3	Chaperone protein DnaJ OS	dnaJ
NaN	15.6697	14.8784	15.7399	14.5962	15.8347			cell part;external encapsulating structure part;outer membrane-bounded periplasmic space;periplasmic space	Two-component system	TctC				5	5	5	17.4	17.4	17.4	35.653	0	9.7232	9074300	11	0.857007	0.116217	0.196179	Q7VSR1	Q7VSR1	Putative exported protein OS	BP3867
NaN	15.7372	NaN	17.3723	15.3583	17.6897	biosynthetic process;cellular biosynthetic process;cellular macromolecule biosynthetic process;cellular macromolecule metabolic process;cellular metabolic process;cellular process;cellular protein metabolic process;macromolecule biosynthetic process;macromolecule metabolic process;metabolic process;primary metabolic process;protein metabolic process;translation	binding;nucleic acid binding;RNA binding;rRNA binding;structural constituent of ribosome;structural molecule activity	cell part;intracellular organelle part;intracellular part;large ribosomal subunit;macromolecular complex;organelle part;ribonucleoprotein complex	Ribosome	Ribosomal_L18e				4	4	4	37.7	37.7	37.7	15.368	0	19.725	19500000	12	NaN	0	NaN	Q7VTB2	Q7VTB2	50S ribosomal protein L15 OS	rplO
NaN	15.7539	NaN	15.981	15.8235	16.0609					DUF4198				4	4	4	22.2	22.2	22.2	28.873	0	12.733	13339000	14	NaN	0	NaN	Q7VYU6	Q7VYU6	Putative exported protein OS	BP1211
NaN	15.7612	14.8908	NaN	14.3834	14.8978	biosynthetic process;cellular biosynthetic process;cellular macromolecule biosynthetic process;cellular macromolecule metabolic process;cellular metabolic process;cellular process;cellular protein metabolic process;macromolecule biosynthetic process;macromolecule metabolic process;metabolic process;primary metabolic process;protein metabolic process;translation	binding;nucleic acid binding;RNA binding;rRNA binding;structural constituent of ribosome;structural molecule activity;tRNA binding	cell part;cytoplasmic part;intracellular non-membrane-bounded organelle;intracellular organelle;intracellular part;macromolecular complex;non-membrane-bounded organelle;organelle;ribonucleoprotein complex;ribosome	Ribosome	Ribosomal_S13				4	4	4	25.6	25.6	25.6	13.513	0	10.678	5916500	8	0.30795	-0.6854	-1.35583	Q7VTA8	Q7VTA8	30S ribosomal protein S13 OS	rpsM
NaN	15.7711	16.365	14.7137	17.804	15.482	amine metabolic process;amino acid activation;arginyl-tRNA aminoacylation;carboxylic acid metabolic process;cellular amine metabolic process;cellular amino acid metabolic process;cellular ketone metabolic process;cellular macromolecule metabolic process;cellular metabolic process;cellular nitrogen compound metabolic process;cellular process;glycyl-tRNA aminoacylation;macromolecule metabolic proce…	adenyl nucleotide binding;adenyl ribonucleotide binding;aminoacyl-tRNA ligase activity;arginine-tRNA ligase activity;ATP binding;binding;catalytic activity;glycine-tRNA ligase activity;ligase activity;ligase activity, forming aminoacyl-tRNA and related compounds;ligase activity, forming carbon-oxygen bonds;nucleotide binding;purine nucleotide binding;purine ribonucleoside triphosphate binding;pur…	cell part;cytoplasm;intracellular part	Aminoacyl-tRNA biosynthesis	DALR_1;tRNA_synt_2f				11	11	11	21.6	21.6	21.6	75.982	0	68.795	33961000	27	0.958948	-0.0681494	-0.055884	Q7W0Q5	Q7W0Q5	Glycine--tRNA ligase beta subunit OS	glyS
NaN	15.7833	16.0373	16.0273	16.9001	16.1919		aminopeptidase activity;binding;catalytic activity;cation binding;exopeptidase activity;hydrolase activity;ion binding;metal ion binding;metallopeptidase activity;peptidase activity;peptidase activity, acting on L-amino acid peptides;transition metal ion binding;zinc ion binding		Glutathione metabolism	DUF3458;Peptidase_M1				11	11	11	14.4	14.4	14.4	99.689	0	57.791	21949000	35	0.287089	0.4628	1.29133	Q7VZM8	Q7VZM8	Aminopeptidase N OS	pepN
NaN	15.8222	16.01	NaN	16.1245	16.3836	biosynthetic process;cellular aromatic compound metabolic process;cellular biosynthetic process;cellular metabolic process;cellular nitrogen compound biosynthetic process;cellular nitrogen compound metabolic process;cellular process;'de novo' pyrimidine base biosynthetic process;'de novo' UMP biosynthetic process;heterocycle biosynthetic process;heterocycle metabolic process;metabolic process;nit…	catalytic activity;dihydroorotate dehydrogenase activity;oxidoreductase activity;oxidoreductase activity, acting on the CH-CH group of donors;oxidoreductase activity, acting on the CH-CH group of donors, quinone or related compound as acceptor	cell part;membrane;plasma membrane	Pyrimidine metabolism	DHO_dh				8	8	8	27.2	27.2	27.2	37.116	0	25.65	15492000	23	0.169059	0.33795	2.11217	Q7VTR9	Q7VTR9	Dihydroorotate dehydrogenase (quinone) OS	pyrD
NaN	15.8264	16.2881	16.0521	15.3754	16.2712		binding;DNA binding;nucleic acid binding;sequence-specific DNA binding			HTH_25				3	3	3	26.2	26.2	26.2	17.931	0	49.602	14282000	9	0.711888	-0.157683	-0.406118	Q7VWK9	Q7VWK9	Putative membrane protein OS	BP2200
NaN	15.8276	15.1519	15.6289	15.1872	14.8366					Barstar				3	3	3	18.2	18.2	18.2	16.778	0	11.377	11326000	10	0.534064	-0.272183	-0.700484	Q7VZ67	Q7VZ67	Uncharacterized protein OS	BP1066
NaN	15.8326	15.6204	16.6889	15.7953	16.2909					YceI				4	4	4	26.5	26.5	26.5	21.186	0	16.137	16327000	16	0.218704	0.531866	1.55095	Q7VZY4	Q7VZY4	Putative exported protein OS	BP0735
NaN	15.8418	16.5473	14.5046	18.1891	14.3771	acetyl-CoA catabolic process;acetyl-CoA metabolic process;catabolic process;cellular catabolic process;cellular metabolic process;cellular process;coenzyme catabolic process;coenzyme metabolic process;cofactor catabolic process;cofactor metabolic process;metabolic process;tricarboxylic acid cycle	2-methylisocitrate dehydratase activity;4 iron, 4 sulfur cluster binding;aconitate hydratase activity;binding;carbon-oxygen lyase activity;catalytic activity;hydro-lyase activity;iron-sulfur cluster binding;lyase activity;metal cluster binding	cell part;cytoplasmic part;cytosol;intracellular part	Carbon fixation pathways in prokaryotes;Citrate cycle (TCA cycle);Glyoxylate and dicarboxylate metabolism	Aconitase;Aconitase_2_N;Aconitase_B_N				15	15	15	22.1	22.1	22.1	93.173	0	69.365	27741000	30	0.777928	-0.504283	-0.308436	Q7VX06	Q7VX06	Aconitate hydratase B OS	acnB
NaN	15.8482	15.1062	16.079	16.2942	16.7067					GAF_2				4	4	4	34.1	34.1	34.1	17.487	0	12.238	15748000	15	0.0941138	0.882767	2.42065	Q7VT66	Q7VT66	Uncharacterized protein OS	BP3686
NaN	15.8729	15.0415	NaN	15.5005	NaN	cellular component biogenesis;cellular component biogenesis at cellular level;cellular component organization or biogenesis;cellular component organization or biogenesis at cellular level;cellular process;ribonucleoprotein complex biogenesis;ribosomal small subunit biogenesis		cell part;cytoplasm;intracellular part		DUF150				4	4	4	19.6	19.6	19.6	18.731	0	10.381	8756800	8	NaN	0	NaN	Q7VYR4	Q7VYR4	Ribosome maturation factor RimP OS	rimP
NaN	15.9203	15.8078	NaN	17.3309	15.3073	amine biosynthetic process;amine metabolic process;arginine biosynthetic process;arginine metabolic process;biosynthetic process;carboxylic acid biosynthetic process;carboxylic acid metabolic process;cellular amine metabolic process;cellular amino acid biosynthetic process;cellular amino acid metabolic process;cellular biosynthetic process;cellular ketone metabolic process;cellular metabolic proc…	adenyl nucleotide binding;adenyl ribonucleotide binding;argininosuccinate synthase activity;ATP binding;binding;catalytic activity;ligase activity;ligase activity, forming carbon-nitrogen bonds;nucleotide binding;purine nucleotide binding;purine ribonucleoside triphosphate binding;purine ribonucleotide binding;ribonucleotide binding	cell part;cytoplasm;intracellular part	Alanine, aspartate and glutamate metabolism;Arginine and proline metabolism	Arginosuc_synth				7	7	7	16.4	16.4	16.4	49.322	0	32.16	20870000	18	0.697364	0.45505	0.44905	Q7VTJ9	Q7VTJ9	Argininosuccinate synthase OS	argG
NaN	15.9432	15.9702	16.5751	15.9094	16.5983									4	4	4	48.4	48.4	48.4	13.095	0	39.547	17364000	21	0.259946	0.404234	1.38547	Q7VXK0	Q7VXK0	Putative exported protein OS	BP1757A
NaN	15.9449	15.9496	NaN	15.547	15.7658					TPR_21				4	4	4	22.6	22.6	22.6	22.819	0	26.407	12992000	8	0.117183	-0.29085	-2.65797	Q7VWL2	Q7VWL2	Putative membrane protein OS	BP2197
NaN	15.9468	15.3426	16.0021	15.8123	16.5443	alcohol metabolic process;benzene-containing compound metabolic process;biological regulation;biosynthetic process;carboxylic acid metabolic process;catechol-containing compound metabolic process;cellular aromatic compound metabolic process;cellular biosynthetic process;cellular ketone metabolic process;cellular macromolecule biosynthetic process;cellular macromolecule metabolic process;cellular …	binding;DNA binding;nucleic acid binding			HTH_IclR;IclR				4	4	4	19.1	19.1	19.1	31.146	0	15.314	15206000	14	0.28069	0.474867	1.31265	Q7W0C5	Q7W0C5	Probable transcriptional regulator OS	BP0220
NaN	15.9527	16.873	15.9806	17.7885	15.2249		4 iron, 4 sulfur cluster binding;binding;catalytic activity;cation binding;coenzyme binding;cofactor binding;FMN binding;ion binding;iron-sulfur cluster binding;metal cluster binding;metal ion binding;NAD binding;NADH dehydrogenase (quinone) activity;NADH dehydrogenase (ubiquinone) activity;NADH dehydrogenase activity;nucleotide binding;oxidoreductase activity;oxidoreductase activity, acting on N…		Oxidative phosphorylation	Complex1_51K;NADH_4Fe-4S;SLBB				11	11	11	31	31	31	49.942	0	56.326	26859000	27	0.942462	-0.0815159	-0.0783781	Q7VZQ0	Q7VZQ0	Respiratory-chain NADH dehydrogenase, 51 kDa subunit OS	nuoF
NaN	15.9566	16.6562	17.136	17.7012	16.0534	cellular macromolecule metabolic process;cellular metabolic process;cellular process;cellular protein metabolic process;macromolecule metabolic process;metabolic process;primary metabolic process;protein metabolic process;protein unfolding	adenyl nucleotide binding;adenyl ribonucleotide binding;ATP binding;ATPase activity;binding;catalytic activity;hydrolase activity;hydrolase activity, acting on acid anhydrides;hydrolase activity, acting on acid anhydrides, in phosphorus-containing anhydrides;nucleoside-triphosphatase activity;nucleotide binding;peptidase activity;peptidase activity, acting on L-amino acid peptides;purine nucleoti…	cell part;cytoplasmic part;HslUV protease complex;intracellular part;macromolecular complex;protein complex		AAA;AAA_2;ClpB_D2-small				13	13	13	31.8	31.8	31.8	49.701	0	29.263	34878000	27	0.402936	0.657133	0.971545	Q7VUJ9	Q7VUJ9	ATP-dependent protease ATPase subunit HslU OS	hslU
NaN	15.9804	16.2918	15.7747	16.3942	15.3824					DUF533				4	4	4	19.5	19.5	19.5	23.411	0	22.756	21227000	13	0.524314	-0.285667	-0.718573	Q7VUA1	Q7VUA1	Putative membrane protein OS	BP3218
NaN	15.9871	15.3316	16.765	15.8037	16.6873		adenyl nucleotide binding;adenyl ribonucleotide binding;ATP binding;binding;nucleotide binding;purine nucleotide binding;purine ribonucleoside triphosphate binding;purine ribonucleotide binding;ribonucleotide binding			AFG1_ATPase				4	4	4	11.4	11.4	11.4	43.752	0	12.729	16370000	11	0.202437	0.759317	1.62593	Q7VZ15	Q7VZ15	Uncharacterized protein OS	BP1127
NaN	16.0018	15.5366	NaN	NaN	15.3699	biosynthetic process;cellular biosynthetic process;cellular macromolecule biosynthetic process;cellular macromolecule metabolic process;cellular metabolic process;cellular process;cellular protein metabolic process;macromolecule biosynthetic process;macromolecule metabolic process;metabolic process;primary metabolic process;protein metabolic process;translation	binding;nucleic acid binding;RNA binding;rRNA binding;structural constituent of ribosome;structural molecule activity	cell part;cytoplasmic part;intracellular non-membrane-bounded organelle;intracellular organelle;intracellular part;macromolecular complex;non-membrane-bounded organelle;organelle;ribonucleoprotein complex;ribosome	Ribosome	Ribosomal_S18				4	4	4	43.3	43.3	43.3	10.711	0	15.18	7459100	12	NaN	0	NaN	Q7VV91	Q7VV91	30S ribosomal protein S18 OS	rpsR
NaN	16.0244	15.6524	16.8249	16.0367	16.4223	biological regulation;cell redox homeostasis;cellular homeostasis;cellular process;homeostatic process;regulation of biological process;regulation of biological quality;regulation of cellular process	antioxidant activity;catalytic activity;oxidoreductase activity			AhpC-TSA				5	5	5	31.7	31.7	31.7	20.313	0	15.656	17389000	17	0.167161	0.589566	1.81496	Q7VUS6	Q7VUS6	Thioredoxin OS	BP2999
NaN	16.0251	15.9588	NaN	16.2266	15.2523	amine biosynthetic process;amine metabolic process;biosynthetic process;carboxylic acid biosynthetic process;carboxylic acid metabolic process;cellular amine metabolic process;cellular amino acid biosynthetic process;cellular amino acid metabolic process;cellular biosynthetic process;cellular ketone metabolic process;cellular metabolic process;cellular nitrogen compound biosynthetic process;cellu…	1-(5-phosphoribosyl)-5-[(5-phosphoribosylamino)methylideneamino]imidazole-4-carboxamide isomerase activity;catalytic activity;intramolecular oxidoreductase activity;intramolecular oxidoreductase activity, interconverting aldoses and ketoses;isomerase activity	cell part;cytoplasm;intracellular part	Histidine metabolism	His_biosynth				4	4	4	22.8	22.8	22.8	26.021	0	27.592	14039000	8	0.656577	-0.2525	-0.517125	Q7VSY7	Q7VSY7	1-(5-phosphoribosyl)-5-[(5-phosphoribosylamino)methylideneamino] imidazole-4-carboxamide isomerase OS	hisA
NaN	16.0278	16.0436	NaN	16.0027	15.3303			cell part;external encapsulating structure part;outer membrane-bounded periplasmic space;periplasmic space		TctC				4	4	4	16.6	16.6	16.6	37.349	0	10.752	12472000	9	0.386788	-0.369199	-1.09785	Q7VUR4	Q7VUR4	Putative membrane protein OS	BP3012
NaN	16.0283	15.2944	15.6219	15.0778	16.0124	carbohydrate transport;cellular component assembly;cellular component assembly at cellular level;cellular component organization;cellular component organization at cellular level;cellular component organization or biogenesis;cellular component organization or biogenesis at cellular level;cellular membrane organization;cellular process;establishment of localization;Gram-negative-bacterium-type cel…	binding;lipopolysaccharide binding	cell part;periplasmic space		OstA				3	3	3	20.4	20.4	20.4	22.185	0	27.473	10941000	9	0.851318	-0.0906501	-0.204126	Q7W010	Q7W010	Lipopolysaccharide export system protein LptA OS	lptA
NaN	16.0465	16.3929	15.7719	16.6727	16.2085	biological regulation;biosynthetic process;cellular biosynthetic process;cellular macromolecule biosynthetic process;cellular macromolecule metabolic process;cellular metabolic process;cellular nitrogen compound metabolic process;cellular process;macromolecule biosynthetic process;macromolecule metabolic process;metabolic process;nitrogen compound metabolic process;nucleic acid metabolic process;…	binding;DNA binding;nucleic acid binding;RNA binding;translation elongation factor activity;translation factor activity, nucleic acid binding			GreA_GreB;GreA_GreB_N				5	5	5	46.8	46.8	46.8	17.042	0	41.789	19008000	14	0.995914	-0.00199954	-0.00555853	Q79GP1	Q79GP1	Transcription elongation factor GreA OS	greA
NaN	16.0639	16.3373	15.7167	16.4148	16.3932	cellular macromolecule metabolic process;cellular metabolic process;cellular process;cellular protein metabolic process;macromolecule metabolic process;metabolic process;primary metabolic process;protein folding;protein metabolic process	binding;DNA binding;nucleic acid binding			CTDII;DnaJ				5	5	5	16.7	16.7	16.7	34.749	0	19.037	19069000	14	0.939719	-0.0256996	-0.082126	Q7VZB0	Q7VZB0	Curved DNA-binding protein OS	cbpA
NaN	16.0734	16.9857	15.9476	16.0777	16.2229		catalytic activity;oxidoreductase activity			Saccharop_dh				6	6	6	18.5	18.5	18.5	45.781	0	22.453	20362000	16	0.297366	-0.446817	-1.2581	Q7VZY6	Q7VZY6	Putative exported protein OS	BP0732
NaN	16.0751	16.0653	16.0074	16.0651	16.4334	aromatic compound biosynthetic process;biosynthetic process;cellular aromatic compound metabolic process;cellular biosynthetic process;cellular metabolic process;cellular nitrogen compound biosynthetic process;cellular nitrogen compound metabolic process;cellular process;heterocycle biosynthetic process;heterocycle metabolic process;metabolic process;nitrogen compound metabolic process;small mole…	adenyl nucleotide binding;adenyl ribonucleotide binding;ATP binding;binding;catalytic activity;kinase activity;nucleotide binding;phosphomethylpyrimidine kinase activity;phosphotransferase activity, phosphate group as acceptor;purine nucleotide binding;purine ribonucleoside triphosphate binding;purine ribonucleotide binding;ribonucleotide binding;transferase activity;transferase activity, transfe…		Thiamine metabolism	Phos_pyr_kin				2	2	2	9.2	9.2	9.2	30.193	0	5.9947	15987000	9	0.607782	0.0984332	0.571316	Q7VTE4	Q7VTE4	Putative phosphomethylpyrimidine kinase OS	thiD
NaN	16.0811	16.2949	16.7391	16.7675	17.5533		binding;double-stranded RNA binding;nucleic acid binding;RNA binding			Sua5_yciO_yrdC				6	6	6	55.8	55.8	55.8	22.345	0	35.433	25795000	20	0.100001	0.831966	2.35335	Q7VY08	Q7VY08	Uncharacterized protein OS	BP1556
NaN	16.0966	15.5366	16.994	16.181	16.1509					DUF525				2	2	2	18.3	18.3	18.3	14.609	0	11.819	17808000	10	0.227294	0.625367	1.51382	Q7VU61	Q7VU61	Protein ApaG OS	apaG
NaN	16.109	15.8024	NaN	15.3578	15.8594	biosynthetic process;cellular biosynthetic process;cellular macromolecule biosynthetic process;cellular macromolecule metabolic process;cellular metabolic process;cellular process;cellular protein metabolic process;macromolecule biosynthetic process;macromolecule metabolic process;metabolic process;primary metabolic process;protein metabolic process;translation	aminoacyl-tRNA editing activity;carboxylic ester hydrolase activity;catalytic activity;hydrolase activity;hydrolase activity, acting on ester bonds;lyase activity			tRNA_edit				4	4	4	34	34	34	17.671	0	6.9288	12403000	6	0.359068	-0.3471	-1.18085	Q7VY22	Q7VY22	Cys-tRNA(Pro)/Cys-tRNA(Cys) deacylase OS	BP1541
NaN	16.1229	16.7508	16.7137	17.1399	16.4638	amine biosynthetic process;amine metabolic process;arginine biosynthetic process;arginine metabolic process;biosynthetic process;carboxylic acid biosynthetic process;carboxylic acid metabolic process;cellular amine metabolic process;cellular amino acid biosynthetic process;cellular amino acid metabolic process;cellular biosynthetic process;cellular ketone metabolic process;cellular metabolic proc…	amine binding;amino acid binding;binding;carboxyl- or carbamoyltransferase activity;carboxylic acid binding;catalytic activity;ornithine carbamoyltransferase activity;transferase activity;transferase activity, transferring one-carbon groups	cell part;cytoplasm;intracellular part		OTCace;OTCace_N				6	6	6	23.3	23.3	23.3	35.134	0	32.752	28487000	22	0.403544	0.335617	0.970119	Q7VTJ8	Q7VTJ8	Ornithine carbamoyltransferase OS	argF
NaN	16.1232	15.4441	15.0697	15.1109	15.8707	biosynthetic process;cellular biosynthetic process;cellular macromolecule biosynthetic process;cellular macromolecule metabolic process;cellular metabolic process;cellular process;cellular protein metabolic process;macromolecule biosynthetic process;macromolecule metabolic process;metabolic process;primary metabolic process;protein metabolic process;translation	5S rRNA binding;binding;nucleic acid binding;RNA binding;rRNA binding;structural constituent of ribosome;structural molecule activity	cell part;cytoplasmic part;intracellular non-membrane-bounded organelle;intracellular organelle;intracellular part;macromolecular complex;non-membrane-bounded organelle;organelle;ribonucleoprotein complex;ribosome	Ribosome	Ribosomal_L25p;Ribosomal_TL5_C				4	4	4	23.6	23.6	23.6	22.248	0	24.546	10799000	12	0.378977	-0.433217	-1.02951	Q7VUH2	Q7VUH2	50S ribosomal protein L25 OS	rplY
NaN	16.129	16.1247	16.1058	16.5006	NaN	biological regulation;cell redox homeostasis;cellular homeostasis;cellular process;homeostatic process;regulation of biological process;regulation of biological quality;regulation of cellular process	antioxidant activity;binding;catalytic activity;coenzyme binding;cofactor binding;disulfide oxidoreductase activity;flavin adenine dinucleotide binding;glutathione disulfide oxidoreductase activity;glutathione-disulfide reductase activity;oxidoreductase activity;oxidoreductase activity, acting on a sulfur group of donors;oxidoreductase activity, acting on a sulfur group of donors, NAD or NADP as …		Glutathione metabolism	Pyr_redox;Pyr_redox_2;Pyr_redox_dim				10	10	10	27.8	27.8	27.8	49.278	0	47.028	19637000	22	0.465953	0.176351	0.893313	Q7VWS6	Q7VWS6	Glutathione reductase OS	gor
NaN	16.1295	16.6052	15.9347	17.1057	17.0217	alcohol biosynthetic process;alcohol metabolic process;biosynthetic process;carbohydrate biosynthetic process;carbohydrate metabolic process;cellular biosynthetic process;cellular carbohydrate biosynthetic process;cellular carbohydrate metabolic process;cellular metabolic process;cellular process;gluconeogenesis;glucose metabolic process;hexose biosynthetic process;hexose metabolic process;metabo…	binding;carbohydrate phosphatase activity;catalytic activity;cation binding;fructose 1,6-bisphosphate 1-phosphatase activity;hydrolase activity;hydrolase activity, acting on ester bonds;ion binding;magnesium ion binding;metal ion binding;phosphatase activity;phosphoric ester hydrolase activity;sugar-phosphatase activity	cell part;cytoplasm;intracellular part	Carbon fixation in photosynthetic organisms;Fructose and mannose metabolism;Glycolysis / Gluconeogenesis;Insulin signaling pathway;Methane metabolism;Pentose phosphate pathway	FBPase				9	9	9	30.1	30.1	30.1	37.197	0	45.999	24745000	23	0.580527	0.320017	0.617644	Q7VZM9	Q7VZM9	Fructose-1,6-bisphosphatase class 1 OS	fbp
NaN	16.1299	15.7855	16.0106	15.5745	16.0296	biosynthetic process;cellular biosynthetic process;cellular macromolecule biosynthetic process;cellular macromolecule metabolic process;cellular metabolic process;cellular nitrogen compound metabolic process;cellular process;macromolecule biosynthetic process;macromolecule metabolic process;metabolic process;nitrogen compound metabolic process;nucleic acid metabolic process;nucleobase-containing …	binding;DNA binding;nucleic acid binding;nucleic acid binding transcription factor activity;sequence-specific DNA binding;sequence-specific DNA binding transcription factor activity	cell part;intracellular		AsnC_trans_reg;HTH_24				6	6	6	46.9	46.9	46.9	17.912	0	13.29	12930000	8	0.733874	-0.0861333	-0.373105	Q7VRZ2	Q7VRZ2	AsnC-family transcriptional regulator OS	BP0667
NaN	16.1347	14.9527	NaN	NaN	14.879	biosynthetic process;cellular biosynthetic process;cellular macromolecule biosynthetic process;cellular macromolecule metabolic process;cellular metabolic process;cellular process;cellular protein metabolic process;macromolecule biosynthetic process;macromolecule metabolic process;metabolic process;primary metabolic process;protein metabolic process;translation	binding;nucleic acid binding;RNA binding;rRNA binding;structural constituent of ribosome;structural molecule activity	cell part;cytoplasmic part;intracellular non-membrane-bounded organelle;intracellular organelle;intracellular part;macromolecular complex;non-membrane-bounded organelle;organelle;ribonucleoprotein complex;ribosome	Ribosome	Ribosomal_S11				3	3	3	29.3	29.3	29.3	13.991	0	12.559	5055200	7	NaN	0	NaN	Q7VTA7	Q7VTA7	30S ribosomal protein S11 OS	rpsK
NaN	16.1355	16.4044	NaN	17.3366	16.2014	amine biosynthetic process;amine metabolic process;biosynthetic process;branched chain family amino acid biosynthetic process;branched chain family amino acid metabolic process;carboxylic acid biosynthetic process;carboxylic acid metabolic process;cellular amine metabolic process;cellular amino acid biosynthetic process;cellular amino acid metabolic process;cellular biosynthetic process;cellular …	4 iron, 4 sulfur cluster binding;binding;carbon-oxygen lyase activity;catalytic activity;cation binding;dihydroxy-acid dehydratase activity;hydro-lyase activity;ion binding;iron-sulfur cluster binding;lyase activity;metal cluster binding;metal ion binding		Pantothenate and CoA biosynthesis;Valine, leucine and isoleucine biosynthesis	ILVD_EDD				11	11	11	21.8	21.8	21.8	65.591	0	54.375	25328000	29	0.482382	0.49905	0.855555	Q7W069	Q7W069	Dihydroxy-acid dehydratase 1 OS	ilvD1
NaN	16.1384	16.2073	15.6918	16.0588	16.3564	anatomical structure morphogenesis;cell morphogenesis;cellular component morphogenesis;cellular component organization;cellular component organization or biogenesis;cellular developmental process;cellular process;developmental process				MreB_Mbl				7	7	7	27.4	27.4	27.4	36.845	0	25.34	17763000	19	0.620663	-0.137183	-0.549929	Q7VSN0	Q7VSN0	Rod shape-determining protein OS	mreB
NaN	16.1399	16.67	15.6283	17.5404	16.8192	amine metabolic process;biosynthetic process;carboxylic acid metabolic process;cellular amine metabolic process;cellular amino acid metabolic process;cellular ketone metabolic process;cellular metabolic process;cellular nitrogen compound metabolic process;cellular process;metabolic process;nitrogen compound metabolic process;organic acid metabolic process;oxoacid metabolic process;primary metabol…	aromatic-amino-acid:2-oxoglutarate aminotransferase activity;binding;catalytic activity;cofactor binding;L-phenylalanine aminotransferase activity;L-phenylalanine:2-oxoglutarate aminotransferase activity;pyridoxal phosphate binding;transaminase activity;transferase activity;transferase activity, transferring nitrogenous groups;vitamin B6 binding;vitamin binding		Cysteine and methionine metabolism;Isoquinoline alkaloid biosynthesis;Novobiocin biosynthesis;Phenylalanine metabolism;Phenylalanine, tyrosine and tryptophan biosynthesis;Tropane, piperidine and pyridine alkaloid biosynthesis;Tyrosine metabolism	Aminotran_1_2				7	7	7	21	21	21	43.094	0	31.554	32000000	22	0.752691	0.257683	0.345258	Q7VXH5	Q7VXH5	Aromatic-amino-acid aminotransferase OS	tyrB
NaN	16.1548	15.6683	16.1291	16.7046	16.8829	cell communication;cellular macromolecule metabolic process;cellular metabolic process;cellular nitrogen compound metabolic process;cellular process;cellular response to external stimulus;cellular response to extracellular stimulus;cellular response to stimulus;cellular response to stress;DNA metabolic process;DNA recombination;DNA repair;macromolecule metabolic process;metabolic process;nitrogen…	adenyl nucleotide binding;adenyl ribonucleotide binding;ATP binding;ATPase activity;ATPase activity, coupled;binding;catalytic activity;damaged DNA binding;DNA binding;DNA-dependent ATPase activity;hydrolase activity;hydrolase activity, acting on acid anhydrides;hydrolase activity, acting on acid anhydrides, in phosphorus-containing anhydrides;nucleic acid binding;nucleoside-triphosphatase activi…	cell part;cytoplasm;intracellular part	Homologous recombination	RecA				5	5	5	19	19	19	37.949	0	41.746	21383000	21	0.151474	0.66065	1.91436	P0A448	P0A448	Protein RecA OS	recA
NaN	16.1857	15.5109	16.2514	15.8976	16.2136	amine biosynthetic process;amine metabolic process;biosynthetic process;cellular amine metabolic process;cellular biogenic amine biosynthetic process;cellular biogenic amine metabolic process;cellular biosynthetic process;cellular metabolic process;cellular nitrogen compound biosynthetic process;cellular nitrogen compound metabolic process;cellular process;metabolic process;nitrogen compound meta…	carbon-carbon lyase activity;carboxy-lyase activity;catalytic activity;lyase activity	cell part;cytoplasm;intracellular part	Arginine and proline metabolism	Orn_DAP_Arg_deC				8	8	8	22.2	22.2	22.2	41.17	0	25.702	17121000	19	0.416888	0.272567	0.939261	Q7VZY7	Q7VZY7	Carboxynorspermidine/carboxyspermidine decarboxylase OS	nspC
NaN	16.1937	16.4462	NaN	16.9223	15.9149		catalytic activity;oxidoreductase activity			adh_short				7	7	7	35.1	35.1	35.1	26.057	0	32.491	18199000	12	0.866864	0.09865	0.189974	Q7VZ36	Q7VZ36	Probable short chain dehydrogenase OS	BP1103
NaN	16.2445	16.1157	16.1964	16.9189	16.9206									9	9	9	18	18	18	68.592	0	31.118	26375000	25	0.211612	0.498534	1.58285	Q7VUG8	Q7VUG8	Uncharacterized protein OS	BP3128
NaN	16.2537	16.024	16.9583	16.2291	16.8838	biosynthetic process;cellular biosynthetic process;cellular metabolic process;cellular process;heterocycle metabolic process;metabolic process;pyridoxine biosynthetic process;pyridoxine metabolic process;small molecule biosynthetic process;small molecule metabolic process;vitamin B6 biosynthetic process;vitamin B6 metabolic process;vitamin biosynthetic process;vitamin metabolic process;water-solu…	binding;catalytic activity;coenzyme binding;cofactor binding;FMN binding;nucleotide binding;oxidoreductase activity;oxidoreductase activity, acting on the CH-NH2 group of donors;oxidoreductase activity, acting on the CH-NH2 group of donors, oxygen as acceptor;pyridoxamine-phosphate oxidase activity		Vitamin B6 metabolism	PNPOx_C;Pyridox_oxidase				5	5	5	26.7	26.7	26.7	24.281	0	41.689	19694000	24	0.174328	0.55155	1.77307	Q7VU72	Q7VU72	Pyridoxine/pyridoxamine 5-phosphate oxidase OS	pdxH
NaN	16.2749	16.2349	NaN	16.188	15.5515		catalytic activity;cis-trans isomerase activity;isomerase activity;peptidyl-prolyl cis-trans isomerase activity			Rotamase				13	13	13	31.5	31.5	31.5	70.41	0	119.37	30035000	23	0.350559	-0.38515	-1.20783	Q7VXL9	Q7VXL9	Peptidylprolyl isomerase OS	ppiD
NaN	16.2814	16.1887	NaN	17.5014	16.6091	alcohol catabolic process;alcohol metabolic process;carbohydrate catabolic process;carbohydrate metabolic process;catabolic process;cellular carbohydrate catabolic process;cellular carbohydrate metabolic process;cellular metabolic process;cellular process;generation of precursor metabolites and energy;glucose catabolic process;glucose metabolic process;glycolysis;hexose catabolic process;hexose m…	adenyl nucleotide binding;adenyl ribonucleotide binding;ATP binding;binding;catalytic activity;kinase activity;nucleotide binding;phosphoglycerate kinase activity;phosphotransferase activity, carboxyl group as acceptor;purine nucleotide binding;purine ribonucleoside triphosphate binding;purine ribonucleotide binding;ribonucleotide binding;transferase activity;transferase activity, transferring ph…	cell part;cytoplasm;intracellular part	Carbon fixation in photosynthetic organisms;Glycolysis / Gluconeogenesis	PGK				8	8	8	28.2	28.2	28.2	41.006	0	34.671	34181000	18	0.208975	0.8202	1.82855	Q7VZB8	Q7VZB8	Phosphoglycerate kinase OS	pgk
NaN	16.2862	16.0829	16.1275	16.9889	16.8401	amine transport;amino acid transport;carboxylic acid transport;establishment of localization;nitrogen compound transport;organic acid transport;organic substance transport;transport		cell part;external encapsulating structure part;outer membrane-bounded periplasmic space;periplasmic space	ABC transporters	Peripla_BP_6				6	6	6	22.8	22.8	22.8	40.917	0	20.351	25741000	21	0.275431	0.467617	1.33056	Q7VU18	Q7VU18	Putative binding-protein-dependent transport protein OS	BP3322
NaN	16.2921	15.4845	15.7444	14.5881	16.283	biosynthetic process;cellular biosynthetic process;cellular macromolecule biosynthetic process;cellular macromolecule metabolic process;cellular metabolic process;cellular process;cellular protein metabolic process;macromolecule biosynthetic process;macromolecule metabolic process;metabolic process;primary metabolic process;protein metabolic process;translation	binding;nucleic acid binding;RNA binding;rRNA binding;structural constituent of ribosome;structural molecule activity	cell part;cytoplasmic part;intracellular non-membrane-bounded organelle;intracellular organelle;intracellular part;macromolecular complex;non-membrane-bounded organelle;organelle;ribonucleoprotein complex;ribosome	Ribosome	Ribosomal_S14				3	3	3	24.8	24.8	24.8	11.723	0	13.459	13160000	14	0.657006	-0.3498	-0.491151	Q7VTB8	Q7VTB8	30S ribosomal protein S14 OS	rpsN
NaN	16.3285	16.4216	16.2387	16.0569	16.3624	biological regulation;biosynthetic process;cellular biosynthetic process;cellular macromolecule biosynthetic process;cellular macromolecule metabolic process;cellular metabolic process;cellular nitrogen compound metabolic process;cellular process;macromolecule biosynthetic process;macromolecule metabolic process;metabolic process;nitrogen compound metabolic process;nucleic acid metabolic process;…	enzyme regulator activity		Two-component system	P-II				4	4	4	44.6	44.6	44.6	12.239	0	21.213	20927000	15	0.284125	-0.155717	-1.30114	Q7VVG9	Q7VVG9	Nitrogen regulatory protein OS	glnB
NaN	16.3399	15.1884	NaN	14.6391	NaN	biological adhesion;cell adhesion;cellular process;multi-organism process;pathogenesis		cell outer membrane;cell part;cell surface;external encapsulating structure part;extracellular region;integral to membrane;intrinsic to membrane;membrane;membrane part;outer membrane;periplasmic space		Autotransporter;Pertactin				8	8	8	10.9	10.9	10.9	103.38	0	26.984	9915300	17	NaN	0	NaN	Q45340	Q45340	BrkA autotransporter OS	brkA
NaN	16.3459	17.7514	16.2378	19.5304	NaN	amine biosynthetic process;amine metabolic process;biosynthetic process;carboxylic acid biosynthetic process;carboxylic acid metabolic process;cellular amine metabolic process;cellular amino acid biosynthetic process;cellular amino acid metabolic process;cellular biosynthetic process;cellular ketone metabolic process;cellular metabolic process;cellular nitrogen compound biosynthetic process;cellu…	catalytic activity;glutamate synthase (NADPH) activity;glutamate synthase activity;glutamate synthase activity, NADH or NADPH as acceptor;oxidoreductase activity;oxidoreductase activity, acting on the CH-NH2 group of donors;oxidoreductase activity, acting on the CH-NH2 group of donors, NAD or NADP as acceptor		Alanine, aspartate and glutamate metabolism;Nitrogen metabolism	GATase_2;Glu_syn_central;Glu_synthase;GXGXG				32	32	32	23.6	23.6	23.6	172.91	0	117.65	67009000	50	0.6866	0.83545	0.466728	Q7VT04	Q7VT04	Glutamate synthase [NADPH] large chain OS	gltB
NaN	16.3857	15.1337	16.3908	16.0872	16.5122									3	3	3	23.7	23.7	23.7	17.63	0	13.036	16195000	15	0.332128	0.570366	1.15389	Q7VXP9	Q7VXP9	Putative exported protein OS	BP1698
NaN	16.4153	15.861	16.9064	16.0749	16.596									3	3	3	14	14	14	22.172	0	8.2799	19561000	12	0.377515	0.387617	1.03316	Q7VS92	Q7VS92	Uncharacterized protein OS	BP0548
NaN	16.4239	16.2278	16.8635	16.5915	16.9264		catalytic activity;ferredoxin-NADP+ reductase activity;oxidoreductase activity;oxidoreductase activity, acting on iron-sulfur proteins as donors;oxidoreductase activity, acting on iron-sulfur proteins as donors, NAD or NADP as acceptor			FAD_binding_6;NAD_binding_1				8	8	8	43.4	43.4	43.4	29.01	0	19.228	26313000	15	0.0537384	0.467949	3.08941	Q7VXW8	Q7VXW8	Ferredoxin--NADP reductase OS	fpr
NaN	16.4398	15.678	16.1087	16.211	16.4707		catalytic activity;hydroxymethyl-, formyl- and related transferase activity;methionyl-tRNA formyltransferase activity;methyltransferase activity;transferase activity;transferase activity, transferring one-carbon groups		Aminoacyl-tRNA biosynthesis;One carbon pool by folate	Formyl_trans_C;Formyl_trans_N				5	5	5	23.1	23.1	23.1	32.728	0	23.321	16852000	19	0.563693	0.204566	0.647056	Q7VS89	Q7VS89	Methionyl-tRNA formyltransferase OS	fmt
NaN	16.448	16.1457	17.2195	16.6325	17.4592	amine transport;amino acid transport;carboxylic acid transport;establishment of localization;nitrogen compound transport;organic acid transport;organic substance transport;transport		cell part;external encapsulating structure part;outer membrane-bounded periplasmic space;periplasmic space	ABC transporters	Peripla_BP_6				11	11	11	31.6	31.6	31.6	44.362	0	58.953	29928000	25	0.0960269	0.806883	2.39823	Q7VX60	Q7VX60	Branched-chain amino acid-binding protein OS	BP1948
NaN	16.4498	16.5963	15.233	17.8313	16.6712	amine biosynthetic process;amine metabolic process;arginine biosynthetic process;arginine metabolic process;biosynthetic process;carboxylic acid biosynthetic process;carboxylic acid metabolic process;cellular amine metabolic process;cellular amino acid biosynthetic process;cellular amino acid metabolic process;cellular biosynthetic process;cellular ketone metabolic process;cellular metabolic proc…	binding;catalytic activity;coenzyme binding;cofactor binding;N-acetyl-gamma-glutamyl-phosphate reductase activity;NAD binding;nucleotide binding;oxidoreductase activity;oxidoreductase activity, acting on the aldehyde or oxo group of donors;oxidoreductase activity, acting on the aldehyde or oxo group of donors, NAD or NADP as acceptor	cell part;cytoplasm;intracellular part	Arginine and proline metabolism;Lysine biosynthesis	Semialdhyde_dh;Semialdhyde_dhC				10	10	10	33.6	33.6	33.6	37.829	0	50.082	40004000	31	0.958082	0.0554498	0.0570641	Q7VUW0	Q7VUW0	N-acetyl-gamma-glutamyl-phosphate reductase OS	argC
NaN	16.4594	16.7027	16.2731	15.5783	16.0303	biosynthetic process;carboxylic acid biosynthetic process;carboxylic acid metabolic process;cellular biosynthetic process;cellular ketone metabolic process;cellular lipid metabolic process;cellular metabolic process;cellular process;fatty acid biosynthetic process;fatty acid metabolic process;lipid biosynthetic process;lipid metabolic process;metabolic process;monocarboxylic acid metabolic proces…	catalytic activity;oxidoreductase activity;oxidoreductase activity, acting on CH-OH group of donors;oxidoreductase activity, acting on the CH-OH group of donors, NAD or NADP as acceptor;transferase activity;transferase activity, transferring acyl groups;transferase activity, transferring acyl groups other than amino-acyl groups	cell part;cytoplasm;intracellular part	Glycerolipid metabolism;Glycerophospholipid metabolism	FA_synthesis				3	3	3	7.7	7.7	7.7	37.574	0	9.0419	17010000	13	0.111811	-0.620483	-2.23178	Q7VW28	Q7VW28	Phosphate acyltransferase OS	plsX
NaN	16.5088	16.0753	15.9638	15.8178	16.2849			cell part;integral to membrane;intrinsic to membrane;membrane part		Band_7;HflK_N				8	8	8	28.6	28.6	28.6	47.485	0	45.909	15823000	20	0.34344	-0.269883	-1.12234	Q7VWL8	Q7VWL8	Putative membrane protein OS	hflK
NaN	16.5354	16.8215	17.7261	16.4349	17.3041	biosynthetic process;cellular biosynthetic process;cellular ketone metabolic process;cellular metabolic process;cellular process;coenzyme biosynthetic process;coenzyme metabolic process;cofactor biosynthetic process;cofactor metabolic process;macromolecule metabolic process;metabolic process;oxidoreduction coenzyme metabolic process;primary metabolic process;protein metabolic process;quinone cofa…	binding;catalytic activity;cation binding;ion binding;metal ion binding;monooxygenase activity;oxidoreductase activity	cell part;membrane;plasma membrane	Ubiquinone and other terpenoid-quinone biosynthesis	COQ7				6	6	6	26.6	26.6	26.6	24.015	0	31.434	29706000	19	0.412619	0.476583	0.949033	Q7VUE5	Q7VUE5	2-nonaprenyl-3-methyl-6-methoxy-1,4-benzoquinol hydroxylase OS	coq7
NaN	16.5611	17.1784	16.3387	18.2348	16.7439		catalytic activity;transaminase activity;transferase activity;transferase activity, transferring nitrogenous groups		Arginine and proline metabolism;D-Alanine metabolism;D-Arginine and D-ornithine metabolism;Lysine degradation;Phenylalanine metabolism	Aminotran_4				9	9	9	41.5	41.5	41.5	32.296	0	37.177	44609000	27	0.781672	0.23605	0.30302	Q7W0L1	Q7W0L1	Probable class IV aminotransferase OS	BP0103
NaN	16.5717	16.8729	16.6034	19.1525	17.6909	cellular macromolecule metabolic process;cellular metabolic process;cellular process;cellular protein metabolic process;macromolecule metabolic process;macromolecule modification;metabolic process;primary metabolic process;protein metabolic process;protein modification process;protein repair;response to chemical stimulus;response to oxidative stress;response to stimulus;response to stress	catalytic activity;oxidoreductase activity;oxidoreductase activity, acting on a sulfur group of donors;oxidoreductase activity, acting on a sulfur group of donors, disulfide as acceptor;peptide-methionine-(S)-S-oxide reductase activity			PMSR				8	8	8	60.8	60.8	60.8	20.779	0	42.12	61811000	28	0.337465	1.0933	1.13887	Q7VUN8	Q7VUN8	Peptide methionine sulfoxide reductase MsrA OS	msrA
NaN	16.5817	16.094	16.6722	17.2246	16.4508		binding;catalytic activity;cation binding;coenzyme binding;cofactor binding;electron carrier activity;ion binding;metal ion binding;molybdopterin cofactor binding;oxidoreductase activity;oxidoreductase activity, acting on a sulfur group of donors	cell part;periplasmic space		Oxidored_molyb				6	6	6	22.3	22.3	22.3	35.661	0	16.726	25386000	16	0.291488	0.444683	1.27696	Q7VSE9	Q7VSE9	Sulfoxide reductase catalytic subunit YedY OS	yedY
NaN	16.5936	17.1356	15.3212	18.4442	16.1031	acetyl-CoA catabolic process;acetyl-CoA metabolic process;carbohydrate metabolic process;carboxylic acid metabolic process;catabolic process;cellular aldehyde metabolic process;cellular carbohydrate metabolic process;cellular catabolic process;cellular ketone metabolic process;cellular metabolic process;cellular process;coenzyme catabolic process;coenzyme metabolic process;cofactor catabolic proc…	binding;catalytic activity;cation binding;ion binding;malate synthase activity;metal ion binding;transferase activity;transferase activity, transferring acyl groups;transferase activity, transferring acyl groups, acyl groups converted into alkyl on transfer	cell part;cytoplasm;intracellular part	Glyoxylate and dicarboxylate metabolism;Pyruvate metabolism	Malate_synthase				11	11	11	21.1	21.1	21.1	78.575	0	39.357	44576000	23	0.856505	-0.241766	-0.19688	Q7VT71	Q7VT71	Malate synthase G OS	glcB
NaN	16.5974	16.6121	16.0712	17.1187	16.2878		2 iron, 2 sulfur cluster binding;binding;catalytic activity;cation binding;electron carrier activity;ion binding;iron-sulfur cluster binding;metal cluster binding;metal ion binding;oxidoreductase activity		Amino sugar and nucleotide sugar metabolism	FAD_binding_6;Fer2;NAD_binding_1				7	7	7	25	25	25	38.049	0	21.374	28317000	21	0.803149	-0.112184	-0.272169	Q7VXF7	Q7VXF7	CDP-6-deoxy-L-threo-D-glycero-4-hexulose-3-dehy drase reductase OS	ascD
NaN	16.6271	16.0543	15.7745	15.9556	16.456	cellular metabolic process;cellular process;cofactor metabolic process;heme metabolic process;heterocycle metabolic process;metabolic process;nitrogen compound metabolic process;pigment metabolic process;porphyrin-containing compound metabolic process;tetrapyrrole metabolic process		cell part;membrane		HemY_N				10	10	10	35.2	35.2	35.2	57.763	0	32.566	19903000	25	0.471086	-0.278667	-0.822477	Q7VVV2	Q7VVV2	Putative exported protein OS	BP2534
NaN	16.6286	15.9018	16.193	16.4615	15.3534	amine metabolic process;amino acid activation;carboxylic acid metabolic process;cellular amine metabolic process;cellular amino acid metabolic process;cellular ketone metabolic process;cellular macromolecule metabolic process;cellular metabolic process;cellular nitrogen compound metabolic process;cellular process;macromolecule metabolic process;metabolic process;ncRNA metabolic process;nitrogen c…	adenyl nucleotide binding;adenyl ribonucleotide binding;aminoacyl-tRNA editing activity;aminoacyl-tRNA ligase activity;ATP binding;binding;carboxylic ester hydrolase activity;catalytic activity;hydrolase activity;hydrolase activity, acting on ester bonds;ligase activity;ligase activity, forming aminoacyl-tRNA and related compounds;ligase activity, forming carbon-oxygen bonds;nucleotide binding;pu…	cell part;cytoplasm;intracellular part	Aminoacyl-tRNA biosynthesis;Valine, leucine and isoleucine biosynthesis	Anticodon_1;tRNA-synt_1;Val_tRNA-synt_C				7	7	7	9.8	9.8	9.8	107.38	0	27.256	18077000	12	0.641524	-0.262566	-0.515922	Q7VWK6	Q7VWK6	Valine--tRNA ligase OS	valS
NaN	16.6612	16.0262	NaN	15.0937	15.6336	biosynthetic process;cellular biosynthetic process;cellular macromolecule metabolic process;cellular metabolic process;cellular nitrogen compound metabolic process;cellular process;macromolecule metabolic process;metabolic process;nitrogen compound metabolic process;nucleic acid metabolic process;nucleobase-containing compound metabolic process;primary metabolic process;RNA biosynthetic process;R…	binding;core DNA-dependent RNA polymerase binding promoter specificity activity;core RNA polymerase binding transcription factor activity;DNA binding;nucleic acid binding;nucleic acid binding transcription factor activity;protein binding transcription factor activity;sequence-specific DNA binding transcription factor activity;sigma factor activity	cell part;cytoplasm;intracellular part	RNA polymerase	Sigma70_ner;Sigma70_r1_1;Sigma70_r1_2;Sigma70_r2;Sigma70_r3;Sigma70_r4				4	4	4	7.1	7.1	7.1	83.968	0	33.28	13688000	10	0.143025	-0.980049	-2.35166	Q7VWM5	Q7VWM5	RNA polymerase sigma factor RpoD OS	rpoD
NaN	16.6672	17.2253	15.5416	16.6325	16.0025	amine biosynthetic process;amine metabolic process;biosynthetic process;carboxylic acid biosynthetic process;carboxylic acid metabolic process;cellular amine metabolic process;cellular amino acid biosynthetic process;cellular amino acid metabolic process;cellular biosynthetic process;cellular ketone metabolic process;cellular metabolic process;cellular modified amino acid biosynthetic process;cel…	adenyl nucleotide binding;adenyl ribonucleotide binding;ATP binding;binding;catalytic activity;cation binding;ion binding;magnesium ion binding;metal ion binding;methionine adenosyltransferase activity;nucleotide binding;purine nucleotide binding;purine ribonucleoside triphosphate binding;purine ribonucleotide binding;ribonucleotide binding;transferase activity;transferase activity, transferring …	cell part;cytoplasm;intracellular part	Cysteine and methionine metabolism	S-AdoMet_synt_C;S-AdoMet_synt_M;S-AdoMet_synt_N				7	7	7	24	24	24	42.002	0	17.538	23156000	13	0.148143	-0.887383	-1.93703	Q7VUL5	Q7VUL5	S-adenosylmethionine synthase OS	metK
NaN	16.7014	16.8259	16.9275	16.9732	17.6618	amine metabolic process;carboxylic acid metabolic process;cellular amine metabolic process;cellular amino acid metabolic process;cellular ketone metabolic process;cellular metabolic process;cellular nitrogen compound metabolic process;cellular process;gamma-aminobutyric acid metabolic process;metabolic process;nitrogen compound metabolic process;organic acid metabolic process;oxoacid metabolic pr…	4-aminobutyrate transaminase activity;binding;catalytic activity;cofactor binding;pyridoxal phosphate binding;transaminase activity;transferase activity;transferase activity, transferring nitrogenous groups;vitamin B6 binding;vitamin binding		Alanine, aspartate and glutamate metabolism;beta-Alanine metabolism;Butanoate metabolism;Propanoate metabolism	Aminotran_3				9	9	9	29.2	29.2	29.2	44.802	0	32.615	35793000	22	0.265129	0.42385	1.36671	Q7VX43	Q7VX43	4-aminobutyrate aminotransferase OS	goaG
NaN	16.7215	16.8699	16.4245	17.2612	16.5873	amine biosynthetic process;amine metabolic process;aspartate family amino acid biosynthetic process;aspartate family amino acid metabolic process;biosynthetic process;carboxylic acid biosynthetic process;carboxylic acid metabolic process;cellular amine metabolic process;cellular amino acid biosynthetic process;cellular amino acid metabolic process;cellular biosynthetic process;cellular ketone met…	carbon-oxygen lyase activity;catalytic activity;dihydrodipicolinate synthase activity;hydro-lyase activity;lyase activity	cell part;cytoplasm;intracellular part	Lysine biosynthesis	DHDPS				5	5	5	24.3	24.3	24.3	31.09	0	76.741	33412000	21	0.916837	-0.0380338	-0.113453	Q7VXZ8	Q7VXZ8	4-hydroxy-tetrahydrodipicolinate synthase OS	dapA
NaN	16.7815	16.937	16.6754	16.7779	17.2974	biological regulation;biosynthetic process;cellular biosynthetic process;cellular macromolecule biosynthetic process;cellular macromolecule metabolic process;cellular metabolic process;cellular process;cellular protein metabolic process;macromolecule biosynthetic process;macromolecule metabolic process;metabolic process;posttranscriptional regulation of gene expression;primary metabolic process;p…	binding;nucleic acid binding;RNA binding;rRNA binding;structural constituent of ribosome;structural molecule activity;tRNA binding	cell part;intracellular organelle part;intracellular part;large ribosomal subunit;macromolecular complex;organelle part;ribonucleoprotein complex	Ribosome	Ribosomal_L1				6	6	6	34.5	34.5	34.5	23.979	0	28.498	27993000	19	0.835813	0.0576499	0.225874	Q7W0S2	Q7W0S2	50S ribosomal protein L1 OS	rplA
NaN	16.7817	16.4531	15.9155	14.8254	16.4138	biosynthetic process;cellular biosynthetic process;cellular macromolecule biosynthetic process;cellular macromolecule metabolic process;cellular metabolic process;cellular process;cellular protein metabolic process;macromolecule biosynthetic process;macromolecule metabolic process;metabolic process;primary metabolic process;protein metabolic process;translation	structural constituent of ribosome;structural molecule activity	cell part;cytoplasmic part;intracellular non-membrane-bounded organelle;intracellular organelle;intracellular part;macromolecular complex;non-membrane-bounded organelle;organelle;ribonucleoprotein complex;ribosome	Ribosome	Ribosomal_L31				4	4	4	35.2	35.2	35.2	10.03	0	17.1	15408000	11	0.241535	-0.899167	-1.45552	Q7VYS7	Q7VYS7	50S ribosomal protein L31 type B OS	rpmE2
NaN	16.7838	17.326	NaN	17.6017	NaN									7	7	7	26.9	26.9	26.9	37.264	0	19.073	28079000	16	NaN	0	NaN	Q7VUX9	Q7VUX9	Putative exported protein OS	BP2936
NaN	16.7949	17.2855	16.765	17.1501	18.1686	aerobic respiration;biosynthetic process;cellular biosynthetic process;cellular ketone metabolic process;cellular metabolic process;cellular process;cellular respiration;coenzyme biosynthetic process;coenzyme metabolic process;cofactor biosynthetic process;cofactor metabolic process;energy derivation by oxidation of organic compounds;fat-soluble vitamin biosynthetic process;fat-soluble vitamin me…	2-polyprenyl-6-methoxy-1,4-benzoquinone methyltransferase activity;catalytic activity;C-methyltransferase activity;methyltransferase activity;quinone cofactor methyltransferase activity;transferase activity;transferase activity, transferring one-carbon groups		Ubiquinone and other terpenoid-quinone biosynthesis	Ubie_methyltran				10	10	10	53.1	53.1	53.1	28.476	0	58.407	39823000	26	0.613017	0.321033	0.562587	Q7W0H1	Q7W0H1	Ubiquinone/menaquinone biosynthesis C-methyltransferase UbiE OS	ubiE
NaN	16.7975	16.5794	16.3336	16.9967	16.9658	anatomical structure morphogenesis;barrier septum formation;biological regulation;cell morphogenesis;cellular component assembly;cellular component assembly at cellular level;cellular component morphogenesis;cellular component organization;cellular component organization at cellular level;cellular component organization or biogenesis;cellular component organization or biogenesis at cellular level…				MinC_C;MinC_N				6	6	6	41.8	41.8	41.8	30.759	0	61.992	29416000	28	0.808362	0.0769164	0.264733	Q7VU93	Q7VU93	Probable septum site-determining protein MinC OS	minC
NaN	16.8006	16.1736	16.4133	16.6968	16.4812	amine metabolic process;carboxylic acid metabolic process;cellular amine metabolic process;cellular amino acid metabolic process;cellular ketone metabolic process;cellular metabolic process;cellular nitrogen compound metabolic process;cellular process;cysteine metabolic process;L-cysteine metabolic process;metabolic process;nitrogen compound metabolic process;organic acid metabolic process;oxoaci…	binding;catalytic activity;cation binding;cysteine dioxygenase activity;dioxygenase activity;ion binding;iron ion binding;metal ion binding;oxidoreductase activity;oxidoreductase activity, acting on single donors with incorporation of molecular oxygen;oxidoreductase activity, acting on single donors with incorporation of molecular oxygen, incorporation of two atoms of oxygen;transition metal ion …			CDO_I				5	5	5	28.6	28.6	28.6	21.42	0	20.545	23112000	19	0.877491	0.0433334	0.167694	Q7VU20	Q7VU20	Uncharacterized protein OS	BP3320
NaN	16.8454	17.511	16.827	18.5151	16.8536	amine metabolic process;amino acid activation;carboxylic acid metabolic process;cellular amine metabolic process;cellular amino acid metabolic process;cellular ketone metabolic process;cellular macromolecule metabolic process;cellular metabolic process;cellular nitrogen compound metabolic process;cellular process;macromolecule metabolic process;metabolic process;ncRNA metabolic process;nitrogen c…	adenyl nucleotide binding;adenyl ribonucleotide binding;aminoacyl-tRNA ligase activity;aspartate-tRNA(Asn) ligase activity;ATP binding;binding;catalytic activity;ligase activity;ligase activity, forming aminoacyl-tRNA and related compounds;ligase activity, forming carbon-oxygen bonds;nucleic acid binding;nucleotide binding;purine nucleotide binding;purine ribonucleoside triphosphate binding;purin…	cell part;cytoplasm;intracellular part	Aminoacyl-tRNA biosynthesis	GAD;tRNA_anti-codon;tRNA-synt_2				15	15	15	29.7	29.7	29.7	67.165	0	77.34	55793000	47	0.791339	0.220367	0.28909	Q7W001	Q7W001	Aspartate--tRNA(Asp/Asn) ligase OS	aspS
NaN	16.856	17.1631	17.0755	18.0707	17.4768	biosynthetic process;cellular aromatic compound metabolic process;cellular biosynthetic process;cellular metabolic process;cellular nitrogen compound biosynthetic process;cellular nitrogen compound metabolic process;cellular process;cofactor biosynthetic process;cofactor metabolic process;heterocycle biosynthetic process;heterocycle metabolic process;metabolic process;nitrogen compound metabolic …	binding;catalytic activity;cofactor binding;glutamate-1-semialdehyde 2,1-aminomutase activity;intramolecular transferase activity;intramolecular transferase activity, transferring amino groups;isomerase activity;pyridoxal phosphate binding;transaminase activity;transferase activity;transferase activity, transferring nitrogenous groups;vitamin B6 binding;vitamin binding	cell part;cytoplasm;intracellular part	Porphyrin and chlorophyll metabolism	Aminotran_3				9	9	9	25.1	25.1	25.1	44.844	0	34.388	47848000	36	0.266598	0.53145	1.36147	Q7W050	Q7W050	Glutamate-1-semialdehyde 2,1-aminomutase OS	hemL
NaN	16.89	16.4049	15.5122	15.3583	16.5828		binding;catalytic activity;coenzyme binding;cofactor binding;flavin adenine dinucleotide binding;NADH dehydrogenase activity;oxidoreductase activity;oxidoreductase activity, acting on NADH or NADPH		Oxidative phosphorylation	Pyr_redox;Pyr_redox_2				3	3	3	5.7	5.7	5.7	47.494	0	9.3829	18563000	14	0.214791	-0.829683	-1.56841	Q7VTM8	Q7VTM8	Putative NADH dehydrogenase OS	ndh
NaN	16.9347	17.3133	16.613	17.9178	17.4588	biosynthetic process;cellular biosynthetic process;cellular macromolecule biosynthetic process;cellular macromolecule metabolic process;cellular metabolic process;cellular nitrogen compound metabolic process;cellular process;deoxyribonucleoside diphosphate metabolic process;deoxyribonucleotide metabolic process;DNA metabolic process;DNA replication;macromolecule biosynthetic process;macromolecule…	binding;catalytic activity;cation binding;ion binding;metal ion binding;oxidoreductase activity;oxidoreductase activity, acting on CH or CH2 groups;oxidoreductase activity, acting on CH or CH2 groups, disulfide as acceptor;ribonucleoside-diphosphate reductase activity		Purine metabolism;Pyrimidine metabolism	Ribonuc_red_sm				7	7	7	29.1	29.1	29.1	45.281	0	54.633	40893000	22	0.715136	0.205867	0.401206	Q7VUU0	Q7VUU0	Ribonucleoside-diphosphate reductase subunit beta OS	nrdB
NaN	16.9514	17.0619	16.3719	17.7144	16.646	biological regulation;biosynthetic process;cellular biosynthetic process;cellular macromolecule biosynthetic process;cellular macromolecule metabolic process;cellular metabolic process;cellular nitrogen compound metabolic process;cellular process;cellular response to stimulus;macromolecule biosynthetic process;macromolecule metabolic process;metabolic process;nitrogen compound metabolic process;n…	binding;DNA binding;nucleic acid binding;nucleic acid binding transcription factor activity;sequence-specific DNA binding transcription factor activity			GerE;Response_reg				7	7	7	49	49	49	23.166	0	42.1	39150000	19	0.868044	-0.0958834	-0.180808	Q7VZC7	Q7VZC7	Two-component response regulator OS	BP0991
NaN	16.9924	17.1298	16.0402	17.1602	16.345	biosynthetic process;cellular biosynthetic process;cellular metabolic process;cellular nitrogen compound biosynthetic process;cellular nitrogen compound metabolic process;cellular process;flavin-containing compound biosynthetic process;flavin-containing compound metabolic process;heterocycle biosynthetic process;heterocycle metabolic process;metabolic process;nitrogen compound metabolic process;r…	3,4-dihydroxy-2-butanone-4-phosphate synthase activity;binding;carbon-carbon lyase activity;catalytic activity;cation binding;cyclohydrolase activity;GTP binding;GTP cyclohydrolase activity;GTP cyclohydrolase II activity;guanyl nucleotide binding;guanyl ribonucleotide binding;hydrolase activity;hydrolase activity, acting on carbon-nitrogen (but not peptide) bonds;hydrolase activity, acting on car…		Riboflavin metabolism	DHBP_synthase;GTP_cyclohydro2				8	8	8	25.1	25.1	25.1	42.156	0	30.064	30315000	25	0.297979	-0.545967	-1.25616	Q7VTN5	Q7VTN5	Putative 3,4-dihydroxy-2-butanone 4-phosphate synthase OS	ribB
NaN	16.9962	16.0508	16.8681	16.4867	16.7752				Sulfur relay system	TusA				6	6	6	81	81	81	9.1813	0	26.717	24881000	21	0.659052	0.186499	0.487905	Q7VXE0	Q7VXE0	Uncharacterized protein OS	BP1837
NaN	16.9992	16.9049	16.4587	17.0761	16.2977			cell outer membrane;cell part;external encapsulating structure part;integral to membrane;intrinsic to membrane;membrane;membrane part;outer membrane;plasma membrane		OmpA				7	7	7	49.1	49.1	49.1	17.896	0	40.106	41555000	25	0.349129	-0.341217	-1.10687	Q7VU04	Q7VU04	Putative peptidoglycan-associated lipoprotein OS	BP3342
NaN	17.0133	NaN	NaN	15.5946	16.1369	establishment of localization;transport		cell outer membrane;cell part;external encapsulating structure part;membrane;outer membrane		CagX				3	3	3	13.9	13.9	13.9	29.471	0	8.5938	13503000	6	NaN	0	NaN	Q7VSX5	Q7VSX5	Type IV secretion system protein PtlF OS	ptlF
NaN	17.0165	16.5529	16.1986	17.1663	16.9456	amine metabolic process;amino acid activation;carboxylic acid metabolic process;cellular amine metabolic process;cellular amino acid metabolic process;cellular ketone metabolic process;cellular macromolecule metabolic process;cellular metabolic process;cellular nitrogen compound metabolic process;cellular process;lysyl-tRNA aminoacylation;macromolecule metabolic process;metabolic process;ncRNA me…	adenyl nucleotide binding;adenyl ribonucleotide binding;aminoacyl-tRNA ligase activity;ATP binding;binding;catalytic activity;cation binding;ion binding;ligase activity;ligase activity, forming aminoacyl-tRNA and related compounds;ligase activity, forming carbon-oxygen bonds;lysine-tRNA ligase activity;magnesium ion binding;metal ion binding;nucleic acid binding;nucleotide binding;purine nucleoti…	cell part;cytoplasm;intracellular part	Aminoacyl-tRNA biosynthesis	tRNA_anti-codon;tRNA-synt_2				14	14	14	33.8	33.8	33.8	56.629	0	37.755	35130000	25	0.974302	-0.0145334	-0.0349683	Q7VZ37	Q7VZ37	Lysine--tRNA ligase OS	lysS
NaN	17.0301	17.1917	16.7526	17.5407	17.053	AMP biosynthetic process;AMP metabolic process;AMP salvage;biosynthetic process;cellular biosynthetic process;cellular metabolic compound salvage;cellular metabolic process;cellular nitrogen compound biosynthetic process;cellular nitrogen compound metabolic process;cellular process;heterocycle biosynthetic process;heterocycle metabolic process;metabolic process;nitrogen compound metabolic process…	adenyl nucleotide binding;adenyl ribonucleotide binding;adenylate kinase activity;ATP binding;binding;catalytic activity;kinase activity;nucleobase-containing compound kinase activity;nucleotide binding;nucleotide kinase activity;phosphotransferase activity, phosphate group as acceptor;purine nucleotide binding;purine ribonucleoside triphosphate binding;purine ribonucleotide binding;ribonucleotid…	cell part;cytoplasm;intracellular part	Purine metabolism	ADK_lid				8	8	8	32.6	32.6	32.6	23.787	0	39.779	38115000	25	0.988984	0.00453345	0.0149858	P0DKX8	P0DKX8	Adenylate kinase OS	adk
NaN	17.0422	16.8122	16.4749	16.8648	16.9079	amine biosynthetic process;amine metabolic process;aromatic compound biosynthetic process;aspartate family amino acid biosynthetic process;aspartate family amino acid metabolic process;biosynthetic process;carboxylic acid biosynthetic process;carboxylic acid metabolic process;cellular amine metabolic process;cellular amino acid biosynthetic process;cellular amino acid metabolic process;cellular a…	catalytic activity;cyclohydrolase activity;hydrolase activity;hydrolase activity, acting on carbon-nitrogen (but not peptide) bonds;hydrolase activity, acting on carbon-nitrogen (but not peptide) bonds, in cyclic amidines;methenyltetrahydrofolate cyclohydrolase activity;methylenetetrahydrofolate dehydrogenase (NADP+) activity;oxidoreductase activity;oxidoreductase activity, acting on the CH-NH gr…		Carbon fixation pathways in prokaryotes;One carbon pool by folate	THF_DHG_CYH;THF_DHG_CYH_C				6	6	6	27.2	27.2	27.2	29.489	0	17.993	30798000	21	0.433605	-0.178001	-0.901857	Q7VZC8	Q7VZC8	Bifunctional protein FolD 1 OS	folD1
NaN	17.0905	17.6854	16.772	18.5288	17.4022		catalytic activity;endopeptidase activity;hydrolase activity;peptidase activity;peptidase activity, acting on L-amino acid peptides;serine hydrolase activity;serine-type endopeptidase activity;serine-type peptidase activity	cell part;cytoplasm;intracellular part	Cell cycle - Caulobacter	CLP_protease				6	6	6	33.2	33.2	33.2	23.775	0	51.376	58782000	27	0.813838	0.179716	0.256942	Q7VXI7	Q7VXI7	ATP-dependent Clp protease proteolytic subunit OS	clpP
NaN	17.1342	16.1864	15.6398	15.2361	15.4537									4	4	4	36.1	36.1	36.1	11.496	0	11.713	16561000	11	0.0504958	-1.2171	-3.16961	Q7VYW1	Q7VYW1	Putative exported protein OS	BP1192
NaN	17.176	16.5614	17.1836	17.7935	17.5702	biological regulation;cell redox homeostasis;cellular homeostasis;cellular process;glycerol ether metabolic process;homeostatic process;metabolic process;organic ether metabolic process;regulation of biological process;regulation of biological quality;regulation of cellular process;small molecule metabolic process	catalytic activity;disulfide oxidoreductase activity;oxidoreductase activity;oxidoreductase activity, acting on a sulfur group of donors;protein disulfide oxidoreductase activity			Thioredoxin				5	5	5	33.9	33.9	33.9	13.871	0	43.435	39640000	25	0.140212	0.647067	1.99346	Q7VXN6	Q7VXN6	Thioredoxin 2 OS	trxC
NaN	17.1955	17.4829	16.5352	18.8018	17.0591		catalytic activity;transferase activity;transferase activity, transferring acyl groups;transferase activity, transferring acyl groups other than amino-acyl groups		Benzoate degradation;Butanoate metabolism;Carbon fixation pathways in prokaryotes;Fatty acid metabolism;Glyoxylate and dicarboxylate metabolism;Lysine degradation;Propanoate metabolism;Pyruvate metabolism;Synthesis and degradation of ketone bodies;Terpenoid backbone biosynthesis;Tryptophan metabolism;Two-component system;Valine, leucine and isoleucine degradation	Thiolase_C;Thiolase_N				15	15	15	33.7	33.7	33.7	40.64	0	56.192	79730000	37	0.896363	0.126166	0.14161	Q7VWX5	Q7VWX5	Putative thiolase OS	BP2059
NaN	17.2081	16.7731	15.9805	15.1086	16.0076					DUF3141				4	4	4	5.9	5.9	5.9	86.307	0	15.361	18050000	13	0.0525352	-1.2917	-3.11844	Q7VZB4	Q7VZB4	Uncharacterized protein OS	BP1005
NaN	17.2246	16.6773	16.337	14.0503	15.7564	biosynthetic process;cellular biosynthetic process;cellular macromolecule biosynthetic process;cellular macromolecule metabolic process;cellular metabolic process;cellular process;cellular protein metabolic process;macromolecule biosynthetic process;macromolecule metabolic process;metabolic process;primary metabolic process;protein metabolic process;translation	binding;nucleic acid binding;RNA binding;rRNA binding;structural constituent of ribosome;structural molecule activity;tRNA binding	cell part;intracellular organelle part;intracellular part;macromolecular complex;organelle part;ribonucleoprotein complex;small ribosomal subunit	Ribosome	Ribosom_S12_S23				5	5	5	25.6	25.6	25.6	13.958	0	14.466	17194000	11	0.182689	-1.56972	-1.72663	Q7VTD7	Q7VTD7	30S ribosomal protein S12 OS	rpsL
NaN	17.244	18.3621	15.434	15.5937	17.1988				Biosynthesis of unsaturated fatty acids	4HBT				6	6	6	34.6	34.6	34.6	14.677	0	26.695	31059000	14	0.131431	-1.72755	-2.06052	Q7VV79	Q7VV79	Putative thioesterase OS	BP2807
NaN	17.2741	16.3147	16.9828	15.8819	16.6978	anion transport;cellular process;establishment of localization;inorganic anion transport;ion transmembrane transport;ion transport;phosphate ion transmembrane transport;phosphate ion transport;transmembrane transport;transport	anion binding;binding;ion binding;phosphate ion binding	ATP-binding cassette (ABC) transporter complex;cell part;macromolecular complex;membrane part;protein complex	ABC transporters;ko05152;Two-component system	PBP_like_2				10	10	10	36.7	36.7	36.7	36.597	0	45.613	25923000	25	0.656497	-0.273566	-0.491959	Q7VZ63	Q7VZ63	Phosphate-binding protein PstS OS	pstS
NaN	17.291	17.6374	17.3925	18.4728	17.7191	amine catabolic process;amine metabolic process;carboxylic acid catabolic process;carboxylic acid metabolic process;catabolic process;cellular amine metabolic process;cellular amino acid catabolic process;cellular amino acid metabolic process;cellular catabolic process;cellular ketone metabolic process;cellular metabolic process;cellular nitrogen compound metabolic process;cellular process;glycin…	aminomethyltransferase activity;catalytic activity;methyltransferase activity;transaminase activity;transferase activity;transferase activity, transferring nitrogenous groups;transferase activity, transferring one-carbon groups		Glycine, serine and threonine metabolism;Nitrogen metabolism;One carbon pool by folate	GCV_T;GCV_T_C				9	9	9	28.7	28.7	28.7	39.349	0	57.204	65863000	28	0.426235	0.397267	0.918182	Q7W0E5	Q7W0E5	Aminomethyltransferase OS	gcvT
NaN	17.3773	16.1282	15.915	15.4815	15.9947		binding;cation binding;electron carrier activity;heme binding;ion binding;iron ion binding;metal ion binding;tetrapyrrole binding;transition metal ion binding			Cytochrom_C				3	3	3	33.3	33.3	33.3	12.459	0	18.19	18512000	8	0.157069	-0.955684	-1.87759	Q7VVZ0	Q7VVZ0	Putative cytochrome OS	BP2490
NaN	17.3783	17.0804	17.7454	17.0154	18.1683		catalytic activity;oxidoreductase activity			Nitroreductase				4	4	4	24.7	24.7	24.7	21.243	0	27.753	44304000	20	0.424514	0.413683	0.922032	Q7VVG5	Q7VVG5	Uncharacterized protein OS	BP2703
NaN	17.4081	17.1973	17.5362	17.3802	17.8647		3',5'-cyclic-AMP phosphodiesterase activity;3',5'-cyclic-nucleotide phosphodiesterase activity;binding;catalytic activity;cation binding;cyclic-nucleotide phosphodiesterase activity;hydrolase activity;hydrolase activity, acting on ester bonds;ion binding;metal ion binding;nucleotide binding;phosphoric diester hydrolase activity;phosphoric ester hydrolase activity			Metallophos				5	5	5	35.2	35.2	35.2	29.575	0	71.02	41775000	29	0.242367	0.291	1.45224	Q7VT10	Q7VT10	3,5-cyclic adenosine monophosphate phosphodiesterase CpdA OS	cpdA
NaN	17.4622	16.9182	17.7209	16.9617	17.5912		antioxidant activity;catalytic activity;oxidoreductase activity			AhpC-TSA				6	6	6	36.3	36.3	36.3	19.377	0	28.778	39490000	20	0.565759	0.2344	0.643412	Q7VYL2	Q7VYL2	Putative bacterioferritin comigratory protein OS	BP1307
NaN	17.4719	17.1027	18.0011	16.6598	17.5187	biosynthetic process;cellular biosynthetic process;cellular macromolecule biosynthetic process;cellular macromolecule metabolic process;cellular metabolic process;cellular process;cellular protein metabolic process;macromolecule biosynthetic process;macromolecule metabolic process;metabolic process;primary metabolic process;protein metabolic process;translation	structural constituent of ribosome;structural molecule activity	cell part;cytoplasmic part;intracellular non-membrane-bounded organelle;intracellular organelle;intracellular part;macromolecular complex;non-membrane-bounded organelle;organelle;ribonucleoprotein complex;ribosome	Ribosome	Ribosomal_L33				4	4	4	60	60	60	6.4956	0	39.474	40150000	20	0.852976	0.1059	0.201808	Q7VWY2	Q7VWY2	50S ribosomal protein L33 OS	rpmG
NaN	17.4985	17.7871	17.1035	18.4089	17.6448	biosynthetic process;carboxylic acid biosynthetic process;carboxylic acid metabolic process;cellular biosynthetic process;cellular ketone metabolic process;cellular lipid metabolic process;cellular metabolic process;cellular process;fatty acid biosynthetic process;fatty acid metabolic process;lipid biosynthetic process;lipid metabolic process;metabolic process;monocarboxylic acid metabolic proces…	catalytic activity;enoyl-[acyl-carrier-protein] reductase (NADH) activity;fatty acid synthase activity;oxidoreductase activity;oxidoreductase activity, acting on the CH-CH group of donors;oxidoreductase activity, acting on the CH-CH group of donors, NAD or NADP as acceptor;transferase activity;transferase activity, transferring acyl groups;transferase activity, transferring acyl groups other than…		Fatty acid biosynthesis					13	13	13	51	51	51	27.6	0	51.8	55456000	41	0.888568	0.0762663	0.152368	Q7VUA3	Q7VUA3	Enoyl-[acyl-carrier-protein] reductase [NADH] OS	fabI
NaN	17.5282	16.8066	16.4995	16.7269	16.7599									4	4	4	25.1	25.1	25.1	23.995	0	27.514	28471000	18	0.178643	-0.505301	-1.74879	Q7W0G2	Q7W0G2	Putative exported protein OS	BP0173
NaN	17.5501	17.6889	17.7372	18.2485	18.7271	amine biosynthetic process;amine metabolic process;biosynthetic process;carboxylic acid biosynthetic process;carboxylic acid metabolic process;cellular amine metabolic process;cellular amino acid biosynthetic process;cellular amino acid metabolic process;cellular biosynthetic process;cellular ketone metabolic process;cellular metabolic process;cellular nitrogen compound biosynthetic process;cellu…	catalytic activity;oxidoreductase activity;oxidoreductase activity, acting on the CH-NH group of donors;oxidoreductase activity, acting on the CH-NH group of donors, NAD or NADP as acceptor;pyrroline-5-carboxylate reductase activity	cell part;cytoplasm;intracellular part	Arginine and proline metabolism	F420_oxidored;P5CR_dimer				8	8	8	41.9	41.9	41.9	28.486	0	74.671	66056000	33	0.195711	0.6181	1.65893	Q7VYN6	Q7VYN6	Pyrroline-5-carboxylate reductase OS	proC
NaN	17.5559	17.2417	16.8708	15.8067	16.9809	biosynthetic process;cellular biosynthetic process;cellular macromolecule biosynthetic process;cellular macromolecule metabolic process;cellular metabolic process;cellular process;cellular protein metabolic process;macromolecule biosynthetic process;macromolecule metabolic process;metabolic process;primary metabolic process;protein metabolic process;translation	structural constituent of ribosome;structural molecule activity	cell part;cytoplasmic part;intracellular non-membrane-bounded organelle;intracellular organelle;intracellular part;macromolecular complex;non-membrane-bounded organelle;organelle;ribonucleoprotein complex;ribosome	Ribosome	Ribosomal_L28				3	3	3	42.3	42.3	42.3	8.8451	0	20.607	27641000	21	0.187485	-0.846	-1.70108	Q7VWY1	Q7VWY1	50S ribosomal protein L28 OS	rpmB
NaN	17.8078	18.5874	17.1352	19.2395	17.0662	ATP synthesis coupled electron transport;cellular metabolic process;cellular process;electron transport chain;generation of precursor metabolites and energy;metabolic process;oxidation-reduction process;respiratory electron transport chain	binding;catalytic activity;cation binding;electron carrier activity;ion binding;iron-sulfur cluster binding;metal cluster binding;metal ion binding;molybdenum ion binding;NADH dehydrogenase (quinone) activity;NADH dehydrogenase (ubiquinone) activity;NADH dehydrogenase activity;oxidoreductase activity;oxidoreductase activity, acting on NADH or NADPH;oxidoreductase activity, acting on NADH or NADPH…	cell part;membrane	Oxidative phosphorylation	Molybdopterin;Molydop_binding;NADH-G_4Fe-4S_3				20	20	20	39.7	39.7	39.7	81.183	0	130.13	84861000	52	0.71747	-0.383967	-0.397685	Q7VZP9	Q7VZP9	NADH-quinone oxidoreductase OS	nuoG
NaN	17.8185	17.327	16.7972	15.5504	16.2783	biological regulation;multi-organism process;pathogenesis;regulation of biological process;regulation of biosynthetic process;regulation of cellular biosynthetic process;regulation of cellular macromolecule biosynthetic process;regulation of cellular metabolic process;regulation of cellular process;regulation of gene expression;regulation of macromolecule biosynthetic process;regulation of macrom…	adenyl nucleotide binding;adenyl ribonucleotide binding;ATP binding;binding;catalytic activity;kinase activity;molecular transducer activity;nucleotide binding;phosphotransferase activity, alcohol group as acceptor;phosphotransferase activity, nitrogenous group as acceptor;protein histidine kinase activity;protein kinase activity;purine nucleotide binding;purine ribonucleoside triphosphate bindin…	cell part;integral to membrane;intrinsic to membrane;membrane;membrane part;plasma membrane	Two-component system	HATPase_c;HisKA;Hpt;PAS;Response_reg				7	7	7	9.5	9.5	9.5	135	0	23.129	26118000	19	0.0725368	-1.36412	-2.72021	P16575	P16575	Virulence sensor protein BvgS OS	bvgS
NaN	17.8258	18.4483	18.2006	19.594	18.8607	alcohol catabolic process;alcohol metabolic process;carbohydrate catabolic process;carbohydrate metabolic process;catabolic process;cellular carbohydrate catabolic process;cellular carbohydrate metabolic process;cellular metabolic process;cellular process;generation of precursor metabolites and energy;glucose catabolic process;glucose metabolic process;glycolysis;hexose catabolic process;hexose m…	acetyltransferase activity;catalytic activity;dihydrolipoamide S-acyltransferase activity;dihydrolipoyllysine-residue acetyltransferase activity;S-acetyltransferase activity;S-acyltransferase activity;transferase activity;transferase activity, transferring acyl groups;transferase activity, transferring acyl groups other than amino-acyl groups	cell part;cytoplasmic part;intracellular part;macromolecular complex;protein complex;pyruvate dehydrogenase complex	Citrate cycle (TCA cycle);Glycolysis / Gluconeogenesis;Pyruvate metabolism	2-oxoacid_dh;Biotin_lipoyl;E3_binding				17	14	14	43.8	41	41	57.242	0	110.6	193330000	67	0.280071	0.74805	1.31474	Q7VZC4	Q7VZC4	Acetyltransferase component of pyruvate dehydrogenase complex OS	aceF
NaN	17.8475	17.3979	17.7966	16.6707	17.4945					Iron_transport				5	5	5	33.1	33.1	33.1	19.368	0	31.151	52719000	19	0.562645	-0.3021	-0.648908	Q7VYZ7	Q7VYZ7	Putative exported protein OS	BP1152
NaN	18.076	17.3953	17.4736	17.3132	17.9362					DUF520				7	7	7	42.5	42.5	42.5	17.843	0	28.191	50452000	26	0.676213	-0.161317	-0.460926	Q7VUZ9	Q7VUZ9	UPF0234 protein BP2916 OS	BP2916
NaN	18.1948	17.3988	18.0598	17.4032	18.0776	cellular component biogenesis;cellular component biogenesis at cellular level;cellular component organization or biogenesis;cellular component organization or biogenesis at cellular level;cellular macromolecule metabolic process;cellular metabolic process;cellular nitrogen compound metabolic process;cellular process;macromolecule metabolic process;metabolic process;ncRNA metabolic process;ncRNA p…	binding;ribonucleoprotein binding;ribosome binding	cell part;cytoplasmic part;intracellular non-membrane-bounded organelle;intracellular organelle;intracellular part;macromolecular complex;non-membrane-bounded organelle;organelle;ribonucleoprotein complex;ribosome		RimM				9	9	9	57.5	57.5	57.5	22.474	0	52.551	56301000	39	0.911044	0.0500669	0.121408	Q7VXD7	Q7VXD7	Ribosome maturation factor RimM OS	rimM
NaN	18.2649	17.6734	18.6325	18.1708	18.5924	aromatic compound biosynthetic process;biosynthetic process;cellular aromatic compound metabolic process;cellular biosynthetic process;cellular metabolic process;cellular nitrogen compound biosynthetic process;cellular nitrogen compound metabolic process;cellular process;coenzyme biosynthetic process;coenzyme metabolic process;cofactor biosynthetic process;cofactor metabolic process;heterocycle b…			Folate biosynthesis;Sulfur relay system	MoaC				3	3	3	22.4	22.4	22.4	17.349	0	20.982	82440000	13	0.187277	0.496082	1.70217	Q7VVF8	Q7VVF8	Cyclic pyranopterin monophosphate synthase accessory protein OS	moaC
NaN	18.3748	17.0309	19.72	18.8204	19.0566					Lipoprotein_15				9	9	9	60.7	60.7	60.7	12.961	0	30.292	102450000	30	0.0913493	1.49615	2.45405	Q7VV00	Q7VV00	Putative exported protein OS	BP2915
NaN	18.3997	18.366	18.1499	18.4795	18.4253	biological regulation;biosynthetic process;cellular biosynthetic process;cellular macromolecule metabolic process;cellular metabolic process;cellular nitrogen compound metabolic process;cellular process;macromolecule metabolic process;metabolic process;nitrogen compound metabolic process;nucleic acid metabolic process;nucleobase-containing compound metabolic process;primary metabolic process;regu…	binding;nucleic acid binding;RNA binding			NusB				5	5	5	37.7	37.7	37.7	17.165	0	46.591	81033000	26	0.828344	-0.0312827	-0.236399	Q7VTN3	Q7VTN3	N utilization substance protein B homolog OS	nusB
NaN	18.5811	19.1324	16.646	17.4748	19.0181	biosynthetic process;cellular biosynthetic process;cellular lipid metabolic process;cellular metabolic process;cellular process;glycolipid biosynthetic process;glycolipid metabolic process;lipid A biosynthetic process;lipid A metabolic process;lipid biosynthetic process;lipid metabolic process;membrane lipid biosynthetic process;membrane lipid metabolic process;metabolic process;organophosphate m…	catalytic activity;transferase activity;transferase activity, transferring acyl groups;transferase activity, transferring acyl groups other than amino-acyl groups		Lipopolysaccharide biosynthesis	Hexapep;LpxD				13	13	13	53.4	53.4	53.4	37.667	0	137.23	75984000	50	0.30231	-1.14378	-1.24254	Q7VYC0	Q7VYC0	UDP-3-O-acylglucosamine N-acyltransferase OS	lpxD
NaN	18.9448	17.8947	18.7883	18.0886	18.9627		antioxidant activity;binding;catalytic activity;cation binding;ion binding;metal ion binding;oxidoreductase activity;oxidoreductase activity, acting on superoxide radicals as acceptor;superoxide dismutase activity		Amyotrophic lateral sclerosis (ALS);Huntington's disease;Peroxisome;Prion diseases	Sod_Cu				7	7	7	48.2	48.2	48.2	17.422	0	30.667	91640000	28	0.73536	0.193451	0.370892	Q7VWW9	Q7VWW9	Superoxide dismutase [Cu-Zn] OS	BP2067
NaN	19.3219	18.7287	19.4506	18.8518	19.3524		carbon-nitrogen ligase activity, with glutamine as amido-N-donor;catalytic activity;ligase activity;ligase activity, forming carbon-nitrogen bonds			YqeY				4	4	4	20.8	20.8	20.8	16.616	0	21.135	136670000	19	0.595373	0.192967	0.59222	Q7VWK1	Q7VWK1	Uncharacterized protein OS	BP2213
NaN	NaN	13.8409	13.6988	14.1202	14.647	biological regulation;regulation of biological process;regulation of biosynthetic process;regulation of cellular biosynthetic process;regulation of cellular macromolecule biosynthetic process;regulation of cellular metabolic process;regulation of cellular process;regulation of gene expression;regulation of macromolecule biosynthetic process;regulation of macromolecule metabolic process;regulation…	binding;nucleic acid binding;RNA binding		RNA degradation	LSM				4	4	4	44.9	44.9	44.9	8.8131	0	16.502	8710900	8	NaN	0	NaN	Q7VWL6	Q7VWL6	RNA-binding protein Hfq OS	hfq
NaN	NaN	14.0346	14.3967	14.5289	NaN	biological regulation;biosynthetic process;cellular biosynthetic process;cellular macromolecule biosynthetic process;cellular macromolecule metabolic process;cellular metabolic process;cellular nitrogen compound metabolic process;cellular process;macromolecule biosynthetic process;macromolecule metabolic process;metabolic process;nitrogen compound metabolic process;nucleic acid metabolic process;…	binding;DNA binding;nucleic acid binding			TetR_N				2	2	2	9.2	9.2	9.2	21.534	0.001233	3.5843	4152700	4	NaN	0	NaN	Q7VVE9	Q7VVE9	Putative TetR-family transcriptional regulator OS	BP2720
NaN	NaN	14.19	NaN	14.6109	13.8868		acid-amino acid ligase activity;adenyl nucleotide binding;adenyl ribonucleotide binding;ATP binding;binding;catalytic activity;cation binding;glutathione synthase activity;ion binding;ligase activity;ligase activity, forming carbon-nitrogen bonds;magnesium ion binding;manganese ion binding;metal ion binding;nucleotide binding;purine nucleotide binding;purine ribonucleoside triphosphate binding;pu…	cell part;cytoplasmic part;cytosol;intracellular part	Glutathione metabolism	GSH-S_ATP;GSH-S_N				4	4	4	14.2	14.2	14.2	34.755	0	9.9283	3910600	6	NaN	0	NaN	Q7VY62	Q7VY62	Glutathione synthetase OS	gshB
NaN	NaN	14.3434	14.04	15.6504	NaN					DUF1841				2	2	2	16.3	16.3	16.3	16.351	0	7.0214	5422300	2	NaN	0	NaN	Q7VVZ1	Q7VVZ1	Uncharacterized protein OS	BP2489
NaN	NaN	14.407	NaN	14.5989	15.1517		catalytic activity							2	2	2	27.9	27.9	27.9	13.028	0	23.062	4983900	8	NaN	0	NaN	Q7VSY3	Q7VSY3	MttA/Hcf106 family protein OS	BP3776
NaN	NaN	14.5937	14.9318	15.2335	NaN	carbohydrate metabolic process;metabolic process;primary metabolic process	binding;catalytic activity;coenzyme binding;cofactor binding;isomerase activity;racemase and epimerase activity;racemase and epimerase activity, acting on carbohydrates and derivatives		Amino sugar and nucleotide sugar metabolism;Galactose metabolism	Epimerase				2	2	2	6.7	6.7	6.7	37.384	0	6.4243	5876400	7	NaN	0	NaN	Q7TTK0	Q7TTK0	Capsular polysaccharide biosynthesis protein OS	wbpP
NaN	NaN	14.8721	NaN	13.931	14.1017	alcohol metabolic process;alditol metabolic process;carbohydrate metabolic process;cellular carbohydrate metabolic process;cellular metabolic process;cellular process;glycerol metabolic process;glycerol-3-phosphate metabolic process;metabolic process;organophosphate metabolic process;phosphate-containing compound metabolic process;phosphorus metabolic process;polyol metabolic process;primary meta…	catalytic activity;glycerol-3-phosphate dehydrogenase activity;oxidoreductase activity;oxidoreductase activity, acting on CH-OH group of donors;oxidoreductase activity, acting on the CH-OH group of donors, quinone or similar compound as acceptor	cell part;cytoplasmic part;glycerol-3-phosphate dehydrogenase complex;intracellular part;macromolecular complex;protein complex	Glycerophospholipid metabolism	DAO				7	7	7	18.4	18.4	18.4	57.166	0	15.217	3315000	7	NaN	0	NaN	Q7VVL1	Q7VVL1	Putative glycerol-3-phosphate dehydrogenase OS	BP2644
NaN	NaN	14.9705	15.042	16.5815	14.9454			cell part;external encapsulating structure part;outer membrane-bounded periplasmic space;periplasmic space		TctC				4	4	4	14.7	14.7	14.7	35.41	0	16.856	12291000	8	NaN	0	NaN	Q7VSU5	Q7VSU5	Putative exported protein OS	BP3827
NaN	NaN	15.1323	NaN	15.0331	15.093			cell part;external encapsulating structure part;outer membrane-bounded periplasmic space;periplasmic space		TctC				4	4	4	13.3	13.3	13.3	33.857	0	12.944	6268800	7	NaN	0	NaN	Q7W032	Q7W032	Putative exported protein OS	BP0334
NaN	NaN	15.282	14.4452	17.1428	15.2418	acetate metabolic process;acetyl-CoA biosynthetic process;acetyl-CoA biosynthetic process from acetate;acetyl-CoA metabolic process;biosynthetic process;carboxylic acid metabolic process;cellular biosynthetic process;cellular ketone metabolic process;cellular metabolic process;cellular process;coenzyme biosynthetic process;coenzyme metabolic process;cofactor biosynthetic process;cofactor metaboli…	acetate-CoA ligase activity;acid-thiol ligase activity;adenyl nucleotide binding;adenyl ribonucleotide binding;AMP binding;ATP binding;binding;catalytic activity;cation binding;CoA-ligase activity;ion binding;ligase activity;ligase activity, forming carbon-sulfur bonds;metal ion binding;nucleotide binding;purine nucleotide binding;purine ribonucleoside triphosphate binding;purine ribonucleotide b…		Carbon fixation pathways in prokaryotes;Glycolysis / Gluconeogenesis;Methane metabolism;Propanoate metabolism;Pyruvate metabolism	AMP-binding;AMP-binding_C				7	7	7	11.7	11.7	11.7	72.324	0	22.343	14636000	9	NaN	0	NaN	Q7VW58	Q7VW58	Acetyl-coenzyme A synthetase OS	acsA
NaN	NaN	15.3085	15.8063	16.7965	16.9932	amine metabolic process;carbohydrate metabolic process;carboxylic acid metabolic process;cellular amine metabolic process;cellular amino acid metabolic process;cellular ketone metabolic process;cellular metabolic process;cellular nitrogen compound metabolic process;cellular process;glutamine family amino acid metabolic process;glutamine metabolic process;metabolic process;nitrogen compound metabo…	binding;carbohydrate binding;catalytic activity;glutamine-fructose-6-phosphate transaminase (isomerizing) activity;transaminase activity;transferase activity;transferase activity, transferring nitrogenous groups	cell part;cytoplasm;intracellular part	Alanine, aspartate and glutamate metabolism;Amino sugar and nucleotide sugar metabolism	SIS				7	7	7	15.1	15.1	15.1	66.906	0	22.305	21460000	16	NaN	0	NaN	Q7VRZ3	Q7VRZ3	Glutamine--fructose-6-phosphate aminotransferase [isomerizing] OS	glmS
NaN	NaN	15.4227	NaN	16.1802	15.4726	biosynthetic process;cellular biosynthetic process;cellular metabolic process;cellular nitrogen compound biosynthetic process;cellular nitrogen compound metabolic process;cellular process;cofactor biosynthetic process;cofactor metabolic process;heterocycle biosynthetic process;heterocycle metabolic process;metabolic process;nitrogen compound metabolic process;porphyrin-containing compound biosynt…	binding;carbon-oxygen lyase activity;catalytic activity;cation binding;hydro-lyase activity;ion binding;lyase activity;metal ion binding;porphobilinogen synthase activity		Porphyrin and chlorophyll metabolism	ALAD				5	5	5	21.3	21.3	21.3	36.838	0	17.112	10140000	6	NaN	0	NaN	Q7VTA2	Q7VTA2	Delta-aminolevulinic acid dehydratase OS	hemB
NaN	NaN	15.4632	NaN	17.875	13.7082	alanyl-tRNA aminoacylation;amine metabolic process;amino acid activation;carboxylic acid metabolic process;cellular amine metabolic process;cellular amino acid metabolic process;cellular ketone metabolic process;cellular macromolecule metabolic process;cellular metabolic process;cellular nitrogen compound metabolic process;cellular process;macromolecule metabolic process;metabolic process;ncRNA m…	adenyl nucleotide binding;adenyl ribonucleotide binding;alanine-tRNA ligase activity;aminoacyl-tRNA ligase activity;ATP binding;binding;catalytic activity;cation binding;ion binding;ligase activity;ligase activity, forming aminoacyl-tRNA and related compounds;ligase activity, forming carbon-oxygen bonds;metal ion binding;nucleic acid binding;nucleotide binding;purine nucleotide binding;purine rib…	cell part;cytoplasm;intracellular part	Aminoacyl-tRNA biosynthesis	DHHA1;tRNA_SAD;tRNA-synt_2c				13	13	13	17.5	17.5	17.5	94.927	0	40.912	19392000	19	NaN	0	NaN	Q7VXE1	Q7VXE1	Alanine--tRNA ligase OS	alaS
NaN	NaN	15.4752	NaN	16.2263	15.1315	biosynthetic process;carboxylic acid biosynthetic process;carboxylic acid metabolic process;cellular biosynthetic process;cellular ketone metabolic process;cellular lipid metabolic process;cellular metabolic process;cellular process;fatty acid biosynthetic process;fatty acid metabolic process;lipid biosynthetic process;lipid metabolic process;metabolic process;monocarboxylic acid metabolic proces…	3-oxoacyl-[acyl-carrier-protein] synthase activity;beta-ketoacyl-acyl-carrier-protein synthase III activity;catalytic activity;fatty acid synthase activity;transferase activity;transferase activity, transferring acyl groups;transferase activity, transferring acyl groups other than amino-acyl groups	cell part;cytoplasm;intracellular part	Fatty acid biosynthesis	ACP_syn_III;ACP_syn_III_C				5	5	5	22.6	22.6	22.6	34.919	0	21.687	11758000	11	NaN	0	NaN	Q7VW29	Q7VW29	3-oxoacyl-[acyl-carrier-protein] synthase 3 OS	fabH
NaN	NaN	15.6522	NaN	17.3967	15.3502	amine biosynthetic process;amine metabolic process;aspartate family amino acid biosynthetic process;aspartate family amino acid metabolic process;biosynthetic process;branched chain family amino acid biosynthetic process;branched chain family amino acid metabolic process;carboxylic acid biosynthetic process;carboxylic acid metabolic process;cellular amine metabolic process;cellular amino acid bio…	aspartate-semialdehyde dehydrogenase activity;binding;catalytic activity;coenzyme binding;cofactor binding;N-acetyl-gamma-glutamyl-phosphate reductase activity;NAD binding;NADP binding;nucleotide binding;oxidoreductase activity;oxidoreductase activity, acting on the aldehyde or oxo group of donors;oxidoreductase activity, acting on the aldehyde or oxo group of donors, NAD or NADP as acceptor	cell part;cytoplasm;intracellular part	Cysteine and methionine metabolism;Glycine, serine and threonine metabolism;Lysine biosynthesis	Semialdhyde_dh;Semialdhyde_dhC				6	6	6	25	25	25	40.332	0	46.233	18443000	12	NaN	0	NaN	P41399	P41399	Aspartate-semialdehyde dehydrogenase OS	asd
NaN	NaN	15.672	15.9071	16.761	16.0117	aromatic compound biosynthetic process;biosynthetic process;cellular aromatic compound metabolic process;cellular biosynthetic process;cellular metabolic process;cellular nitrogen compound biosynthetic process;cellular nitrogen compound metabolic process;cellular process;coenzyme metabolic process;cofactor biosynthetic process;cofactor metabolic process;heterocycle biosynthetic process;heterocycl…				MoCF_biosynth;MoeA_C;MoeA_N				8	8	8	23.5	23.5	23.5	45.407	0	47.939	18047000	15	NaN	0	NaN	Q7VY89	Q7VY89	Molybdopterin biosynthesis protein OS	moeA
NaN	NaN	15.6837	NaN	16.2127	15.5783	biological regulation;biosynthetic process;cellular biosynthetic process;cellular macromolecule biosynthetic process;cellular macromolecule metabolic process;cellular metabolic process;cellular nitrogen compound metabolic process;cellular process;cellular response to stimulus;macromolecule biosynthetic process;macromolecule metabolic process;metabolic process;nitrogen compound metabolic process;n…	binding;DNA binding;nucleic acid binding			Response_reg;Trans_reg_C				3	3	3	25.1	25.1	25.1	24.424	0	10.604	11122000	5	NaN	0	NaN	Q79GE3	Q79GE3	Response regulator protein OS	basR
NaN	NaN	15.7838	15.8729	15.8337	15.8004		acetyltransferase activity;catalytic activity;O-acetyltransferase activity;O-acyltransferase activity;serine O-acetyltransferase activity;serine O-acyltransferase activity;transferase activity;transferase activity, transferring acyl groups;transferase activity, transferring acyl groups other than amino-acyl groups		Cysteine and methionine metabolism;Sulfur metabolism	Hexapep				6	6	6	24.3	24.3	24.3	34.401	0	14.526	11971000	10	NaN	0	NaN	Q7VX48	Q7VX48	Serine acetyltransferase OS	srpH
NaN	NaN	15.8812	16.5724	16.744	NaN	biosynthetic process;cellular biosynthetic process;cellular metabolic process;cellular nitrogen compound biosynthetic process;cellular nitrogen compound metabolic process;cellular process;'de novo' IMP biosynthetic process;heterocycle biosynthetic process;heterocycle metabolic process;IMP biosynthetic process;IMP metabolic process;metabolic process;nitrogen compound metabolic process;nucleobase-c…	5-(carboxyamino)imidazole ribonucleotide mutase activity;catalytic activity;intramolecular transferase activity;isomerase activity;lyase activity		Purine metabolism	AIRC				3	3	3	26.4	26.4	26.4	16.494	0	15.253	18858000	6	NaN	0	NaN	Q7VY37	Q7VY37	N5-carboxyaminoimidazole ribonucleotide mutase OS	purE
NaN	NaN	16.0754	14.8861	NaN	14.8985	ATP biosynthetic process;ATP metabolic process;ATP synthesis coupled proton transport;biosynthetic process;cation transport;cellular biosynthetic process;cellular metabolic process;cellular nitrogen compound biosynthetic process;cellular nitrogen compound metabolic process;cellular process;energy coupled proton transport, down electrochemical gradient;establishment of localization;heterocycle bio…	cation transmembrane transporter activity;hydrogen ion transmembrane transporter activity;hydrogen ion transporting ATP synthase activity, rotational mechanism;inorganic cation transmembrane transporter activity;ion transmembrane transporter activity;monovalent inorganic cation transmembrane transporter activity;substrate-specific transmembrane transporter activity;substrate-specific transporter …	cell part;intracellular part;macromolecular complex;membrane;membrane part;plasma membrane;protein complex;proton-transporting ATP synthase complex, catalytic core F(1);proton-transporting two-sector ATPase complex, catalytic domain	Oxidative phosphorylation;Photosynthesis	OSCP				2	2	2	15.6	15.6	15.6	19.399	0	6.1602	9949800	9	NaN	0	NaN	Q7VU47	Q7VU47	ATP synthase subunit delta OS	atpH
NaN	NaN	16.0819	15.1042	16.7693	15.1734	cellular metabolic process;cellular nitrogen compound metabolic process;cellular process;metabolic process;nitrogen compound metabolic process;nucleobase-containing compound metabolic process;nucleobase-containing small molecule metabolic process;nucleoside metabolic process;primary metabolic process;small molecule metabolic process	catalytic activity;transferase activity			Pribosyltran				6	6	6	52	52	52	20.486	0	45.227	15645000	11	NaN	0	NaN	Q7VWM2	Q7VWM2	Putative transferase OS	BP2187
NaN	NaN	16.0879	NaN	15.2044	14.8203	ATP biosynthetic process;ATP metabolic process;ATP synthesis coupled proton transport;biosynthetic process;cation transport;cellular biosynthetic process;cellular metabolic process;cellular nitrogen compound biosynthetic process;cellular nitrogen compound metabolic process;cellular process;energy coupled proton transport, down electrochemical gradient;establishment of localization;heterocycle bio…	active transmembrane transporter activity;adenyl nucleotide binding;adenyl ribonucleotide binding;ATP binding;ATPase activity;ATPase activity, coupled;ATPase activity, coupled to movement of substances;ATPase activity, coupled to transmembrane movement of ions;ATPase activity, coupled to transmembrane movement of substances;binding;catalytic activity;cation transmembrane transporter activity;cati…	cell part;intracellular part;macromolecular complex;membrane;membrane part;plasma membrane;protein complex;proton-transporting ATP synthase complex, catalytic core F(1);proton-transporting two-sector ATPase complex, catalytic domain	Oxidative phosphorylation;Photosynthesis	ATP-synt				10	10	10	40.5	40.5	40.5	33.311	0	37.784	17226000	13	NaN	0	NaN	Q7VU45	Q7VU45	ATP synthase gamma chain OS	atpG
NaN	NaN	16.3866	15.8077	17.4652	16.1447		binding;catalytic activity;cation binding;ion binding;metal ion binding;oxidoreductase activity;transition metal ion binding;zinc ion binding			ADH_N;ADH_zinc_N				4	4	4	16.9	16.9	16.9	33.69	0	20.708	29493000	13	NaN	0	NaN	Q7VZT6	Q7VZT6	Probable zinc-binding dehydrogenase OS	BP0800
NaN	NaN	16.5584	NaN	17.2006	15.0097		adenyl nucleotide binding;adenyl ribonucleotide binding;ATP binding;binding;biotin carboxylase activity;catalytic activity;cation binding;ion binding;ligase activity;ligase activity, forming carbon-nitrogen bonds;metal ion binding;nucleotide binding;purine nucleotide binding;purine ribonucleoside triphosphate binding;purine ribonucleotide binding;ribonucleotide binding		Carbon fixation pathways in prokaryotes;Fatty acid biosynthesis;Propanoate metabolism;Pyruvate metabolism;Tetracycline biosynthesis	Biotin_carb_C;CPSase_L_D2;CPSase_L_chain				6	6	6	20.1	20.1	20.1	49.733	0	28.106	16880000	10	NaN	0	NaN	Q7VUS9	Q7VUS9	Biotin carboxylase OS	fabG
NaN	NaN	16.5993	15.2654	18.1686	15.9883	amine biosynthetic process;amine metabolic process;biosynthetic process;carboxylic acid biosynthetic process;carboxylic acid metabolic process;cellular amine metabolic process;cellular amino acid biosynthetic process;cellular amino acid metabolic process;cellular biosynthetic process;cellular ketone metabolic process;cellular metabolic process;cellular nitrogen compound biosynthetic process;cellu…	binding;catalytic activity;iron-sulfur cluster binding;metal cluster binding;oxidoreductase activity;oxidoreductase activity, acting on the CH-NH2 group of donors;oxidoreductase activity, acting on the CH-NH2 group of donors, NAD or NADP as acceptor			Fer4_20;Pyr_redox_2				12	12	12	37.8	37.8	37.8	54.075	0	53.25	31641000	24	NaN	0	NaN	Q7VT03	Q7VT03	Glutamate synthase [NADPH] small chain OS	BP3754
NaN	NaN	16.69	NaN	18.5106	16.0576	biosynthetic process;metabolic process	binding;catalytic activity;cofactor binding;pyridoxal phosphate binding;transaminase activity;transferase activity;transferase activity, transferring nitrogenous groups;vitamin B6 binding;vitamin binding			Aminotran_1_2				2	2	2	5.9	5.9	5.9	42.748	0.0012547	3.9073	47562000	5	NaN	0	NaN	Q7VSQ8	Q7VSQ8	Probable aminotransferase OS	BP3870
NaN	NaN	17.2944	17.9469	18.3338	17.0728	amine metabolic process;amino acid activation;carboxylic acid metabolic process;cellular amine metabolic process;cellular amino acid metabolic process;cellular ketone metabolic process;cellular macromolecule metabolic process;cellular metabolic process;cellular nitrogen compound metabolic process;cellular process;macromolecule metabolic process;metabolic process;methionyl-tRNA aminoacylation;ncRN…	adenyl nucleotide binding;adenyl ribonucleotide binding;aminoacyl-tRNA ligase activity;ATP binding;binding;catalytic activity;cation binding;ion binding;ligase activity;ligase activity, forming aminoacyl-tRNA and related compounds;ligase activity, forming carbon-oxygen bonds;metal ion binding;methionine-tRNA ligase activity;nucleic acid binding;nucleotide binding;purine nucleotide binding;purine …	cell part;cytoplasm;intracellular part	Aminoacyl-tRNA biosynthesis;Selenocompound metabolism	tRNA_bind;tRNA-synt_1g				12	12	12	19.1	19.1	19.1	76.499	0	40.947	59846000	23	NaN	0	NaN	Q7W0F7	Q7W0F7	Methionine--tRNA ligase OS	metG
NaN	NaN	18.628	18.843	18.1365	18.6025		adenyl nucleotide binding;adenyl ribonucleotide binding;ATP binding;ATPase activity;binding;catalytic activity;GTP binding;guanyl nucleotide binding;guanyl ribonucleotide binding;hydrolase activity;hydrolase activity, acting on acid anhydrides;hydrolase activity, acting on acid anhydrides, in phosphorus-containing anhydrides;nucleoside-triphosphatase activity;nucleotide binding;purine nucleotide …			MMR_HSR1;YchF-GTPase_C				5	5	5	18.5	18.5	18.5	39.293	0	7.9923	99009000	15	NaN	0	NaN	Q7VUH5	Q7VUH5	Ribosome-binding ATPase YchF OS	ychF
