# Supplementary material for: A Mutation Upstream of the rplN-rpsD Ribosomal Operon Downregulates Bordetella pertussis Virulence Factor Production without Compromising Bacterial Survival within Human Macrophages
Source: mSystems. 2020 Dec 8;5(6):e00612-20. doi: 10.1128/mSystems.00612-20 (PMC7742992; doi:10.1128/mSystems.00612-20)
Supplement: TABLE S8 [file mSystems.00612-20-st008.xlsx]

## Sheet: qPCR primers
Gene			Oligonucleotide sequence (5`->3`)	Amplicon size (bp)
RNA polymerase subunit alfa	rpoA	F:	AGCGTACCGAGAACGAACTG	76
		R:	GCCAGCACTTCCTTGATCTC
RNA polymerase subunit beta	rpoB	F:	GCTGGGACCCGAGGAAAT	95
		R:	CGCCAATGTAGACGATGCC
		R:	GGCAAATGTCGCGGTCG

## Sheet: Antibodies
Antigen	Format	Cat. Number	Clone	Manufacturer
CD11b	APC-Cy™7	T4-681-T100	ICRF44 (IgG1)	Exbio
CD14	FITC	1F-293-T100	MEM-15 (IgG1)	Exbio
CD36	APC	1A-451-T100	TR9 (IgG1)	Exbio
HLA-DR	FITC	1F-474-T100	MEM-12 (IgG1)	Exbio
Mouse IgG1 Isotype Control	APC-Cy™7	T4-632-C025		Exbio
Mouse IgG1 Isotype Control	FITC	1F-632-C025		Exbio
Mouse IgG1 Isotype Control	APC	1A-632-C025		Exbio
